# Supplementary material for: Assessment of plant water status in winter wheat (Triticum aestivum L.) based on canopy spectral indices
Source: PLoS One. 2019 Jun 10;14(6):e0216890. doi: 10.1371/journal.pone.0216890 (PMC6557497; doi:10.1371/journal.pone.0216890)
Supplement: S1 Data — (XLSX) [file pone.0216890.s001.xlsx]

## Sheet: Fig 1
A	Wavelength	Reflectance				B	Wavelength	Reflectance					C	Wavelength	Reflectance					D	Wavelength	Reflectance
	nm						nm							nm							nm
		>0.02	0.015-0.02	0.01-0.015	<0.01			>0.2	0.15-0.2	0.1-0.15	0.1-0.05	<0.05			>80%	75%-80%	70%-75%	65%-70%	<65%			>80%	75%-80%	70%-75%	65%-70%	<65%
	400	0.01166	0.01401	0.01815	0.01814		400	0.01192	0.01183	0.01443	0.01961	0.01827		400	0.0115	0.0148	0.01946	0.01817	0.01863		400	0.01198	0.01568	0.01796	0.01917	0.01718
	401	0.01172	0.01411	0.01828	0.01828		401	0.01202	0.01188	0.01452	0.0197	0.01843		401	0.01159	0.0149	0.01957	0.01831	0.01877		401	0.01208	0.01578	0.01806	0.0193	0.01731
	402	0.01183	0.01424	0.0184	0.01838		402	0.01217	0.01202	0.01467	0.01979	0.01857		402	0.01173	0.01499	0.01969	0.01839	0.01891		402	0.0122	0.0159	0.01817	0.01943	0.01741
	403	0.01198	0.01438	0.01852	0.0185		403	0.01233	0.0122	0.0148	0.01992	0.0187		403	0.01187	0.01512	0.01983	0.01852	0.01899		403	0.01234	0.01604	0.01829	0.01956	0.01752
	404	0.01213	0.01453	0.01867	0.01864		404	0.0125	0.01237	0.01493	0.0201	0.01882		404	0.01203	0.0153	0.01997	0.0187	0.01912		404	0.01249	0.01619	0.01844	0.01971	0.01766
	405	0.01227	0.01469	0.01883	0.01878		405	0.01267	0.01253	0.01507	0.02027	0.01899		405	0.0122	0.01548	0.02013	0.01887	0.01929		405	0.01265	0.01631	0.0186	0.01988	0.0178
	406	0.01243	0.01484	0.01899	0.01894		406	0.01283	0.01267	0.01523	0.02043	0.0192		406	0.01237	0.01561	0.0203	0.01903	0.0195		406	0.01282	0.01642	0.01875	0.02005	0.01796
	407	0.01259	0.01501	0.01915	0.01913		407	0.013	0.01283	0.01537	0.02059	0.0194		407	0.01253	0.01569	0.02048	0.01919	0.01969		407	0.01299	0.01654	0.01889	0.02024	0.01814
	408	0.01275	0.01518	0.01934	0.01935		408	0.01317	0.01299	0.01553	0.0208	0.0196		408	0.01269	0.01582	0.02067	0.0194	0.01993		408	0.01317	0.0167	0.01906	0.02044	0.01835
	409	0.01292	0.01537	0.01954	0.01954		409	0.01333	0.0132	0.01569	0.021	0.0198		409	0.0129	0.01599	0.02087	0.0196	0.02014		409	0.01336	0.01686	0.01925	0.02065	0.01854
	410	0.01311	0.01556	0.01974	0.01973		410	0.01349	0.0134	0.01591	0.0212	0.01999		410	0.0131	0.01621	0.02107	0.0198	0.02036		410	0.01355	0.01703	0.01945	0.02086	0.01872
	411	0.01331	0.01574	0.01993	0.01994		411	0.0137	0.01361	0.01607	0.0214	0.02023		411	0.0133	0.01637	0.02126	0.02	0.02057		411	0.01374	0.01719	0.01964	0.02105	0.01891
	412	0.01348	0.01592	0.02012	0.02015		412	0.0139	0.01377	0.01623	0.0216	0.02047		412	0.0135	0.01653	0.02145	0.0202	0.02081		412	0.01393	0.01734	0.01982	0.02125	0.01911
	413	0.01366	0.01611	0.02032	0.02035		413	0.0141	0.01393	0.01639	0.0218	0.02071		413	0.0137	0.01669	0.02165	0.0204	0.021		413	0.01412	0.01752	0.02	0.02146	0.01931
	414	0.01384	0.01631	0.02052	0.02056		414	0.0143	0.01409	0.0166	0.022	0.0209		414	0.0139	0.01691	0.02186	0.0206	0.0212		414	0.01431	0.01771	0.02019	0.02167	0.01952
	415	0.01403	0.0165	0.02072	0.02078		415	0.0145	0.0143	0.01681	0.02221	0.0211		415	0.0141	0.01707	0.02206	0.0208	0.02139		415	0.01451	0.0179	0.02037	0.02187	0.01973
	416	0.01421	0.01668	0.02091	0.02097		416	0.01471	0.0145	0.01697	0.02237	0.02129		416	0.0143	0.01723	0.02224	0.021	0.02163		416	0.0147	0.01804	0.02054	0.02208	0.01992
	417	0.01439	0.01686	0.02109	0.02117		417	0.01487	0.0147	0.01713	0.02255	0.02153		417	0.01451	0.01737	0.02243	0.0212	0.02187		417	0.01489	0.01817	0.02071	0.02228	0.0201
	418	0.01458	0.01704	0.02128	0.02138		418	0.01503	0.01491	0.01729	0.02277	0.02177		418	0.01467	0.01753	0.02263	0.0214	0.02211		418	0.01508	0.01833	0.0209	0.02248	0.0203
	419	0.01475	0.01722	0.02149	0.02158		419	0.0152	0.01507	0.01751	0.02298	0.02201		419	0.01483	0.0177	0.02284	0.02161	0.0223		419	0.01525	0.0185	0.02109	0.02268	0.0205
	420	0.01491	0.01739	0.02168	0.02177		420	0.01537	0.01523	0.01767	0.02313	0.0222		420	0.015	0.01787	0.02304	0.02177	0.0225		420	0.01542	0.01867	0.02127	0.02288	0.02068
	421	0.01506	0.01756	0.02186	0.02195		421	0.01553	0.01537	0.01783	0.02329	0.0224		421	0.01517	0.01803	0.02322	0.02193	0.0227		421	0.01559	0.01881	0.02143	0.02307	0.02086
	422	0.01521	0.01771	0.02203	0.02215		422	0.01567	0.01553	0.01797	0.02351	0.0226		422	0.01533	0.01817	0.02338	0.02209	0.0229		422	0.01575	0.01893	0.02159	0.02325	0.02105
	423	0.01535	0.01784	0.02219	0.02234		423	0.01583	0.01567	0.0181	0.02367	0.02281		423	0.01547	0.0183	0.02354	0.02231	0.02311		423	0.01588	0.01904	0.02173	0.02343	0.02124
	424	0.01549	0.01798	0.02235	0.02251		424	0.01597	0.01583	0.01823	0.02383	0.02297		424	0.01563	0.01843	0.02372	0.02247	0.02327		424	0.01602	0.01916	0.02188	0.02361	0.02139
	425	0.01564	0.01813	0.02251	0.02266		425	0.01613	0.01597	0.01837	0.02397	0.02313		425	0.01577	0.01857	0.02389	0.02263	0.02343		425	0.01617	0.01929	0.02204	0.02378	0.02153
	426	0.01577	0.01827	0.02267	0.02281		426	0.01627	0.01611	0.01851	0.02413	0.02329		426	0.01591	0.01871	0.02403	0.02277	0.02359		426	0.01631	0.01941	0.02218	0.02394	0.02168
	427	0.01588	0.01838	0.02282	0.02299		427	0.01641	0.0162	0.0186	0.02427	0.0235		427	0.01599	0.0188	0.02418	0.02293	0.0238		427	0.01643	0.0195	0.0223	0.02411	0.02186
	428	0.01599	0.0185	0.02297	0.02319		428	0.0165	0.0163	0.01869	0.02443	0.02371		428	0.01613	0.0189	0.02434	0.0231	0.02401		428	0.01655	0.0196	0.02243	0.02428	0.02205
	429	0.0161	0.01863	0.02312	0.02336		429	0.01661	0.0164	0.01883	0.02457	0.02387		429	0.01628	0.019	0.0245	0.02328	0.02418		429	0.01666	0.01974	0.02257	0.02445	0.02221
	430	0.0162	0.01873	0.02326	0.02349		430	0.01667	0.0165	0.01895	0.0247	0.02403		430	0.01638	0.0191	0.02464	0.0234	0.0243		430	0.01676	0.01986	0.0227	0.02458	0.02233
	431	0.01629	0.01882	0.02338	0.02362		431	0.01673	0.0166	0.01903	0.02483	0.02417		431	0.01643	0.01921	0.02475	0.02353	0.02443		431	0.01684	0.01993	0.0228	0.02471	0.02246
	432	0.01636	0.01889	0.0235	0.02376		432	0.0168	0.01671	0.01909	0.02497	0.02433		432	0.0165	0.01927	0.02487	0.02367	0.02457		432	0.01691	0.02001	0.0229	0.02484	0.02259
	433	0.01642	0.01898	0.02361	0.02389		433	0.01688	0.01678	0.01921	0.02512	0.02447		433	0.01657	0.01933	0.02498	0.02381	0.02471		433	0.01697	0.02011	0.02301	0.02496	0.02271
	434	0.01647	0.01904	0.0237	0.02399		434	0.0169	0.0168	0.01927	0.02517	0.02461		434	0.01663	0.0194	0.02508	0.0239	0.0248		434	0.01702	0.0202	0.0231	0.02506	0.02281
	435	0.01652	0.0191	0.02379	0.02407		435	0.01693	0.01683	0.01933	0.02523	0.0247		435	0.01667	0.01947	0.02516	0.024	0.02489		435	0.01708	0.02024	0.02316	0.02515	0.02289
	436	0.01657	0.01914	0.02388	0.02416		436	0.01697	0.01687	0.01937	0.02529	0.0248		436	0.01673	0.01953	0.02525	0.02411	0.02503		436	0.01712	0.02027	0.02323	0.02525	0.02299
	437	0.01661	0.0192	0.02396	0.02427		437	0.01703	0.01693	0.01943	0.0254	0.0249		437	0.01677	0.01957	0.02533	0.02417	0.02517		437	0.01717	0.02032	0.0233	0.02534	0.02308
	438	0.01664	0.01925	0.02404	0.02436		438	0.01707	0.01697	0.01947	0.02551	0.025		438	0.0168	0.0196	0.02541	0.02423	0.02531		438	0.0172	0.02038	0.02336	0.02543	0.02317
	439	0.01668	0.01929	0.02412	0.02445		439	0.0171	0.017	0.01953	0.02557	0.0251		439	0.01683	0.01963	0.02549	0.02429	0.0254		439	0.01724	0.02043	0.02343	0.02552	0.02325
	440	0.01672	0.01933	0.0242	0.02453		440	0.01713	0.01703	0.01957	0.02563	0.0252		440	0.01687	0.01967	0.02557	0.0244	0.0255		440	0.01727	0.02048	0.0235	0.02561	0.02333
	441	0.01675	0.01937	0.02428	0.02462		441	0.01717	0.01707	0.01963	0.02569	0.0253		441	0.01691	0.01973	0.02565	0.0245	0.02561		441	0.0173	0.02052	0.02357	0.02569	0.02342
	442	0.01677	0.01941	0.02436	0.02471		442	0.01721	0.01711	0.01967	0.0258	0.0254		442	0.01689	0.01977	0.02573	0.0246	0.02567		442	0.01732	0.02058	0.02363	0.02578	0.0235
	443	0.01679	0.01945	0.02443	0.02478		443	0.0172	0.01709	0.01973	0.02591	0.0255		443	0.01693	0.01983	0.0258	0.02471	0.02572		443	0.01734	0.02064	0.0237	0.02587	0.02358
	444	0.01682	0.01948	0.02451	0.02487		444	0.0172	0.01713	0.01977	0.02597	0.02559		444	0.01697	0.01987	0.02587	0.02477	0.02582		444	0.01736	0.02069	0.02376	0.02595	0.02366
	445	0.01685	0.01952	0.02459	0.02496		445	0.0172	0.01717	0.0198	0.02603	0.02573		445	0.01701	0.0199	0.02595	0.02483	0.02597		445	0.01738	0.02073	0.02382	0.02605	0.02376
	446	0.01687	0.01955	0.02468	0.02506		446	0.01719	0.01721	0.01983	0.0261	0.02585		446	0.017	0.01993	0.02603	0.02489	0.02612		446	0.0174	0.02078	0.02388	0.02614	0.02385
	447	0.01688	0.01958	0.02474	0.02514		447	0.01723	0.0172	0.01987	0.02617	0.02593		447	0.017	0.01997	0.0261	0.025	0.02617		447	0.01742	0.02083	0.02394	0.02622	0.02392
	448	0.01689	0.01961	0.02481	0.02521		448	0.01727	0.0172	0.0199	0.02623	0.02599		448	0.017	0.02	0.02617	0.02511	0.02623		448	0.01743	0.02087	0.024	0.02629	0.02398
	449	0.0169	0.01964	0.02488	0.02528		449	0.01731	0.0172	0.01993	0.02629	0.0261		449	0.017	0.02003	0.02623	0.02517	0.02629		449	0.01744	0.02091	0.02406	0.02636	0.02405
	450	0.01691	0.01966	0.02494	0.02535		450	0.0173	0.0172	0.01997	0.02641	0.0262		450	0.01699	0.02007	0.0263	0.02523	0.0264		450	0.01745	0.02093	0.02411	0.02644	0.02412
	451	0.01693	0.01968	0.02501	0.02542		451	0.0173	0.01719	0.02	0.02647	0.0263		451	0.01703	0.02011	0.02637	0.0253	0.0265		451	0.01746	0.02096	0.02416	0.02652	0.02419
	452	0.01694	0.01971	0.02508	0.0255		452	0.0173	0.01723	0.02003	0.02653	0.0264		452	0.01707	0.02009	0.02643	0.02537	0.02661		452	0.01747	0.02101	0.02421	0.02659	0.02426
	453	0.01694	0.01973	0.02514	0.02556		453	0.0173	0.01727	0.02007	0.02657	0.02651		453	0.01711	0.02013	0.02649	0.02543	0.02667		453	0.01748	0.02105	0.02426	0.02666	0.02432
	454	0.01694	0.01975	0.02519	0.02563		454	0.0173	0.01731	0.02011	0.02663	0.02657		454	0.01711	0.02017	0.02655	0.0255	0.02673		454	0.01748	0.0211	0.0243	0.02673	0.02439
	455	0.01695	0.01976	0.02524	0.0257		455	0.0173	0.01731	0.0201	0.02667	0.02663		455	0.01707	0.02021	0.0266	0.02557	0.02679		455	0.01748	0.02113	0.02435	0.02679	0.02445
	456	0.01695	0.01977	0.02529	0.02576		456	0.01731	0.01727	0.0201	0.02673	0.0267		456	0.01703	0.0202	0.02665	0.02563	0.02691		456	0.01747	0.02113	0.02439	0.02685	0.02451
	457	0.01694	0.01977	0.02534	0.02581		457	0.01727	0.01723	0.0201	0.02677	0.02677		457	0.01699	0.0202	0.02669	0.02567	0.02697		457	0.01747	0.02112	0.02441	0.0269	0.02456
	458	0.01693	0.01977	0.02537	0.02584		458	0.01723	0.01719	0.0201	0.0268	0.02683		458	0.017	0.0202	0.02672	0.0257	0.02703		458	0.01746	0.02112	0.02443	0.02695	0.02458
	459	0.01691	0.01977	0.0254	0.02589		459	0.01719	0.0172	0.0201	0.02683	0.0269		459	0.017	0.0202	0.02675	0.02573	0.02707		459	0.01744	0.02114	0.02444	0.02698	0.02462
	460	0.0169	0.01977	0.02543	0.02593		460	0.0172	0.0172	0.0201	0.02687	0.02697		460	0.017	0.0202	0.02677	0.02577	0.02713		460	0.01743	0.02116	0.02446	0.02702	0.02466
	461	0.01688	0.01976	0.02546	0.02597		461	0.0172	0.0172	0.0201	0.0269	0.02703		461	0.01701	0.0202	0.0268	0.02583	0.02717		461	0.01742	0.02116	0.02448	0.02706	0.0247
	462	0.01687	0.01976	0.02549	0.02601		462	0.01721	0.01721	0.0201	0.02693	0.02707		462	0.01697	0.0202	0.02683	0.02587	0.02723		462	0.0174	0.02115	0.0245	0.0271	0.02473
	463	0.01686	0.01975	0.02552	0.02605		463	0.01717	0.01717	0.0201	0.02697	0.02713		463	0.01693	0.0202	0.02686	0.0259	0.02727		463	0.01738	0.02115	0.02452	0.02714	0.02477
	464	0.01684	0.01975	0.02554	0.02608		464	0.01713	0.01713	0.0201	0.02701	0.02717		464	0.01689	0.0202	0.02688	0.02593	0.02733		464	0.01737	0.02116	0.02453	0.02717	0.0248
	465	0.01683	0.01974	0.02556	0.02611		465	0.01709	0.01709	0.0201	0.027	0.0272		465	0.0169	0.0202	0.0269	0.02597	0.02737		465	0.01735	0.02117	0.02454	0.0272	0.02483
	466	0.01682	0.01974	0.02559	0.02615		466	0.0171	0.0171	0.0201	0.02699	0.02722		466	0.0169	0.0202	0.02692	0.02601	0.02743		466	0.01734	0.02117	0.02456	0.02723	0.02486
	467	0.0168	0.01973	0.02562	0.02618		467	0.01711	0.0171	0.0201	0.02703	0.0273		467	0.01691	0.0202	0.02695	0.02599	0.02747		467	0.01732	0.02118	0.02458	0.02726	0.02489
	468	0.01678	0.01973	0.02565	0.02622		468	0.01707	0.01711	0.0201	0.02707	0.02737		468	0.01687	0.0202	0.02698	0.02603	0.02753		468	0.0173	0.02119	0.02459	0.0273	0.02492
	469	0.01675	0.01971	0.02567	0.02625		469	0.01703	0.01707	0.0201	0.02711	0.02743		469	0.01683	0.0202	0.027	0.02607	0.02757		469	0.01728	0.02118	0.0246	0.02734	0.02495
	470	0.01673	0.0197	0.0257	0.02629		470	0.01699	0.01703	0.0201	0.0271	0.02747		470	0.01679	0.0202	0.02702	0.0261	0.0276		470	0.01726	0.02119	0.02461	0.02737	0.02498
	471	0.01672	0.0197	0.02571	0.02631		471	0.017	0.01699	0.0201	0.02709	0.0275		471	0.0168	0.0202	0.02704	0.02613	0.02763		471	0.01724	0.02119	0.02462	0.0274	0.025
	472	0.01672	0.01969	0.02573	0.02634		472	0.01701	0.017	0.0201	0.02713	0.02753		472	0.01681	0.02021	0.02705	0.02617	0.02767		472	0.01723	0.0212	0.02463	0.02742	0.02503
	473	0.0167	0.01969	0.02576	0.02636		473	0.01697	0.017	0.0201	0.02717	0.02757		473	0.01677	0.02017	0.02707	0.02621	0.0277		473	0.01721	0.02119	0.02464	0.02745	0.02505
	474	0.01669	0.01968	0.02577	0.02638		474	0.01693	0.017	0.0201	0.02721	0.0276		474	0.01673	0.02013	0.02709	0.02619	0.02773		474	0.0172	0.02119	0.02465	0.02748	0.02507
	475	0.01667	0.01967	0.02579	0.02641		475	0.01689	0.01701	0.0201	0.0272	0.02763		475	0.01669	0.02009	0.02711	0.02623	0.02777		475	0.01718	0.0212	0.02465	0.0275	0.02509
	476	0.01666	0.01967	0.02582	0.02644		476	0.0169	0.01697	0.0201	0.02719	0.02767		476	0.0167	0.0201	0.02713	0.02627	0.0278		476	0.01717	0.02121	0.02467	0.02753	0.02512
	477	0.01665	0.01966	0.02584	0.02647		477	0.0169	0.01693	0.0201	0.02723	0.02773		477	0.0167	0.0201	0.02715	0.02631	0.02783		477	0.01715	0.02122	0.02469	0.02755	0.02515
	478	0.01664	0.01965	0.02586	0.0265		478	0.01691	0.01689	0.0201	0.02727	0.02777		478	0.01671	0.0201	0.02717	0.02629	0.02787		478	0.01714	0.02121	0.0247	0.02758	0.02517
	479	0.01662	0.01965	0.02588	0.02651		479	0.01687	0.0169	0.0201	0.02731	0.0278		479	0.01667	0.02009	0.02719	0.02633	0.0279		479	0.01712	0.0212	0.0247	0.02761	0.02518
	480	0.0166	0.01964	0.02591	0.02653		480	0.01683	0.0169	0.0201	0.02729	0.02783		480	0.01663	0.02013	0.02721	0.02637	0.02793		480	0.01711	0.02121	0.02472	0.02764	0.02521
	481	0.01659	0.01964	0.02593	0.02657		481	0.01679	0.0169	0.0201	0.02733	0.02787		481	0.01659	0.02014	0.02724	0.0264	0.02797		481	0.0171	0.02121	0.02474	0.02768	0.02524
	482	0.01659	0.01964	0.02596	0.02661		482	0.0168	0.0169	0.0201	0.02737	0.02793		482	0.0166	0.02016	0.02727	0.02643	0.02803		482	0.01709	0.02123	0.02476	0.02771	0.02528
	483	0.01659	0.01965	0.02599	0.02665		483	0.0168	0.0169	0.0201	0.0274	0.02797		483	0.0166	0.02017	0.0273	0.02647	0.02807		483	0.01709	0.02125	0.02479	0.02774	0.02531
	484	0.01659	0.01966	0.02602	0.02668		484	0.0168	0.01691	0.0201	0.02743	0.028		484	0.0166	0.02021	0.02733	0.0265	0.02813		484	0.01708	0.02127	0.02481	0.02778	0.02534
	485	0.01658	0.01966	0.02604	0.02671		485	0.0168	0.01687	0.0201	0.02747	0.02802		485	0.0166	0.0202	0.02736	0.02653	0.02817		485	0.01707	0.02128	0.02482	0.02782	0.02537
	486	0.01657	0.01966	0.02607	0.02675		486	0.0168	0.01683	0.0201	0.0275	0.0281		486	0.0166	0.0202	0.02739	0.02657	0.02823		486	0.01707	0.02128	0.02484	0.02786	0.0254
	487	0.01656	0.01967	0.02611	0.02681		487	0.0168	0.01679	0.02009	0.02753	0.02817		487	0.0166	0.0202	0.02742	0.02663	0.0283		487	0.01706	0.02128	0.02487	0.0279	0.02546
	488	0.01657	0.01967	0.02616	0.02687		488	0.0168	0.0168	0.02013	0.02757	0.02823		488	0.0166	0.0202	0.02746	0.02667	0.02837		488	0.01706	0.02129	0.02491	0.02795	0.02551
	489	0.01657	0.01968	0.0262	0.02691		489	0.0168	0.01679	0.02017	0.02763	0.02827		489	0.0166	0.0202	0.02751	0.02673	0.02843		489	0.01706	0.02131	0.02494	0.02801	0.02555
	490	0.01658	0.0197	0.02624	0.02695		490	0.0168	0.01683	0.02021	0.02767	0.02833		490	0.0166	0.02019	0.02755	0.02677	0.02847		490	0.01706	0.02134	0.02498	0.02805	0.02559
	491	0.01659	0.01972	0.02629	0.027		491	0.0168	0.01687	0.02019	0.02773	0.02839		491	0.0166	0.02023	0.0276	0.02683	0.02853		491	0.01707	0.02139	0.02502	0.02811	0.02564
	492	0.0166	0.01975	0.02635	0.02708		492	0.0168	0.01691	0.02023	0.02777	0.0285		492	0.01659	0.02027	0.02766	0.02689	0.02859		492	0.01709	0.02143	0.02507	0.02818	0.02571
	493	0.01662	0.01979	0.02643	0.02716		493	0.01679	0.01689	0.02027	0.02783	0.0286		493	0.01663	0.02033	0.02773	0.027	0.0287		493	0.01711	0.02147	0.02514	0.02826	0.02579
	494	0.01665	0.01984	0.02651	0.02726		494	0.01683	0.01693	0.02033	0.02789	0.0287		494	0.01667	0.02037	0.02781	0.0271	0.0288		494	0.01715	0.02153	0.02522	0.02836	0.02588
	495	0.01669	0.0199	0.0266	0.02735		495	0.01687	0.01697	0.0204	0.028	0.02879		495	0.0167	0.02043	0.02789	0.0272	0.02889		495	0.01719	0.02161	0.0253	0.02845	0.02597
	496	0.01673	0.01996	0.0267	0.02744		496	0.01693	0.01703	0.02047	0.0281	0.02893		496	0.01673	0.0205	0.02798	0.0273	0.02903		496	0.01723	0.02168	0.02539	0.02855	0.02606
	497	0.01677	0.02002	0.0268	0.02756		497	0.01697	0.01707	0.02053	0.02819	0.02907		497	0.01677	0.02057	0.02808	0.02739	0.02917		497	0.01728	0.02175	0.02548	0.02867	0.02617
	498	0.01684	0.0201	0.02692	0.0277		498	0.01703	0.01713	0.02059	0.02832	0.02923		498	0.01683	0.02062	0.02821	0.02753	0.02933		498	0.01735	0.02183	0.02559	0.0288	0.0263
	499	0.01692	0.0202	0.02706	0.02785		499	0.01709	0.01719	0.02069	0.0285	0.02939		499	0.01689	0.02072	0.02835	0.02767	0.02949		499	0.01743	0.02194	0.02573	0.02896	0.02645
	500	0.01701	0.02032	0.02721	0.02801		500	0.0172	0.0173	0.02083	0.02867	0.0296		500	0.01699	0.02087	0.0285	0.02783	0.0297		500	0.01753	0.02206	0.02587	0.02912	0.0266
	501	0.01711	0.02044	0.02737	0.02819		501	0.01729	0.01739	0.02097	0.02883	0.0298		501	0.01713	0.021	0.02866	0.02799	0.0299		501	0.01764	0.02218	0.02602	0.0293	0.02677
	502	0.01723	0.02058	0.02755	0.02838		502	0.01743	0.01753	0.0211	0.02899	0.02999		502	0.01727	0.02113	0.02884	0.0282	0.03009		502	0.01776	0.02232	0.0262	0.02949	0.02695
	503	0.01736	0.02073	0.02775	0.02859		503	0.01757	0.01767	0.02122	0.0292	0.03023		503	0.0174	0.02127	0.02904	0.02839	0.03033		503	0.0179	0.02248	0.02639	0.0297	0.02715
	504	0.0175	0.02089	0.02796	0.0288		504	0.01773	0.01783	0.02139	0.02939	0.03047		504	0.01752	0.02143	0.02925	0.02863	0.03057		504	0.01804	0.02264	0.02659	0.02992	0.02737
	505	0.01766	0.02107	0.02818	0.02903		505	0.01789	0.01799	0.0216	0.02962	0.03073		505	0.01769	0.02159	0.02947	0.02887	0.03083		505	0.01821	0.0228	0.0268	0.03016	0.02759
	506	0.01785	0.02129	0.02843	0.02928		506	0.01809	0.01819	0.02179	0.02989	0.03099		506	0.01789	0.02179	0.02972	0.02913	0.03108		506	0.01841	0.02301	0.02705	0.03043	0.02783
	507	0.01807	0.02153	0.02871	0.02957		507	0.01833	0.01843	0.02202	0.0302	0.03129		507	0.01813	0.02202	0.02999	0.02938	0.03143		507	0.01864	0.02325	0.02732	0.03071	0.0281
	508	0.01831	0.02179	0.029	0.02988		508	0.01857	0.01867	0.02229	0.03049	0.03162		508	0.01837	0.02229	0.0303	0.02972	0.03177		508	0.01888	0.02351	0.02762	0.03103	0.02841
	509	0.01856	0.02207	0.02933	0.03021		509	0.01882	0.01892	0.0226	0.03082	0.03199		509	0.01862	0.0226	0.03062	0.03009	0.03213		509	0.01916	0.02378	0.02793	0.03137	0.02873
	510	0.01885	0.02238	0.02968	0.03057		510	0.01912	0.01922	0.02289	0.03119	0.0324		510	0.01891	0.02289	0.03097	0.0305	0.03248		510	0.01946	0.02406	0.02828	0.03174	0.02908
	511	0.01917	0.02273	0.03006	0.03096		511	0.01946	0.01957	0.02322	0.0316	0.03279		511	0.01929	0.02322	0.03135	0.0309	0.03293		511	0.0198	0.02438	0.02865	0.03214	0.02946
	512	0.01953	0.02312	0.03047	0.03136		512	0.01985	0.01992	0.02359	0.03199	0.03322		512	0.0197	0.02359	0.03177	0.03129	0.03337		512	0.02017	0.02476	0.02905	0.03256	0.02986
	513	0.01992	0.02353	0.0309	0.03179		513	0.02026	0.02031	0.02399	0.03241	0.03369		513	0.02009	0.02399	0.0322	0.03172	0.03383		513	0.02058	0.02516	0.02948	0.033	0.03028
	514	0.02035	0.02398	0.03136	0.03225		514	0.02072	0.02079	0.02442	0.03292	0.03419		514	0.02051	0.02442	0.03267	0.03218	0.03428		514	0.02103	0.02557	0.02995	0.03348	0.03073
	515	0.02081	0.02447	0.03188	0.03276		515	0.02121	0.02129	0.02489	0.03347	0.03472		515	0.02101	0.02489	0.03319	0.03272	0.03482		515	0.02152	0.02601	0.03046	0.03401	0.03123
	516	0.02132	0.02501	0.03243	0.03331		516	0.02179	0.02182	0.02539	0.03402	0.03529		516	0.02159	0.02539	0.03375	0.03329	0.03539		516	0.02206	0.0265	0.03101	0.03459	0.03177
	517	0.02189	0.0256	0.03302	0.03389		517	0.02239	0.02238	0.02592	0.03462	0.0359		517	0.02219	0.02592	0.03435	0.03389	0.03599		517	0.02265	0.02704	0.0316	0.0352	0.03234
	518	0.02249	0.02623	0.03364	0.0345		518	0.02303	0.02303	0.02649	0.03527	0.0365		518	0.02283	0.02649	0.03497	0.03453	0.03663		518	0.02328	0.02761	0.03222	0.03583	0.03294
	519	0.02311	0.02686	0.03426	0.03511		519	0.02367	0.02367	0.0271	0.0359	0.0371		519	0.02347	0.0271	0.03561	0.03517	0.03727		519	0.02393	0.02819	0.03285	0.03647	0.03354
	520	0.02373	0.0275	0.03488	0.03572		520	0.02433	0.02433	0.0277	0.03653	0.0377		520	0.02413	0.0277	0.03624	0.0358	0.0379		520	0.02458	0.02875	0.03346	0.0371	0.03414
	521	0.02437	0.02814	0.0355	0.03632		521	0.02499	0.02497	0.02829	0.03717	0.03829		521	0.02479	0.0283	0.03688	0.03643	0.03853		521	0.02524	0.02931	0.03408	0.03774	0.03474
	522	0.02501	0.0288	0.03613	0.03693		522	0.0257	0.02563	0.02893	0.03783	0.03893		522	0.0255	0.0289	0.03752	0.03707	0.03917		522	0.02592	0.02989	0.03472	0.03838	0.03535
	523	0.02567	0.02946	0.03677	0.03755		523	0.02639	0.02629	0.02957	0.03847	0.03957		523	0.0262	0.02949	0.03817	0.03773	0.03981		523	0.02661	0.03049	0.03537	0.03903	0.03596
	524	0.02634	0.03014	0.03741	0.03817		524	0.02713	0.027	0.0302	0.03913	0.04021		524	0.0269	0.03013	0.03882	0.03837	0.04039		524	0.0273	0.03109	0.03602	0.03968	0.03657
	525	0.02701	0.03081	0.03805	0.03879		525	0.02787	0.02771	0.03083	0.03977	0.0408		525	0.0276	0.03077	0.03947	0.03901	0.04103		525	0.028	0.03168	0.03665	0.04033	0.03719
	526	0.02767	0.03148	0.03867	0.03939		526	0.02862	0.02837	0.03147	0.04043	0.0414		526	0.0283	0.03141	0.0401	0.0396	0.04165		526	0.0287	0.03228	0.03727	0.04097	0.03778
	527	0.02832	0.03213	0.03928	0.03997		527	0.02928	0.02903	0.03212	0.04108	0.04201		527	0.02901	0.03201	0.04071	0.0402	0.04224		527	0.02938	0.03286	0.03788	0.04158	0.03836
	528	0.02894	0.03276	0.03986	0.04053		528	0.02991	0.02968	0.03268	0.04169	0.04258		528	0.02968	0.03258	0.0413	0.04082	0.04277		528	0.03002	0.03341	0.03846	0.04218	0.03891
	529	0.02951	0.03332	0.04039	0.04105		529	0.03051	0.03029	0.03322	0.04221	0.04312		529	0.03032	0.03312	0.04185	0.04136	0.04331		529	0.03061	0.03392	0.039	0.04272	0.03943
	530	0.03004	0.03385	0.04088	0.04152		530	0.03108	0.03081	0.03367	0.04271	0.04358		530	0.03088	0.03358	0.04234	0.04184	0.04381		530	0.03115	0.03439	0.03949	0.04322	0.0399
	531	0.03053	0.03434	0.04134	0.04197		531	0.03161	0.03131	0.03413	0.04318	0.04401		531	0.03142	0.034	0.04281	0.04227	0.04428		531	0.03166	0.03482	0.03994	0.04368	0.04034
	532	0.03099	0.03481	0.04177	0.04239		532	0.03211	0.03178	0.03457	0.04361	0.0444		532	0.03187	0.03443	0.04325	0.04274	0.04471		532	0.03215	0.03524	0.04037	0.04413	0.04076
	533	0.03142	0.03524	0.04218	0.04279		533	0.03258	0.03221	0.03502	0.04401	0.0448		533	0.03234	0.03486	0.04365	0.04315	0.04511		533	0.0326	0.03564	0.04078	0.04455	0.04116
	534	0.03182	0.03564	0.04255	0.04316		534	0.03302	0.03261	0.03538	0.04438	0.04521		534	0.03276	0.03522	0.04403	0.04354	0.04548		534	0.03301	0.03599	0.04115	0.04493	0.04152
	535	0.03217	0.03598	0.04288	0.04348		535	0.03338	0.03298	0.03572	0.04471	0.04559		535	0.03312	0.03551	0.04436	0.04387	0.04581		535	0.03336	0.03629	0.04148	0.04527	0.04184
	536	0.03247	0.03628	0.04318	0.04377		536	0.03371	0.03332	0.03598	0.045	0.04588		536	0.0334	0.03577	0.04465	0.04422	0.0461		536	0.03368	0.03654	0.04176	0.04557	0.04213
	537	0.03274	0.03655	0.04344	0.04404		537	0.03401	0.03358	0.03621	0.04531	0.04613		537	0.03371	0.03603	0.0449	0.04448	0.04641		537	0.03396	0.03677	0.04201	0.04585	0.04239
	538	0.03298	0.03679	0.04367	0.04428		538	0.03428	0.03381	0.0364	0.04558	0.04637		538	0.03398	0.03628	0.04513	0.04471	0.04668		538	0.03421	0.03699	0.04223	0.0461	0.04263
	539	0.03319	0.03701	0.04388	0.0445		539	0.03451	0.034	0.0366	0.04581	0.04663		539	0.03421	0.03648	0.04535	0.0449	0.0469		539	0.03443	0.0372	0.04244	0.04632	0.04284
	540	0.03338	0.03721	0.04409	0.0447		540	0.0347	0.0342	0.03681	0.04601	0.04687		540	0.0344	0.03663	0.04555	0.0451	0.04713		540	0.03463	0.03738	0.04262	0.04654	0.04304
	541	0.03355	0.03738	0.04428	0.04489		541	0.03491	0.03441	0.03697	0.04617	0.04711		541	0.03461	0.03677	0.04573	0.0453	0.04737		541	0.0348	0.03754	0.0428	0.04674	0.04323
	542	0.0337	0.03754	0.04445	0.04508		542	0.03507	0.03458	0.03713	0.04633	0.0473		542	0.03477	0.03693	0.04589	0.04551	0.04762		542	0.03496	0.03767	0.04296	0.04693	0.04341
	543	0.03384	0.03769	0.04461	0.04525		543	0.03523	0.0347	0.03727	0.04647	0.04751		543	0.03493	0.03707	0.04604	0.04567	0.04777		543	0.03511	0.0378	0.0431	0.0471	0.04357
	544	0.03397	0.03783	0.04476	0.0454		544	0.03537	0.03483	0.0374	0.04663	0.04767		544	0.03507	0.0372	0.04618	0.04583	0.04793		544	0.03524	0.03795	0.04324	0.04726	0.04372
	545	0.03409	0.03796	0.0449	0.04555		545	0.03551	0.03497	0.03753	0.04677	0.04783		545	0.03521	0.03733	0.04632	0.046	0.04809		545	0.03537	0.03808	0.04338	0.04741	0.04386
	546	0.03422	0.03809	0.04504	0.0457		546	0.0356	0.03511	0.03767	0.04693	0.04799		546	0.0353	0.03747	0.04645	0.04618	0.04831		546	0.0355	0.03819	0.04351	0.04757	0.04401
	547	0.03433	0.0382	0.04518	0.04585		547	0.0357	0.0352	0.03781	0.04707	0.04821		547	0.0354	0.03762	0.04658	0.04631	0.04848		547	0.03561	0.03829	0.04363	0.04772	0.04415
	548	0.03443	0.03831	0.0453	0.04598		548	0.0358	0.03531	0.03791	0.04721	0.04838		548	0.0355	0.03767	0.0467	0.0464	0.0486		548	0.03571	0.03838	0.04374	0.04786	0.04427
	549	0.03451	0.03839	0.04541	0.04609		549	0.03591	0.03537	0.03797	0.04731	0.04851		549	0.03561	0.03773	0.0468	0.0465	0.04873		549	0.03579	0.03847	0.04382	0.04798	0.04438
	550	0.03457	0.03846	0.04551	0.04619		550	0.03598	0.03543	0.03803	0.04737	0.0486		550	0.03568	0.03777	0.04688	0.0466	0.04887		550	0.03585	0.03854	0.04389	0.04809	0.04447
	551	0.0346	0.0385	0.04558	0.04628		551	0.03602	0.03548	0.03807	0.04743	0.0487		551	0.03571	0.03781	0.04695	0.04671	0.04902		551	0.03589	0.03859	0.04395	0.04818	0.04456
	552	0.03461	0.03851	0.04563	0.04635		552	0.03598	0.03548	0.03812	0.04748	0.04881		552	0.03571	0.0378	0.04699	0.04678	0.04908		552	0.03588	0.03861	0.04398	0.04824	0.04462
	553	0.03457	0.03848	0.04564	0.04638		553	0.03591	0.03544	0.03808	0.04748	0.04888		553	0.03568	0.03781	0.04699	0.04682	0.04911		553	0.03584	0.0386	0.04397	0.04827	0.04464
	554	0.03449	0.03841	0.04561	0.04637		554	0.03581	0.03536	0.03801	0.04743	0.04891		554	0.03562	0.03779	0.04695	0.04678	0.0491		554	0.03576	0.03854	0.04392	0.04825	0.04462
	555	0.03437	0.0383	0.04554	0.04632		555	0.03568	0.03522	0.03791	0.04738	0.04891		555	0.03549	0.03769	0.04686	0.04671	0.04911		555	0.03562	0.03845	0.04383	0.04819	0.04456
	556	0.0342	0.03814	0.04543	0.04624		556	0.03552	0.03501	0.03779	0.04729	0.04888		556	0.03529	0.03751	0.04675	0.04661	0.04908		556	0.03544	0.03832	0.04371	0.04811	0.04448
	557	0.03398	0.03793	0.04529	0.04612		557	0.03529	0.03478	0.03758	0.04711	0.04882		557	0.03501	0.03731	0.04659	0.04648	0.04902		557	0.03521	0.03816	0.04354	0.04798	0.04435
	558	0.03371	0.03768	0.0451	0.04595		558	0.03498	0.03451	0.03733	0.04691	0.04867		558	0.0347	0.03707	0.04638	0.04631	0.04888		558	0.03493	0.03795	0.04333	0.0478	0.04418
	559	0.03342	0.03741	0.04489	0.04577		559	0.03463	0.0342	0.03707	0.04667	0.04853		559	0.03441	0.03683	0.04615	0.0461	0.04871		559	0.03463	0.03771	0.0431	0.0476	0.04399
	560	0.03311	0.03711	0.04467	0.04557		560	0.03427	0.03391	0.03681	0.04643	0.04837		560	0.03407	0.03657	0.0459	0.04591	0.0485		560	0.0343	0.03746	0.04285	0.04739	0.04379
	561	0.03278	0.03679	0.04442	0.04535		561	0.03391	0.03358	0.0365	0.04617	0.04821		561	0.03373	0.03632	0.04564	0.04568	0.0483		561	0.03396	0.03719	0.04258	0.04715	0.04357
	562	0.03243	0.03645	0.04415	0.04512		562	0.0335	0.03321	0.03621	0.04591	0.048		562	0.03338	0.03597	0.04535	0.04541	0.0481		562	0.03359	0.0369	0.04229	0.0469	0.04333
	563	0.03206	0.03609	0.04387	0.04488		563	0.0331	0.0328	0.03588	0.04561	0.04781		563	0.03298	0.03563	0.04505	0.0451	0.04791		563	0.0332	0.0366	0.04197	0.04663	0.04308
	564	0.03166	0.03571	0.04356	0.04461		564	0.03271	0.03241	0.03551	0.04528	0.04758		564	0.03253	0.03527	0.04472	0.0448	0.04768		564	0.03278	0.03628	0.04163	0.04634	0.04281
	565	0.03124	0.0353	0.04323	0.04431		565	0.03228	0.03198	0.0351	0.0449	0.0473		565	0.03207	0.03491	0.04437	0.04451	0.04741		565	0.03234	0.03593	0.04127	0.04602	0.04251
	566	0.03078	0.03486	0.04287	0.04399		566	0.03182	0.03151	0.0347	0.04453	0.04703		566	0.03161	0.0345	0.04399	0.04418	0.0471		566	0.03187	0.03556	0.04088	0.04567	0.04219
	567	0.03032	0.03441	0.0425	0.04367		567	0.03127	0.031	0.03431	0.04415	0.04675		567	0.0311	0.03411	0.04359	0.0438	0.0468		567	0.03139	0.03516	0.04047	0.04531	0.04185
	568	0.02984	0.03395	0.04211	0.04332		568	0.03073	0.0305	0.03387	0.04373	0.04643		568	0.03061	0.03367	0.04318	0.04343	0.04651		568	0.03089	0.03475	0.04006	0.04494	0.0415
	569	0.02936	0.03347	0.04171	0.04297		569	0.03019	0.03	0.03343	0.04329	0.04609		569	0.03007	0.03323	0.04277	0.04307	0.04617		569	0.03039	0.03434	0.03963	0.04456	0.04114
	570	0.02887	0.033	0.04132	0.04262		570	0.0297	0.02949	0.033	0.0429	0.0458		570	0.02953	0.03277	0.04235	0.04271	0.04583		570	0.02988	0.03392	0.0392	0.04417	0.04078
	571	0.02839	0.03252	0.04093	0.04228		571	0.0292	0.02903	0.03257	0.0425	0.04549		571	0.02898	0.03232	0.04194	0.04229	0.04549		571	0.02938	0.0335	0.03878	0.0438	0.04043
	572	0.02793	0.03208	0.04056	0.04195		572	0.02869	0.02857	0.03215	0.04209	0.04523		572	0.02852	0.03192	0.04155	0.04192	0.04519		572	0.0289	0.03312	0.03839	0.04345	0.04009
	573	0.0275	0.03167	0.04022	0.04164		573	0.02822	0.02813	0.03176	0.04172	0.04497		573	0.02809	0.03157	0.04119	0.04159	0.04493		573	0.02846	0.03276	0.03803	0.04311	0.03978
	574	0.02711	0.03128	0.0399	0.04135		574	0.02779	0.02768	0.03143	0.04139	0.04473		574	0.0277	0.03123	0.04085	0.0413	0.04467		574	0.02804	0.03243	0.03769	0.0428	0.03948
	575	0.02673	0.03091	0.03959	0.04108		575	0.0274	0.02733	0.03107	0.0411	0.0445		575	0.0273	0.03087	0.04052	0.041	0.04443		575	0.02765	0.03209	0.03736	0.0425	0.03921
	576	0.02637	0.03055	0.0393	0.04082		576	0.02699	0.02697	0.03073	0.0408	0.04427		576	0.02689	0.03053	0.04021	0.04069	0.04417		576	0.02727	0.03178	0.03704	0.04221	0.03895
	577	0.02603	0.03022	0.03903	0.04057		577	0.02663	0.02663	0.03038	0.04049	0.04402		577	0.02652	0.03018	0.03991	0.04043	0.04393		577	0.02692	0.03149	0.03675	0.04195	0.0387
	578	0.02571	0.02992	0.03877	0.04034		578	0.02627	0.02629	0.03013	0.04023	0.04382		578	0.02619	0.02993	0.03964	0.04017	0.04369		578	0.0266	0.03124	0.03647	0.0417	0.03847
	579	0.02542	0.02963	0.03853	0.04013		579	0.02593	0.026	0.02987	0.03997	0.04367		579	0.0259	0.02967	0.03938	0.03993	0.04349		579	0.02629	0.031	0.03621	0.04146	0.03825
	580	0.02514	0.02936	0.03831	0.03993		580	0.02558	0.02569	0.02963	0.03973	0.0435		580	0.0256	0.02943	0.03915	0.03969	0.04333		580	0.026	0.03077	0.03598	0.04125	0.03805
	581	0.02488	0.02911	0.0381	0.03974		581	0.02533	0.02543	0.02939	0.03949	0.04333		581	0.02529	0.02919	0.03892	0.03949	0.04317		581	0.02572	0.03055	0.03575	0.04105	0.03786
	582	0.02464	0.02886	0.0379	0.03957		582	0.02507	0.02517	0.0292	0.0393	0.04317		582	0.02503	0.029	0.03871	0.03933	0.04303		582	0.02546	0.03034	0.03553	0.04085	0.03768
	583	0.02441	0.02864	0.03772	0.0394		583	0.02483	0.02493	0.029	0.0391	0.04303		583	0.02477	0.0288	0.03851	0.03917	0.04287		583	0.02522	0.03014	0.03533	0.04068	0.03751
	584	0.02419	0.02843	0.03754	0.03925		584	0.02459	0.02469	0.0288	0.03889	0.04289		584	0.02453	0.0286	0.03833	0.039	0.04273		584	0.025	0.02996	0.03513	0.04051	0.03736
	585	0.02398	0.02823	0.03738	0.03912		585	0.0244	0.0245	0.0286	0.03873	0.0428		585	0.02429	0.0284	0.03815	0.03883	0.04259		585	0.02478	0.02979	0.03494	0.04036	0.03722
	586	0.02379	0.02804	0.03723	0.03899		586	0.0242	0.0243	0.02839	0.03857	0.0427		586	0.0241	0.02819	0.03798	0.03867	0.0425		586	0.02458	0.02962	0.03477	0.04022	0.03709
	587	0.02361	0.02786	0.03709	0.03886		587	0.024	0.02409	0.02823	0.03843	0.0426		587	0.02389	0.02802	0.03782	0.03853	0.0424		587	0.02439	0.02945	0.03461	0.04009	0.03695
	588	0.02344	0.0277	0.03696	0.03874		588	0.0238	0.02393	0.02807	0.03827	0.04249		588	0.02373	0.0279	0.03768	0.03839	0.0423		588	0.02422	0.0293	0.03446	0.03997	0.03682
	589	0.02328	0.02754	0.03684	0.03863		589	0.02359	0.02377	0.02793	0.03813	0.04243		589	0.02357	0.02777	0.03755	0.0383	0.04219		589	0.02406	0.02916	0.03432	0.03986	0.03671
	590	0.02314	0.0274	0.03673	0.03855		590	0.02342	0.02363	0.02779	0.03799	0.04237		590	0.02343	0.02763	0.03743	0.0382	0.04213		590	0.02391	0.02904	0.03419	0.03976	0.03662
	591	0.023	0.02727	0.03664	0.03848		591	0.0233	0.02347	0.0277	0.0379	0.04233		591	0.02327	0.02749	0.03733	0.0381	0.04207		591	0.02376	0.02892	0.03407	0.03968	0.03655
	592	0.02288	0.02715	0.03656	0.0384		592	0.02317	0.02333	0.0276	0.03779	0.04227		592	0.02313	0.0274	0.03723	0.03799	0.04203		592	0.02364	0.02882	0.03397	0.0396	0.03647
	593	0.02276	0.02705	0.03648	0.03833		593	0.02303	0.02319	0.0275	0.03773	0.04223		593	0.02299	0.0273	0.03714	0.03793	0.04197		593	0.02353	0.02874	0.03388	0.03952	0.0364
	594	0.02266	0.02696	0.03641	0.03827		594	0.02288	0.02309	0.02739	0.03767	0.04219		594	0.0229	0.02719	0.03707	0.03787	0.04193		594	0.02343	0.02867	0.03379	0.03946	0.03634
	595	0.02258	0.02688	0.03635	0.03823		595	0.02283	0.02303	0.02733	0.0376	0.04221		595	0.02279	0.02713	0.037	0.03783	0.0419		595	0.02334	0.0286	0.03372	0.03941	0.0363
	596	0.0225	0.02681	0.0363	0.0382		596	0.02277	0.02297	0.02727	0.03753	0.04217		596	0.02273	0.02707	0.03693	0.03777	0.04187		596	0.02326	0.02853	0.03366	0.03937	0.03626
	597	0.02243	0.02673	0.03625	0.03816		597	0.02271	0.02291	0.0272	0.03747	0.04213		597	0.02267	0.027	0.03687	0.03773	0.04183		597	0.02318	0.02847	0.0336	0.03932	0.03622
	598	0.02236	0.02666	0.0362	0.03812		598	0.0226	0.02279	0.02713	0.0374	0.04209		598	0.02261	0.02693	0.03681	0.03767	0.0418		598	0.0231	0.02841	0.03354	0.03928	0.03617
	599	0.02228	0.02659	0.03614	0.03808		599	0.0225	0.02273	0.02707	0.03733	0.04211		599	0.0225	0.02687	0.03675	0.03763	0.04177		599	0.02303	0.02834	0.03346	0.03923	0.03613
	600	0.0222	0.02651	0.03609	0.03803		600	0.0224	0.02268	0.02701	0.03727	0.04207		600	0.0224	0.02681	0.03668	0.03757	0.04173		600	0.02295	0.02826	0.03339	0.03918	0.03608
	601	0.02212	0.02642	0.03602	0.03798		601	0.0223	0.02258	0.0269	0.03721	0.04203		601	0.0223	0.0267	0.0366	0.03751	0.0417		601	0.02285	0.02818	0.03331	0.03912	0.03602
	602	0.02201	0.02632	0.03593	0.03791		602	0.02221	0.02243	0.0268	0.0371	0.04197		602	0.02221	0.0266	0.0365	0.0374	0.04168		602	0.02274	0.02809	0.03321	0.03904	0.03595
	603	0.02189	0.0262	0.03583	0.03782		603	0.02207	0.0223	0.02671	0.03701	0.04191		603	0.02207	0.02651	0.0364	0.0373	0.04161		603	0.02262	0.028	0.03309	0.03895	0.03587
	604	0.02176	0.02607	0.03572	0.03772		604	0.02193	0.02217	0.02657	0.03687	0.0418		604	0.02193	0.02637	0.03627	0.03721	0.0415		604	0.02248	0.02788	0.03297	0.03884	0.03576
	605	0.02161	0.02592	0.03559	0.0376		605	0.02177	0.02203	0.02643	0.03673	0.0417		605	0.02177	0.02623	0.03613	0.03707	0.04141		605	0.02233	0.02774	0.03282	0.03872	0.03564
	606	0.02146	0.02576	0.03545	0.03747		606	0.02161	0.02187	0.02627	0.03657	0.0416		606	0.02161	0.02607	0.03598	0.03693	0.04127		606	0.02217	0.02759	0.03267	0.03858	0.03551
	607	0.02129	0.02559	0.0353	0.03733		607	0.0214	0.02171	0.02613	0.03643	0.04151		607	0.0214	0.02593	0.03582	0.03677	0.04113		607	0.02199	0.02744	0.03251	0.03843	0.03537
	608	0.02111	0.02542	0.03514	0.03719		608	0.0212	0.0215	0.02597	0.03627	0.04137		608	0.0212	0.02577	0.03564	0.0366	0.041		608	0.0218	0.02728	0.03234	0.03827	0.03522
	609	0.02092	0.02523	0.03497	0.03704		609	0.021	0.0213	0.02581	0.03611	0.04123		609	0.021	0.02561	0.03546	0.03643	0.04088		609	0.02161	0.02711	0.03216	0.03811	0.03508
	610	0.02072	0.02503	0.0348	0.03688		610	0.0208	0.0211	0.0256	0.0359	0.04107		610	0.0208	0.0254	0.03528	0.03627	0.0407		610	0.0214	0.02693	0.03198	0.03794	0.03492
	611	0.02053	0.02483	0.03462	0.03672		611	0.0206	0.0209	0.0254	0.0357	0.04093		611	0.0206	0.02519	0.03509	0.03611	0.04053		611	0.0212	0.02675	0.03178	0.03776	0.03475
	612	0.02033	0.02463	0.03444	0.03655		612	0.0204	0.0207	0.02519	0.03549	0.0408		612	0.0204	0.02503	0.03489	0.03589	0.04037		612	0.02099	0.02658	0.03159	0.03758	0.03458
	613	0.02013	0.02444	0.03427	0.03638		613	0.0202	0.0205	0.02503	0.03533	0.04067		613	0.0202	0.02487	0.03471	0.03573	0.04023		613	0.02079	0.02641	0.0314	0.03741	0.03441
	614	0.01995	0.02426	0.0341	0.03622		614	0.02	0.02029	0.02487	0.03517	0.04053		614	0.01999	0.02471	0.03453	0.03557	0.04007		614	0.0206	0.02625	0.03122	0.03724	0.03425
	615	0.01977	0.02408	0.03393	0.03607		615	0.0198	0.02013	0.0247	0.035	0.04037		615	0.01983	0.02449	0.03436	0.0354	0.03993		615	0.02042	0.02608	0.03105	0.03708	0.03409
	616	0.01961	0.02391	0.03377	0.03592		616	0.01959	0.01997	0.02453	0.03483	0.04023		616	0.01967	0.02432	0.03419	0.03522	0.0398		616	0.02024	0.02592	0.03088	0.03692	0.03395
	617	0.01945	0.02374	0.03362	0.03579		617	0.01943	0.0198	0.02437	0.03467	0.04009		617	0.0195	0.0242	0.03403	0.0351	0.03967		617	0.02008	0.02577	0.03072	0.03678	0.03381
	618	0.01929	0.02359	0.03349	0.03566		618	0.01927	0.01962	0.02423	0.03453	0.04		618	0.01933	0.02407	0.03388	0.03497	0.03952		618	0.01992	0.02563	0.03058	0.03664	0.03369
	619	0.01915	0.02346	0.03337	0.03555		619	0.01913	0.01949	0.02409	0.03439	0.0399		619	0.01917	0.02393	0.03375	0.03483	0.03942		619	0.01978	0.02552	0.03044	0.03652	0.03357
	620	0.01904	0.02334	0.03326	0.03545		620	0.01899	0.0194	0.024	0.0343	0.03979		620	0.01903	0.02379	0.03363	0.03468	0.03937		620	0.01966	0.02541	0.03032	0.03642	0.03347
	621	0.01893	0.02323	0.03317	0.03537		621	0.0189	0.0193	0.02389	0.0342	0.03973		621	0.01888	0.02369	0.03353	0.03463	0.0393		621	0.01955	0.02531	0.03022	0.03633	0.03339
	622	0.01884	0.02314	0.03309	0.0353		622	0.0188	0.0192	0.02383	0.0341	0.03967		622	0.01883	0.02363	0.03345	0.03457	0.03923		622	0.01945	0.02524	0.03014	0.03625	0.03332
	623	0.01876	0.02307	0.03303	0.03524		623	0.01869	0.01909	0.02377	0.03399	0.03963		623	0.01877	0.02357	0.03338	0.0345	0.03917		623	0.01937	0.02517	0.03006	0.0362	0.03326
	624	0.01868	0.023	0.03297	0.03519		624	0.01863	0.01903	0.0237	0.03392	0.03959		624	0.0187	0.0235	0.03331	0.03442	0.03913		624	0.0193	0.0251	0.03	0.03615	0.0332
	625	0.01863	0.02294	0.03293	0.03516		625	0.01857	0.01897	0.02362	0.0339	0.0396		625	0.01863	0.02342	0.03326	0.03439	0.03909		625	0.01924	0.02505	0.02995	0.03612	0.03317
	626	0.01859	0.0229	0.0329	0.03514		626	0.01853	0.01893	0.0236	0.03387	0.0396		626	0.01857	0.02339	0.03323	0.03441	0.0391		626	0.01919	0.02502	0.02991	0.03609	0.03315
	627	0.01855	0.02287	0.03288	0.03512		627	0.0185	0.0189	0.02357	0.03383	0.0396		627	0.01853	0.02341	0.03319	0.03437	0.0391		627	0.01916	0.02499	0.02988	0.03607	0.03313
	628	0.01852	0.02284	0.03286	0.03511		628	0.01847	0.01887	0.02353	0.03379	0.0396		628	0.01849	0.02337	0.03316	0.03433	0.0391		628	0.01913	0.02497	0.02984	0.03606	0.03311
	629	0.0185	0.02282	0.03285	0.0351		629	0.01843	0.01883	0.0235	0.03381	0.0396		629	0.01851	0.02333	0.03314	0.03429	0.0391		629	0.01911	0.02495	0.02982	0.03605	0.0331
	630	0.01848	0.02279	0.03283	0.0351		630	0.0184	0.0188	0.02347	0.03377	0.0396		630	0.01847	0.02327	0.03313	0.03431	0.0391		630	0.01908	0.02491	0.02979	0.03605	0.0331
	631	0.01845	0.02275	0.03281	0.0351		631	0.01837	0.01877	0.02343	0.03373	0.0396		631	0.01843	0.02323	0.0331	0.03427	0.0391		631	0.01904	0.02487	0.02975	0.03603	0.03309
	632	0.01841	0.02271	0.03277	0.03507		632	0.01833	0.01873	0.02337	0.03367	0.03961		632	0.01837	0.0232	0.03305	0.03423	0.03911		632	0.019	0.02482	0.02971	0.036	0.03306
	633	0.01836	0.02265	0.03272	0.03502		633	0.01827	0.01867	0.02333	0.03363	0.03958		633	0.01831	0.02318	0.03299	0.03417	0.03908		633	0.01894	0.02478	0.02965	0.03595	0.03301
	634	0.01828	0.02258	0.03265	0.03495		634	0.01822	0.01861	0.02327	0.03357	0.0395		634	0.0182	0.02311	0.03291	0.03411	0.03901		634	0.01886	0.02471	0.02957	0.03588	0.03293
	635	0.01817	0.02248	0.03257	0.03487		635	0.01807	0.01851	0.02322	0.03352	0.03943		635	0.0181	0.023	0.03282	0.034	0.0389		635	0.01876	0.02462	0.02947	0.0358	0.03286
	636	0.01806	0.02236	0.03247	0.03477		636	0.01793	0.01837	0.02307	0.03337	0.03935		636	0.01801	0.02291	0.03271	0.03391	0.03881		636	0.01864	0.02451	0.02935	0.0357	0.03276
	637	0.01793	0.02222	0.03233	0.03464		637	0.01777	0.01823	0.02293	0.03323	0.03924		637	0.01787	0.02277	0.03258	0.03378	0.03868		637	0.01851	0.02438	0.02922	0.03557	0.03263
	638	0.01778	0.02208	0.03218	0.03448		638	0.01763	0.01807	0.02277	0.03307	0.03907		638	0.01773	0.02263	0.03242	0.0336	0.0385		638	0.01836	0.02425	0.02906	0.03541	0.03246
	639	0.01763	0.02192	0.03201	0.03431		639	0.01747	0.01793	0.02263	0.03291	0.03891		639	0.01757	0.02247	0.03226	0.03343	0.03833		639	0.0182	0.02411	0.02889	0.03524	0.0323
	640	0.01747	0.02175	0.03183	0.03414		640	0.01733	0.01777	0.02247	0.0327	0.0387		640	0.0174	0.0223	0.03208	0.03327	0.03818		640	0.01803	0.02395	0.0287	0.03505	0.03213
	641	0.01731	0.02157	0.03165	0.03396		641	0.01717	0.01761	0.0223	0.0325	0.0385		641	0.01723	0.02213	0.03189	0.03311	0.03798		641	0.01786	0.02378	0.02851	0.03486	0.03195
	642	0.01714	0.02139	0.03146	0.03376		642	0.01701	0.01739	0.02213	0.0323	0.0383		642	0.01707	0.02197	0.0317	0.0329	0.03773		642	0.01769	0.02361	0.02832	0.03466	0.03175
	643	0.01697	0.02121	0.03127	0.03356		643	0.0168	0.01723	0.02197	0.0321	0.0381		643	0.01691	0.02181	0.03151	0.0327	0.03749		643	0.01751	0.02344	0.02814	0.03447	0.03155
	644	0.0168	0.02103	0.03108	0.03337		644	0.01659	0.01707	0.0218	0.0319	0.0379		644	0.01669	0.02159	0.03131	0.0325	0.0373		644	0.01734	0.02326	0.02795	0.03427	0.03137
	645	0.01664	0.02086	0.0309	0.03319		645	0.01643	0.0169	0.02163	0.03169	0.0377		645	0.01653	0.02143	0.03113	0.0323	0.0371		645	0.01717	0.02309	0.02776	0.03408	0.03119
	646	0.01648	0.02069	0.03071	0.03299		646	0.01627	0.01673	0.02147	0.03153	0.03749		646	0.01637	0.02127	0.03094	0.0321	0.03689		646	0.017	0.02293	0.02757	0.03389	0.031
	647	0.01633	0.02053	0.03054	0.03281		647	0.01613	0.01657	0.02133	0.03137	0.03733		647	0.01623	0.02113	0.03077	0.0319	0.03673		647	0.01685	0.02278	0.02739	0.03371	0.03082
	648	0.0162	0.02038	0.03038	0.03264		648	0.01597	0.01643	0.0212	0.03123	0.03717		648	0.01607	0.02099	0.03061	0.03169	0.03657		648	0.01671	0.02265	0.02723	0.03355	0.03066
	649	0.01608	0.02025	0.03024	0.03251		649	0.01583	0.01629	0.02107	0.03107	0.03703		649	0.01593	0.0209	0.03047	0.03152	0.03643		649	0.01659	0.02252	0.02708	0.03341	0.03053
	650	0.01598	0.02014	0.03012	0.03239		650	0.01568	0.0162	0.02095	0.03093	0.03689		650	0.01578	0.0208	0.03034	0.03139	0.03629		650	0.01648	0.02242	0.02695	0.03328	0.03041
	651	0.01589	0.02005	0.03002	0.03228		651	0.01563	0.01609	0.02087	0.03079	0.0368		651	0.01573	0.0207	0.03023	0.0313	0.0362		651	0.01639	0.02233	0.02685	0.03317	0.03031
	652	0.01582	0.01996	0.02992	0.03218		652	0.01557	0.01603	0.02081	0.0307	0.0367		652	0.01567	0.0206	0.03013	0.0312	0.0361		652	0.01631	0.02225	0.02675	0.03306	0.03021
	653	0.01575	0.01988	0.02983	0.03209		653	0.01551	0.01597	0.0207	0.0306	0.0366		653	0.01561	0.02049	0.03003	0.0311	0.036		653	0.01623	0.02217	0.02666	0.03297	0.03012
	654	0.01568	0.0198	0.02974	0.032		654	0.0154	0.01591	0.0206	0.0305	0.0365		654	0.0155	0.02043	0.02993	0.031	0.0359		654	0.01616	0.0221	0.02656	0.03288	0.03003
	655	0.0156	0.01972	0.02965	0.03192		655	0.0153	0.0158	0.0205	0.0304	0.0364		655	0.0154	0.02038	0.02983	0.0309	0.03581		655	0.01608	0.02201	0.02646	0.03279	0.02995
	656	0.0155	0.01962	0.02953	0.03181		656	0.0152	0.0157	0.0204	0.03031	0.03631		656	0.0153	0.02028	0.02972	0.03081	0.03568		656	0.01599	0.02191	0.02635	0.03267	0.02984
	657	0.01539	0.0195	0.02939	0.03166		657	0.01511	0.0156	0.02031	0.03018	0.03618		657	0.0152	0.02013	0.02958	0.03068	0.0355		657	0.01588	0.02178	0.02621	0.03253	0.02969
	658	0.01527	0.01936	0.02923	0.03149		658	0.01497	0.01551	0.02017	0.03001	0.03601		658	0.01511	0.02	0.02941	0.03051	0.03533		658	0.01575	0.02164	0.02605	0.03236	0.02952
	659	0.01513	0.01921	0.02905	0.03131		659	0.01483	0.01537	0.02003	0.0298	0.0358		659	0.01497	0.01987	0.02923	0.0303	0.03518		659	0.01561	0.02151	0.02587	0.03217	0.02935
	660	0.015	0.01907	0.02888	0.03112		660	0.01469	0.01523	0.01987	0.02959	0.0356		660	0.01483	0.01973	0.02905	0.0301	0.03498		660	0.01547	0.02137	0.0257	0.03198	0.02917
	661	0.01489	0.01893	0.0287	0.03093		661	0.0146	0.01509	0.01973	0.02943	0.0354		661	0.01469	0.0196	0.02887	0.0299	0.03473		661	0.01535	0.02123	0.02552	0.03179	0.02899
	662	0.01478	0.01879	0.02853	0.03075		662	0.0145	0.015	0.01959	0.02927	0.0352		662	0.0146	0.01947	0.02871	0.02969	0.03448		662	0.01523	0.02109	0.02536	0.03161	0.02881
	663	0.01467	0.01867	0.02837	0.03058		663	0.0144	0.0149	0.0195	0.0291	0.035		663	0.0145	0.01933	0.02855	0.02953	0.03433		663	0.01512	0.02096	0.02521	0.03144	0.02864
	664	0.01457	0.01855	0.02821	0.03041		664	0.0143	0.0148	0.0194	0.02892	0.03479		664	0.0144	0.01919	0.02839	0.02937	0.03417		664	0.01502	0.02084	0.02506	0.03127	0.02848
	665	0.01448	0.01844	0.02808	0.03025		665	0.0142	0.0147	0.0193	0.0288	0.03462		665	0.0143	0.0191	0.02825	0.02923	0.034		665	0.01492	0.02073	0.02492	0.03112	0.02833
	666	0.01441	0.01835	0.02795	0.03012		666	0.01409	0.01459	0.0192	0.02867	0.0345		666	0.01419	0.01899	0.02812	0.02907	0.03382		666	0.01485	0.02063	0.02481	0.03099	0.0282
	667	0.01434	0.01828	0.02784	0.03		667	0.01403	0.01453	0.01909	0.02852	0.03437		667	0.01413	0.01893	0.02801	0.02892	0.03369		667	0.01479	0.02054	0.0247	0.03087	0.02808
	668	0.01429	0.01821	0.02775	0.02989		668	0.01397	0.01447	0.01902	0.02842	0.03422		668	0.01407	0.01887	0.02791	0.02882	0.0336		668	0.01474	0.02045	0.0246	0.03077	0.02798
	669	0.01425	0.01816	0.02769	0.02981		669	0.01393	0.01443	0.019	0.02837	0.03411		669	0.01403	0.01883	0.02785	0.02877	0.03349		669	0.0147	0.02039	0.02453	0.0307	0.0279
	670	0.01423	0.01813	0.02764	0.02975		670	0.01388	0.01439	0.01897	0.02833	0.03409		670	0.01399	0.01879	0.0278	0.02873	0.03342		670	0.01468	0.02036	0.02449	0.03065	0.02785
	671	0.01424	0.01813	0.02761	0.02972		671	0.01393	0.0144	0.01892	0.02829	0.0341		671	0.01399	0.0188	0.02777	0.02869	0.03339		671	0.01468	0.02037	0.02446	0.03062	0.02782
	672	0.01425	0.01814	0.02761	0.02971		672	0.01397	0.01439	0.01892	0.0283	0.0341		672	0.01403	0.0188	0.02776	0.0287	0.0334		672	0.0147	0.02037	0.02445	0.03061	0.02781
	673	0.01427	0.01815	0.02761	0.02972		673	0.01401	0.01443	0.01897	0.0283	0.0341		673	0.01407	0.01879	0.02777	0.0287	0.03339		673	0.01472	0.02036	0.02445	0.03062	0.02781
	674	0.01429	0.01817	0.02764	0.02974		674	0.01399	0.01447	0.019	0.02829	0.03409		674	0.0141	0.01883	0.02779	0.02869	0.03342		674	0.01474	0.02037	0.02448	0.03065	0.02783
	675	0.01434	0.01821	0.02769	0.02978		675	0.01402	0.01453	0.01903	0.02832	0.03412		675	0.01413	0.01887	0.02783	0.02872	0.03349		675	0.01478	0.0204	0.02452	0.0307	0.02787
	676	0.0144	0.01826	0.02775	0.02984		676	0.01409	0.01457	0.01907	0.02839	0.03419		676	0.01417	0.01893	0.02789	0.0288	0.0336		676	0.01484	0.02044	0.02457	0.03077	0.02793
	677	0.01446	0.01833	0.02783	0.02992		677	0.0142	0.01463	0.01913	0.0285	0.03429		677	0.01423	0.019	0.02796	0.02887	0.0337		677	0.0149	0.0205	0.02464	0.03086	0.028
	678	0.01454	0.01841	0.02792	0.03003		678	0.0143	0.01469	0.01919	0.0286	0.03442		678	0.01429	0.01907	0.02805	0.02895	0.03379		678	0.01499	0.02058	0.02472	0.03096	0.02811
	679	0.01464	0.01851	0.02804	0.03014		679	0.0144	0.0148	0.01929	0.02869	0.03459		679	0.01439	0.01912	0.02816	0.02906	0.03392		679	0.01508	0.02067	0.02483	0.03108	0.02822
	680	0.01475	0.01862	0.02818	0.0303		680	0.01449	0.01489	0.01943	0.02882	0.03479		680	0.01453	0.01921	0.02829	0.02923	0.03408		680	0.01519	0.02078	0.02497	0.03124	0.02836
	681	0.01488	0.01876	0.02836	0.0305		681	0.01463	0.01502	0.01957	0.02898	0.03502		681	0.01467	0.01939	0.02846	0.02938	0.03432		681	0.01532	0.02092	0.02514	0.03144	0.02854
	682	0.01502	0.01893	0.02859	0.03073		682	0.01477	0.01519	0.01972	0.02922	0.03528		682	0.01483	0.0196	0.02866	0.02961	0.03457		682	0.01547	0.02109	0.02534	0.03168	0.02877
	683	0.01519	0.01913	0.02885	0.03102		683	0.01492	0.0154	0.01991	0.02948	0.03561		683	0.01498	0.01979	0.02892	0.02991	0.03494		683	0.01564	0.02129	0.02557	0.03197	0.02905
	684	0.01539	0.01936	0.02917	0.03137		684	0.0151	0.01558	0.02018	0.02981	0.03599		684	0.01521	0.02001	0.02922	0.03028	0.03534		684	0.01585	0.02153	0.02586	0.03231	0.02938
	685	0.01566	0.01967	0.02956	0.0318		685	0.01539	0.01583	0.02051	0.03019	0.03652		685	0.0155	0.0203	0.0296	0.03069	0.03585		685	0.01613	0.02183	0.02623	0.03274	0.02978
	686	0.01606	0.0201	0.0301	0.03238		686	0.01583	0.0162	0.02091	0.03073	0.03719		686	0.01591	0.02071	0.03011	0.03125	0.03649		686	0.01654	0.02224	0.02673	0.03332	0.03033
	687	0.01654	0.02063	0.03074	0.03307		687	0.01637	0.01669	0.02138	0.03136	0.03802		687	0.01639	0.02119	0.03072	0.03196	0.03728		687	0.01704	0.02275	0.02732	0.03403	0.031
	688	0.01704	0.02118	0.03141	0.0338		688	0.0169	0.01718	0.02192	0.03202	0.03887		688	0.01689	0.02169	0.03135	0.0327	0.03812		688	0.01755	0.02327	0.02793	0.03475	0.03171
	689	0.01754	0.02173	0.03207	0.03453		689	0.0174	0.01773	0.02247	0.0327	0.03971		689	0.0174	0.0222	0.03199	0.0334	0.03897		689	0.01807	0.0238	0.02854	0.03547	0.03241
	690	0.01814	0.02238	0.03283	0.03534		690	0.01801	0.01836	0.02313	0.0335	0.04062		690	0.01801	0.02282	0.03272	0.03422	0.03993		690	0.01869	0.02443	0.02926	0.03629	0.0332
	691	0.01889	0.02319	0.03374	0.0363		691	0.0188	0.01914	0.02388	0.03438	0.04168		691	0.0188	0.02358	0.03361	0.03518	0.04098		691	0.01947	0.02518	0.03013	0.03726	0.03413
	692	0.0198	0.02416	0.03482	0.03741		692	0.0198	0.02007	0.02481	0.03543	0.04291		692	0.0198	0.02451	0.03465	0.03631	0.04222		692	0.02043	0.02607	0.03116	0.03839	0.03521
	693	0.02093	0.02533	0.03606	0.03868		693	0.02099	0.02123	0.0259	0.03667	0.04432		693	0.02099	0.0256	0.03587	0.03761	0.04358		693	0.0216	0.02713	0.03236	0.0397	0.03645
	694	0.02227	0.02671	0.03748	0.04012		694	0.02243	0.02259	0.0272	0.03811	0.04587		694	0.02243	0.02691	0.03727	0.03908	0.04512		694	0.02299	0.02837	0.03373	0.04118	0.03786
	695	0.02381	0.02829	0.03907	0.04171		695	0.02407	0.02421	0.02871	0.03971	0.04753		695	0.02407	0.02838	0.03884	0.04072	0.04679		695	0.02459	0.02979	0.03529	0.04283	0.03943
	696	0.02553	0.03004	0.04079	0.04343		696	0.02593	0.02597	0.03038	0.04149	0.04928		696	0.02591	0.03001	0.04054	0.04248	0.04859		696	0.02638	0.03137	0.037	0.0446	0.04112
	697	0.02743	0.03197	0.04266	0.04527		697	0.028	0.02793	0.03221	0.04338	0.05122		697	0.02789	0.03181	0.0424	0.04442	0.05052		697	0.02836	0.0331	0.03887	0.04652	0.04294
	698	0.02953	0.0341	0.0447	0.04726		698	0.03028	0.03007	0.03421	0.04543	0.05329		698	0.03013	0.03378	0.04443	0.04648	0.05258		698	0.03055	0.03499	0.0409	0.04861	0.04491
	699	0.03182	0.0364	0.04691	0.04941		699	0.03271	0.03244	0.03638	0.04768	0.0555		699	0.03258	0.03592	0.04663	0.04873	0.05483		699	0.03293	0.03704	0.0431	0.05087	0.04703
	700	0.03425	0.03885	0.04925	0.05168		700	0.03531	0.03496	0.03873	0.05011	0.05781		700	0.0352	0.03818	0.04897	0.05107	0.05717		700	0.03546	0.03925	0.04544	0.05325	0.04928
	701	0.03682	0.04145	0.0517	0.05404		701	0.0381	0.03763	0.04117	0.05258	0.06018		701	0.0379	0.04063	0.05143	0.05354	0.05962		701	0.03814	0.04159	0.0479	0.05574	0.05162
	702	0.03947	0.04414	0.05421	0.05645		702	0.04098	0.04038	0.04372	0.05511	0.06262		702	0.04071	0.04315	0.05395	0.05606	0.06209		702	0.04092	0.04402	0.05043	0.05829	0.05401
	703	0.04217	0.04688	0.05677	0.0589		703	0.04391	0.04318	0.04628	0.05771	0.06509		703	0.04357	0.04575	0.05653	0.05862	0.06459		703	0.04375	0.04649	0.05302	0.06087	0.05644
	704	0.04494	0.04967	0.05936	0.06137		704	0.0469	0.04603	0.04891	0.06038	0.06759		704	0.04653	0.04835	0.05914	0.06121	0.06712		704	0.04664	0.04899	0.05565	0.06349	0.0589
	705	0.04776	0.05253	0.06201	0.0639		705	0.05001	0.04897	0.0516	0.06311	0.07012		705	0.04958	0.05103	0.06181	0.06388	0.06968		705	0.04959	0.05157	0.05835	0.06616	0.06141
	706	0.05065	0.05547	0.06473	0.0665		706	0.05318	0.05201	0.05441	0.06591	0.07267		706	0.05268	0.0538	0.06456	0.06661	0.07231		706	0.05264	0.05423	0.06112	0.06891	0.064
	707	0.05363	0.05851	0.06754	0.06918		707	0.0564	0.0551	0.05727	0.06877	0.07534		707	0.05583	0.05667	0.06739	0.0694	0.07501		707	0.05578	0.05697	0.06397	0.07173	0.06666
	708	0.0567	0.06163	0.07042	0.07192		708	0.05972	0.05829	0.06023	0.07173	0.07805		708	0.05909	0.05963	0.0703	0.07231	0.07778		708	0.05901	0.0598	0.06691	0.07462	0.06939
	709	0.05989	0.06486	0.07338	0.07475		709	0.06319	0.06163	0.06327	0.07477	0.08084		709	0.06249	0.06269	0.0733	0.07527	0.08061		709	0.06235	0.06274	0.06994	0.07759	0.0722
	710	0.06319	0.06821	0.07645	0.07765		710	0.06679	0.06506	0.06642	0.07793	0.08367		710	0.06602	0.0659	0.07641	0.07833	0.0835		710	0.06582	0.06578	0.07308	0.08066	0.0751
	711	0.06663	0.07169	0.07964	0.08067		711	0.07051	0.06864	0.06971	0.08119	0.08663		711	0.06968	0.06918	0.07964	0.08149	0.08649		711	0.06943	0.06892	0.07634	0.08385	0.07811
	712	0.07023	0.07533	0.08297	0.08381		712	0.0744	0.07237	0.07318	0.08459	0.0897		712	0.07351	0.07264	0.08301	0.08479	0.08963		712	0.07321	0.07224	0.07975	0.08717	0.08125
	713	0.074	0.07914	0.08643	0.08708		713	0.0785	0.07631	0.07682	0.08812	0.09287		713	0.0775	0.07626	0.08651	0.08822	0.09287		713	0.07716	0.07571	0.08331	0.0906	0.08452
	714	0.07794	0.0831	0.09001	0.09045		714	0.0828	0.0804	0.08058	0.09178	0.09613		714	0.0817	0.08001	0.09013	0.09178	0.09622		714	0.08128	0.07931	0.087	0.09415	0.0879
	715	0.08206	0.08722	0.09373	0.09394		715	0.08728	0.08468	0.08449	0.09559	0.09946		715	0.08608	0.08391	0.09389	0.09547	0.09954		715	0.08558	0.08305	0.09084	0.09783	0.09139
	716	0.08643	0.0916	0.09771	0.09768		716	0.09198	0.08922	0.08862	0.0996	0.10308		716	0.09073	0.08809	0.09792	0.09955	0.10302		716	0.09015	0.08703	0.09491	0.10177	0.09514
	717	0.09117	0.09633	0.10207	0.10179		717	0.09719	0.09411	0.09313	0.10407	0.10687		717	0.09566	0.09259	0.10235	0.10375	0.10721		717	0.09509	0.09132	0.09934	0.10608	0.09926
	718	0.0963	0.10147	0.1068	0.1063		718	0.10295	0.09938	0.09798	0.10895	0.11126		718	0.10109	0.09761	0.10718	0.10822	0.11166		718	0.10045	0.09598	0.10414	0.11077	0.10378
	719	0.1017	0.10689	0.11172	0.11099		719	0.10899	0.10504	0.10291	0.114	0.11574		719	0.10694	0.10286	0.11221	0.11291	0.11634		719	0.10611	0.1009	0.10917	0.11563	0.10848
	720	0.10723	0.11241	0.11661	0.11561		720	0.115	0.11105	0.10826	0.119	0.12		720	0.113	0.10796	0.11719	0.118	0.12074		720	0.11188	0.10594	0.11424	0.12044	0.11313
	721	0.11278	0.11793	0.1214	0.12009		721	0.121	0.11666	0.11366	0.124	0.12426		721	0.119	0.11317	0.12204	0.123	0.125		721	0.11765	0.11104	0.11929	0.12511	0.11764
	722	0.11853	0.12363	0.12632	0.12467		722	0.12683	0.12243	0.11926	0.12891	0.12866		722	0.12491	0.11891	0.12703	0.12791	0.12917		722	0.12362	0.11633	0.1245	0.12988	0.12226
	723	0.12472	0.12977	0.13171	0.12971		723	0.13343	0.12883	0.12483	0.13409	0.13317		723	0.13109	0.12491	0.13249	0.13317	0.13383		723	0.13004	0.12202	0.13013	0.13511	0.12733
	724	0.13141	0.13639	0.13757	0.13523		724	0.14057	0.136	0.13117	0.14017	0.13817		724	0.13817	0.13126	0.13848	0.13891	0.13926		724	0.13699	0.12811	0.13622	0.14082	0.13289
	725	0.1384	0.1433	0.14366	0.14095		725	0.14826	0.14291	0.13791	0.14674	0.14374		725	0.14566	0.13766	0.14469	0.145	0.14466		725	0.14425	0.13447	0.14255	0.14674	0.13865
	726	0.14556	0.15037	0.14981	0.14672		726	0.15591	0.15017	0.145	0.153	0.149		726	0.15326	0.14417	0.15096	0.151	0.15034		726	0.15167	0.14101	0.149	0.15268	0.14446
	727	0.15297	0.15768	0.15611	0.15262		727	0.16391	0.15791	0.15191	0.15917	0.15417		727	0.16091	0.15117	0.15738	0.15691	0.15566		727	0.15935	0.14782	0.15565	0.15876	0.1504
	728	0.16071	0.16531	0.16267	0.15874		728	0.17217	0.16591	0.15926	0.16591	0.16		728	0.16891	0.15866	0.16406	0.16326	0.16126		728	0.16736	0.15495	0.16258	0.16506	0.15658
	729	0.16874	0.17322	0.16944	0.16508		729	0.18091	0.17426	0.16666	0.173	0.16574		729	0.17717	0.16626	0.17098	0.16966	0.16691		729	0.17567	0.16235	0.16976	0.17157	0.16296
	730	0.17698	0.18132	0.17636	0.17154		730	0.19	0.18266	0.17426	0.18	0.17126		730	0.18591	0.17383	0.17806	0.17626	0.173		730	0.18419	0.16993	0.17711	0.1782	0.16948
	731	0.18539	0.18959	0.18338	0.17808		731	0.19891	0.19126	0.18183	0.187	0.17691		731	0.195	0.18226	0.18524	0.18291	0.179		731	0.19289	0.17771	0.1846	0.18491	0.17606
	732	0.19395	0.198	0.19044	0.18464		732	0.20826	0.19991	0.19026	0.19391	0.183		732	0.204	0.19074	0.19246	0.19009	0.185		732	0.20172	0.18568	0.1922	0.19163	0.18266
	733	0.20263	0.20652	0.19753	0.1912		733	0.21766	0.20891	0.19866	0.20126	0.189		733	0.213	0.199	0.19971	0.19674	0.191		733	0.21068	0.19379	0.19987	0.19835	0.18927
	734	0.21145	0.21517	0.20471	0.19784		734	0.22726	0.21826	0.20734	0.20866	0.195		734	0.22191	0.20717	0.20705	0.20326	0.197		734	0.21978	0.20203	0.20766	0.20514	0.19594
	735	0.22047	0.22401	0.21207	0.20463		735	0.23691	0.22774	0.21566	0.21634	0.201		735	0.23117	0.21591	0.21458	0.20983	0.20291		735	0.22907	0.21044	0.21563	0.21209	0.20277
	736	0.22965	0.233	0.21956	0.21155		736	0.247	0.237	0.22426	0.22366	0.207		736	0.241	0.225	0.22225	0.21726	0.20926		736	0.23853	0.21902	0.22374	0.21916	0.20972
	737	0.23888	0.24204	0.22706	0.21847		737	0.257	0.24626	0.23291	0.23126	0.213		737	0.25074	0.234	0.22995	0.22474	0.21574		737	0.24805	0.22769	0.23189	0.22622	0.21667
	738	0.24812	0.25111	0.23454	0.22537		738	0.267	0.25566	0.24209	0.239	0.219		738	0.26034	0.243	0.23762	0.23209	0.22209		738	0.25758	0.23641	0.24005	0.23324	0.22357
	739	0.25734	0.26017	0.24199	0.23222		739	0.277	0.26534	0.25074	0.24683	0.225		739	0.26966	0.25209	0.24527	0.23909	0.228		739	0.2671	0.24515	0.24821	0.24023	0.23044
	740	0.26651	0.26918	0.24938	0.23901		740	0.287	0.27474	0.25934	0.254	0.231		740	0.27934	0.26074	0.25286	0.24574	0.23409		740	0.27656	0.25387	0.25632	0.24714	0.23724
	741	0.27555	0.27806	0.25665	0.24567		741	0.297	0.28409	0.26766	0.26126	0.23709		741	0.28874	0.26926	0.26033	0.25234	0.23974		741	0.28588	0.26252	0.26433	0.25392	0.2439
	742	0.28438	0.28675	0.26374	0.25215		742	0.30709	0.293	0.27634	0.26883	0.24283		742	0.29817	0.278	0.26762	0.25874	0.24534		742	0.29499	0.27101	0.27215	0.26052	0.25037
	743	0.29296	0.29521	0.27062	0.25843		743	0.31683	0.30209	0.28474	0.27583	0.24809		743	0.30674	0.28683	0.2747	0.26509	0.25074		743	0.30385	0.27929	0.27977	0.26693	0.25663
	744	0.30128	0.30344	0.27731	0.26453		744	0.32617	0.31083	0.29317	0.28234	0.253		744	0.31534	0.29509	0.28159	0.271	0.25609		744	0.31246	0.28737	0.2872	0.27314	0.2627
	745	0.30936	0.31144	0.28381	0.27045		745	0.33474	0.31909	0.30083	0.28874	0.258		745	0.32374	0.30309	0.28828	0.277	0.261		745	0.32082	0.29526	0.29443	0.27916	0.26859
	746	0.31714	0.31916	0.29008	0.27615		746	0.34343	0.32709	0.30809	0.29509	0.26309		746	0.33217	0.31083	0.29474	0.28309	0.26609		746	0.32889	0.30291	0.30141	0.28496	0.27426
	747	0.3246	0.32657	0.29609	0.2816		747	0.35149	0.33483	0.315	0.301	0.26774		747	0.33983	0.31809	0.30093	0.28883	0.27083		747	0.33662	0.31027	0.30811	0.29051	0.27967
	748	0.33172	0.33366	0.30185	0.28683		748	0.35943	0.34209	0.32209	0.30709	0.27234		748	0.34709	0.325	0.30686	0.29409	0.27509		748	0.34401	0.31735	0.31455	0.29583	0.28485
	749	0.33849	0.34045	0.30736	0.29183		749	0.36674	0.34909	0.32883	0.31283	0.27683		749	0.35409	0.33209	0.31254	0.29909	0.279		749	0.35107	0.32412	0.32072	0.30091	0.2898
	750	0.3449	0.34689	0.31259	0.29656		750	0.37417	0.35583	0.33509	0.31809	0.28083		750	0.36083	0.33883	0.31793	0.30383	0.283		750	0.35775	0.33058	0.32659	0.30574	0.29448
	751	0.35092	0.35294	0.31752	0.301		751	0.38083	0.36209	0.34109	0.32309	0.28434		751	0.36709	0.34517	0.323	0.30809	0.28709		751	0.36403	0.33669	0.33211	0.31027	0.29888
	752	0.35653	0.3586	0.32212	0.30517		752	0.38717	0.36809	0.34683	0.32783	0.28774		752	0.37309	0.35083	0.32775	0.312	0.29083		752	0.36988	0.34242	0.33729	0.31451	0.30299
	753	0.36173	0.36386	0.32642	0.30906		753	0.39283	0.37391	0.35217	0.33209	0.29109		753	0.37891	0.35609	0.33217	0.31609	0.29409		753	0.37532	0.34777	0.34212	0.31846	0.30682
	754	0.36653	0.36875	0.33042	0.31267		754	0.39809	0.37883	0.35683	0.33609	0.294		754	0.38391	0.36109	0.33629	0.31983	0.297		754	0.38035	0.35274	0.34662	0.32215	0.31039
	755	0.37097	0.37325	0.33412	0.31601		755	0.40309	0.38334	0.36109	0.33983	0.29709		755	0.38809	0.36583	0.34011	0.32309	0.30009		755	0.38499	0.3573	0.35077	0.32555	0.31367
	756	0.37507	0.37733	0.33748	0.319		756	0.40783	0.38783	0.365	0.34309	0.29983		756	0.392	0.37017	0.34359	0.326	0.30283		756	0.38923	0.36142	0.35454	0.32864	0.31663
	757	0.37891	0.38102	0.34047	0.32164		757	0.412	0.39174	0.369	0.346	0.302		757	0.39591	0.37374	0.3467	0.329	0.305		757	0.39311	0.36507	0.35792	0.33137	0.31922
	758	0.38277	0.38461	0.34336	0.32431		758	0.41609	0.39543	0.37291	0.34883	0.30409		758	0.40009	0.37709	0.34962	0.33191	0.30709		758	0.39694	0.3686	0.36111	0.33403	0.32185
	759	0.38735	0.38893	0.34684	0.32776		759	0.42109	0.39974	0.37717	0.35243	0.30717		759	0.40517	0.38134	0.353	0.33517	0.31017		759	0.40154	0.3729	0.36478	0.33727	0.32529
	760	0.39286	0.39424	0.3511	0.33199		760	0.42717	0.40551	0.38217	0.35683	0.31083		760	0.411	0.38691	0.35712	0.33909	0.31391		760	0.40716	0.37824	0.36925	0.34125	0.32953
	761	0.39766	0.39896	0.35485	0.33561		761	0.43266	0.41031	0.38649	0.36083	0.314		761	0.41566	0.39157	0.36087	0.34274	0.31674		761	0.41212	0.38299	0.37329	0.34475	0.33313
	762	0.40027	0.40172	0.35711	0.33765		762	0.43591	0.41317	0.38934	0.363	0.31591		762	0.41809	0.39434	0.36323	0.345	0.31817		762	0.41492	0.38588	0.37584	0.34686	0.33512
	763	0.40112	0.40302	0.35837	0.33873		763	0.43717	0.41409	0.39083	0.364	0.31709		763	0.41909	0.39574	0.36457	0.34609	0.319		763	0.41605	0.38747	0.37733	0.34803	0.33613
	764	0.4017	0.40417	0.3596	0.33974		764	0.438	0.415	0.39209	0.36526	0.31809		764	0.42	0.39734	0.36588	0.347	0.32		764	0.41695	0.38896	0.37882	0.34917	0.33709
	765	0.40233	0.40532	0.36084	0.34072		765	0.43909	0.416	0.39291	0.36674	0.31874		765	0.42109	0.39874	0.36724	0.348	0.321		765	0.41787	0.39039	0.38035	0.35032	0.338
	766	0.40296	0.40634	0.36194	0.34157		766	0.43974	0.417	0.39426	0.36809	0.31926		766	0.42174	0.40009	0.36847	0.349	0.322		766	0.41871	0.3916	0.38172	0.35135	0.33879
	767	0.40368	0.40735	0.363	0.34244		767	0.44017	0.418	0.39574	0.369	0.31991		767	0.42226	0.40091	0.36962	0.35	0.323		767	0.41958	0.39279	0.38299	0.35234	0.33962
	768	0.40454	0.40843	0.36408	0.34339		768	0.44117	0.419	0.39709	0.37	0.321		768	0.42291	0.40226	0.37075	0.351	0.324		768	0.42055	0.39406	0.38426	0.35335	0.34052
	769	0.4055	0.40958	0.36518	0.34438		769	0.44274	0.42	0.398	0.371	0.322		769	0.42391	0.40374	0.3719	0.352	0.325		769	0.42161	0.39537	0.38552	0.35439	0.34147
	770	0.40648	0.41072	0.36628	0.34538		770	0.44409	0.421	0.399	0.372	0.323		770	0.42534	0.40509	0.37302	0.353	0.326		770	0.42269	0.39664	0.38675	0.35543	0.34244
	771	0.40743	0.41182	0.36734	0.34636		771	0.445	0.422	0.4	0.373	0.324		771	0.42649	0.406	0.37409	0.35409	0.32709		771	0.42374	0.39785	0.38791	0.35644	0.34339
	772	0.40832	0.41284	0.36835	0.3473		772	0.446	0.423	0.401	0.374	0.32509		772	0.42734	0.407	0.37511	0.35474	0.32774		772	0.42471	0.39898	0.38901	0.35739	0.34431
	773	0.40914	0.41379	0.36929	0.34819		773	0.447	0.424	0.402	0.375	0.32574		773	0.42791	0.408	0.37606	0.35526	0.32826		773	0.42559	0.40004	0.39001	0.35829	0.34518
	774	0.40989	0.41466	0.37016	0.34903		774	0.44809	0.42509	0.403	0.376	0.32626		774	0.429	0.409	0.37694	0.35591	0.32891		774	0.42641	0.40102	0.39095	0.35914	0.346
	775	0.4106	0.41548	0.37099	0.34981		775	0.44874	0.42574	0.404	0.377	0.32691		775	0.43009	0.41	0.37777	0.357	0.33009		775	0.42718	0.40193	0.39185	0.35993	0.34675
	776	0.41126	0.41624	0.37179	0.35055		776	0.44926	0.42626	0.40509	0.37809	0.32809		776	0.43074	0.41109	0.37855	0.35809	0.33074		776	0.4279	0.40281	0.39269	0.36069	0.34748
	777	0.41187	0.41696	0.37255	0.35127		777	0.45	0.427	0.40574	0.37874	0.32874		777	0.43134	0.41174	0.3793	0.35874	0.33126		777	0.42856	0.40363	0.39349	0.36143	0.34819
	778	0.41243	0.41764	0.37327	0.35198		778	0.45074	0.42774	0.40626	0.37926	0.32926		778	0.43166	0.41226	0.38001	0.35926	0.332		778	0.42918	0.4044	0.39424	0.36214	0.34888
	779	0.41296	0.41829	0.37396	0.35265		779	0.45134	0.42834	0.407	0.38	0.33		779	0.43234	0.413	0.3807	0.36	0.33274		779	0.42977	0.40514	0.39497	0.36282	0.34954
	780	0.41348	0.4189	0.37463	0.3533		780	0.45166	0.42866	0.40774	0.38074	0.33074		780	0.43266	0.41374	0.38135	0.36074	0.33326		780	0.43033	0.40584	0.39566	0.36346	0.35017
	781	0.41397	0.41947	0.37526	0.35392		781	0.45234	0.42934	0.40834	0.38134	0.33134		781	0.43334	0.41426	0.38196	0.36134	0.334		781	0.43085	0.40648	0.39631	0.36408	0.35077
	782	0.41441	0.42	0.37586	0.3545		782	0.45266	0.42966	0.40866	0.38166	0.33166		782	0.43366	0.415	0.38255	0.36166	0.33474		782	0.43133	0.40708	0.39693	0.36468	0.35134
	783	0.41483	0.42052	0.37645	0.35506		783	0.45334	0.43034	0.40934	0.38234	0.33234		783	0.43434	0.41574	0.38311	0.36234	0.33534		783	0.4318	0.40769	0.39754	0.36526	0.35189
	784	0.41525	0.42103	0.37702	0.35561		784	0.45366	0.43066	0.40966	0.38266	0.33266		784	0.43466	0.41634	0.38366	0.36266	0.33566		784	0.43225	0.40829	0.39813	0.36582	0.35243
	785	0.41565	0.42151	0.37757	0.35613		785	0.45434	0.43134	0.41034	0.38334	0.33334		785	0.43534	0.41666	0.38418	0.36326	0.33634		785	0.43268	0.40885	0.39869	0.36635	0.35294
	786	0.41604	0.42196	0.37809	0.35664		786	0.45474	0.43174	0.41066	0.38366	0.33366		786	0.43574	0.41734	0.38468	0.364	0.33666		786	0.43308	0.40938	0.39923	0.36686	0.35343
	787	0.41641	0.42239	0.3786	0.35713		787	0.455	0.432	0.41134	0.38434	0.33434		787	0.436	0.41766	0.38515	0.36483	0.33734		787	0.43347	0.40988	0.39975	0.36736	0.35392
	788	0.41676	0.42281	0.37911	0.35762		788	0.45526	0.43226	0.41166	0.38466	0.33466		788	0.43626	0.41834	0.38562	0.365	0.33766		788	0.43384	0.41036	0.40026	0.36785	0.3544
	789	0.41711	0.42322	0.3796	0.3581		789	0.45566	0.43266	0.41234	0.38534	0.33526		789	0.43674	0.41866	0.3861	0.36517	0.33834		789	0.43421	0.41083	0.40076	0.36834	0.35487
	790	0.41746	0.42364	0.38011	0.3586		790	0.45634	0.43334	0.41266	0.38566	0.336		790	0.437	0.41934	0.3866	0.366	0.33866		790	0.43458	0.41131	0.40126	0.36885	0.35536
	791	0.41779	0.42405	0.38062	0.35912		791	0.45674	0.43374	0.41334	0.38634	0.33674		791	0.43726	0.41974	0.38711	0.36674	0.33934		791	0.43494	0.4118	0.40177	0.36937	0.35587
	792	0.41812	0.42447	0.38113	0.35964		792	0.457	0.434	0.41366	0.38666	0.33734		792	0.43774	0.42	0.3876	0.36734	0.33966		792	0.4353	0.41229	0.40227	0.36989	0.35638
	793	0.41843	0.42487	0.38164	0.36014		793	0.45726	0.43426	0.41434	0.38734	0.33774		793	0.438	0.42026	0.38808	0.36774	0.34034		793	0.43565	0.41276	0.40277	0.37039	0.35687
	794	0.41872	0.42525	0.38211	0.3606		794	0.45774	0.43474	0.41474	0.38766	0.338		794	0.43826	0.42066	0.38852	0.368	0.34066		794	0.43598	0.41319	0.40323	0.37086	0.35733
	795	0.419	0.42559	0.38253	0.36101		795	0.458	0.43509	0.415	0.38834	0.33826		795	0.43874	0.42134	0.38893	0.36826	0.34134		795	0.43627	0.41359	0.40365	0.37129	0.35774
	796	0.41927	0.42591	0.38294	0.36141		796	0.45826	0.43491	0.41526	0.38866	0.33866		796	0.43909	0.42174	0.38931	0.36866	0.34166		796	0.43655	0.41398	0.40405	0.37169	0.35813
	797	0.41954	0.42622	0.38336	0.36183		797	0.45874	0.43526	0.41574	0.38934	0.33934		797	0.43891	0.422	0.3897	0.36934	0.34234		797	0.43681	0.41437	0.40447	0.37211	0.35854
	798	0.41979	0.42654	0.38378	0.36225		798	0.45909	0.43574	0.416	0.38974	0.33966		798	0.43926	0.42226	0.39009	0.36966	0.34274		798	0.43708	0.41477	0.40489	0.37253	0.35895
	799	0.42005	0.42687	0.3842	0.36267		799	0.45891	0.436	0.41626	0.39	0.34034		799	0.43974	0.42274	0.39048	0.37034	0.343		799	0.43736	0.41515	0.40531	0.37295	0.35937
	800	0.42032	0.42719	0.38462	0.36308		800	0.45926	0.43626	0.41674	0.39026	0.34066		800	0.44009	0.423	0.39087	0.37074	0.34326		800	0.43764	0.41553	0.40572	0.37337	0.35978
	801	0.42058	0.42751	0.38502	0.36349		801	0.45974	0.43674	0.417	0.39074	0.34134		801	0.43991	0.42326	0.39125	0.371	0.34366		801	0.43791	0.41591	0.40612	0.37377	0.36017
	802	0.42083	0.42781	0.38543	0.36389		802	0.46	0.43709	0.41726	0.391	0.34174		802	0.44026	0.42374	0.39164	0.37126	0.34434		802	0.43817	0.41629	0.40651	0.37418	0.36057
	803	0.42107	0.42812	0.38583	0.3643		803	0.46026	0.43691	0.41774	0.39126	0.342		803	0.44074	0.424	0.39203	0.37166	0.34466		803	0.43842	0.41667	0.40689	0.3746	0.36097
	804	0.4213	0.42842	0.38623	0.36471		804	0.46074	0.43726	0.418	0.39166	0.34226		804	0.44109	0.42426	0.39243	0.37234	0.34534		804	0.43868	0.41702	0.40727	0.37502	0.36138
	805	0.42151	0.42871	0.38661	0.36509		805	0.46109	0.43774	0.41826	0.39234	0.34266		805	0.44091	0.42474	0.3928	0.37274	0.34574		805	0.43891	0.41736	0.40764	0.37541	0.36175
	806	0.42172	0.42898	0.38697	0.36545		806	0.461	0.43809	0.41874	0.39274	0.34334		806	0.44126	0.425	0.39314	0.373	0.346		806	0.43914	0.41769	0.40799	0.37577	0.36209
	807	0.42193	0.42923	0.38731	0.36578		807	0.46091	0.438	0.41909	0.393	0.34374		807	0.44174	0.42526	0.39345	0.37326	0.34626		807	0.43935	0.418	0.40832	0.37612	0.36242
	808	0.42214	0.42946	0.38764	0.3661		808	0.46126	0.43791	0.41891	0.39326	0.344		808	0.44209	0.42574	0.39374	0.37374	0.34674		808	0.43955	0.41828	0.40862	0.37645	0.36274
	809	0.42234	0.42968	0.38795	0.36637		809	0.46174	0.43826	0.41926	0.39374	0.34426		809	0.442	0.42609	0.394	0.37409	0.347		809	0.43974	0.41852	0.40891	0.37675	0.36302
	810	0.42255	0.42987	0.38823	0.36661		810	0.46209	0.43874	0.41974	0.39409	0.34474		810	0.44191	0.426	0.39423	0.37391	0.34726		810	0.43992	0.41874	0.40918	0.37701	0.36326
	811	0.42275	0.43005	0.38849	0.36684		811	0.462	0.43909	0.42009	0.394	0.34509		811	0.44226	0.42591	0.39443	0.37426	0.34774		811	0.44009	0.41893	0.40942	0.37726	0.36348
	812	0.42294	0.4302	0.38875	0.36708		812	0.46191	0.439	0.42	0.39391	0.34491		812	0.44274	0.42626	0.39463	0.37474	0.34809		812	0.44024	0.41908	0.40966	0.3775	0.36372
	813	0.42315	0.43036	0.38902	0.36734		813	0.46226	0.43891	0.41991	0.39426	0.34526		813	0.44309	0.42674	0.39484	0.375	0.34791		813	0.4404	0.41924	0.40989	0.37776	0.36399
	814	0.42337	0.43054	0.38932	0.36766		814	0.46274	0.43926	0.42026	0.39474	0.34574		814	0.443	0.42709	0.39509	0.37526	0.34826		814	0.44057	0.41944	0.41015	0.37807	0.36432
	815	0.42359	0.43076	0.38966	0.36802		815	0.46309	0.43974	0.42074	0.395	0.346		815	0.44291	0.42691	0.39539	0.37574	0.34866		815	0.44077	0.41967	0.41044	0.37841	0.36468
	816	0.42379	0.431	0.39002	0.3684		816	0.463	0.44009	0.42109	0.39526	0.34626		816	0.44326	0.42726	0.39572	0.376	0.34934		816	0.44097	0.41994	0.41077	0.37878	0.36505
	817	0.42398	0.43124	0.39036	0.36874		817	0.46291	0.44	0.42091	0.39574	0.34666		817	0.44374	0.42774	0.39605	0.37626	0.34974		817	0.44116	0.42022	0.41109	0.37915	0.36539
	818	0.42416	0.43146	0.39068	0.36906		818	0.46326	0.44	0.42126	0.396	0.34734		818	0.44409	0.42809	0.39637	0.37674	0.35		818	0.44135	0.42047	0.4114	0.37949	0.36569
	819	0.42433	0.43167	0.39097	0.36935		819	0.46374	0.44	0.42174	0.39626	0.34774		819	0.444	0.428	0.39667	0.377	0.35026		819	0.44152	0.4207	0.41171	0.37981	0.36595
	820	0.42448	0.43185	0.39123	0.36962		820	0.46409	0.43991	0.42209	0.39674	0.34809		820	0.444	0.42791	0.39692	0.37726	0.35074		820	0.44165	0.42092	0.41198	0.38009	0.3662
	821	0.42457	0.43198	0.39146	0.3699		821	0.464	0.44026	0.422	0.39709	0.34791		821	0.444	0.42826	0.39711	0.37774	0.35109		821	0.44174	0.42111	0.41217	0.38034	0.36648
	822	0.42464	0.43209	0.39168	0.37017		822	0.464	0.44074	0.422	0.397	0.34826		822	0.444	0.42874	0.39729	0.37809	0.35091		822	0.44181	0.42129	0.41234	0.38057	0.36677
	823	0.42473	0.43219	0.3919	0.3704		823	0.464	0.44109	0.422	0.39691	0.34874		823	0.444	0.42909	0.39749	0.378	0.35126		823	0.44186	0.42144	0.41253	0.38081	0.36699
	824	0.42482	0.43227	0.39208	0.37055		824	0.464	0.441	0.422	0.39726	0.34909		824	0.444	0.429	0.39767	0.37791	0.35174		824	0.44191	0.42153	0.41271	0.38101	0.36712
	825	0.42486	0.43231	0.39221	0.37065		825	0.464	0.441	0.422	0.39774	0.349		825	0.444	0.429	0.39781	0.37826	0.35209		825	0.44192	0.42157	0.41283	0.38117	0.3672
	826	0.42484	0.4323	0.39229	0.37075		826	0.464	0.44109	0.422	0.39809	0.34891		826	0.444	0.429	0.39788	0.37874	0.352		826	0.44188	0.4216	0.41288	0.38129	0.36729
	827	0.4248	0.43226	0.39235	0.37085		827	0.464	0.44074	0.422	0.398	0.34926		827	0.444	0.429	0.39792	0.37909	0.352		827	0.4418	0.42161	0.41291	0.38137	0.3674
	828	0.42476	0.43222	0.39242	0.37094		828	0.464	0.44026	0.422	0.398	0.34974		828	0.444	0.429	0.39795	0.379	0.35191		828	0.44173	0.42157	0.41295	0.38147	0.36749
	829	0.42473	0.43217	0.39249	0.37105		829	0.46409	0.43991	0.422	0.398	0.35009		829	0.444	0.429	0.398	0.379	0.35226		829	0.44165	0.42153	0.41299	0.38157	0.36758
	830	0.42469	0.43213	0.39256	0.37116		830	0.46374	0.44	0.422	0.398	0.35		830	0.444	0.429	0.39807	0.379	0.35274		830	0.44157	0.42153	0.41302	0.38169	0.36767
	831	0.42467	0.43212	0.39265	0.37128		831	0.46326	0.44	0.422	0.398	0.35		831	0.444	0.429	0.39816	0.379	0.35309		831	0.44151	0.42158	0.41307	0.38181	0.36778
	832	0.42466	0.43212	0.39276	0.37142		832	0.46291	0.44	0.422	0.398	0.34991		832	0.444	0.429	0.39826	0.37891	0.353		832	0.44148	0.42161	0.41316	0.38195	0.36791
	833	0.42467	0.43215	0.3929	0.37158		833	0.463	0.44	0.422	0.39791	0.35026		833	0.444	0.429	0.39838	0.37926	0.35291		833	0.44148	0.42164	0.41327	0.38212	0.36807
	834	0.42471	0.43222	0.39305	0.37175		834	0.46291	0.44	0.42191	0.39826	0.35074		834	0.444	0.429	0.39855	0.37974	0.35326		834	0.44151	0.42172	0.41341	0.38231	0.36823
	835	0.4248	0.43232	0.39322	0.37193		835	0.46326	0.43991	0.42226	0.39874	0.35109		835	0.444	0.429	0.39872	0.38009	0.35374		835	0.44158	0.42185	0.41356	0.38251	0.3684
	836	0.4249	0.43243	0.3934	0.37211		836	0.46374	0.44026	0.42274	0.39909	0.35091		836	0.444	0.429	0.3989	0.38	0.35409		836	0.44167	0.42198	0.41372	0.38271	0.36857
	837	0.42502	0.43256	0.3936	0.37232		837	0.46409	0.44074	0.42309	0.39891	0.35126		837	0.444	0.429	0.39909	0.37991	0.35391		837	0.44178	0.42213	0.4139	0.38293	0.36876
	838	0.42515	0.43272	0.39383	0.37256		838	0.464	0.44109	0.423	0.39926	0.35174		838	0.44391	0.42891	0.39931	0.38026	0.35426		838	0.4419	0.42233	0.41412	0.38318	0.369
	839	0.4253	0.4329	0.39407	0.37281		839	0.464	0.441	0.423	0.39974	0.352		839	0.44426	0.42926	0.39954	0.38074	0.35474		839	0.44204	0.42254	0.41436	0.38344	0.36924
	840	0.42547	0.43307	0.39431	0.37305		840	0.464	0.441	0.42291	0.40009	0.35226		840	0.44474	0.42974	0.39976	0.381	0.355		840	0.44219	0.42275	0.4146	0.3837	0.36946
	841	0.42564	0.43325	0.39456	0.37329		841	0.464	0.441	0.42326	0.39991	0.35274		841	0.44509	0.43009	0.4	0.38126	0.35526		841	0.44234	0.42297	0.41484	0.38396	0.36969
	842	0.4258	0.43343	0.39482	0.37356		842	0.46391	0.44091	0.42374	0.40026	0.35309		842	0.445	0.43	0.40025	0.38174	0.35574		842	0.44249	0.42319	0.41508	0.38423	0.36995
	843	0.42596	0.43361	0.39507	0.37382		843	0.46426	0.44126	0.42409	0.40074	0.35291		843	0.445	0.42991	0.40049	0.38209	0.35609		843	0.44264	0.42339	0.41532	0.38449	0.37021
	844	0.42613	0.4338	0.39532	0.37407		844	0.46474	0.44174	0.424	0.40109	0.35326		844	0.445	0.43026	0.40073	0.38191	0.35591		844	0.4428	0.42359	0.41557	0.38475	0.37044
	845	0.4263	0.43399	0.39556	0.3743		845	0.46509	0.44209	0.42391	0.401	0.35374		845	0.44491	0.43074	0.40097	0.38226	0.35626		845	0.44296	0.42379	0.41582	0.385	0.37066
	846	0.42646	0.43416	0.39578	0.37453		846	0.465	0.442	0.42426	0.40091	0.35409		846	0.44526	0.43109	0.40118	0.38274	0.35674		846	0.44312	0.42399	0.41605	0.38524	0.37088
	847	0.42662	0.43432	0.39599	0.37474		847	0.465	0.442	0.42474	0.40126	0.35391		847	0.44574	0.431	0.40138	0.38309	0.35709		847	0.44326	0.42416	0.41625	0.38546	0.37107
	848	0.42677	0.43447	0.39621	0.37496		848	0.46491	0.442	0.42509	0.40174	0.35426		848	0.44609	0.431	0.40158	0.38291	0.35691		848	0.44339	0.42432	0.41646	0.38569	0.3713
	849	0.42691	0.43463	0.39647	0.37522		849	0.46526	0.44191	0.425	0.40209	0.35474		849	0.446	0.43091	0.40181	0.38326	0.35726		849	0.44353	0.42447	0.41669	0.38594	0.37155
	850	0.42709	0.43482	0.3967	0.37548		850	0.46574	0.44226	0.425	0.40191	0.355		850	0.446	0.43126	0.40202	0.38374	0.35774		850	0.4437	0.42466	0.41693	0.38619	0.3718
	851	0.42729	0.435	0.39693	0.37571		851	0.46609	0.44274	0.42491	0.40226	0.35526		851	0.446	0.43174	0.40223	0.38409	0.358		851	0.44387	0.42488	0.41717	0.38644	0.37201
	852	0.42743	0.43517	0.39717	0.37596		852	0.466	0.44309	0.42526	0.40274	0.35574		852	0.44591	0.43209	0.40244	0.38391	0.35826		852	0.444	0.4251	0.41739	0.38669	0.37225
	853	0.42751	0.43533	0.39744	0.37623		853	0.466	0.443	0.42574	0.40309	0.35609		853	0.44626	0.432	0.40266	0.38426	0.35874		853	0.44411	0.42533	0.41762	0.38696	0.37255
	854	0.42761	0.43551	0.39769	0.37651		854	0.466	0.443	0.42609	0.40291	0.35591		854	0.44674	0.43191	0.40288	0.38474	0.35909		854	0.44424	0.42559	0.41786	0.38722	0.37282
	855	0.4278	0.43569	0.39791	0.37672		855	0.46591	0.443	0.426	0.40326	0.35626		855	0.44709	0.43226	0.4031	0.38509	0.35891		855	0.44441	0.42577	0.41811	0.38745	0.373
	856	0.428	0.43586	0.3981	0.37689		856	0.46626	0.44291	0.42591	0.40374	0.35674		856	0.447	0.43274	0.40332	0.385	0.35926		856	0.44457	0.42589	0.41833	0.38765	0.37315
	857	0.42814	0.43599	0.39829	0.37707		857	0.46674	0.44326	0.42626	0.40409	0.35709		857	0.447	0.43309	0.40351	0.38491	0.35974		857	0.44469	0.42603	0.41851	0.38785	0.37333
	858	0.42823	0.43611	0.39848	0.37725		858	0.46709	0.44374	0.42674	0.404	0.357		858	0.447	0.433	0.40367	0.38526	0.36009		858	0.44477	0.42621	0.41869	0.38804	0.37351
	859	0.42831	0.43622	0.39865	0.37741		859	0.467	0.44409	0.42709	0.404	0.35691		859	0.447	0.433	0.40383	0.38574	0.36		859	0.44485	0.42635	0.41886	0.38822	0.37366
	860	0.42843	0.43632	0.39882	0.37756		860	0.467	0.444	0.427	0.40391	0.35726		860	0.44691	0.433	0.40399	0.38609	0.36		860	0.44494	0.42647	0.41903	0.38839	0.3738
	861	0.42859	0.43645	0.39898	0.37772		861	0.467	0.444	0.427	0.40426	0.35774		861	0.44726	0.43291	0.40417	0.386	0.35991		861	0.44505	0.42659	0.41921	0.38856	0.37395
	862	0.42874	0.43659	0.39916	0.3779		862	0.467	0.444	0.427	0.40474	0.35809		862	0.44774	0.43326	0.40434	0.38591	0.36026		862	0.44518	0.42673	0.41939	0.38875	0.37412
	863	0.42886	0.43673	0.39935	0.3781		863	0.467	0.444	0.427	0.40509	0.358		863	0.44809	0.43374	0.40449	0.38626	0.36074		863	0.4453	0.42692	0.41957	0.38895	0.37431
	864	0.42892	0.43685	0.39955	0.37831		864	0.46691	0.444	0.427	0.405	0.35791		864	0.448	0.43409	0.40464	0.38674	0.36109		864	0.44539	0.42712	0.41974	0.38916	0.37451
	865	0.42895	0.43695	0.39973	0.37851		865	0.46726	0.444	0.42691	0.405	0.35826		865	0.448	0.434	0.40479	0.38709	0.36091		865	0.44545	0.42726	0.4199	0.38935	0.37472
	866	0.42902	0.43706	0.3999	0.37869		866	0.46774	0.44391	0.42726	0.40491	0.35874		866	0.448	0.434	0.40493	0.387	0.36126		866	0.44552	0.42738	0.42005	0.38953	0.3749
	867	0.42914	0.43717	0.40006	0.37883		867	0.46809	0.44426	0.42774	0.40526	0.35909		867	0.448	0.434	0.40509	0.387	0.36174		867	0.44562	0.42751	0.42021	0.38969	0.37504
	868	0.42926	0.43726	0.4002	0.37895		868	0.468	0.44474	0.42809	0.40574	0.359		868	0.448	0.434	0.40525	0.387	0.36209		868	0.4457	0.42759	0.42038	0.38984	0.37514
	869	0.42933	0.43732	0.40031	0.37905		869	0.468	0.44509	0.428	0.40609	0.359		869	0.448	0.434	0.40536	0.38691	0.362		869	0.44574	0.42763	0.4205	0.38997	0.37523
	870	0.42937	0.43737	0.40042	0.37915		870	0.468	0.445	0.428	0.406	0.359		870	0.448	0.434	0.40546	0.38726	0.362		870	0.44577	0.42772	0.42059	0.39009	0.37533
	871	0.4294	0.43743	0.40052	0.37925		871	0.468	0.445	0.428	0.406	0.35891		871	0.448	0.434	0.40554	0.38774	0.362		871	0.4458	0.42783	0.42068	0.3902	0.37543
	872	0.42945	0.43747	0.40062	0.37934		872	0.468	0.445	0.428	0.406	0.35926		872	0.448	0.434	0.40562	0.38809	0.362		872	0.44583	0.4279	0.42076	0.3903	0.37551
	873	0.42949	0.4375	0.4007	0.37943		873	0.468	0.445	0.428	0.406	0.35974		873	0.448	0.434	0.40571	0.388	0.36191		873	0.44583	0.42796	0.42085	0.3904	0.37559
	874	0.42951	0.43754	0.40079	0.37951		874	0.468	0.445	0.428	0.406	0.36009		874	0.448	0.43391	0.40579	0.388	0.36226		874	0.44586	0.428	0.42093	0.3905	0.37566
	875	0.42953	0.43758	0.40086	0.37958		875	0.468	0.445	0.428	0.406	0.36		875	0.448	0.43434	0.40585	0.388	0.36274		875	0.44588	0.42804	0.421	0.39059	0.37571
	876	0.42956	0.43759	0.40091	0.37962		876	0.468	0.445	0.428	0.406	0.36		876	0.448	0.43449	0.4059	0.388	0.36309		876	0.44588	0.42807	0.42105	0.39065	0.37574
	877	0.42956	0.43759	0.40096	0.37966		877	0.468	0.445	0.428	0.406	0.36		877	0.448	0.43434	0.40594	0.388	0.363		877	0.44586	0.42807	0.42109	0.39072	0.37578
	878	0.42955	0.43757	0.401	0.37971		878	0.468	0.445	0.428	0.406	0.36		878	0.448	0.43391	0.40597	0.388	0.363		878	0.44583	0.42804	0.4211	0.39078	0.37582
	879	0.42954	0.43754	0.40103	0.37977		879	0.468	0.445	0.428	0.406	0.36		879	0.448	0.434	0.40599	0.388	0.363		879	0.4458	0.428	0.4211	0.39082	0.37586
	880	0.42951	0.43751	0.40106	0.37982		880	0.46809	0.445	0.428	0.406	0.36		880	0.448	0.434	0.40599	0.388	0.363		880	0.44576	0.42797	0.42111	0.39086	0.3759
	881	0.42946	0.43748	0.40107	0.37981		881	0.46774	0.445	0.428	0.406	0.36		881	0.448	0.434	0.406	0.388	0.363		881	0.4457	0.42795	0.42113	0.3909	0.3759
	882	0.42943	0.43745	0.40107	0.37977		882	0.46726	0.44509	0.428	0.406	0.36		882	0.448	0.434	0.406	0.388	0.363		882	0.44566	0.42791	0.42114	0.39091	0.37586
	883	0.42942	0.43741	0.40105	0.37973		883	0.46691	0.44474	0.428	0.406	0.36		883	0.448	0.434	0.40598	0.388	0.363		883	0.44561	0.42787	0.42111	0.3909	0.3758
	884	0.4294	0.43735	0.40104	0.37971		884	0.467	0.44426	0.428	0.406	0.36		884	0.448	0.434	0.40595	0.388	0.363		884	0.44556	0.42784	0.42106	0.3909	0.37578
	885	0.42935	0.43729	0.40102	0.37971		885	0.467	0.44391	0.428	0.406	0.36		885	0.448	0.434	0.40593	0.388	0.363		885	0.44549	0.42779	0.42101	0.39089	0.37578
	886	0.42929	0.43723	0.40101	0.37969		886	0.467	0.444	0.428	0.406	0.36		886	0.448	0.434	0.40589	0.388	0.363		886	0.44542	0.42772	0.42098	0.39089	0.37575
	887	0.42923	0.43716	0.40098	0.37961		887	0.467	0.444	0.42809	0.406	0.36		887	0.448	0.434	0.40584	0.388	0.363		887	0.44534	0.42764	0.42095	0.39088	0.37568
	888	0.42917	0.43708	0.40094	0.37952		888	0.467	0.444	0.42774	0.406	0.36		888	0.44809	0.434	0.40579	0.388	0.363		888	0.44525	0.42754	0.42091	0.39084	0.37559
	889	0.42913	0.43698	0.40086	0.3794		889	0.467	0.444	0.42726	0.406	0.36		889	0.44774	0.434	0.40572	0.388	0.363		889	0.44517	0.42741	0.42085	0.39077	0.37546
	890	0.4291	0.43688	0.40077	0.37927		890	0.46709	0.444	0.42691	0.406	0.36		890	0.44726	0.43409	0.40563	0.388	0.363		890	0.44508	0.4273	0.42076	0.39066	0.37531
	891	0.42905	0.43676	0.40068	0.37914		891	0.46674	0.444	0.427	0.406	0.36		891	0.44691	0.43374	0.40551	0.388	0.363		891	0.44496	0.42717	0.42068	0.39057	0.37518
	892	0.429	0.43663	0.40061	0.37902		892	0.46626	0.444	0.427	0.406	0.36		892	0.447	0.43326	0.40538	0.38809	0.36309		892	0.44486	0.42698	0.4206	0.3905	0.37508
	893	0.42895	0.4365	0.40051	0.37887		893	0.46591	0.44409	0.427	0.40609	0.36009		893	0.447	0.43291	0.40522	0.38774	0.36274		893	0.44475	0.42681	0.4205	0.39039	0.37494
	894	0.4289	0.43637	0.40037	0.37871		894	0.466	0.44374	0.427	0.40574	0.35974		894	0.447	0.433	0.40504	0.38726	0.36226		894	0.44463	0.42669	0.42039	0.39024	0.37478
	895	0.42882	0.43623	0.40025	0.37859		895	0.466	0.44326	0.42709	0.40526	0.35926		895	0.447	0.433	0.40487	0.38691	0.36191		895	0.4445	0.42657	0.42025	0.3901	0.37465
	896	0.42873	0.43608	0.40014	0.37852		896	0.466	0.44291	0.42674	0.40491	0.35891		896	0.447	0.433	0.4047	0.387	0.362		896	0.44436	0.42641	0.42012	0.39002	0.37458
	897	0.42865	0.43595	0.40005	0.37843		897	0.466	0.443	0.42626	0.405	0.359		897	0.447	0.433	0.40456	0.387	0.362		897	0.44424	0.42628	0.41998	0.38992	0.37451
	898	0.42858	0.43583	0.39997	0.37835		898	0.466	0.443	0.42591	0.405	0.359		898	0.44709	0.43309	0.40446	0.387	0.362		898	0.44413	0.42614	0.41987	0.38984	0.37443
	899	0.4285	0.43573	0.39993	0.37828		899	0.466	0.443	0.426	0.405	0.359		899	0.44674	0.43274	0.4044	0.387	0.362		899	0.44403	0.42601	0.41981	0.3898	0.37437
	900	0.42839	0.43564	0.39989	0.37821		900	0.46609	0.443	0.426	0.405	0.359		900	0.44626	0.43226	0.40434	0.387	0.362		900	0.44392	0.42593	0.41975	0.38978	0.37429
	901	0.42832	0.43556	0.39984	0.37809		901	0.46574	0.443	0.426	0.405	0.359		901	0.44591	0.43191	0.40429	0.387	0.362		901	0.44383	0.42582	0.41972	0.38975	0.37417
	902	0.42828	0.43548	0.39977	0.37796		902	0.46526	0.443	0.426	0.405	0.359		902	0.446	0.432	0.40424	0.387	0.362		902	0.44376	0.42567	0.41972	0.3897	0.37401
	903	0.42827	0.4354	0.39967	0.37784		903	0.46491	0.44309	0.426	0.405	0.359		903	0.446	0.432	0.40418	0.387	0.362		903	0.44369	0.42552	0.41969	0.38961	0.37384
	904	0.42822	0.43529	0.39955	0.3777		904	0.465	0.44274	0.42609	0.40509	0.359		904	0.446	0.432	0.40408	0.38709	0.362		904	0.44359	0.42542	0.41956	0.38951	0.37368
	905	0.42809	0.43513	0.39945	0.37759		905	0.465	0.44226	0.42574	0.40474	0.359		905	0.446	0.432	0.40396	0.38674	0.362		905	0.44343	0.42529	0.4194	0.38942	0.37358
	906	0.4279	0.43494	0.39935	0.37747		906	0.465	0.44191	0.42526	0.40426	0.35909		906	0.44609	0.43209	0.40381	0.38626	0.362		906	0.44322	0.42512	0.41923	0.38933	0.37349
	907	0.42771	0.43475	0.39923	0.37734		907	0.46509	0.442	0.42491	0.40391	0.35874		907	0.44574	0.43174	0.40363	0.38591	0.36209		907	0.44303	0.42494	0.41904	0.38921	0.37339
	908	0.42756	0.43455	0.39906	0.37721		908	0.46474	0.44209	0.425	0.404	0.35826		908	0.44526	0.43126	0.40344	0.386	0.36174		908	0.44284	0.42474	0.41885	0.38905	0.37327
	909	0.42743	0.43434	0.39888	0.37704		909	0.46426	0.44174	0.42509	0.404	0.35791		909	0.44491	0.43091	0.40325	0.386	0.36126		909	0.44263	0.42449	0.41869	0.38888	0.37308
	910	0.42728	0.43412	0.39869	0.37679		910	0.464	0.44126	0.42474	0.40409	0.358		910	0.445	0.43109	0.40306	0.38609	0.36091		910	0.44243	0.42421	0.41852	0.3887	0.37282
	911	0.42713	0.43389	0.3985	0.37653		911	0.46374	0.44091	0.42426	0.40374	0.358		911	0.44509	0.43074	0.40285	0.38574	0.361		911	0.44222	0.42393	0.41832	0.38853	0.37255
	912	0.42691	0.43365	0.39831	0.37636		912	0.46326	0.44109	0.42391	0.40326	0.358		912	0.44474	0.43026	0.40267	0.38526	0.361		912	0.44196	0.4237	0.4181	0.38837	0.37237
	913	0.42666	0.4334	0.39811	0.37622		913	0.46291	0.44074	0.42409	0.40291	0.35809		913	0.44426	0.43	0.40249	0.38491	0.36109		913	0.44168	0.4235	0.41786	0.38821	0.37223
	914	0.4264	0.43313	0.39788	0.37603		914	0.46309	0.44026	0.42374	0.403	0.35774		914	0.444	0.42974	0.40228	0.385	0.36074		914	0.44139	0.42325	0.41759	0.38802	0.37206
	915	0.42614	0.43282	0.39764	0.3758		915	0.46274	0.44	0.42326	0.40309	0.35726		915	0.44374	0.42926	0.40204	0.38509	0.36026		915	0.44107	0.42291	0.4173	0.38781	0.37183
	916	0.42585	0.43247	0.39739	0.37554		916	0.46234	0.43974	0.423	0.40274	0.35691		916	0.44326	0.429	0.40179	0.38474	0.35991		916	0.44073	0.42252	0.41699	0.3876	0.37157
	917	0.42555	0.43212	0.39711	0.37528		917	0.46166	0.43926	0.42274	0.40226	0.357		917	0.443	0.42874	0.40154	0.38426	0.36		917	0.44037	0.42214	0.41668	0.38738	0.37129
	918	0.42519	0.43175	0.39681	0.37501		918	0.46134	0.439	0.42234	0.402	0.35709		918	0.44274	0.42834	0.40127	0.38391	0.36009		918	0.43997	0.42176	0.41633	0.38714	0.371
	919	0.42477	0.43132	0.39649	0.37472		919	0.46074	0.43883	0.42166	0.40174	0.35674		919	0.44234	0.42766	0.40096	0.38409	0.35974		919	0.43952	0.42131	0.41595	0.38689	0.37068
	920	0.42431	0.43082	0.39612	0.37435		920	0.46	0.438	0.42134	0.40134	0.35626		920	0.44174	0.42734	0.40059	0.38374	0.35926		920	0.439	0.42076	0.41551	0.38659	0.3703
	921	0.4238	0.43025	0.39568	0.37391		921	0.45926	0.43726	0.42074	0.40066	0.356		921	0.441	0.42674	0.40016	0.38334	0.359		921	0.43843	0.42015	0.415	0.38621	0.36985
	922	0.42322	0.42962	0.39516	0.37337		922	0.45874	0.43674	0.42009	0.40034	0.35574		922	0.44026	0.42609	0.39967	0.38266	0.35874		922	0.43779	0.41948	0.41441	0.38573	0.36932
	923	0.42262	0.4289	0.39456	0.37275		923	0.45809	0.436	0.41891	0.39974	0.35534		923	0.43974	0.425	0.39907	0.38234	0.35834		923	0.43708	0.4187	0.41376	0.38517	0.36869
	924	0.42198	0.42811	0.39389	0.37206		924	0.457	0.43526	0.41826	0.399	0.35474		924	0.43909	0.424	0.3984	0.38174	0.35774		924	0.43632	0.41777	0.41305	0.38456	0.36799
	925	0.42136	0.42728	0.39319	0.37136		925	0.456	0.43474	0.41774	0.39826	0.354		925	0.43791	0.423	0.39769	0.38109	0.357		925	0.43554	0.41677	0.41228	0.38391	0.36728
	926	0.42072	0.42637	0.39243	0.37064		926	0.455	0.43409	0.41717	0.39774	0.35326		926	0.43726	0.422	0.39691	0.38	0.35626		926	0.4347	0.41569	0.41142	0.38322	0.36655
	927	0.41996	0.42534	0.39158	0.36982		927	0.454	0.433	0.41574	0.39709	0.35274		927	0.43683	0.421	0.39602	0.379	0.35574		927	0.43375	0.41441	0.41046	0.38244	0.36573
	928	0.41908	0.42425	0.39065	0.3689		928	0.453	0.43209	0.41426	0.396	0.35209		928	0.43583	0.42009	0.39503	0.378	0.35509		928	0.43271	0.41312	0.40945	0.38158	0.36484
	929	0.41806	0.42309	0.38965	0.36794		929	0.452	0.43074	0.413	0.39509	0.351		929	0.43426	0.41874	0.39395	0.377	0.354		929	0.43154	0.41193	0.40837	0.38061	0.36394
	930	0.41693	0.42179	0.38855	0.36691		930	0.45109	0.42934	0.41174	0.39374	0.35009		930	0.433	0.41734	0.39275	0.376	0.353		930	0.43025	0.41065	0.40715	0.37954	0.36295
	931	0.41566	0.42031	0.38733	0.36571		931	0.44974	0.42766	0.41034	0.39226	0.34874		931	0.43174	0.41574	0.39142	0.37509	0.352		931	0.42879	0.40901	0.40576	0.3784	0.36178
	932	0.41424	0.41869	0.38599	0.3644		932	0.44834	0.42634	0.40874	0.391	0.34726		932	0.43034	0.414	0.38996	0.37374	0.351		932	0.42721	0.40723	0.40424	0.37714	0.36053
	933	0.41273	0.41697	0.38451	0.36298		933	0.44674	0.42474	0.40709	0.38974	0.34591		933	0.42874	0.41226	0.38838	0.37234	0.35009		933	0.42552	0.40539	0.4026	0.37573	0.35918
	934	0.41122	0.41522	0.38299	0.36148		934	0.44509	0.423	0.40491	0.38826	0.345		934	0.427	0.41074	0.38679	0.37066	0.34874		934	0.42378	0.40354	0.40095	0.37429	0.35769
	935	0.40979	0.41354	0.38155	0.35998		935	0.443	0.42126	0.40326	0.387	0.344		935	0.42526	0.409	0.38541	0.36926	0.34717		935	0.42207	0.4018	0.39947	0.37299	0.35618
	936	0.40839	0.41203	0.38026	0.35869		936	0.44091	0.41966	0.40166	0.38574	0.343		936	0.42366	0.40726	0.38422	0.36791	0.34617		936	0.42052	0.40015	0.39811	0.37184	0.35485
	937	0.4071	0.4106	0.37908	0.35755		937	0.43926	0.41826	0.40026	0.38426	0.342		937	0.42226	0.40566	0.38312	0.367	0.34574		937	0.41912	0.39852	0.39677	0.37081	0.35365
	938	0.40594	0.40922	0.37795	0.35644		938	0.43774	0.417	0.399	0.38291	0.341		938	0.421	0.40434	0.38203	0.366	0.34509		938	0.41777	0.39694	0.39547	0.36983	0.35249
	939	0.40478	0.40788	0.37685	0.35537		939	0.43609	0.41583	0.39774	0.382	0.34		939	0.41974	0.40274	0.38095	0.365	0.344		939	0.41641	0.39549	0.39428	0.36886	0.35138
	940	0.40342	0.40647	0.3757	0.35428		940	0.43391	0.414	0.39634	0.38109	0.339		940	0.41834	0.401	0.37977	0.364	0.343		940	0.41501	0.3939	0.39297	0.36782	0.35029
	941	0.40186	0.40492	0.37439	0.35312		941	0.43226	0.41226	0.39474	0.37974	0.338		941	0.41674	0.39926	0.37847	0.36309	0.342		941	0.41345	0.39224	0.3914	0.36664	0.34915
	942	0.40014	0.40322	0.37292	0.35183		942	0.43074	0.41074	0.39309	0.37834	0.33709		942	0.41509	0.39774	0.37707	0.36174	0.34109		942	0.41169	0.3906	0.38962	0.36533	0.34792
	943	0.39831	0.40138	0.37135	0.35038		943	0.42909	0.40909	0.39109	0.37674	0.33574		943	0.413	0.39617	0.37552	0.36034	0.33974		943	0.4098	0.38877	0.38776	0.36394	0.34651
	944	0.3964	0.39937	0.36966	0.34882		944	0.42709	0.40709	0.38874	0.37509	0.33434		944	0.41109	0.39374	0.37379	0.35874	0.33834		944	0.40777	0.3866	0.38585	0.36242	0.34494
	945	0.3944	0.39722	0.36775	0.34713		945	0.42483	0.40474	0.38626	0.373	0.33266		945	0.40874	0.39134	0.37187	0.35709	0.33666		945	0.40561	0.38425	0.38383	0.36071	0.34319
	946	0.39229	0.39495	0.36566	0.34526		946	0.422	0.40226	0.384	0.371	0.33134		946	0.40626	0.38866	0.36981	0.35491	0.33534		946	0.40332	0.38187	0.38167	0.35882	0.34127
	947	0.39011	0.39259	0.36356	0.34326		947	0.41926	0.4	0.38174	0.369	0.32974		947	0.404	0.38634	0.36771	0.35326	0.33374		947	0.40095	0.37935	0.37939	0.35688	0.33928
	948	0.38789	0.3902	0.36153	0.34129		948	0.41674	0.39774	0.37934	0.367	0.328		948	0.40174	0.38366	0.36567	0.35174	0.332		948	0.39855	0.3768	0.37708	0.35502	0.33735
	949	0.38559	0.38782	0.35953	0.33936		949	0.414	0.39534	0.37666	0.365	0.32626		949	0.39934	0.38134	0.3637	0.35009	0.33026		949	0.39613	0.37429	0.37477	0.35324	0.33546
	950	0.38322	0.38544	0.35748	0.33745		950	0.41126	0.39266	0.37434	0.363	0.32474		950	0.39666	0.37874	0.36171	0.348	0.32874		950	0.39368	0.37181	0.37246	0.35141	0.33354
	951	0.3809	0.38295	0.3553	0.33554		951	0.40874	0.39034	0.37166	0.361	0.323		951	0.39434	0.376	0.35955	0.346	0.327		951	0.39117	0.3692	0.37009	0.34944	0.33158
	952	0.3786	0.38044	0.35314	0.33355		952	0.406	0.38766	0.36934	0.359	0.32126		952	0.39166	0.37326	0.35734	0.344	0.32526		952	0.38867	0.36654	0.36764	0.34746	0.32959
	953	0.37623	0.37798	0.351	0.33149		953	0.40326	0.38534	0.36666	0.357	0.31974		953	0.38926	0.37066	0.35518	0.342	0.32374		953	0.3862	0.36397	0.36519	0.3455	0.32754
	954	0.37381	0.3756	0.34885	0.32945		954	0.40066	0.38266	0.36426	0.355	0.318		954	0.387	0.36826	0.35306	0.34	0.322		954	0.38375	0.36154	0.36283	0.34356	0.3255
	955	0.37156	0.37324	0.34676	0.32755		955	0.39826	0.38026	0.362	0.353	0.31626		955	0.38474	0.366	0.35099	0.33791	0.32026		955	0.38135	0.35915	0.36058	0.34161	0.32359
	956	0.3695	0.37107	0.34486	0.32583		956	0.39591	0.37791	0.35966	0.35091	0.31466		956	0.38217	0.36366	0.34912	0.33626	0.31866		956	0.37917	0.3568	0.35849	0.33989	0.32186
	957	0.3676	0.36912	0.34314	0.32423		957	0.394	0.37591	0.35751	0.34926	0.31326		957	0.38017	0.36151	0.34741	0.33466	0.31726		957	0.37722	0.35462	0.35652	0.33838	0.32025
	958	0.36584	0.36733	0.34153	0.32274		958	0.39191	0.37426	0.35566	0.34766	0.31191		958	0.37866	0.35966	0.34579	0.33326	0.31591		958	0.37543	0.35271	0.35469	0.33694	0.31875
	959	0.36428	0.36569	0.34008	0.32138		959	0.39026	0.37266	0.354	0.34626	0.311		959	0.37734	0.358	0.34435	0.33191	0.315		959	0.37379	0.35096	0.35306	0.33559	0.31742
	960	0.3629	0.36432	0.33879	0.32016		960	0.38866	0.37126	0.35217	0.34491	0.31		960	0.37566	0.35617	0.34312	0.331	0.314		960	0.3724	0.34954	0.35168	0.33441	0.3162
	961	0.36168	0.36318	0.33771	0.31915		961	0.38726	0.36991	0.35091	0.34391	0.30891		961	0.37426	0.35491	0.3421	0.33	0.31291		961	0.3712	0.34842	0.35051	0.33345	0.31519
	962	0.36059	0.36214	0.33683	0.31836		962	0.38591	0.369	0.35	0.34326	0.30826		962	0.37283	0.354	0.34124	0.32891	0.31226		962	0.37012	0.3474	0.34948	0.33267	0.3144
	963	0.35966	0.36118	0.33606	0.31768		963	0.385	0.36791	0.34891	0.34266	0.30766		963	0.37226	0.35291	0.34052	0.32826	0.31166		963	0.36917	0.34632	0.34856	0.33198	0.3137
	964	0.3589	0.36044	0.33543	0.31708		964	0.38391	0.36726	0.34826	0.34234	0.30734		964	0.37174	0.35226	0.33993	0.32766	0.31126		964	0.36841	0.34553	0.34781	0.33141	0.31308
	965	0.35826	0.35989	0.33492	0.31658		965	0.38326	0.36666	0.34766	0.34166	0.30666		965	0.371	0.35166	0.33947	0.32726	0.311		965	0.36783	0.34497	0.34724	0.33098	0.31258
	966	0.35772	0.35943	0.33451	0.31617		966	0.38266	0.36634	0.34726	0.34134	0.30626		966	0.37017	0.35134	0.33909	0.327	0.31074		966	0.36733	0.34446	0.3468	0.33064	0.31219
	967	0.35731	0.35899	0.3341	0.31577		967	0.38234	0.36566	0.347	0.34066	0.30591		967	0.37	0.35066	0.33873	0.32674	0.31026		967	0.36687	0.34402	0.34643	0.33027	0.31174
	968	0.35691	0.35859	0.3337	0.3154		968	0.38166	0.36526	0.34674	0.34026	0.30609		968	0.36974	0.35026	0.33835	0.32626	0.31		968	0.36643	0.34371	0.34606	0.3299	0.31131
	969	0.35652	0.35822	0.33336	0.31512		969	0.38134	0.365	0.34626	0.33991	0.30574		969	0.36934	0.35	0.33799	0.326	0.30974		969	0.36604	0.34342	0.34567	0.3296	0.311
	970	0.35616	0.35789	0.3331	0.3149		970	0.38066	0.36474	0.346	0.34009	0.30526		970	0.36866	0.34974	0.33769	0.32574	0.30926		970	0.3657	0.34308	0.3453	0.32938	0.31081
	971	0.35584	0.35762	0.33284	0.31462		971	0.38026	0.36426	0.34574	0.33974	0.30491		971	0.36826	0.34926	0.33747	0.32526	0.30891		971	0.36543	0.34274	0.34499	0.32915	0.31055
	972	0.3555	0.35742	0.3326	0.31438		972	0.37991	0.36391	0.34526	0.33926	0.305		972	0.36791	0.34891	0.3373	0.32491	0.309		972	0.3652	0.34254	0.34474	0.32896	0.3103
	973	0.35519	0.35724	0.33244	0.31424		973	0.38	0.36409	0.34491	0.33891	0.305		973	0.368	0.349	0.33715	0.325	0.309		973	0.36498	0.34236	0.3446	0.32882	0.31014
	974	0.35501	0.35705	0.33235	0.31416		974	0.38009	0.36374	0.345	0.339	0.305		974	0.368	0.349	0.33701	0.325	0.309		974	0.36478	0.34211	0.34451	0.32873	0.31009
	975	0.35496	0.35687	0.33225	0.31414		975	0.37974	0.36326	0.345	0.339	0.305		975	0.36809	0.349	0.33692	0.325	0.309		975	0.36463	0.34188	0.34433	0.32865	0.31008
	976	0.3549	0.35677	0.33219	0.31413		976	0.37926	0.36291	0.345	0.339	0.305		976	0.36774	0.349	0.33687	0.325	0.309		976	0.36454	0.34181	0.34419	0.32861	0.31005
	977	0.35481	0.35677	0.33216	0.31406		977	0.37891	0.363	0.345	0.339	0.305		977	0.36717	0.349	0.33686	0.325	0.309		977	0.36452	0.34183	0.34418	0.3286	0.30995
	978	0.35473	0.35683	0.33218	0.31398		978	0.379	0.363	0.345	0.339	0.305		978	0.36717	0.349	0.3369	0.325	0.309		978	0.36454	0.34189	0.34429	0.32861	0.30986
	979	0.35475	0.35693	0.33229	0.31411		979	0.37891	0.36291	0.345	0.33891	0.305		979	0.36774	0.349	0.33703	0.325	0.309		979	0.36459	0.34213	0.34444	0.3287	0.31
	980	0.35479	0.35708	0.33246	0.31431		980	0.37926	0.36326	0.345	0.33926	0.305		980	0.36809	0.349	0.33723	0.32491	0.309		980	0.36469	0.34235	0.34462	0.32887	0.3102
	981	0.35484	0.35725	0.33265	0.3145		981	0.37974	0.36374	0.345	0.33974	0.30491		981	0.368	0.34891	0.33749	0.32526	0.30891		981	0.36484	0.34243	0.34484	0.3291	0.31038
	982	0.35496	0.35743	0.33285	0.31473		982	0.38009	0.36409	0.34491	0.34009	0.30526		982	0.368	0.34926	0.33776	0.32574	0.30926		982	0.36501	0.34246	0.34511	0.32935	0.31057
	983	0.35525	0.35766	0.33314	0.315		983	0.38	0.36391	0.34526	0.33991	0.30574		983	0.36791	0.34974	0.33801	0.32609	0.30974		983	0.36524	0.34269	0.34541	0.32963	0.31082
	984	0.35553	0.35803	0.33342	0.31523		984	0.37991	0.36426	0.34566	0.34026	0.306		984	0.36826	0.35	0.33827	0.32591	0.31		984	0.36557	0.34319	0.34573	0.3299	0.31104
	985	0.35581	0.35848	0.33373	0.31551		985	0.38026	0.36466	0.34634	0.34066	0.30626		985	0.36866	0.35026	0.33862	0.32626	0.31026		985	0.36595	0.34382	0.34612	0.33019	0.31131
	986	0.35615	0.35893	0.33415	0.31593		986	0.38066	0.36534	0.34666	0.34134	0.30666		986	0.36934	0.35066	0.33909	0.32666	0.31074		986	0.36634	0.34441	0.34662	0.33057	0.31172
	987	0.35648	0.35937	0.33468	0.31644		987	0.38134	0.36574	0.34734	0.34166	0.30734		987	0.36974	0.35126	0.33961	0.32734	0.311		987	0.36673	0.34495	0.34717	0.33106	0.31221
	988	0.35678	0.35984	0.33512	0.31689		988	0.38166	0.366	0.34766	0.34234	0.30774		988	0.37	0.352	0.34006	0.32774	0.31126		988	0.36714	0.34552	0.34765	0.3315	0.31261
	989	0.35718	0.3603	0.33549	0.31721		989	0.38234	0.36626	0.34834	0.34266	0.30809		989	0.37026	0.35274	0.34047	0.328	0.31174		989	0.36758	0.34602	0.34808	0.33188	0.31292
	990	0.35771	0.36077	0.3359	0.31754		990	0.38266	0.36666	0.34866	0.34334	0.30791		990	0.37066	0.35326	0.34093	0.32826	0.312		990	0.36806	0.34649	0.3486	0.33226	0.31325
	991	0.35815	0.36135	0.33645	0.318		991	0.38334	0.36726	0.34926	0.34366	0.30826		991	0.37134	0.354	0.34147	0.32866	0.31226		991	0.36857	0.34721	0.34928	0.33274	0.31371
	992	0.35861	0.36197	0.33702	0.31855		992	0.38366	0.368	0.35	0.34434	0.30866		992	0.37166	0.35474	0.34202	0.32934	0.31266		992	0.36914	0.34795	0.34994	0.33324	0.31426
	993	0.35911	0.36252	0.33757	0.3191		993	0.38434	0.36874	0.35074	0.34466	0.30926		993	0.37234	0.35534	0.34258	0.32966	0.31334		993	0.36969	0.3485	0.35054	0.33377	0.3148
	994	0.35962	0.36303	0.33813	0.31961		994	0.38466	0.36934	0.35134	0.34534	0.31		994	0.37266	0.35566	0.34316	0.33026	0.31366		994	0.3702	0.34892	0.35111	0.33433	0.31532
	995	0.36014	0.36362	0.33867	0.32018		995	0.38526	0.36966	0.35166	0.34566	0.31083		995	0.37326	0.35626	0.34376	0.331	0.31434		995	0.37076	0.3495	0.35171	0.33491	0.31586
	996	0.36074	0.36428	0.33923	0.32068		996	0.386	0.37026	0.35226	0.34626	0.311		996	0.374	0.357	0.34433	0.33174	0.31466		996	0.37143	0.35011	0.35234	0.33545	0.31637
	997	0.36136	0.36497	0.33987	0.32125		997	0.38674	0.371	0.353	0.347	0.31117		997	0.37474	0.35774	0.3449	0.33234	0.31526		997	0.37214	0.35079	0.35303	0.33601	0.31696
	998	0.362	0.36565	0.34056	0.32194		998	0.38726	0.37174	0.35374	0.34774	0.312		998	0.37526	0.35826	0.34553	0.33266	0.316		998	0.37282	0.35155	0.35375	0.33662	0.31764
	999	0.36223	0.36603	0.34103	0.32236		999	0.38817	0.37191	0.35391	0.34817	0.3124		999	0.37557	0.35883	0.34595	0.333	0.31657		999	0.37311	0.35224	0.3541	0.33705	0.3181
	1000	0.36471	0.36775	0.34248	0.32377		1000	0.38823	0.37403	0.35594	0.34917	0.31437		1000	0.37803	0.36026	0.34778	0.33469	0.31777		1000	0.37509	0.35327	0.35613	0.33848	0.31926
	1001	0.36794	0.37001	0.34431	0.32564		1001	0.38777	0.37671	0.35897	0.35074	0.31663		1001	0.38106	0.36174	0.35012	0.33723	0.3194		1001	0.37774	0.3545	0.35878	0.3403	0.32077
	1002	0.37048	0.37192	0.34588	0.32728		1002	0.38774	0.3786	0.36134	0.35209	0.3186		1002	0.38309	0.36309	0.35206	0.33934	0.32126		1002	0.37993	0.3557	0.36095	0.34184	0.32214
	1003	0.37082	0.37255	0.34652	0.32782		1003	0.389	0.37891	0.36209	0.353	0.31891		1003	0.38326	0.364	0.35263	0.33974	0.32174		1003	0.38047	0.35655	0.36156	0.3424	0.32274
	1004	0.37164	0.37345	0.34736	0.3286		1004	0.39	0.38	0.36274	0.35409	0.32009		1004	0.38391	0.365	0.35348	0.34026	0.32226		1004	0.38137	0.35746	0.36251	0.34317	0.3235
	1005	0.37252	0.37438	0.3482	0.32937		1005	0.391	0.381	0.36326	0.35474	0.32074		1005	0.385	0.366	0.35433	0.34091	0.32291		1005	0.38229	0.35841	0.36345	0.34397	0.32426
	1006	0.37346	0.3753	0.34903	0.33014		1006	0.392	0.382	0.36391	0.35526	0.32126		1006	0.386	0.367	0.35515	0.34209	0.32409		1006	0.38322	0.35941	0.36434	0.34476	0.32503
	1007	0.37444	0.37624	0.34987	0.33094		1007	0.393	0.383	0.365	0.35591	0.32191		1007	0.387	0.368	0.35599	0.34274	0.32474		1007	0.38415	0.36046	0.36524	0.34557	0.32581
	1008	0.37538	0.37721	0.35074	0.33173		1008	0.394	0.384	0.366	0.357	0.32309		1008	0.388	0.369	0.35687	0.34326	0.32526		1008	0.3851	0.36153	0.36618	0.3464	0.3266
	1009	0.37631	0.37821	0.35166	0.33257		1009	0.395	0.385	0.367	0.358	0.32374		1009	0.389	0.37	0.35781	0.34391	0.32591		1009	0.38608	0.3626	0.36719	0.34728	0.32745
	1010	0.37723	0.37924	0.35262	0.33347		1010	0.396	0.386	0.36791	0.359	0.32426		1010	0.39	0.37091	0.35878	0.345	0.327		1010	0.38708	0.36367	0.36828	0.34816	0.32837
	1011	0.37815	0.38029	0.35357	0.3344		1011	0.397	0.387	0.36926	0.36	0.32491		1011	0.391	0.37226	0.35975	0.346	0.32809		1011	0.38811	0.36474	0.3694	0.34902	0.32932
	1012	0.37911	0.38134	0.35451	0.33532		1012	0.39791	0.388	0.37074	0.361	0.326		1012	0.392	0.37374	0.36069	0.347	0.32874		1012	0.38915	0.36584	0.3705	0.34986	0.33024
	1013	0.3801	0.38238	0.35546	0.33622		1013	0.39926	0.389	0.37209	0.362	0.32709		1013	0.393	0.37509	0.36162	0.348	0.32926		1013	0.39019	0.36695	0.37157	0.35071	0.33113
	1014	0.38109	0.38341	0.3564	0.33712		1014	0.40074	0.39	0.373	0.363	0.32774		1014	0.394	0.376	0.36255	0.349	0.32991		1014	0.39122	0.36807	0.37259	0.35158	0.332
	1015	0.38208	0.38445	0.35732	0.33801		1015	0.40209	0.391	0.374	0.364	0.32826		1015	0.395	0.377	0.36347	0.35	0.331		1015	0.39227	0.36916	0.37359	0.35245	0.33287
	1016	0.3831	0.38549	0.35829	0.33896		1016	0.403	0.392	0.375	0.365	0.32891		1016	0.396	0.378	0.36443	0.351	0.33209		1016	0.39333	0.37022	0.37461	0.35338	0.3338
	1017	0.38413	0.38654	0.3593	0.33993		1017	0.404	0.393	0.376	0.366	0.33		1017	0.397	0.379	0.36543	0.352	0.33274		1017	0.39439	0.37129	0.37566	0.35434	0.33477
	1018	0.38519	0.38762	0.36031	0.34089		1018	0.405	0.39391	0.377	0.367	0.331		1018	0.39791	0.37991	0.36644	0.353	0.33326		1018	0.39546	0.37241	0.37677	0.35528	0.33573
	1019	0.38628	0.38874	0.36132	0.34184		1019	0.406	0.39526	0.37791	0.368	0.332		1019	0.39926	0.38126	0.36746	0.35409	0.33391		1019	0.39656	0.37364	0.37795	0.3562	0.33667
	1020	0.38735	0.38985	0.36234	0.34279		1020	0.407	0.39674	0.37926	0.369	0.33309		1020	0.40074	0.38274	0.36849	0.35474	0.335		1020	0.39765	0.37488	0.37911	0.35712	0.33761
	1021	0.38834	0.39096	0.36333	0.34374		1021	0.40791	0.39809	0.38074	0.37	0.33374		1021	0.40209	0.38409	0.36949	0.35526	0.336		1021	0.39873	0.37609	0.38021	0.35805	0.33854
	1022	0.3893	0.39207	0.36431	0.34467		1022	0.40926	0.399	0.38209	0.371	0.33426		1022	0.403	0.385	0.37044	0.35591	0.33709		1022	0.39984	0.37727	0.38127	0.35897	0.33945
	1023	0.39029	0.39319	0.3653	0.34559		1023	0.41074	0.4	0.383	0.372	0.33491		1023	0.404	0.38591	0.37141	0.357	0.33774		1023	0.40095	0.37841	0.38232	0.35991	0.34038
	1024	0.39133	0.39432	0.36629	0.34647		1024	0.41209	0.401	0.384	0.373	0.336		1024	0.405	0.38726	0.37239	0.358	0.33826		1024	0.40209	0.37956	0.3834	0.36085	0.34128
	1025	0.39243	0.39548	0.36727	0.34731		1025	0.413	0.402	0.38491	0.37409	0.33709		1025	0.406	0.38874	0.37336	0.359	0.33891		1025	0.40324	0.38078	0.38454	0.36172	0.34214
	1026	0.39353	0.39662	0.36825	0.34815		1026	0.414	0.403	0.38626	0.37474	0.33774		1026	0.407	0.39009	0.37435	0.36	0.34009		1026	0.40437	0.38206	0.38572	0.36258	0.34299
	1027	0.39463	0.39772	0.36924	0.34903		1027	0.415	0.40391	0.38774	0.37526	0.33826		1027	0.408	0.391	0.37535	0.361	0.34074		1027	0.40545	0.38332	0.38687	0.36345	0.34386
	1028	0.39572	0.39881	0.37025	0.34993		1028	0.416	0.40526	0.38909	0.37591	0.33891		1028	0.409	0.392	0.37634	0.362	0.34126		1028	0.40654	0.38453	0.38801	0.36434	0.34477
	1029	0.39681	0.39988	0.37126	0.3509		1029	0.41691	0.40674	0.39	0.377	0.34		1029	0.41	0.39291	0.37734	0.363	0.34191		1029	0.40761	0.38571	0.38911	0.36525	0.34573
	1030	0.39788	0.40092	0.37226	0.3519		1030	0.41826	0.40809	0.391	0.378	0.341		1030	0.41091	0.39426	0.37834	0.36409	0.343		1030	0.40864	0.38686	0.39018	0.36617	0.34671
	1031	0.3989	0.40195	0.3732	0.35292		1031	0.41974	0.409	0.392	0.379	0.34209		1031	0.41226	0.39574	0.37928	0.36474	0.344		1031	0.40969	0.38797	0.39119	0.36704	0.34771
	1032	0.39986	0.40299	0.37409	0.35389		1032	0.42109	0.41	0.393	0.38	0.34274		1032	0.41374	0.39709	0.38017	0.36526	0.34509		1032	0.41075	0.38907	0.39215	0.36786	0.34867
	1033	0.4008	0.40404	0.37498	0.35479		1033	0.422	0.411	0.394	0.381	0.34326		1033	0.41509	0.398	0.38104	0.36591	0.34574		1033	0.41181	0.39017	0.39313	0.36868	0.34955
	1034	0.40173	0.4051	0.37588	0.3556		1034	0.423	0.412	0.395	0.382	0.34391		1034	0.416	0.399	0.38195	0.367	0.34626		1034	0.41285	0.39131	0.39413	0.36952	0.35037
	1035	0.40268	0.40613	0.3768	0.35639		1035	0.424	0.413	0.396	0.383	0.34509		1035	0.417	0.4	0.38286	0.368	0.347		1035	0.41387	0.39242	0.39513	0.37037	0.35117
	1036	0.40368	0.40715	0.37775	0.35717		1036	0.425	0.414	0.397	0.384	0.34574		1036	0.418	0.401	0.38382	0.36909	0.34774		1036	0.41489	0.3935	0.39617	0.37126	0.35194
	1037	0.4047	0.40815	0.37869	0.35792		1037	0.426	0.415	0.398	0.38509	0.34626		1037	0.419	0.402	0.38477	0.36974	0.34826		1037	0.41588	0.39457	0.39719	0.37214	0.35271
	1038	0.40567	0.40912	0.37957	0.3587		1038	0.427	0.416	0.399	0.38574	0.34691		1038	0.42009	0.403	0.38566	0.37026	0.34891		1038	0.41684	0.3956	0.39816	0.37295	0.35348
	1039	0.40659	0.41005	0.38043	0.35952		1039	0.428	0.417	0.4	0.38626	0.34809		1039	0.42074	0.404	0.3865	0.37091	0.35009		1039	0.41779	0.3966	0.39911	0.37374	0.35429
	1040	0.40747	0.41098	0.38129	0.36038		1040	0.429	0.41809	0.401	0.38691	0.34874		1040	0.42126	0.405	0.38732	0.372	0.35074		1040	0.41872	0.39761	0.40007	0.37452	0.35512
	1041	0.40832	0.4119	0.38215	0.36123		1041	0.43	0.41874	0.402	0.388	0.34926		1041	0.42191	0.406	0.38814	0.373	0.35126		1041	0.41962	0.39862	0.40101	0.37528	0.35597
	1042	0.40921	0.41279	0.38297	0.36207		1042	0.431	0.41926	0.403	0.38909	0.35		1042	0.423	0.407	0.38893	0.37409	0.352		1042	0.4205	0.39961	0.40195	0.37603	0.35681
	1043	0.41011	0.41368	0.38378	0.36289		1043	0.432	0.41991	0.404	0.38974	0.35074		1043	0.424	0.408	0.38969	0.37474	0.35274		1043	0.42139	0.40056	0.40287	0.37678	0.35761
	1044	0.41098	0.41456	0.38454	0.36363		1044	0.433	0.421	0.405	0.39026	0.35126		1044	0.425	0.409	0.39042	0.37526	0.35334		1044	0.42227	0.40148	0.40373	0.37749	0.35835
	1045	0.4118	0.41541	0.38524	0.36428		1045	0.43409	0.422	0.406	0.391	0.352		1045	0.42609	0.41009	0.39111	0.376	0.35366		1045	0.42313	0.40236	0.40453	0.37814	0.35901
	1046	0.41256	0.4162	0.38592	0.36487		1046	0.43474	0.42309	0.40709	0.39174	0.35274		1046	0.42674	0.41074	0.39178	0.37674	0.35434		1046	0.42393	0.40318	0.40528	0.37877	0.3596
	1047	0.41325	0.41694	0.38659	0.36544		1047	0.43526	0.42374	0.40774	0.39226	0.35334		1047	0.42726	0.41126	0.39245	0.37734	0.35466		1047	0.42467	0.40396	0.40599	0.3794	0.36018
	1048	0.41393	0.41765	0.38726	0.36603		1048	0.43591	0.42426	0.40826	0.393	0.35366		1048	0.428	0.41191	0.3931	0.37766	0.35534		1048	0.42538	0.40473	0.40672	0.38	0.36077
	1049	0.41461	0.41836	0.38792	0.36664		1049	0.43709	0.425	0.40891	0.39374	0.35434		1049	0.42874	0.41309	0.39374	0.37826	0.35566		1049	0.42607	0.4055	0.40747	0.38059	0.3614
	1050	0.41529	0.41903	0.38856	0.36724		1050	0.43774	0.42574	0.41009	0.39434	0.35466		1050	0.42926	0.41374	0.39436	0.379	0.35634		1050	0.42674	0.40627	0.40819	0.38116	0.36202
	1051	0.41595	0.41971	0.38917	0.36782		1051	0.43826	0.42626	0.41074	0.39466	0.35534		1051	0.43	0.41426	0.39497	0.37974	0.35666		1051	0.42741	0.40701	0.40888	0.38171	0.36262
	1052	0.41661	0.42036	0.38976	0.36838		1052	0.439	0.427	0.41126	0.39534	0.35574		1052	0.43074	0.415	0.39556	0.38034	0.35734		1052	0.42807	0.40772	0.40952	0.38224	0.36317
	1053	0.41725	0.42097	0.39031	0.36886		1053	0.43974	0.42774	0.412	0.39566	0.356		1053	0.43126	0.41574	0.39609	0.38066	0.35766		1053	0.42869	0.40839	0.41011	0.38273	0.36363
	1054	0.41784	0.42154	0.39082	0.36932		1054	0.44034	0.42834	0.41274	0.39634	0.35626		1054	0.432	0.41626	0.3966	0.38134	0.35834		1054	0.42927	0.40903	0.41066	0.38321	0.36407
	1055	0.41835	0.4221	0.39134	0.36981		1055	0.44066	0.42866	0.41334	0.39666	0.35666		1055	0.43274	0.417	0.3971	0.38174	0.35866		1055	0.42981	0.40965	0.4112	0.38369	0.36454
	1056	0.41882	0.42263	0.39183	0.37031		1056	0.44134	0.42934	0.41366	0.39734	0.35734		1056	0.43334	0.41774	0.39758	0.382	0.35934		1056	0.43034	0.41023	0.41172	0.38415	0.36503
	1057	0.41926	0.42314	0.39228	0.37078		1057	0.44166	0.42966	0.41434	0.39766	0.35766		1057	0.43374	0.41834	0.39802	0.38226	0.35974		1057	0.43084	0.41078	0.41222	0.38457	0.36548
	1058	0.41962	0.42361	0.39271	0.3712		1058	0.44234	0.43034	0.41466	0.39834	0.35834		1058	0.434	0.41874	0.39841	0.38266	0.36		1058	0.4313	0.41129	0.41269	0.38497	0.3659
	1059	0.42001	0.42404	0.3931	0.37156		1059	0.44266	0.43074	0.41534	0.39874	0.35874		1059	0.43426	0.419	0.39879	0.38334	0.36026		1059	0.4317	0.41179	0.41312	0.38533	0.36627
	1060	0.42044	0.42442	0.39347	0.37186		1060	0.44334	0.431	0.41574	0.399	0.35909		1060	0.43466	0.41926	0.39915	0.38374	0.36074		1060	0.43208	0.41228	0.41351	0.38565	0.3666
	1061	0.42084	0.42479	0.39384	0.37222		1061	0.44374	0.43126	0.416	0.39926	0.35891		1061	0.43534	0.41966	0.39952	0.384	0.36109		1061	0.43243	0.41273	0.41392	0.38598	0.36698
	1062	0.4212	0.42515	0.39422	0.37262		1062	0.444	0.43166	0.41626	0.39974	0.35926		1062	0.43574	0.42034	0.39989	0.38426	0.36091		1062	0.43277	0.41314	0.41435	0.38632	0.36739
	1063	0.42156	0.42551	0.39455	0.37296		1063	0.44426	0.43234	0.41674	0.40009	0.35974		1063	0.436	0.42074	0.4002	0.38474	0.36126		1063	0.43313	0.41352	0.41475	0.38661	0.36771
	1064	0.42188	0.42586	0.39481	0.37322		1064	0.44474	0.43274	0.417	0.39991	0.36009		1064	0.43626	0.421	0.40043	0.38509	0.36174		1064	0.43349	0.41386	0.4151	0.38684	0.36793
	1065	0.42218	0.42617	0.39503	0.37343		1065	0.44509	0.43309	0.41726	0.40026	0.36		1065	0.43674	0.42126	0.40065	0.385	0.36209		1065	0.43381	0.41415	0.4154	0.38705	0.36812
	1066	0.42244	0.42641	0.39523	0.37358		1066	0.44491	0.43291	0.41774	0.40074	0.35991		1066	0.43709	0.42174	0.40085	0.38491	0.362		1066	0.43406	0.4144	0.41561	0.38723	0.36828
	1067	0.42267	0.42663	0.39543	0.37371		1067	0.44526	0.43326	0.41809	0.40109	0.36026		1067	0.437	0.42209	0.40105	0.38526	0.36191		1067	0.43429	0.41467	0.41577	0.38742	0.36843
	1068	0.42289	0.42683	0.39566	0.3739		1068	0.44574	0.43374	0.41791	0.401	0.36074		1068	0.43691	0.422	0.40127	0.38574	0.36226		1068	0.43448	0.41493	0.41593	0.38766	0.36864
	1069	0.42309	0.42699	0.39588	0.37412		1069	0.44609	0.43409	0.41826	0.40091	0.36109		1069	0.43726	0.422	0.40146	0.38609	0.36274		1069	0.43463	0.41514	0.41608	0.38788	0.36889
	1070	0.42325	0.42712	0.39607	0.37434		1070	0.446	0.434	0.41874	0.40126	0.36091		1070	0.43774	0.42191	0.40162	0.386	0.36309		1070	0.43475	0.41528	0.41624	0.38807	0.3691
	1071	0.42337	0.42722	0.39622	0.37452		1071	0.446	0.434	0.41909	0.40174	0.36126		1071	0.43809	0.42226	0.40175	0.386	0.363		1071	0.43484	0.41541	0.4164	0.38823	0.36926
	1072	0.42338	0.42727	0.39631	0.37466		1072	0.446	0.434	0.419	0.40209	0.36174		1072	0.438	0.42274	0.40184	0.386	0.363		1072	0.43486	0.41549	0.41654	0.38833	0.36936
	1073	0.42332	0.42728	0.39632	0.37473		1073	0.446	0.434	0.419	0.402	0.36209		1073	0.438	0.42309	0.40189	0.386	0.363		1073	0.43482	0.41551	0.41665	0.38836	0.36941
	1074	0.42324	0.42727	0.39632	0.37476		1074	0.446	0.434	0.419	0.402	0.362		1074	0.43809	0.42309	0.40194	0.386	0.363		1074	0.43477	0.41553	0.4167	0.38836	0.36942
	1075	0.42317	0.42723	0.39631	0.37475		1075	0.446	0.434	0.41909	0.402	0.36209		1075	0.43774	0.42274	0.40197	0.386	0.363		1075	0.43471	0.41553	0.41668	0.38836	0.36942
	1076	0.42311	0.42717	0.39631	0.3747		1076	0.446	0.43409	0.41874	0.402	0.36174		1076	0.43726	0.42226	0.40197	0.386	0.363		1076	0.43463	0.41549	0.41665	0.38836	0.36939
	1077	0.42304	0.42707	0.39632	0.37465		1077	0.446	0.43374	0.41826	0.402	0.36126		1077	0.43691	0.42191	0.40192	0.386	0.363		1077	0.43453	0.41538	0.41661	0.38834	0.36936
	1078	0.42293	0.42693	0.39629	0.37462		1078	0.44609	0.43326	0.41791	0.402	0.36091		1078	0.437	0.422	0.40185	0.386	0.363		1078	0.43439	0.41524	0.41654	0.38832	0.36934
	1079	0.42275	0.42676	0.39622	0.37459		1079	0.44574	0.43291	0.418	0.40209	0.361		1079	0.43709	0.422	0.40174	0.386	0.363		1079	0.43419	0.41508	0.41643	0.38826	0.36932
	1080	0.42255	0.42653	0.39611	0.37456		1080	0.44526	0.43309	0.41809	0.40174	0.361		1080	0.43674	0.42209	0.40161	0.386	0.363		1080	0.43394	0.41487	0.41628	0.38818	0.3693
	1081	0.42229	0.42627	0.39595	0.37448		1081	0.44491	0.43274	0.41774	0.40126	0.361		1081	0.43626	0.42174	0.40144	0.386	0.363		1081	0.43366	0.41461	0.41604	0.38805	0.36925
	1082	0.42199	0.42598	0.39575	0.37432		1082	0.44509	0.43226	0.41726	0.40091	0.361		1082	0.43591	0.42126	0.40121	0.386	0.363		1082	0.43336	0.41436	0.41575	0.38788	0.36911
	1083	0.42166	0.42569	0.39552	0.37407		1083	0.44474	0.432	0.417	0.40109	0.361		1083	0.43609	0.421	0.40095	0.38609	0.36309		1083	0.43306	0.41408	0.41544	0.38767	0.36886
	1084	0.42134	0.42537	0.39529	0.37379		1084	0.44426	0.43174	0.41674	0.40074	0.36109		1084	0.43574	0.42074	0.40069	0.38574	0.36274		1084	0.43273	0.41377	0.41514	0.38745	0.36857
	1085	0.42104	0.42506	0.39501	0.37353		1085	0.444	0.43126	0.41626	0.40026	0.36074		1085	0.43526	0.42026	0.40045	0.38526	0.36226		1085	0.43241	0.41342	0.41483	0.38722	0.36828
	1086	0.42073	0.42472	0.39471	0.37325		1086	0.44374	0.431	0.416	0.39991	0.36026		1086	0.435	0.42	0.40019	0.385	0.36191		1086	0.43208	0.41306	0.41452	0.38696	0.36797
	1087	0.42037	0.42435	0.39437	0.37298		1087	0.44334	0.43074	0.41574	0.40009	0.35991		1087	0.43474	0.41974	0.3999	0.38474	0.36209		1087	0.43169	0.41264	0.41419	0.38666	0.36767
	1088	0.41994	0.42392	0.39401	0.3727		1088	0.44266	0.43034	0.41534	0.39974	0.36009		1088	0.43434	0.41934	0.39955	0.38426	0.36174		1088	0.43125	0.41217	0.41383	0.38634	0.3674
	1089	0.41945	0.42345	0.39365	0.37236		1089	0.44234	0.42966	0.41466	0.39934	0.35974		1089	0.43374	0.41866	0.39914	0.384	0.36126		1089	0.43076	0.41167	0.41342	0.38599	0.36709
	1090	0.4189	0.42295	0.39328	0.37197		1090	0.44166	0.42934	0.41434	0.39866	0.35926		1090	0.433	0.41834	0.3987	0.38374	0.36091		1090	0.43024	0.41116	0.41298	0.38562	0.36675
	1091	0.41834	0.42242	0.3929	0.3716		1091	0.44134	0.42866	0.41366	0.39834	0.359		1091	0.43226	0.41774	0.39828	0.38326	0.36109		1091	0.42969	0.41062	0.41248	0.38527	0.36642
	1092	0.4178	0.42188	0.3925	0.37125		1092	0.44074	0.42834	0.41334	0.39766	0.35874		1092	0.43166	0.417	0.39788	0.383	0.36074		1092	0.42913	0.41005	0.41196	0.38494	0.36609
	1093	0.41723	0.4213	0.39208	0.37087		1093	0.44	0.42774	0.41274	0.39726	0.35826		1093	0.43134	0.41626	0.39747	0.38274	0.36026		1093	0.42853	0.40946	0.4114	0.38458	0.36573
	1094	0.41665	0.4207	0.39162	0.37046		1094	0.43926	0.427	0.412	0.397	0.358		1094	0.43066	0.41574	0.39703	0.38234	0.36		1094	0.42791	0.40884	0.41085	0.38418	0.36531
	1095	0.41607	0.4201	0.39114	0.37		1095	0.43874	0.42626	0.41126	0.39674	0.35774		1095	0.43034	0.415	0.39654	0.38166	0.35974		1095	0.4273	0.4082	0.41027	0.38375	0.36487
	1096	0.41548	0.41949	0.39065	0.3695		1096	0.438	0.42566	0.41074	0.39634	0.35734		1096	0.42974	0.41426	0.39599	0.38134	0.35934		1096	0.4267	0.40752	0.40969	0.38328	0.36442
	1097	0.41491	0.41886	0.39012	0.36895		1097	0.43726	0.42534	0.41	0.39574	0.35666		1097	0.429	0.41374	0.3954	0.38066	0.35866		1097	0.42608	0.40682	0.40908	0.38277	0.36392
	1098	0.41435	0.41819	0.38956	0.36838		1098	0.43674	0.42474	0.40926	0.395	0.35634		1098	0.42826	0.413	0.3948	0.38034	0.35834		1098	0.42543	0.4061	0.40845	0.38225	0.36337
	1099	0.41378	0.41752	0.38898	0.36782		1099	0.436	0.42409	0.40874	0.39426	0.35566		1099	0.42774	0.41226	0.3942	0.37966	0.35766		1099	0.42476	0.40537	0.40782	0.38172	0.36284
	1100	0.41319	0.41681	0.38841	0.3673		1100	0.43526	0.42291	0.408	0.39366	0.35534		1100	0.427	0.41174	0.39364	0.37934	0.35726		1100	0.42405	0.40465	0.40717	0.38121	0.3623
	1101	0.41258	0.41611	0.38784	0.36677		1101	0.43474	0.42226	0.40726	0.39334	0.35466		1101	0.42626	0.41109	0.39308	0.37866	0.357		1101	0.42334	0.40393	0.40649	0.38069	0.36176
	1102	0.41195	0.4154	0.38727	0.3663		1102	0.434	0.42174	0.40674	0.39266	0.35434		1102	0.42574	0.40991	0.39251	0.37834	0.35674		1102	0.42264	0.40318	0.40581	0.38017	0.36128
	1103	0.41132	0.41471	0.38671	0.36586		1103	0.43326	0.421	0.40609	0.39234	0.35366		1103	0.425	0.40926	0.39193	0.37766	0.35634		1103	0.42197	0.40241	0.40513	0.37965	0.36086
	1104	0.41069	0.41401	0.38614	0.36532		1104	0.43274	0.42026	0.40491	0.39174	0.35334		1104	0.42426	0.40874	0.39133	0.37734	0.35566		1104	0.42131	0.40161	0.40445	0.37912	0.36035
	1105	0.41007	0.41332	0.38555	0.36471		1105	0.432	0.41974	0.40426	0.391	0.35266		1105	0.42374	0.40809	0.39071	0.37666	0.35534		1105	0.42064	0.40079	0.40378	0.37858	0.35977
	1106	0.40946	0.41263	0.38496	0.36411		1106	0.43126	0.419	0.40374	0.39026	0.35234		1106	0.423	0.40691	0.39008	0.37634	0.35466		1106	0.41997	0.39999	0.4031	0.37804	0.3592
	1107	0.40884	0.41195	0.38439	0.36356		1107	0.43074	0.41826	0.40309	0.38974	0.35166		1107	0.42226	0.40626	0.38948	0.37566	0.35426		1107	0.41929	0.39924	0.40243	0.37753	0.35867
	1108	0.4082	0.41124	0.38381	0.36307		1108	0.43	0.41774	0.40191	0.389	0.35126		1108	0.42174	0.40574	0.38885	0.37534	0.354		1108	0.41861	0.39847	0.40171	0.37702	0.35817
	1109	0.40754	0.41052	0.38324	0.36262		1109	0.42926	0.417	0.40126	0.38826	0.351		1109	0.421	0.40509	0.3882	0.37474	0.35374		1109	0.41791	0.39769	0.40097	0.37649	0.35771
	1110	0.40692	0.40978	0.38264	0.36211		1110	0.42874	0.41626	0.40074	0.38766	0.35083		1110	0.42026	0.404	0.38756	0.374	0.35334		1110	0.41721	0.39687	0.4002	0.37596	0.35718
	1111	0.40633	0.40904	0.38201	0.3615		1111	0.42809	0.41574	0.40009	0.38734	0.35		1111	0.41974	0.403	0.38694	0.37326	0.35274		1111	0.41652	0.39599	0.39945	0.3754	0.35657
	1112	0.40572	0.40827	0.38137	0.36085		1112	0.42691	0.41509	0.399	0.38674	0.34926		1112	0.41909	0.40191	0.38628	0.37274	0.352		1112	0.41579	0.39508	0.39875	0.37481	0.35595
	1113	0.40507	0.40746	0.3807	0.36017		1113	0.42626	0.414	0.398	0.38609	0.34874		1113	0.418	0.40134	0.38559	0.372	0.35126		1113	0.41499	0.39412	0.39807	0.37417	0.35533
	1114	0.40439	0.40659	0.37997	0.35942		1114	0.42574	0.413	0.397	0.385	0.34809		1114	0.41691	0.40049	0.38484	0.37126	0.35074		1114	0.41416	0.39308	0.39732	0.37347	0.35464
	1115	0.40365	0.40565	0.37915	0.35862		1115	0.42509	0.412	0.396	0.384	0.34691		1115	0.41626	0.39934	0.38401	0.37074	0.35009		1115	0.41329	0.39194	0.39644	0.37268	0.35384
	1116	0.40283	0.40463	0.37827	0.35774		1116	0.424	0.411	0.395	0.383	0.34626		1116	0.41574	0.39791	0.3831	0.37009	0.34891		1116	0.41234	0.3907	0.39548	0.37182	0.35297
	1117	0.40193	0.40355	0.37736	0.35677		1117	0.423	0.41	0.394	0.382	0.34574		1117	0.41517	0.39709	0.38213	0.36909	0.34826		1117	0.41136	0.38942	0.39441	0.37093	0.35202
	1118	0.40096	0.40238	0.37636	0.35568		1118	0.42209	0.409	0.39309	0.381	0.34509		1118	0.41374	0.39574	0.38108	0.36766	0.34774		1118	0.41029	0.38804	0.3932	0.36997	0.35098
	1119	0.39992	0.40112	0.37538	0.35459		1119	0.42074	0.40809	0.39174	0.38	0.34409		1119	0.41226	0.39434	0.37997	0.3666	0.34709		1119	0.40911	0.38661	0.39189	0.36904	0.34996
	1120	0.39874	0.3997	0.37428	0.35341		1120	0.41934	0.40674	0.39034	0.37909	0.34274		1120	0.411	0.39266	0.37873	0.36549	0.34609		1120	0.40774	0.38505	0.39048	0.36802	0.34886
	1121	0.39749	0.39815	0.37293	0.35213		1121	0.41774	0.40534	0.38874	0.37783	0.34134		1121	0.40983	0.39134	0.3774	0.36409	0.34474		1121	0.40622	0.38338	0.38902	0.36678	0.34758
	1122	0.39609	0.39642	0.37127	0.35062		1122	0.41609	0.40374	0.38709	0.376	0.33966		1122	0.408	0.38974	0.37588	0.36226	0.34334		1122	0.40452	0.3815	0.3874	0.36523	0.34601
	1123	0.39454	0.39464	0.36954	0.34897		1123	0.414	0.40209	0.385	0.37426	0.33834		1123	0.40626	0.38817	0.37425	0.36074	0.34166		1123	0.40277	0.37956	0.3857	0.36361	0.34432
	1124	0.39275	0.39272	0.36769	0.34708		1124	0.412	0.4	0.383	0.37274	0.33674		1124	0.40474	0.38574	0.3724	0.35909	0.34034		1124	0.40088	0.37749	0.38379	0.36184	0.34244
	1125	0.39088	0.39075	0.36591	0.34521		1125	0.41009	0.398	0.38109	0.37117	0.33509		1125	0.40317	0.38326	0.37053	0.357	0.33874		1125	0.39893	0.37539	0.38176	0.36016	0.34063
	1126	0.38881	0.38855	0.36398	0.34319		1126	0.40774	0.39609	0.37874	0.36874	0.33291		1126	0.40074	0.381	0.36845	0.355	0.33709		1126	0.39677	0.37311	0.37944	0.35837	0.33872
	1127	0.38658	0.38621	0.36182	0.34109		1127	0.40534	0.39383	0.37634	0.36634	0.33134		1127	0.39834	0.37883	0.3662	0.35309	0.33509		1127	0.39442	0.3707	0.37697	0.35638	0.33668
	1128	0.38406	0.38356	0.35919	0.33871		1128	0.40283	0.39109	0.37383	0.36374	0.32957		1128	0.39583	0.37617	0.3636	0.35083	0.33274		1128	0.39174	0.36802	0.37426	0.35394	0.33429
	1129	0.3813	0.38064	0.3563	0.33606		1129	0.39983	0.38809	0.37083	0.36109	0.32709		1129	0.39283	0.37274	0.36075	0.34809	0.33034		1129	0.38881	0.36505	0.37129	0.35124	0.33161
	1130	0.37821	0.37745	0.35314	0.33309		1130	0.39634	0.38474	0.36734	0.358	0.32426		1130	0.38926	0.36934	0.35759	0.345	0.32774		1130	0.38561	0.36175	0.36804	0.34826	0.32859
	1131	0.37493	0.37408	0.34985	0.33005		1131	0.39274	0.38134	0.36374	0.35509	0.32174		1131	0.386	0.36574	0.35431	0.342	0.32509		1131	0.38223	0.35827	0.36462	0.34517	0.32548
	1132	0.37147	0.37051	0.34657	0.32696		1132	0.38909	0.37774	0.36009	0.35174	0.31909		1132	0.38283	0.36209	0.35097	0.339	0.32191		1132	0.37864	0.35462	0.36105	0.3421	0.32239
	1133	0.36785	0.36677	0.34325	0.32381		1133	0.385	0.37409	0.356	0.34834	0.316		1133	0.37909	0.358	0.34758	0.336	0.31926		1133	0.37488	0.3508	0.35731	0.339	0.31928
	1134	0.36402	0.36287	0.33976	0.32061		1134	0.381	0.37	0.352	0.34466	0.31291		1134	0.375	0.354	0.34402	0.33309	0.31674		1134	0.37094	0.34681	0.35334	0.33576	0.31614
	1135	0.36012	0.35891	0.3362	0.31744		1135	0.37709	0.366	0.348	0.34134	0.31026		1135	0.371	0.35	0.34044	0.32974	0.31409		1135	0.36695	0.34275	0.34929	0.33249	0.31303
	1136	0.3562	0.35494	0.33268	0.31428		1136	0.37274	0.362	0.344	0.33766	0.30774		1136	0.367	0.346	0.33694	0.32626	0.311		1136	0.36295	0.33858	0.34529	0.32928	0.30989
	1137	0.35237	0.35105	0.32924	0.31117		1137	0.36826	0.358	0.34	0.33426	0.30509		1137	0.363	0.34209	0.33357	0.32291	0.30791		1137	0.35904	0.33442	0.34143	0.32617	0.30676
	1138	0.34854	0.34714	0.32584	0.30808		1138	0.36391	0.354	0.336	0.331	0.30191		1138	0.359	0.33774	0.33022	0.32	0.30526		1138	0.35509	0.33027	0.33762	0.32309	0.30361
	1139	0.34475	0.34327	0.32253	0.30503		1139	0.36	0.35	0.332	0.32774	0.29926		1139	0.355	0.33326	0.32693	0.317	0.30274		1139	0.35117	0.32621	0.3339	0.32007	0.3005
	1140	0.34088	0.33933	0.31911	0.3019		1140	0.356	0.346	0.328	0.32434	0.29674		1140	0.351	0.32891	0.32348	0.31409	0.30009		1140	0.34719	0.32212	0.33006	0.31692	0.29735
	1141	0.33696	0.33537	0.3156	0.2987		1141	0.352	0.342	0.324	0.32066	0.29409		1141	0.347	0.325	0.31989	0.31074	0.297		1141	0.34321	0.31804	0.3261	0.31363	0.29418
	1142	0.33307	0.33139	0.31206	0.29542		1142	0.348	0.338	0.32	0.31734	0.291		1142	0.343	0.321	0.31631	0.30726	0.294		1142	0.33921	0.31395	0.32216	0.31031	0.29092
	1143	0.32927	0.32747	0.30854	0.29208		1143	0.34409	0.334	0.316	0.31374	0.28809		1143	0.339	0.317	0.31281	0.304	0.291		1143	0.33526	0.30991	0.31829	0.307	0.2876
	1144	0.32544	0.32351	0.30494	0.28863		1144	0.33966	0.33	0.312	0.31	0.28474		1144	0.335	0.313	0.30919	0.30083	0.28809		1144	0.33128	0.30586	0.31438	0.3036	0.28418
	1145	0.3216	0.31956	0.30128	0.28513		1145	0.3356	0.326	0.308	0.30626	0.28126		1145	0.331	0.309	0.30548	0.297	0.28474		1145	0.32729	0.30188	0.31046	0.30011	0.2807
	1146	0.31774	0.31561	0.29757	0.28161		1146	0.33131	0.32191	0.30391	0.30274	0.27791		1146	0.32691	0.305	0.30172	0.29326	0.28126		1146	0.3233	0.29794	0.30651	0.29657	0.27719
	1147	0.31388	0.31172	0.29387	0.2781		1147	0.3276	0.31826	0.30026	0.299	0.275		1147	0.32326	0.30091	0.29793	0.28966	0.27791		1147	0.31936	0.29407	0.30256	0.29302	0.27372
	1148	0.31015	0.30798	0.29029	0.27469		1148	0.32357	0.31466	0.29666	0.29517	0.272		1148	0.31966	0.29726	0.29425	0.28626	0.275		1148	0.31557	0.29036	0.29875	0.2896	0.27036
	1149	0.30665	0.30449	0.28699	0.2715		1149	0.32026	0.31126	0.29326	0.29191	0.26891		1149	0.31626	0.29357	0.29089	0.28283	0.27191		1149	0.31202	0.28689	0.29528	0.28644	0.26721
	1150	0.30343	0.3013	0.28399	0.2686		1150	0.31691	0.30791	0.28983	0.28891	0.26617		1150	0.31291	0.29051	0.28786	0.28017	0.26917		1150	0.30875	0.28372	0.29214	0.28356	0.26432
	1151	0.30048	0.29844	0.2813	0.266		1151	0.314	0.30491	0.28726	0.28617	0.26391		1151	0.30991	0.28757	0.28516	0.27791	0.26691		1151	0.30581	0.2809	0.28931	0.28099	0.26174
	1152	0.29785	0.29591	0.27891	0.26372		1152	0.31091	0.30217	0.28466	0.28391	0.262		1152	0.30717	0.28526	0.28276	0.276	0.265		1152	0.30321	0.27844	0.2868	0.2787	0.25947
	1153	0.29553	0.2937	0.27685	0.26178		1153	0.30817	0.29991	0.28217	0.28191	0.25991		1153	0.30491	0.28291	0.28072	0.274	0.26291		1153	0.30093	0.27626	0.28461	0.27675	0.25752
	1154	0.29346	0.29173	0.27502	0.26012		1154	0.30583	0.29791	0.28017	0.28026	0.25817		1154	0.303	0.28091	0.27894	0.27191	0.26117		1154	0.2989	0.27432	0.28265	0.27505	0.25582
	1155	0.29168	0.29002	0.27344	0.25869		1155	0.30426	0.29626	0.27866	0.27866	0.25691		1155	0.30091	0.27926	0.27738	0.27017	0.25991		1155	0.29714	0.27264	0.28092	0.27356	0.25439
	1156	0.29009	0.28849	0.27203	0.25743		1156	0.30266	0.29466	0.27726	0.27726	0.256		1156	0.29917	0.27766	0.27599	0.26891	0.259		1156	0.29556	0.27115	0.2794	0.27224	0.25314
	1157	0.28864	0.28715	0.27078	0.25628		1157	0.30126	0.29326	0.276	0.27591	0.255		1157	0.298	0.27626	0.27476	0.268	0.258		1157	0.29415	0.26985	0.27805	0.27108	0.252
	1158	0.28728	0.28593	0.26965	0.25522		1158	0.29991	0.29191	0.27466	0.275	0.254		1158	0.29674	0.27491	0.27364	0.267	0.257		1158	0.29287	0.26869	0.27682	0.27004	0.25092
	1159	0.28607	0.28486	0.26865	0.2543		1159	0.299	0.291	0.27351	0.27391	0.25291		1159	0.29526	0.274	0.27267	0.266	0.25591		1159	0.29174	0.26765	0.27577	0.26913	0.24996
	1160	0.28501	0.28391	0.26778	0.25352		1160	0.298	0.29	0.27266	0.27326	0.25226		1160	0.29383	0.273	0.27183	0.26491	0.25526		1160	0.29073	0.26669	0.27487	0.26832	0.24914
	1161	0.28402	0.28303	0.26699	0.25282		1161	0.297	0.289	0.27209	0.27274	0.25174		1161	0.29326	0.27191	0.27107	0.26426	0.25466		1161	0.28981	0.26582	0.27405	0.26758	0.24841
	1162	0.28312	0.28223	0.26628	0.25224		1162	0.296	0.288	0.271	0.272	0.251		1162	0.29274	0.27126	0.27039	0.26366	0.25434		1162	0.28897	0.26504	0.27327	0.26692	0.24783
	1163	0.2823	0.28149	0.26565	0.25173		1163	0.295	0.28691	0.26991	0.27126	0.25017		1163	0.29209	0.27074	0.26977	0.26334	0.25366		1163	0.28819	0.26434	0.27255	0.26632	0.24733
	1164	0.28149	0.28082	0.26507	0.25123		1164	0.29391	0.28626	0.26926	0.27066	0.25		1164	0.29091	0.27	0.2692	0.26266	0.25334		1164	0.28746	0.26371	0.27192	0.26578	0.24684
	1165	0.28074	0.2802	0.26453	0.2507		1165	0.29326	0.28566	0.26866	0.27034	0.24974		1165	0.29026	0.26926	0.26869	0.26234	0.25266		1165	0.28677	0.26315	0.27136	0.26528	0.2463
	1166	0.28007	0.27966	0.26404	0.2502		1166	0.29266	0.28534	0.26834	0.26966	0.24934		1166	0.28966	0.26866	0.26823	0.26166	0.25234		1166	0.28618	0.26266	0.27086	0.26484	0.24578
	1167	0.27947	0.27917	0.26361	0.24974		1167	0.29234	0.28466	0.26766	0.26926	0.24866		1167	0.28934	0.26826	0.26782	0.26126	0.25166		1167	0.28564	0.26221	0.27041	0.26443	0.24531
	1168	0.27891	0.27872	0.26322	0.24935		1168	0.29166	0.28434	0.26726	0.269	0.24826		1168	0.28866	0.268	0.26743	0.261	0.25126		1168	0.28514	0.26178	0.26999	0.26406	0.24492
	1169	0.27841	0.27829	0.26286	0.24902		1169	0.29134	0.28366	0.267	0.26874	0.248		1169	0.28834	0.26774	0.26708	0.26074	0.251		1169	0.28467	0.26138	0.26959	0.26373	0.24458
	1170	0.27791	0.27787	0.2625	0.24871		1170	0.29066	0.28334	0.26674	0.26826	0.24774		1170	0.28766	0.26734	0.26672	0.26026	0.25074		1170	0.28422	0.26098	0.26922	0.2634	0.24427
	1171	0.27739	0.27746	0.26214	0.24839		1171	0.29034	0.28266	0.26634	0.268	0.24726		1171	0.28734	0.26666	0.26637	0.26	0.25026		1171	0.28377	0.26059	0.26887	0.26305	0.24394
	1172	0.27693	0.27709	0.2618	0.24808		1172	0.28966	0.28226	0.26566	0.26774	0.24691		1172	0.28666	0.26626	0.26606	0.25974	0.24991		1172	0.28335	0.26025	0.26854	0.26273	0.24363
	1173	0.2765	0.27675	0.26148	0.24775		1173	0.28934	0.282	0.26526	0.26726	0.24709		1173	0.28634	0.26591	0.26577	0.25926	0.25009		1173	0.28297	0.25994	0.26822	0.26243	0.2433
	1174	0.27611	0.2764	0.26116	0.2474		1174	0.28866	0.28174	0.265	0.267	0.24674		1174	0.28566	0.26609	0.26546	0.259	0.24974		1174	0.2826	0.25962	0.26789	0.26213	0.24295
	1175	0.27573	0.27604	0.26085	0.24704		1175	0.28826	0.28134	0.26474	0.26674	0.24626		1175	0.28526	0.26574	0.26514	0.25874	0.24926		1175	0.28222	0.25927	0.26755	0.26183	0.24259
	1176	0.27532	0.27568	0.26052	0.24674		1176	0.288	0.28066	0.26426	0.26626	0.246		1176	0.285	0.26534	0.26482	0.25826	0.249		1176	0.28184	0.25894	0.26722	0.26152	0.24228
	1177	0.27488	0.27533	0.26018	0.24647		1177	0.28774	0.28026	0.264	0.266	0.24574		1177	0.28474	0.26466	0.26449	0.258	0.24874		1177	0.28144	0.25862	0.2669	0.26121	0.24201
	1178	0.27444	0.27497	0.25985	0.24619		1178	0.28734	0.28	0.26374	0.26574	0.24526		1178	0.28434	0.26426	0.26417	0.25774	0.24826		1178	0.28103	0.25829	0.26658	0.2609	0.24171
	1179	0.27399	0.27459	0.25953	0.24589		1179	0.28666	0.27974	0.26334	0.26526	0.245		1179	0.28366	0.264	0.26386	0.25726	0.248		1179	0.28063	0.25796	0.26623	0.2606	0.24141
	1180	0.27357	0.27422	0.2592	0.24555		1180	0.28634	0.27934	0.26266	0.265	0.24474		1180	0.28326	0.26374	0.26353	0.257	0.24774		1180	0.28023	0.25761	0.26586	0.26027	0.24108
	1181	0.27317	0.27385	0.25885	0.24517		1181	0.28566	0.27866	0.26226	0.26474	0.24426		1181	0.283	0.26326	0.26317	0.25674	0.24726		1181	0.27985	0.25724	0.2655	0.25993	0.24072
	1182	0.27277	0.27347	0.25851	0.2448		1182	0.28526	0.27826	0.262	0.26426	0.244		1182	0.28274	0.263	0.26283	0.25626	0.24691		1182	0.27945	0.25687	0.26514	0.25961	0.24034
	1183	0.27235	0.27309	0.25817	0.24448		1183	0.285	0.278	0.26174	0.264	0.24374		1183	0.28234	0.26274	0.26251	0.256	0.24709		1183	0.27904	0.25653	0.2648	0.25929	0.24002
	1184	0.27195	0.27273	0.25784	0.24418		1184	0.28474	0.27774	0.26126	0.26374	0.24326		1184	0.28166	0.26226	0.26218	0.25574	0.24674		1184	0.27866	0.2562	0.26447	0.25897	0.23971
	1185	0.27155	0.27238	0.25752	0.24387		1185	0.28434	0.27726	0.261	0.26326	0.24291		1185	0.28126	0.262	0.26187	0.25526	0.24626		1185	0.27828	0.25587	0.26415	0.25866	0.2394
	1186	0.27116	0.27202	0.25721	0.24358		1186	0.28366	0.277	0.26074	0.26291	0.24309		1186	0.281	0.26174	0.26155	0.255	0.246		1186	0.27789	0.25555	0.26382	0.25837	0.23909
	1187	0.27079	0.2717	0.25691	0.24328		1187	0.28326	0.27674	0.26026	0.26309	0.24274		1187	0.28074	0.26126	0.26125	0.25474	0.24574		1187	0.27755	0.25523	0.26351	0.25808	0.2388
	1188	0.27046	0.27142	0.25661	0.24299		1188	0.283	0.27626	0.25991	0.26274	0.24226		1188	0.28026	0.26091	0.26098	0.25426	0.24526		1188	0.27726	0.25493	0.26323	0.2578	0.23853
	1189	0.27016	0.27115	0.25636	0.24273		1189	0.28274	0.276	0.26009	0.26226	0.24191		1189	0.28	0.26109	0.26074	0.25391	0.24491		1189	0.27697	0.25467	0.26299	0.25755	0.23828
	1190	0.26987	0.2709	0.25614	0.24251		1190	0.28226	0.27574	0.25974	0.26191	0.242		1190	0.27974	0.26074	0.26052	0.254	0.245		1190	0.2767	0.25445	0.26277	0.25735	0.23806
	1191	0.2696	0.27068	0.25594	0.24234		1191	0.28191	0.27526	0.25926	0.262	0.24209		1191	0.27926	0.26026	0.26033	0.254	0.245		1191	0.27644	0.25427	0.26256	0.25716	0.23788
	1192	0.26934	0.27048	0.25576	0.2422		1192	0.282	0.27491	0.25891	0.26209	0.24174		1192	0.27891	0.25991	0.26016	0.25409	0.24509		1192	0.27622	0.25411	0.26238	0.257	0.23773
	1193	0.26915	0.27031	0.25559	0.24205		1193	0.28209	0.275	0.259	0.26174	0.24126		1193	0.279	0.26	0.25999	0.25374	0.24474		1193	0.27604	0.25394	0.26222	0.25684	0.23755
	1194	0.269	0.27016	0.25544	0.24189		1194	0.28174	0.275	0.259	0.26126	0.24091		1194	0.279	0.26	0.25984	0.25326	0.24426		1194	0.27589	0.25377	0.26207	0.25671	0.23738
	1195	0.26888	0.27005	0.25531	0.24175		1195	0.28126	0.275	0.259	0.26091	0.241		1195	0.279	0.26	0.25972	0.25291	0.24391		1195	0.27578	0.25364	0.26196	0.25659	0.23723
	1196	0.26879	0.26998	0.25523	0.24163		1196	0.28091	0.275	0.259	0.261	0.241		1196	0.279	0.26	0.25964	0.253	0.244		1196	0.27571	0.25357	0.26189	0.25649	0.23711
	1197	0.26871	0.26994	0.25519	0.24153		1197	0.281	0.275	0.259	0.261	0.241		1197	0.279	0.26	0.25959	0.253	0.244		1197	0.27567	0.25353	0.26185	0.25644	0.23704
	1198	0.26863	0.26993	0.25517	0.2415		1198	0.281	0.275	0.259	0.261	0.241		1198	0.279	0.26	0.25958	0.253	0.244		1198	0.27564	0.25353	0.26183	0.25642	0.23702
	1199	0.2686	0.26993	0.25516	0.2415		1199	0.281	0.275	0.259	0.261	0.241		1199	0.279	0.26	0.2596	0.253	0.244		1199	0.27562	0.25356	0.26184	0.2564	0.23703
	1200	0.26862	0.26995	0.25516	0.24151		1200	0.281	0.275	0.259	0.261	0.241		1200	0.279	0.26	0.25961	0.253	0.244		1200	0.27564	0.25358	0.26189	0.25641	0.23703
	1201	0.26867	0.27	0.25521	0.24154		1201	0.281	0.275	0.259	0.26091	0.241		1201	0.279	0.26	0.25964	0.253	0.244		1201	0.27568	0.25361	0.26195	0.25646	0.23704
	1202	0.26872	0.27008	0.25526	0.24157		1202	0.28091	0.275	0.259	0.26126	0.241		1202	0.279	0.26	0.2597	0.253	0.244		1202	0.27576	0.25368	0.26204	0.25652	0.23708
	1203	0.26878	0.27019	0.25532	0.24161		1203	0.28126	0.275	0.259	0.26174	0.241		1203	0.279	0.26	0.25978	0.253	0.244		1203	0.27586	0.25378	0.26213	0.25658	0.23714
	1204	0.26888	0.27031	0.2554	0.24168		1204	0.28174	0.275	0.259	0.26209	0.241		1204	0.279	0.26	0.25987	0.25291	0.24391		1204	0.27599	0.25388	0.26221	0.25665	0.23721
	1205	0.269	0.27044	0.2555	0.24179		1205	0.28209	0.275	0.259	0.262	0.241		1205	0.279	0.25991	0.25999	0.25326	0.24426		1205	0.27612	0.254	0.26232	0.25677	0.23732
	1206	0.26913	0.27059	0.25564	0.24193		1206	0.282	0.27491	0.259	0.262	0.24091		1206	0.279	0.26026	0.26014	0.25374	0.24474		1206	0.27626	0.25414	0.26247	0.25691	0.23743
	1207	0.26927	0.27076	0.25581	0.24209		1207	0.282	0.27526	0.25891	0.262	0.24126		1207	0.27891	0.26074	0.26032	0.25409	0.24509		1207	0.27642	0.25431	0.26266	0.25709	0.23756
	1208	0.26943	0.27096	0.25601	0.24228		1208	0.28191	0.27574	0.25926	0.26191	0.24174		1208	0.27926	0.26109	0.26052	0.254	0.245		1208	0.27661	0.25453	0.26286	0.25729	0.23774
	1209	0.26959	0.27119	0.25621	0.24248		1209	0.28226	0.27609	0.25974	0.26226	0.24209		1209	0.27974	0.26091	0.26075	0.25391	0.245		1209	0.27682	0.25479	0.26308	0.25749	0.23797
	1210	0.26979	0.27144	0.25644	0.2427		1210	0.28274	0.27591	0.26009	0.26274	0.24191		1210	0.28009	0.26126	0.26098	0.25426	0.24491		1210	0.27706	0.25505	0.26334	0.2577	0.2382
	1211	0.27003	0.27171	0.25668	0.24292		1211	0.28309	0.27626	0.25991	0.263	0.24226		1211	0.27991	0.26174	0.26122	0.25474	0.24526		1211	0.27732	0.25532	0.26362	0.25793	0.23843
	1212	0.27027	0.27197	0.25693	0.24314		1212	0.28291	0.27674	0.26026	0.26326	0.24274		1212	0.28026	0.26209	0.26146	0.25509	0.24574		1212	0.27759	0.25558	0.26389	0.25816	0.23866
	1213	0.27052	0.27224	0.2572	0.24341		1213	0.28326	0.277	0.26074	0.26374	0.24309		1213	0.28074	0.26191	0.26175	0.25491	0.246		1213	0.27785	0.25584	0.26417	0.25845	0.23891
	1214	0.27079	0.27254	0.25751	0.24369		1214	0.28374	0.27726	0.261	0.264	0.24291		1214	0.281	0.26226	0.26206	0.25526	0.24626		1214	0.27814	0.25614	0.26448	0.25875	0.23917
	1215	0.27109	0.27287	0.25783	0.24401		1215	0.284	0.27774	0.26126	0.26426	0.24326		1215	0.28126	0.26266	0.2624	0.25566	0.24674		1215	0.27845	0.25649	0.26481	0.25908	0.23948
	1216	0.27143	0.27322	0.25817	0.24437		1216	0.28426	0.278	0.26174	0.26474	0.24374		1216	0.28174	0.26334	0.26277	0.25634	0.247		1216	0.27879	0.25688	0.26518	0.25943	0.23985
	1217	0.27178	0.2736	0.25856	0.24475		1217	0.28474	0.27826	0.262	0.265	0.244		1217	0.282	0.26374	0.26317	0.25674	0.24726		1217	0.27915	0.25727	0.2656	0.2598	0.24023
	1218	0.27211	0.27398	0.25894	0.24514		1218	0.285	0.27874	0.26226	0.26526	0.24426		1218	0.28226	0.264	0.26356	0.257	0.24774		1218	0.27951	0.25766	0.26604	0.26017	0.2406
	1219	0.27246	0.27436	0.25933	0.24555		1219	0.28526	0.279	0.26266	0.26566	0.24466		1219	0.28274	0.26426	0.26397	0.25726	0.248		1219	0.27988	0.25806	0.26644	0.26057	0.24099
	1220	0.27283	0.27475	0.25974	0.24598		1220	0.28566	0.27926	0.26334	0.26634	0.24534		1220	0.283	0.26466	0.26439	0.25766	0.24826		1220	0.28026	0.25848	0.26684	0.26099	0.2414
	1221	0.27322	0.27516	0.26017	0.24639		1221	0.28634	0.27966	0.26366	0.26666	0.24566		1221	0.28326	0.26534	0.26482	0.25834	0.24866		1221	0.28065	0.25893	0.26728	0.26141	0.2418
	1222	0.27363	0.2756	0.26062	0.24679		1222	0.28674	0.28034	0.26434	0.26734	0.24634		1222	0.28366	0.26566	0.26527	0.25866	0.24934		1222	0.28107	0.25939	0.26774	0.26185	0.2422
	1223	0.27403	0.27604	0.26108	0.24724		1223	0.287	0.28074	0.26474	0.26766	0.24666		1223	0.28434	0.26634	0.26575	0.25934	0.24966		1223	0.28149	0.25985	0.26824	0.26231	0.24264
	1224	0.27441	0.27647	0.26155	0.24771		1224	0.28726	0.281	0.265	0.26834	0.24734		1224	0.28474	0.26674	0.26622	0.25966	0.25034		1224	0.28189	0.26029	0.26875	0.26278	0.24309
	1225	0.27478	0.27691	0.26202	0.24818		1225	0.28766	0.28126	0.26526	0.26874	0.24774		1225	0.285	0.267	0.26668	0.26034	0.25066		1225	0.2823	0.26076	0.26923	0.26325	0.24356
	1226	0.27516	0.27736	0.2625	0.24867		1226	0.28834	0.28166	0.26566	0.269	0.248		1226	0.28526	0.26726	0.26715	0.26074	0.25134		1226	0.28272	0.26124	0.26969	0.26373	0.24404
	1227	0.27555	0.27779	0.26295	0.24911		1227	0.28874	0.28234	0.26634	0.26926	0.24826		1227	0.28566	0.26766	0.26762	0.261	0.25174		1227	0.28314	0.26171	0.27014	0.26418	0.24448
	1228	0.27596	0.27823	0.26339	0.2495		1228	0.289	0.28266	0.26666	0.26966	0.24866		1228	0.28634	0.26834	0.26807	0.26126	0.252		1228	0.28356	0.26216	0.2706	0.2646	0.24487
	1229	0.27641	0.27867	0.26384	0.24992		1229	0.28926	0.28334	0.26734	0.27034	0.24934		1229	0.28666	0.26866	0.26853	0.26166	0.25226		1229	0.284	0.26261	0.27107	0.26505	0.24529
	1230	0.27687	0.27912	0.26431	0.25039		1230	0.28966	0.28374	0.26766	0.27066	0.24966		1230	0.28734	0.26934	0.26902	0.26234	0.25266		1230	0.28444	0.26306	0.27157	0.26552	0.24574
	1231	0.27731	0.27957	0.26476	0.25086		1231	0.29034	0.284	0.26834	0.27134	0.25034		1231	0.28774	0.26966	0.26949	0.26266	0.25334		1231	0.28487	0.26352	0.27207	0.26598	0.24619
	1232	0.27769	0.28001	0.26519	0.25129		1232	0.29066	0.28426	0.26874	0.27166	0.25074		1232	0.288	0.27034	0.26992	0.26334	0.25366		1232	0.28528	0.26401	0.27254	0.2664	0.2466
	1233	0.27805	0.28044	0.26563	0.25171		1233	0.29134	0.28466	0.269	0.27234	0.251		1233	0.28826	0.27074	0.27034	0.26366	0.25434		1233	0.28569	0.26447	0.273	0.26682	0.24702
	1234	0.27841	0.28085	0.26607	0.25213		1234	0.29174	0.28534	0.26926	0.27266	0.25126		1234	0.28866	0.271	0.27076	0.26434	0.25474		1234	0.28609	0.26491	0.27345	0.26724	0.24744
	1235	0.27878	0.28127	0.26649	0.25256		1235	0.292	0.28574	0.26966	0.27334	0.25166		1235	0.28934	0.27126	0.27119	0.26474	0.255		1235	0.28649	0.26533	0.27389	0.26766	0.24787
	1236	0.2792	0.28168	0.26691	0.25299		1236	0.29226	0.286	0.27034	0.27374	0.25234		1236	0.28974	0.27166	0.27162	0.265	0.25526		1236	0.2869	0.26574	0.27431	0.26808	0.2483
	1237	0.27962	0.28209	0.26732	0.2534		1237	0.29266	0.28626	0.27074	0.274	0.25274		1237	0.29	0.27234	0.27203	0.26526	0.25566		1237	0.28731	0.26615	0.27473	0.2685	0.2487
	1238	0.28003	0.2825	0.26772	0.25379		1238	0.29334	0.28666	0.271	0.27426	0.253		1238	0.29026	0.27266	0.27244	0.26566	0.25634		1238	0.28771	0.26657	0.27515	0.26889	0.24907
	1239	0.28041	0.2829	0.26812	0.25419		1239	0.29374	0.28734	0.27126	0.27466	0.25326		1239	0.29074	0.27334	0.27284	0.26634	0.25674		1239	0.2881	0.26699	0.27559	0.26928	0.24945
	1240	0.28077	0.2833	0.26853	0.25461		1240	0.294	0.28774	0.27166	0.27534	0.25366		1240	0.291	0.27374	0.27325	0.26674	0.257		1240	0.28848	0.26742	0.27602	0.26969	0.24986
	1241	0.28113	0.2837	0.26894	0.25502		1241	0.29426	0.288	0.27234	0.27574	0.25434		1241	0.29126	0.274	0.27367	0.267	0.25726		1241	0.28887	0.26784	0.27645	0.2701	0.25026
	1242	0.28151	0.28411	0.26934	0.25539		1242	0.29466	0.28826	0.27274	0.276	0.25474		1242	0.29166	0.27426	0.27407	0.26726	0.25766		1242	0.28927	0.26824	0.27688	0.27049	0.25063
	1243	0.28189	0.2845	0.26973	0.25576		1243	0.29534	0.28866	0.273	0.27626	0.255		1243	0.29234	0.27466	0.27445	0.26766	0.25834		1243	0.28966	0.26865	0.27729	0.27086	0.25101
	1244	0.28227	0.28489	0.2701	0.25613		1244	0.29574	0.28934	0.27326	0.27674	0.25526		1244	0.29274	0.27534	0.27481	0.26834	0.25874		1244	0.29004	0.26906	0.27768	0.27122	0.25137
	1245	0.28266	0.28528	0.27046	0.25648		1245	0.296	0.28974	0.27366	0.277	0.25574		1245	0.293	0.27574	0.27518	0.26874	0.259		1245	0.29042	0.26948	0.27806	0.27157	0.25171
	1246	0.28301	0.28564	0.27081	0.25683		1246	0.29626	0.29	0.27434	0.27726	0.256		1246	0.29326	0.276	0.27554	0.269	0.25926		1246	0.29078	0.26988	0.27843	0.27192	0.25206
	1247	0.28333	0.286	0.27117	0.2572		1247	0.29674	0.29026	0.27474	0.27766	0.25626		1247	0.29374	0.27626	0.2759	0.26926	0.25974		1247	0.29111	0.27026	0.27878	0.27227	0.25242
	1248	0.28368	0.28635	0.27152	0.25754		1248	0.297	0.29074	0.275	0.27834	0.25674		1248	0.294	0.27674	0.27626	0.26974	0.26009		1248	0.29146	0.27062	0.27915	0.27261	0.25277
	1249	0.28405	0.2867	0.27186	0.25785		1249	0.29726	0.291	0.27526	0.27874	0.257		1249	0.29426	0.277	0.2766	0.27	0.25991		1249	0.29182	0.27096	0.27953	0.27293	0.2531
	1250	0.2844	0.28702	0.27218	0.25817		1250	0.29774	0.29126	0.27574	0.27909	0.25726		1250	0.29474	0.27726	0.27691	0.27026	0.26026		1250	0.29215	0.27128	0.27988	0.27323	0.25342
	1251	0.28471	0.28733	0.27249	0.25848		1251	0.298	0.29174	0.27609	0.27891	0.25774		1251	0.295	0.27774	0.2772	0.27074	0.26074		1251	0.29246	0.2716	0.28019	0.27353	0.25372
	1252	0.28503	0.28763	0.27276	0.25874		1252	0.29826	0.29209	0.27591	0.27926	0.25809		1252	0.29526	0.278	0.27747	0.27109	0.26109		1252	0.29276	0.27192	0.28047	0.2738	0.25396
	1253	0.28533	0.28792	0.27302	0.25897		1253	0.29874	0.29191	0.27626	0.27974	0.25791		1253	0.29574	0.27826	0.27773	0.27091	0.26091		1253	0.29306	0.27222	0.28074	0.27405	0.25419
	1254	0.28558	0.28818	0.27326	0.25919		1254	0.29909	0.29226	0.27674	0.28009	0.25826		1254	0.29609	0.27874	0.27796	0.27126	0.26126		1254	0.29333	0.27248	0.28097	0.27429	0.25442
	1255	0.28584	0.28843	0.27349	0.25943		1255	0.29891	0.29274	0.27709	0.27991	0.25874		1255	0.29591	0.27909	0.2782	0.27174	0.26174		1255	0.29358	0.27273	0.2812	0.27452	0.25466
	1256	0.2861	0.28866	0.27371	0.25969		1256	0.29926	0.29309	0.27691	0.28026	0.25909		1256	0.29626	0.279	0.27841	0.27209	0.26209		1256	0.29381	0.27297	0.2814	0.27474	0.25492
	1257	0.2863	0.28885	0.27391	0.25992		1257	0.29974	0.29291	0.27726	0.28074	0.259		1257	0.29674	0.27891	0.27858	0.272	0.262		1257	0.29401	0.27318	0.28158	0.27493	0.25514
	1258	0.28647	0.28903	0.27409	0.26009		1258	0.30009	0.29326	0.27774	0.28109	0.259		1258	0.29709	0.27926	0.27874	0.27191	0.26191		1258	0.29419	0.27337	0.28175	0.27511	0.25531
	1259	0.28666	0.2892	0.27425	0.26023		1259	0.3	0.29374	0.27809	0.281	0.25891		1259	0.297	0.27974	0.27888	0.27226	0.26226		1259	0.29437	0.27356	0.2819	0.27526	0.25545
	1260	0.28685	0.28936	0.27441	0.26037		1260	0.29991	0.29409	0.278	0.281	0.25926		1260	0.29691	0.28009	0.27902	0.27274	0.26274		1260	0.29454	0.27375	0.28206	0.27539	0.25561
	1261	0.28702	0.28951	0.27454	0.26051		1261	0.30026	0.294	0.278	0.281	0.25974		1261	0.29726	0.28	0.27914	0.27309	0.26309		1261	0.29469	0.27391	0.2822	0.27552	0.25577
	1262	0.28717	0.28963	0.27466	0.26064		1262	0.30074	0.294	0.278	0.281	0.26009		1262	0.29774	0.28	0.27925	0.273	0.263		1262	0.29481	0.27404	0.2823	0.27564	0.25591
	1263	0.28731	0.28972	0.27474	0.26074		1263	0.30109	0.294	0.278	0.281	0.26		1263	0.29809	0.28	0.27933	0.273	0.263		1263	0.29492	0.27413	0.28238	0.27573	0.256
	1264	0.28741	0.2898	0.27481	0.26082		1264	0.301	0.294	0.278	0.28091	0.26		1264	0.298	0.28	0.27939	0.273	0.263		1264	0.295	0.27418	0.28246	0.2758	0.25607
	1265	0.28744	0.28985	0.27488	0.26085		1265	0.301	0.294	0.27791	0.28126	0.26		1265	0.298	0.28	0.27943	0.273	0.263		1265	0.29506	0.27421	0.28252	0.27586	0.2561
	1266	0.28746	0.28988	0.27493	0.26087		1266	0.301	0.294	0.27826	0.28174	0.26		1266	0.298	0.28	0.27948	0.273	0.263		1266	0.29509	0.27424	0.28256	0.2759	0.25613
	1267	0.28749	0.28991	0.27497	0.26091		1267	0.301	0.294	0.27874	0.28209	0.26		1267	0.298	0.28	0.27951	0.273	0.263		1267	0.29512	0.27426	0.28258	0.27594	0.25618
	1268	0.28751	0.28992	0.27499	0.26097		1268	0.301	0.294	0.27917	0.282	0.26		1268	0.298	0.28	0.27954	0.273	0.263		1268	0.29513	0.27428	0.28259	0.27598	0.25624
	1269	0.28752	0.28989	0.27499	0.26099		1269	0.301	0.294	0.27874	0.28209	0.26		1269	0.298	0.28	0.27954	0.273	0.263		1269	0.29509	0.27426	0.28259	0.27599	0.25626
	1270	0.28753	0.28982	0.27497	0.26098		1270	0.301	0.294	0.27826	0.28174	0.26		1270	0.29809	0.28	0.27951	0.273	0.263		1270	0.29502	0.27421	0.28258	0.27597	0.25623
	1271	0.28745	0.28973	0.27494	0.26094		1271	0.30109	0.294	0.27791	0.28126	0.26		1271	0.29774	0.28	0.27947	0.273	0.263		1271	0.29491	0.27414	0.28254	0.27594	0.25619
	1272	0.28729	0.28962	0.27489	0.26088		1272	0.30074	0.294	0.278	0.28091	0.26		1272	0.29726	0.28	0.2794	0.273	0.263		1272	0.29478	0.27404	0.28247	0.27589	0.25612
	1273	0.28715	0.28949	0.27482	0.26081		1273	0.30026	0.29409	0.278	0.281	0.26		1273	0.29691	0.28	0.27932	0.273	0.263		1273	0.29464	0.27392	0.28238	0.27582	0.25606
	1274	0.28702	0.28935	0.27471	0.26075		1274	0.29991	0.29374	0.278	0.281	0.26		1274	0.297	0.28009	0.27924	0.273	0.263		1274	0.29449	0.27381	0.28227	0.27573	0.256
	1275	0.28684	0.28919	0.27459	0.26064		1275	0.30009	0.29326	0.27809	0.281	0.26		1275	0.29709	0.27974	0.27912	0.273	0.263		1275	0.29431	0.27367	0.28213	0.27562	0.25589
	1276	0.28662	0.28898	0.27444	0.26048		1276	0.29974	0.29291	0.27774	0.281	0.26009		1276	0.29674	0.27926	0.27896	0.27309	0.263		1276	0.29408	0.27347	0.28197	0.27548	0.25573
	1277	0.28637	0.28873	0.27426	0.26029		1277	0.29926	0.29309	0.27726	0.28109	0.25974		1277	0.29626	0.27891	0.27876	0.27274	0.26309		1277	0.29381	0.27323	0.28177	0.27531	0.25553
	1278	0.28607	0.28846	0.27404	0.26008		1278	0.29891	0.29274	0.27691	0.28074	0.25926		1278	0.29591	0.27909	0.27854	0.27226	0.26274		1278	0.29352	0.27296	0.28155	0.2751	0.25532
	1279	0.28576	0.28816	0.2738	0.25986		1279	0.29909	0.29226	0.27709	0.28026	0.25891		1279	0.29609	0.27874	0.2783	0.27191	0.26226		1279	0.2932	0.27267	0.2813	0.27487	0.25511
	1280	0.28543	0.28784	0.27353	0.25963		1280	0.29874	0.292	0.27674	0.28	0.259		1280	0.29574	0.27834	0.27803	0.27209	0.26191		1280	0.29286	0.27234	0.28102	0.27462	0.25488
	1281	0.28506	0.28746	0.27323	0.25936		1281	0.29834	0.29174	0.27634	0.27974	0.25909		1281	0.29534	0.27766	0.27774	0.27174	0.26209		1281	0.29246	0.27198	0.2807	0.27435	0.25461
	1282	0.28465	0.28705	0.27291	0.25907		1282	0.29766	0.29134	0.27566	0.27926	0.25874		1282	0.29466	0.27726	0.2774	0.27126	0.26174		1282	0.29201	0.27161	0.28033	0.27406	0.25431
	1283	0.28421	0.28661	0.27257	0.25877		1283	0.29734	0.29066	0.27534	0.279	0.25826		1283	0.29434	0.277	0.27706	0.271	0.26126		1283	0.29155	0.2712	0.27994	0.27375	0.25398
	1284	0.28373	0.28616	0.27219	0.25844		1284	0.29666	0.29034	0.27466	0.27874	0.258		1284	0.29366	0.27674	0.2767	0.27074	0.261		1284	0.29107	0.27076	0.27953	0.2734	0.25363
	1285	0.28324	0.28567	0.27177	0.25806		1285	0.29634	0.28966	0.27434	0.27834	0.25774		1285	0.29334	0.27634	0.27629	0.27034	0.26074		1285	0.29056	0.27031	0.27907	0.273	0.25326
	1286	0.28271	0.28513	0.27134	0.25765		1286	0.29574	0.28934	0.27366	0.27766	0.25734		1286	0.29274	0.27574	0.27582	0.26966	0.26026		1286	0.29001	0.2698	0.27857	0.27258	0.25287
	1287	0.28214	0.28456	0.27088	0.25721		1287	0.295	0.28874	0.27334	0.27734	0.25666		1287	0.292	0.275	0.27532	0.26934	0.26		1287	0.28942	0.26922	0.27803	0.27215	0.25244
	1288	0.28154	0.28394	0.27038	0.25675		1288	0.29426	0.288	0.27266	0.27666	0.25626		1288	0.29126	0.27426	0.27479	0.26866	0.25974		1288	0.28879	0.26861	0.27747	0.27168	0.25198
	1289	0.28092	0.2833	0.26985	0.25624		1289	0.29374	0.28726	0.27234	0.27634	0.256		1289	0.29074	0.27374	0.27422	0.26834	0.25934		1289	0.28813	0.268	0.27688	0.27117	0.25147
	1290	0.28025	0.28261	0.26928	0.25572		1290	0.29309	0.28674	0.27174	0.27574	0.25574		1290	0.29	0.273	0.27363	0.26766	0.25866		1290	0.28741	0.26733	0.27626	0.27063	0.25095
	1291	0.27952	0.28189	0.26867	0.25518		1291	0.29191	0.28609	0.27109	0.275	0.25534		1291	0.28926	0.27226	0.27302	0.26734	0.25834		1291	0.28666	0.26662	0.2756	0.27005	0.25041
	1292	0.27879	0.28114	0.26803	0.25461		1292	0.29126	0.285	0.26991	0.27426	0.25474		1292	0.28874	0.27174	0.27237	0.26674	0.25774		1292	0.28589	0.26588	0.27492	0.26945	0.24982
	1293	0.27807	0.28037	0.26738	0.25399		1293	0.29074	0.284	0.26926	0.27374	0.254		1293	0.28809	0.27109	0.27169	0.266	0.257		1293	0.28511	0.26513	0.2742	0.26883	0.2492
	1294	0.27727	0.27956	0.26669	0.25334		1294	0.29009	0.28291	0.26874	0.27309	0.25326		1294	0.287	0.27	0.27098	0.26526	0.25626		1294	0.28427	0.26433	0.27342	0.26818	0.24856
	1295	0.2764	0.27869	0.26594	0.25266		1295	0.289	0.28226	0.26809	0.27191	0.25274		1295	0.286	0.269	0.27022	0.26474	0.25574		1295	0.28338	0.26347	0.27258	0.26748	0.24788
	1296	0.27549	0.27778	0.26515	0.25192		1296	0.288	0.28174	0.267	0.27126	0.252		1296	0.285	0.268	0.2694	0.26409	0.255		1296	0.28244	0.26259	0.27168	0.26672	0.24715
	1297	0.27454	0.27681	0.26431	0.25115		1297	0.287	0.28117	0.266	0.27074	0.25126		1297	0.284	0.267	0.26852	0.263	0.25426		1297	0.28145	0.26166	0.27074	0.26593	0.24639
	1298	0.27354	0.27579	0.26345	0.25036		1298	0.286	0.27974	0.265	0.27009	0.25074		1298	0.283	0.266	0.26761	0.26191	0.25374		1298	0.28041	0.26066	0.26976	0.26512	0.24561
	1299	0.27252	0.27474	0.26257	0.24955		1299	0.285	0.27826	0.264	0.269	0.25009		1299	0.282	0.265	0.26669	0.26126	0.25309		1299	0.27933	0.25964	0.26878	0.26429	0.24479
	1300	0.27146	0.27367	0.26165	0.2487		1300	0.28409	0.27691	0.263	0.268	0.249		1300	0.281	0.264	0.26576	0.26074	0.25191		1300	0.27823	0.25859	0.26776	0.26342	0.24395
	1301	0.27031	0.27255	0.2607	0.24782		1301	0.28274	0.276	0.26209	0.267	0.24791		1301	0.28009	0.263	0.2648	0.26009	0.25126		1301	0.27708	0.25751	0.26666	0.26251	0.24309
	1302	0.2691	0.27138	0.25971	0.2469		1302	0.28126	0.27509	0.26074	0.266	0.24726		1302	0.27874	0.26209	0.26379	0.259	0.25074		1302	0.27588	0.25637	0.26553	0.26156	0.2422
	1303	0.26786	0.27017	0.25868	0.24593		1303	0.27991	0.27374	0.25926	0.26509	0.24674		1303	0.27726	0.26074	0.26271	0.25809	0.25009		1303	0.27463	0.25517	0.26439	0.26057	0.24124
	1304	0.26659	0.2689	0.25758	0.2449		1304	0.27909	0.27226	0.25791	0.26374	0.24609		1304	0.276	0.25926	0.26158	0.25674	0.249		1304	0.27332	0.25392	0.26318	0.25952	0.24022
	1305	0.26527	0.26758	0.25646	0.24384		1305	0.27774	0.271	0.25709	0.26226	0.245		1305	0.27474	0.258	0.26041	0.25526	0.248		1305	0.27197	0.25261	0.26193	0.25846	0.23916
	1306	0.26393	0.26622	0.25532	0.24276		1306	0.27634	0.26974	0.25574	0.26091	0.244		1306	0.27334	0.25674	0.25924	0.25391	0.247		1306	0.27059	0.25127	0.26065	0.25737	0.23811
	1307	0.26258	0.26486	0.25414	0.24165		1307	0.27466	0.26834	0.25434	0.26	0.24309		1307	0.27166	0.25534	0.25803	0.253	0.246		1307	0.26919	0.24992	0.25933	0.25624	0.23704
	1308	0.2612	0.26346	0.25292	0.24052		1308	0.27334	0.26666	0.25266	0.25909	0.24174		1308	0.27034	0.25366	0.25678	0.252	0.245		1308	0.26777	0.24857	0.25797	0.25507	0.23593
	1309	0.25976	0.26201	0.25167	0.23936		1309	0.27174	0.26534	0.25134	0.25774	0.24026		1309	0.26866	0.25234	0.25549	0.25109	0.24409		1309	0.26627	0.24718	0.25661	0.25387	0.23477
	1310	0.25823	0.26051	0.25037	0.23816		1310	0.27	0.26366	0.24966	0.25634	0.23891		1310	0.26734	0.25066	0.25417	0.24974	0.24274		1310	0.2647	0.24574	0.2552	0.25262	0.23357
	1311	0.25664	0.25896	0.249	0.23689		1311	0.26826	0.26234	0.24834	0.25466	0.238		1311	0.26574	0.24934	0.25279	0.24834	0.24126		1311	0.26311	0.24425	0.2537	0.25132	0.2323
	1312	0.25502	0.25737	0.24759	0.23557		1312	0.26674	0.26074	0.24666	0.25326	0.23709		1312	0.264	0.24766	0.25137	0.24666	0.23991		1312	0.26148	0.2427	0.25213	0.24998	0.23099
	1313	0.25338	0.25574	0.24619	0.23419		1313	0.265	0.25909	0.24534	0.252	0.23574		1313	0.26226	0.24634	0.24992	0.24526	0.23909		1313	0.25981	0.24111	0.25054	0.24862	0.22963
	1314	0.25171	0.25408	0.24476	0.23279		1314	0.26326	0.25691	0.24374	0.25083	0.23426		1314	0.26074	0.24474	0.24843	0.244	0.23774		1314	0.25812	0.2395	0.24893	0.24725	0.22826
	1315	0.25001	0.2524	0.24329	0.2314		1315	0.26174	0.25526	0.242	0.249	0.233		1315	0.25909	0.243	0.2469	0.24274	0.23626		1315	0.25638	0.23788	0.24731	0.24583	0.22688
	1316	0.2483	0.25068	0.24181	0.23003		1316	0.26009	0.25374	0.24026	0.24726	0.23174		1316	0.25691	0.24126	0.24537	0.24134	0.235		1316	0.2546	0.23623	0.2457	0.2444	0.22552
	1317	0.24654	0.24893	0.24031	0.22864		1317	0.258	0.25209	0.23874	0.24566	0.23026		1317	0.25526	0.23974	0.24383	0.23966	0.23374		1317	0.2528	0.23456	0.24406	0.24296	0.22415
	1318	0.24477	0.24719	0.23877	0.22721		1318	0.256	0.24991	0.237	0.24434	0.229		1318	0.25374	0.23809	0.24228	0.23834	0.23226		1318	0.25102	0.23285	0.24237	0.24149	0.22274
	1319	0.24303	0.24545	0.23722	0.22573		1319	0.25391	0.24826	0.23526	0.24266	0.22774		1319	0.25209	0.23591	0.24074	0.23666	0.231		1319	0.24924	0.23114	0.24066	0.23999	0.2213
	1320	0.24129	0.2437	0.23568	0.22428		1320	0.25226	0.24674	0.23374	0.24134	0.22626		1320	0.25	0.23426	0.23919	0.23534	0.22974		1320	0.24745	0.22943	0.23896	0.23851	0.21987
	1321	0.2395	0.24193	0.23417	0.22289		1321	0.25074	0.24509	0.23209	0.23974	0.225		1321	0.248	0.23274	0.23763	0.23366	0.22826		1321	0.24563	0.22771	0.23726	0.23707	0.21849
	1322	0.2377	0.24015	0.23266	0.22152		1322	0.24909	0.243	0.22991	0.238	0.22374		1322	0.24591	0.23109	0.23607	0.23234	0.227		1322	0.2438	0.22598	0.23559	0.23563	0.21713
	1323	0.23591	0.23837	0.23112	0.22005		1323	0.247	0.241	0.22826	0.23626	0.22234		1323	0.24426	0.22891	0.23448	0.23066	0.22574		1323	0.24198	0.22425	0.23389	0.23413	0.21567
	1324	0.23413	0.23658	0.22954	0.21849		1324	0.245	0.239	0.22674	0.23466	0.22066		1324	0.24274	0.22726	0.23286	0.22934	0.22434		1324	0.24016	0.2225	0.23217	0.23259	0.21412
	1325	0.23235	0.23478	0.22796	0.21696		1325	0.243	0.23691	0.22509	0.23334	0.21926		1325	0.24109	0.22574	0.23125	0.22766	0.22266		1325	0.23832	0.22074	0.23044	0.23105	0.21261
	1326	0.23056	0.23296	0.22637	0.2155		1326	0.241	0.23526	0.22291	0.23174	0.218		1326	0.239	0.22409	0.22964	0.22634	0.22126		1326	0.23646	0.21898	0.22871	0.22951	0.21116
	1327	0.22874	0.2311	0.22476	0.21403		1327	0.239	0.23374	0.22126	0.23009	0.21674		1327	0.237	0.222	0.228	0.22474	0.22		1327	0.23455	0.21718	0.22695	0.22796	0.20971
	1328	0.22687	0.22921	0.22313	0.21251		1328	0.237	0.23209	0.21974	0.22791	0.21534		1328	0.235	0.22	0.2263	0.223	0.21883		1328	0.23261	0.21532	0.22514	0.2264	0.20824
	1329	0.22495	0.22728	0.22145	0.2109		1329	0.235	0.23	0.21809	0.22626	0.21374		1329	0.233	0.218	0.22456	0.22126	0.217		1329	0.23063	0.21345	0.22331	0.22478	0.20666
	1330	0.22299	0.22533	0.21969	0.20916		1330	0.233	0.228	0.216	0.22474	0.212		1330	0.231	0.216	0.22274	0.21974	0.21526		1330	0.22862	0.21159	0.22146	0.22304	0.20494
	1331	0.22099	0.22335	0.21787	0.20741		1331	0.231	0.226	0.214	0.22309	0.21026		1331	0.229	0.214	0.22089	0.21809	0.21366		1331	0.22658	0.20972	0.21956	0.22124	0.20322
	1332	0.21899	0.22136	0.21606	0.20574		1332	0.229	0.224	0.212	0.221	0.20866		1332	0.227	0.21191	0.21905	0.21591	0.21234		1332	0.22454	0.20783	0.21767	0.21948	0.20154
	1333	0.21706	0.21943	0.21432	0.20411		1333	0.227	0.222	0.20991	0.21891	0.20734		1333	0.225	0.21026	0.21726	0.21426	0.21066		1333	0.22254	0.20597	0.21585	0.21778	0.1999
	1334	0.21522	0.21756	0.21267	0.20254		1334	0.22491	0.22	0.20826	0.21726	0.20566		1334	0.223	0.20874	0.21554	0.21266	0.20934		1334	0.22063	0.20418	0.21408	0.21617	0.19834
	1335	0.21344	0.21577	0.21108	0.20106		1335	0.22326	0.218	0.20674	0.21566	0.20426		1335	0.22091	0.207	0.21389	0.21134	0.20766		1335	0.21879	0.20244	0.21237	0.21463	0.19688
	1336	0.21172	0.21406	0.20955	0.19963		1336	0.22174	0.21591	0.205	0.21434	0.203		1336	0.21926	0.20526	0.21233	0.20966	0.20626		1336	0.21703	0.20078	0.21074	0.21314	0.19547
	1337	0.21011	0.21244	0.20812	0.19826		1337	0.22	0.21426	0.20317	0.21266	0.20174		1337	0.21766	0.20366	0.21086	0.20826	0.20491		1337	0.21537	0.19922	0.2092	0.21174	0.19412
	1338	0.20861	0.2109	0.20677	0.19704		1338	0.21817	0.21266	0.202	0.21126	0.20026		1338	0.21634	0.20234	0.20947	0.20691	0.204		1338	0.2138	0.19773	0.20772	0.21043	0.19291
	1339	0.20718	0.20945	0.2055	0.19596		1339	0.217	0.21126	0.20074	0.20991	0.19891		1339	0.21466	0.20066	0.20818	0.206	0.203		1339	0.21233	0.19629	0.20632	0.20923	0.19183
	1340	0.20583	0.20806	0.20432	0.19491		1340	0.21574	0.21	0.19926	0.209	0.19791		1340	0.21326	0.19926	0.20697	0.205	0.202		1340	0.21092	0.19491	0.20502	0.2081	0.1908
	1341	0.20457	0.20676	0.20325	0.19391		1341	0.21426	0.20874	0.19791	0.20809	0.19726		1341	0.21191	0.198	0.20585	0.20409	0.201		1341	0.2096	0.1936	0.20381	0.20707	0.18982
	1342	0.20335	0.2055	0.20221	0.19298		1342	0.21291	0.20726	0.19709	0.20674	0.19674		1342	0.21109	0.19674	0.20481	0.20266	0.2		1342	0.20833	0.19232	0.20263	0.20608	0.18889
	1343	0.20221	0.20429	0.20118	0.19208		1343	0.212	0.20591	0.19574	0.20526	0.19609		1343	0.20974	0.19526	0.20378	0.20151	0.199		1343	0.20712	0.19107	0.20149	0.20509	0.18799
	1344	0.20118	0.20312	0.20018	0.19118		1344	0.21109	0.205	0.19426	0.20383	0.195		1344	0.20826	0.19391	0.20273	0.20066	0.198		1344	0.20597	0.18987	0.20041	0.20411	0.18709
	1345	0.2002	0.202	0.19923	0.19037		1345	0.20974	0.204	0.19291	0.20326	0.194		1345	0.20691	0.193	0.20173	0.20009	0.19691		1345	0.20485	0.18874	0.19938	0.20317	0.1863
	1346	0.19916	0.20091	0.19833	0.18966		1346	0.20826	0.203	0.192	0.20274	0.193		1346	0.206	0.192	0.20083	0.199	0.19626		1346	0.20375	0.18758	0.19838	0.20233	0.18559
	1347	0.19808	0.19981	0.19742	0.18876		1347	0.20691	0.202	0.191	0.20209	0.192		1347	0.205	0.191	0.19988	0.198	0.19574		1347	0.20264	0.18636	0.1974	0.20149	0.18469
	1348	0.19711	0.19871	0.19651	0.1877		1348	0.20591	0.201	0.19	0.201	0.191		1348	0.204	0.19	0.19886	0.197	0.19509		1348	0.20158	0.18513	0.19637	0.2006	0.18362
	1349	0.20694	0.20809	0.20478	0.19515		1349	0.21648	0.21095	0.19881	0.20942	0.19825		1349	0.21408	0.19903	0.2071	0.20494	0.2026		1349	0.21153	0.19356	0.20501	0.2087	0.19099
	1350	0.16366	0.16526	0.16752	0.16046		1350	0.17118	0.16624	0.15867	0.17081	0.16411		1350	0.16887	0.15798	0.16946	0.16836	0.16694		1350	0.16681	0.15393	0.16555	0.17215	0.15657
	1351						1351							1351							1351
	1352						1352							1352							1352
	1353						1353							1353							1353
	1354						1354							1354							1354
	1355						1355							1355							1355
	1356						1356							1356							1356
	1357						1357							1357							1357
	1358						1358							1358							1358
	1359						1359							1359							1359
	1360						1360							1360							1360
	1361						1361							1361							1361
	1362						1362							1362							1362
	1363						1363							1363							1363
	1364						1364							1364							1364
	1365						1365							1365							1365
	1366						1366							1366							1366
	1367						1367							1367							1367
	1368						1368							1368							1368
	1369						1369							1369							1369
	1370						1370							1370							1370
	1371						1371							1371							1371
	1372						1372							1372							1372
	1373						1373							1373							1373
	1374						1374							1374							1374
	1375						1375							1375							1375
	1376						1376							1376							1376
	1377						1377							1377							1377
	1378						1378							1378							1378
	1379						1379							1379							1379
	1380						1380							1380							1380
	1381						1381							1381							1381
	1382						1382							1382							1382
	1383						1383							1383							1383
	1384						1384							1384							1384
	1385						1385							1385							1385
	1386						1386							1386							1386
	1387						1387							1387							1387
	1388						1388							1388							1388
	1389						1389							1389							1389
	1390						1390							1390							1390
	1391						1391							1391							1391
	1392						1392							1392							1392
	1393						1393							1393							1393
	1394						1394							1394							1394
	1395						1395							1395							1395
	1396						1396							1396							1396
	1397						1397							1397							1397
	1398						1398							1398							1398
	1399						1399							1399							1399
	1400	0.10197	0.10479	0.11438	0.11223		1400	0.10669	0.10287	0.10171	0.11633	0.11685		1400	0.10471	0.09997	0.11639	0.11609	0.11828		1400	0.10339	0.09801	0.10975	0.12046	0.10867
	1401	0.05736	0.06119	0.07578	0.07764		1401	0.05978	0.05711	0.06053	0.07667	0.08388		1401	0.05833	0.0582	0.07782	0.07799	0.08477		1401	0.05759	0.05772	0.06958	0.08277	0.07464
	1402	0.06571	0.06937	0.08249	0.08349		1402	0.06855	0.06575	0.06793	0.08351	0.09056		1402	0.0669	0.06623	0.08435	0.08422	0.09233		1402	0.0662	0.06534	0.07703	0.08903	0.08077
	1403	0.06352	0.0671	0.08043	0.07947		1403	0.06639	0.06355	0.06563	0.08129	0.08701		1403	0.06461	0.06431	0.08177	0.08189	0.08865		1403	0.064	0.06355	0.07439	0.0867	0.07691
	1404	0.0614	0.06504	0.07831	0.07599		1404	0.06437	0.06141	0.06353	0.07938	0.08349		1404	0.06251	0.06248	0.0796	0.07938	0.08457		1404	0.06192	0.06192	0.07148	0.08479	0.07345
	1405	0.05963	0.06308	0.07604	0.07376		1405	0.06218	0.05943	0.06177	0.07708	0.08104		1405	0.06057	0.06069	0.07733	0.07694	0.0814		1405	0.05997	0.06033	0.06911	0.08248	0.07132
	1406	0.05806	0.06122	0.07388	0.07195		1406	0.06015	0.05781	0.06037	0.07454	0.07859		1406	0.05884	0.05903	0.07493	0.07468	0.07881		1406	0.05826	0.05875	0.0674	0.07982	0.06947
	1407	0.05632	0.05959	0.07191	0.07024		1407	0.05867	0.05637	0.059	0.07221	0.07635		1407	0.05728	0.05759	0.0726	0.07254	0.07697		1407	0.05675	0.05733	0.06582	0.0774	0.06759
	1408	0.05458	0.05809	0.06992	0.06885		1408	0.05727	0.05489	0.0575	0.07019	0.07491		1408	0.05575	0.05627	0.07022	0.07073	0.07563		1408	0.05525	0.05612	0.06419	0.07517	0.06615
	1409	0.05314	0.05669	0.06815	0.06805		1409	0.05571	0.05341	0.05611	0.06863	0.07385		1409	0.05428	0.05505	0.06829	0.06932	0.0745		1409	0.0538	0.05504	0.06275	0.0733	0.0653
	1410	0.05188	0.05548	0.06693	0.06708		1410	0.05431	0.05215	0.05501	0.06742	0.07277		1410	0.05296	0.05397	0.06703	0.06818	0.07356		1410	0.05253	0.05402	0.06165	0.07197	0.06442
	1411	0.05071	0.05442	0.06592	0.06548		1411	0.05311	0.05101	0.054	0.06621	0.07178		1411	0.0518	0.053	0.06573	0.06715	0.07278		1411	0.05141	0.05305	0.06078	0.07075	0.0631
	1412	0.04971	0.0534	0.06494	0.06406		1412	0.05199	0.04999	0.05292	0.06504	0.07114		1412	0.05072	0.05197	0.0643	0.06642	0.07229		1412	0.05036	0.05214	0.06001	0.0696	0.06173
	1413	0.04889	0.05247	0.06409	0.06318		1413	0.05111	0.04907	0.05202	0.06406	0.07045		1413	0.0498	0.05104	0.06322	0.06575	0.07157		1413	0.04946	0.05128	0.05915	0.06872	0.06066
	1414	0.04809	0.05169	0.06317	0.06233		1414	0.05031	0.04828	0.05128	0.06323	0.06929		1414	0.04899	0.0503	0.06249	0.06472	0.07036		1414	0.04868	0.05054	0.05824	0.06784	0.05976
	1415	0.04724	0.05097	0.06222	0.06157		1415	0.04931	0.04754	0.05059	0.06249	0.06817		1415	0.04819	0.04967	0.06181	0.06364	0.0694		1415	0.0479	0.04992	0.05741	0.06688	0.05915
	1416	0.04641	0.05025	0.0615	0.06101		1416	0.04838	0.04686	0.04993	0.06177	0.06753		1416	0.04742	0.04902	0.06109	0.0629	0.06885		1416	0.04715	0.04931	0.05668	0.0661	0.05868
	1417	0.04566	0.0496	0.06088	0.06021		1417	0.04778	0.04623	0.04927	0.06101	0.06689		1417	0.04667	0.04842	0.06033	0.06228	0.06797		1417	0.04649	0.04874	0.05604	0.06541	0.05791
	1418	0.04499	0.04901	0.06015	0.05935		1418	0.04723	0.04559	0.04859	0.06035	0.06605		1418	0.04605	0.04787	0.05961	0.06149	0.06694		1418	0.04587	0.0482	0.05541	0.06464	0.05706
	1419	0.04439	0.0484	0.05938	0.05876		1419	0.04655	0.045	0.04793	0.05974	0.06522		1419	0.04544	0.04729	0.05889	0.06072	0.06612		1419	0.04526	0.04766	0.05472	0.06388	0.05643
	1420	0.04379	0.0478	0.05859	0.0581		1420	0.04591	0.04439	0.04738	0.05897	0.06448		1420	0.04483	0.04674	0.05809	0.06	0.06537		1420	0.04468	0.0471	0.05406	0.06309	0.05568
	1421	0.04318	0.04726	0.05786	0.05726		1421	0.04536	0.04382	0.0469	0.05819	0.06377		1421	0.04418	0.04626	0.05734	0.0593	0.06458		1421	0.04412	0.0466	0.0535	0.06232	0.05482
	1422	0.04255	0.04676	0.05735	0.05672		1422	0.04485	0.04328	0.04638	0.05769	0.06327		1422	0.04361	0.04582	0.05682	0.05878	0.06397		1422	0.04358	0.04618	0.05302	0.06177	0.05427
	1423	0.042	0.04629	0.05702	0.05631		1423	0.04437	0.04282	0.04594	0.05735	0.06287		1423	0.04311	0.04542	0.05642	0.05847	0.06347		1423	0.04308	0.04582	0.05255	0.06144	0.05388
	1424	0.04164	0.04588	0.05664	0.05581		1424	0.04391	0.04238	0.04557	0.05693	0.06241		1424	0.04268	0.04507	0.05602	0.0581	0.06291		1424	0.04265	0.04549	0.05209	0.06107	0.05341
	1425	0.04135	0.04551	0.0562	0.05549		1425	0.0434	0.04203	0.0452	0.05652	0.06203		1425	0.04233	0.04473	0.0556	0.05772	0.06257		1425	0.04229	0.04517	0.05172	0.06062	0.05305
	1426	0.04098	0.04516	0.05579	0.0554		1426	0.04287	0.04167	0.04482	0.05617	0.06176		1426	0.04197	0.04437	0.05523	0.0574	0.06244		1426	0.04194	0.04483	0.05141	0.06021	0.05288
	1427	0.04057	0.04482	0.05545	0.05512		1427	0.04247	0.0413	0.04449	0.0558	0.06153		1427	0.0416	0.04403	0.05489	0.05707	0.0623		1427	0.04158	0.04449	0.05113	0.05985	0.05261
	1428	0.04021	0.04449	0.05512	0.0547		1428	0.04214	0.04092	0.0442	0.05541	0.0613		1428	0.04123	0.04369	0.05454	0.05672	0.06201		1428	0.04122	0.04418	0.05086	0.0595	0.05225
	1429	0.03982	0.04416	0.05481	0.05445		1429	0.04181	0.04059	0.04389	0.05513	0.0611		1429	0.04087	0.04339	0.05425	0.05643	0.06171		1429	0.04087	0.04389	0.05059	0.05918	0.05197
	1430	0.03949	0.04386	0.05451	0.05427		1430	0.04143	0.0403	0.04363	0.05485	0.06076		1430	0.04053	0.04313	0.05397	0.05616	0.06138		1430	0.04055	0.04363	0.05028	0.0589	0.05169
	1431	0.03923	0.04356	0.05417	0.05394		1431	0.04106	0.03999	0.04337	0.05452	0.06035		1431	0.04018	0.04287	0.05366	0.0558	0.06099		1431	0.04025	0.04338	0.04995	0.05859	0.05133
	1432	0.03899	0.04331	0.05384	0.05364		1432	0.04073	0.03973	0.04313	0.05423	0.05997		1432	0.03993	0.04263	0.05339	0.05542	0.06064		1432	0.03999	0.04314	0.04971	0.05828	0.05099
	1433	0.03869	0.04308	0.05364	0.05345		1433	0.04052	0.03947	0.04289	0.05407	0.05973		1433	0.03967	0.04239	0.0532	0.05523	0.06037		1433	0.03974	0.04291	0.04955	0.05805	0.05079
	1434	0.03838	0.04284	0.05352	0.05313		1434	0.04036	0.03923	0.04271	0.05388	0.05947		1434	0.0394	0.0422	0.05298	0.05515	0.06011		1434	0.03949	0.0427	0.04935	0.05787	0.05058
	1435	0.03811	0.0426	0.05335	0.05274		1435	0.04011	0.03897	0.04247	0.05363	0.05923		1435	0.03912	0.042	0.05271	0.05503	0.05978		1435	0.03923	0.0425	0.0491	0.05764	0.05033
	1436	0.03786	0.04237	0.05309	0.05251		1436	0.03982	0.03873	0.04222	0.0534	0.059		1436	0.0389	0.0418	0.05245	0.05478	0.05954		1436	0.03899	0.04232	0.04885	0.05737	0.05009
	1437	0.03763	0.04215	0.05279	0.05236		1437	0.03959	0.03849	0.04202	0.05317	0.05877		1437	0.03867	0.04159	0.05217	0.0545	0.05936		1437	0.03877	0.04216	0.04864	0.05707	0.04987
	1438	0.03741	0.04196	0.05255	0.05217		1438	0.03939	0.03829	0.04187	0.05294	0.05855		1438	0.03842	0.04142	0.05195	0.0542	0.05923		1438	0.03855	0.04201	0.04848	0.05678	0.0497
	1439	0.0372	0.04179	0.05242	0.05202		1439	0.03923	0.03812	0.04173	0.05279	0.05836		1439	0.03821	0.04129	0.05185	0.05404	0.05907		1439	0.03837	0.04187	0.0484	0.0566	0.04959
	1440	0.03704	0.04165	0.05233	0.0519		1440	0.03907	0.038	0.0416	0.05267	0.05823		1440	0.0381	0.0412	0.05175	0.05394	0.0589		1440	0.03822	0.04176	0.04832	0.05649	0.04944
	1441	0.03691	0.04156	0.0522	0.05172		1441	0.03893	0.03787	0.04147	0.05254	0.05807		1441	0.03798	0.0411	0.05163	0.05383	0.0587		1441	0.0381	0.04169	0.04819	0.0564	0.04922
	1442	0.03676	0.04147	0.05208	0.05162		1442	0.03877	0.03773	0.04136	0.05249	0.05804		1442	0.0378	0.04099	0.05158	0.0537	0.05863		1442	0.03798	0.04163	0.04807	0.05636	0.04908
	1443	0.0366	0.04138	0.052	0.05164		1443	0.03863	0.03759	0.04124	0.05248	0.05807		1443	0.03762	0.04093	0.05154	0.05373	0.05868		1443	0.03784	0.04154	0.048	0.05634	0.04908
	1444	0.03644	0.04126	0.05194	0.05162		1444	0.03847	0.0375	0.04113	0.05242	0.05811		1444	0.03749	0.04087	0.05141	0.05377	0.05867		1444	0.03771	0.04145	0.04794	0.05625	0.04907
	1445	0.03631	0.04114	0.05182	0.05149		1445	0.03829	0.0374	0.04098	0.05227	0.05797		1445	0.0374	0.04081	0.05123	0.05367	0.05852		1445	0.03759	0.04137	0.04782	0.0561	0.04899
	1446	0.03622	0.04105	0.05165	0.05134		1446	0.03813	0.03729	0.04093	0.05213	0.05773		1446	0.03729	0.04069	0.05108	0.05345	0.05829		1446	0.0375	0.0413	0.04771	0.0559	0.04883
	1447	0.03615	0.041	0.05149	0.05117		1447	0.03809	0.03723	0.04087	0.05198	0.0575		1447	0.03723	0.04062	0.05095	0.05328	0.05811		1447	0.03745	0.04126	0.04763	0.05575	0.04865
	1448	0.03605	0.04097	0.05141	0.05104		1448	0.03807	0.03717	0.04083	0.05191	0.0574		1448	0.03717	0.04059	0.05087	0.05319	0.058		1448	0.0374	0.04125	0.04755	0.05567	0.04853
	1449	0.03596	0.04094	0.05139	0.05102		1449	0.03803	0.03713	0.04079	0.05193	0.05741		1449	0.03713	0.0406	0.05087	0.05312	0.05801		1449	0.03735	0.04126	0.04751	0.05566	0.04853
	1450	0.03591	0.04093	0.05139	0.05109		1450	0.038	0.03707	0.0408	0.05195	0.0575		1450	0.03707	0.0406	0.0509	0.05309	0.0581		1450	0.03732	0.04129	0.04752	0.05566	0.04857
	1451	0.03591	0.04092	0.05139	0.05113		1451	0.03797	0.03703	0.0408	0.05193	0.05758		1451	0.03703	0.0406	0.05089	0.0531	0.05818		1451	0.03731	0.04129	0.04753	0.05566	0.04858
	1452	0.03591	0.04091	0.05136	0.05112		1452	0.03792	0.03699	0.04081	0.05189	0.05761		1452	0.037	0.0406	0.05087	0.0531	0.05821		1452	0.0373	0.04128	0.04752	0.05563	0.04858
	1453	0.03588	0.04091	0.05133	0.05111		1453	0.03793	0.037	0.04077	0.0519	0.05761		1453	0.03697	0.0406	0.05085	0.0531	0.0582		1453	0.03728	0.04127	0.04752	0.0556	0.04859
	1454	0.03585	0.04089	0.05131	0.05107		1454	0.03795	0.037	0.04073	0.0519	0.05757		1454	0.03693	0.0406	0.05083	0.0531	0.05821		1454	0.03725	0.04128	0.04751	0.05558	0.04857
	1455	0.03581	0.04088	0.05129	0.05105		1455	0.03793	0.037	0.04069	0.0519	0.05752		1455	0.03689	0.04059	0.0508	0.0531	0.05817		1455	0.03723	0.04128	0.04748	0.05557	0.04854
	1456	0.03578	0.04089	0.05126	0.05107		1456	0.03789	0.037	0.04069	0.0519	0.05753		1456	0.03689	0.04063	0.05078	0.05309	0.05813		1456	0.03724	0.04132	0.04748	0.05555	0.04853
	1457	0.03578	0.04092	0.05126	0.0511		1457	0.0379	0.03699	0.04073	0.05189	0.05755		1457	0.03693	0.04067	0.05077	0.05312	0.0581		1457	0.03726	0.04135	0.04752	0.05555	0.04854
	1458	0.03582	0.04095	0.05131	0.0511		1458	0.03789	0.03702	0.04077	0.05193	0.05753		1458	0.03697	0.04073	0.05079	0.0532	0.05807		1458	0.0373	0.04137	0.04757	0.05558	0.04856
	1459	0.03585	0.041	0.05138	0.05112		1459	0.03793	0.0371	0.04083	0.05197	0.05751		1459	0.03703	0.04077	0.05084	0.05327	0.05803		1459	0.03735	0.04142	0.04762	0.05563	0.04859
	1460	0.03587	0.04107	0.05142	0.05119		1460	0.03797	0.03717	0.0409	0.05203	0.05759		1460	0.0371	0.04083	0.0509	0.05333	0.05811		1460	0.03741	0.0415	0.04767	0.0557	0.04863
	1461	0.03595	0.04114	0.05147	0.05126		1461	0.03799	0.03723	0.04097	0.05209	0.0577		1461	0.03717	0.04087	0.05097	0.05337	0.05827		1461	0.03746	0.04157	0.04773	0.05578	0.04865
	1462	0.03606	0.04121	0.05154	0.0513		1462	0.03803	0.03729	0.04102	0.0522	0.05779		1462	0.03723	0.04092	0.05105	0.05343	0.0584		1462	0.03753	0.04164	0.04781	0.05587	0.04868
	1463	0.03616	0.0413	0.05165	0.05136		1463	0.03819	0.0374	0.04112	0.05229	0.05793		1463	0.03728	0.04102	0.05115	0.05347	0.05852		1463	0.03762	0.04174	0.04793	0.05598	0.04874
	1464	0.03625	0.04143	0.05181	0.0515		1464	0.03837	0.03749	0.04127	0.05241	0.05807		1464	0.03742	0.04117	0.05131	0.05364	0.0587		1464	0.03774	0.04186	0.04809	0.05612	0.04889
	1465	0.03637	0.04159	0.05201	0.0517		1465	0.03853	0.03762	0.04143	0.05262	0.05823		1465	0.03759	0.04133	0.05152	0.05387	0.05887		1465	0.03789	0.04202	0.04831	0.0563	0.0491
	1466	0.03654	0.04178	0.05223	0.05191		1466	0.03868	0.03778	0.04158	0.05287	0.05838		1466	0.0378	0.04148	0.05176	0.0541	0.05904		1466	0.03807	0.04218	0.04853	0.05653	0.04931
	1467	0.03673	0.042	0.05247	0.05213		1467	0.03893	0.03803	0.04183	0.05313	0.05863		1467	0.038	0.04173	0.05201	0.05432	0.05929		1467	0.03829	0.04235	0.04877	0.05679	0.04951
	1468	0.03695	0.04224	0.05273	0.05239		1468	0.03917	0.03827	0.04207	0.05339	0.05887		1468	0.03819	0.04197	0.05229	0.05459	0.05958		1468	0.03853	0.04257	0.04905	0.05706	0.04975
	1469	0.03722	0.0425	0.05302	0.05261		1469	0.03942	0.03853	0.0423	0.0537	0.0591		1469	0.03842	0.04223	0.05259	0.0549	0.0598		1469	0.03877	0.04283	0.04936	0.05735	0.04998
	1470	0.03747	0.04277	0.05332	0.05284		1470	0.03973	0.03879	0.04252	0.05399	0.05932		1470	0.03869	0.04249	0.05288	0.0552	0.06002		1470	0.03903	0.04309	0.04963	0.05765	0.05022
	1471	0.03769	0.04306	0.0536	0.05313		1471	0.04005	0.0391	0.04279	0.05433	0.05959		1471	0.039	0.04281	0.05316	0.0555	0.06028		1471	0.03932	0.04337	0.04988	0.05795	0.0505
	1472	0.03796	0.04337	0.05388	0.05345		1472	0.04033	0.0394	0.0431	0.05467	0.0599		1472	0.0393	0.04307	0.05346	0.0558	0.06063		1472	0.03963	0.04365	0.05017	0.05825	0.0508
	1473	0.03829	0.04368	0.05418	0.05371		1473	0.04058	0.0397	0.0434	0.05501	0.06019		1473	0.0396	0.04332	0.05376	0.05609	0.06097		1473	0.03994	0.04393	0.05047	0.05857	0.05105
	1474	0.03862	0.04399	0.05451	0.05396		1474	0.04092	0.04	0.0437	0.05529	0.06053		1474	0.03989	0.04362	0.05409	0.05643	0.06129		1474	0.04026	0.0442	0.05079	0.05892	0.0513
	1475	0.03891	0.04433	0.05485	0.05428		1475	0.0413	0.04029	0.044	0.05562	0.06087		1475	0.04023	0.04397	0.05445	0.05677	0.06165		1475	0.04058	0.04452	0.05115	0.05928	0.05159
	1476	0.03918	0.04468	0.05519	0.05464		1476	0.04168	0.04063	0.0443	0.056	0.06123		1476	0.04057	0.04431	0.05483	0.05713	0.06205		1476	0.04091	0.04486	0.05153	0.05963	0.05192
	1477	0.03946	0.04501	0.05553	0.05502		1477	0.04201	0.04097	0.04459	0.05637	0.06157		1477	0.0409	0.04459	0.05519	0.0575	0.06243		1477	0.04124	0.04518	0.05188	0.05998	0.05228
	1478	0.03977	0.04534	0.05586	0.05535		1478	0.04229	0.0413	0.04493	0.05673	0.06191		1478	0.04122	0.04493	0.05553	0.05788	0.06267		1478	0.04157	0.04549	0.05219	0.06031	0.05263
	1479	0.04011	0.04569	0.05619	0.05564		1479	0.04263	0.04162	0.04527	0.05707	0.06219		1479	0.04159	0.04527	0.05587	0.0582	0.06294		1479	0.04192	0.04582	0.05253	0.06064	0.05293
	1480	0.04047	0.04606	0.05654	0.05595		1480	0.04296	0.04199	0.04563	0.05742	0.06253		1480	0.04201	0.04563	0.05626	0.05852	0.06329		1480	0.04229	0.0462	0.05289	0.06101	0.05324
	1481	0.04084	0.04645	0.05694	0.05631		1481	0.04335	0.0424	0.04599	0.05782	0.06286		1481	0.04237	0.04599	0.05667	0.05889	0.06367		1481	0.04267	0.04659	0.05326	0.06142	0.05357
	1482	0.04122	0.04685	0.05736	0.05671		1482	0.04377	0.0428	0.0464	0.05827	0.06325		1482	0.04275	0.0464	0.05709	0.05929	0.06404		1482	0.04307	0.04699	0.05367	0.06184	0.05393
	1483	0.04161	0.04726	0.05777	0.05711		1483	0.04421	0.0432	0.0468	0.05871	0.06367		1483	0.04317	0.0468	0.05751	0.05973	0.0645		1483	0.04348	0.04738	0.0541	0.06226	0.05433
	1484	0.04199	0.04768	0.05818	0.05749		1484	0.04459	0.04359	0.0472	0.05909	0.06412		1484	0.04361	0.0472	0.05792	0.06018	0.06496		1484	0.04389	0.04776	0.05452	0.06268	0.05472
	1485	0.04238	0.0481	0.05857	0.05784		1485	0.04503	0.04403	0.0476	0.05953	0.06447		1485	0.04399	0.0476	0.05832	0.06057	0.06533		1485	0.04431	0.04816	0.05493	0.06309	0.05505
	1486	0.04277	0.04854	0.05895	0.05821		1486	0.04547	0.04447	0.048	0.05997	0.06483		1486	0.04443	0.048	0.05876	0.06095	0.06569		1486	0.04474	0.04858	0.05535	0.0635	0.05537
	1487	0.04315	0.04898	0.05937	0.0586		1487	0.0459	0.0449	0.0484	0.06043	0.06518		1487	0.04487	0.04839	0.05923	0.06137	0.06609		1487	0.04517	0.049	0.0558	0.06394	0.05574
	1488	0.04355	0.04942	0.05981	0.05901		1488	0.04632	0.04533	0.0488	0.06087	0.06563		1488	0.04533	0.04883	0.05968	0.0618	0.06652		1488	0.0456	0.04942	0.05622	0.06439	0.05614
	1489	0.04396	0.04986	0.06024	0.05944		1489	0.0468	0.04577	0.04919	0.06133	0.06607		1489	0.04577	0.04927	0.06012	0.06222	0.06701		1489	0.04605	0.04983	0.05664	0.06484	0.05656
	1490	0.04437	0.05031	0.06067	0.05988		1490	0.04728	0.04623	0.04963	0.06177	0.06651		1490	0.04623	0.04973	0.06055	0.0627	0.06746		1490	0.0465	0.05026	0.05708	0.06527	0.05701
	1491	0.0448	0.05077	0.0611	0.0603		1491	0.0477	0.04667	0.05007	0.0622	0.0669		1491	0.04667	0.05017	0.06097	0.06318	0.06783		1491	0.04695	0.0507	0.05752	0.06571	0.05742
	1492	0.04526	0.05121	0.06152	0.06068		1492	0.04812	0.04713	0.05051	0.06263	0.0673		1492	0.04713	0.05061	0.06139	0.06361	0.06819		1492	0.0474	0.05114	0.05796	0.06613	0.05779
	1493	0.04569	0.05165	0.06192	0.06105		1493	0.0486	0.04757	0.05089	0.06307	0.06771		1493	0.04757	0.05099	0.06181	0.064	0.06861		1493	0.04785	0.05154	0.05838	0.06655	0.05814
	1494	0.04609	0.05209	0.06234	0.06143		1494	0.04907	0.048	0.05133	0.06353	0.06807		1494	0.048	0.05143	0.06224	0.0644	0.06897		1494	0.04829	0.05195	0.05882	0.06698	0.0585
	1495	0.04648	0.05254	0.06275	0.0618		1495	0.04953	0.04842	0.05177	0.06397	0.06842		1495	0.04842	0.05187	0.06268	0.06479	0.06932		1495	0.04873	0.05238	0.05925	0.0674	0.05886
	1496	0.04691	0.053	0.06316	0.0622		1496	0.04999	0.04889	0.0522	0.0644	0.06882		1496	0.04889	0.05233	0.06311	0.06523	0.06972		1496	0.04919	0.05282	0.05969	0.06782	0.05925
	1497	0.04739	0.05347	0.06358	0.06263		1497	0.0505	0.0494	0.05262	0.06482	0.06927		1497	0.0494	0.05277	0.06355	0.06567	0.07017		1497	0.04966	0.05327	0.06014	0.06825	0.05967
	1498	0.04787	0.05395	0.06404	0.06307		1498	0.051	0.04991	0.0531	0.0653	0.0697		1498	0.0499	0.05323	0.064	0.06613	0.07063		1498	0.05015	0.05373	0.06061	0.0687	0.06011
	1499	0.04833	0.05443	0.06449	0.0635		1499	0.0515	0.05037	0.05357	0.06577	0.07013		1499	0.0504	0.0537	0.06447	0.06657	0.0711		1499	0.05064	0.05418	0.06108	0.06916	0.06054
	1500	0.04879	0.05492	0.06494	0.06393		1500	0.052	0.05082	0.05403	0.06622	0.07057		1500	0.0509	0.05417	0.06494	0.06703	0.07157		1500	0.05114	0.05464	0.06156	0.06962	0.06095
	1501	0.04925	0.05542	0.06541	0.06439		1501	0.05249	0.05132	0.0545	0.06672	0.07103		1501	0.0514	0.05463	0.06543	0.06749	0.07203		1501	0.05163	0.05512	0.06204	0.0701	0.06138
	1502	0.04974	0.05593	0.0659	0.06483		1502	0.05303	0.05187	0.05497	0.06727	0.0715		1502	0.05189	0.05509	0.06595	0.068	0.07249		1502	0.05214	0.05562	0.06254	0.07061	0.06181
	1503	0.05026	0.05645	0.0664	0.06527		1503	0.05357	0.0524	0.05542	0.0678	0.07197		1503	0.05243	0.05559	0.06647	0.06849	0.07301		1503	0.05266	0.05612	0.06307	0.07112	0.06224
	1504	0.05078	0.05699	0.06692	0.06575		1504	0.05413	0.05293	0.05592	0.06833	0.07243		1504	0.05297	0.05613	0.06699	0.06903	0.07347		1504	0.0532	0.05663	0.06361	0.07163	0.06271
	1505	0.05128	0.05754	0.06745	0.06627		1505	0.05469	0.05347	0.05647	0.06887	0.07289		1505	0.05353	0.05667	0.06752	0.06957	0.07392		1505	0.05376	0.05714	0.06415	0.07217	0.06322
	1506	0.05181	0.0581	0.06797	0.06678		1506	0.05531	0.05403	0.057	0.0694	0.0734		1506	0.0541	0.05721	0.06807	0.07011	0.07442		1506	0.05433	0.05765	0.06468	0.0727	0.06372
	1507	0.05237	0.05866	0.06848	0.06725		1507	0.05587	0.05457	0.05753	0.06993	0.0739		1507	0.05467	0.05769	0.0686	0.0706	0.07498		1507	0.0549	0.05816	0.0652	0.07323	0.06417
	1508	0.05292	0.0592	0.06898	0.06771		1508	0.05643	0.05513	0.05807	0.07047	0.07441		1508	0.05523	0.05823	0.06912	0.0711	0.07548		1508	0.05546	0.05867	0.06572	0.07374	0.06462
	1509	0.05344	0.05974	0.06949	0.06818		1509	0.05697	0.05567	0.05861	0.07101	0.07487		1509	0.05577	0.05877	0.06964	0.0716	0.07593		1509	0.056	0.05917	0.06624	0.07426	0.06508
	1510	0.05395	0.06028	0.06999	0.06865		1510	0.05753	0.05623	0.0591	0.07149	0.07533		1510	0.05633	0.05931	0.07015	0.07209	0.07639		1510	0.05654	0.05966	0.06676	0.07476	0.06554
	1511	0.05445	0.06082	0.07049	0.06912		1511	0.0581	0.05677	0.0596	0.07203	0.0758		1511	0.05687	0.0598	0.07067	0.07263	0.07691		1511	0.05709	0.06016	0.06728	0.07527	0.066
	1512	0.05494	0.06135	0.07101	0.06959		1512	0.05867	0.05733	0.0601	0.07257	0.07627		1512	0.05743	0.0603	0.0712	0.07315	0.07737		1512	0.05763	0.06065	0.06781	0.07579	0.06647
	1513	0.05547	0.0619	0.07152	0.07004		1513	0.05923	0.05787	0.06059	0.0731	0.07673		1513	0.058	0.06079	0.07173	0.07363	0.07783		1513	0.05819	0.06116	0.06834	0.07631	0.06691
	1514	0.05601	0.06246	0.07204	0.07051		1514	0.05979	0.05843	0.06113	0.07363	0.07719		1514	0.05857	0.06133	0.07226	0.07412	0.07829		1514	0.05875	0.06168	0.06888	0.07683	0.06735
	1515	0.05656	0.06301	0.07257	0.07101		1515	0.0604	0.059	0.06167	0.07417	0.0777		1515	0.05913	0.06187	0.07279	0.07467	0.07879		1515	0.05932	0.0622	0.0694	0.07737	0.06784
	1516	0.05711	0.06357	0.0731	0.07153		1516	0.061	0.05957	0.0622	0.07473	0.07821		1516	0.05969	0.06243	0.07333	0.07523	0.07933		1516	0.0599	0.06272	0.06993	0.07792	0.06835
	1517	0.05767	0.06414	0.07362	0.07202		1517	0.0616	0.06013	0.06273	0.07527	0.07867		1517	0.0603	0.06297	0.07387	0.07577	0.07987		1517	0.06048	0.06324	0.07048	0.07845	0.06884
	1518	0.05823	0.06471	0.07415	0.0725		1518	0.0622	0.06069	0.06327	0.07583	0.07913		1518	0.0609	0.06353	0.07441	0.07631	0.08041		1518	0.06106	0.06376	0.07102	0.07898	0.06931
	1519	0.0588	0.06528	0.07467	0.07298		1519	0.0628	0.0613	0.0638	0.07637	0.07959		1519	0.0615	0.06407	0.07496	0.07679	0.0809		1519	0.06164	0.06429	0.07157	0.0795	0.06979
	1520	0.05937	0.06585	0.07519	0.07347		1520	0.0634	0.0619	0.06433	0.07693	0.0801		1520	0.0621	0.0646	0.0755	0.07733	0.0814		1520	0.06222	0.06482	0.07213	0.08003	0.07027
	1521	0.05994	0.06643	0.07573	0.07396		1521	0.064	0.0625	0.06487	0.07747	0.0806		1521	0.0627	0.06512	0.07604	0.07787	0.0819		1521	0.06281	0.06535	0.07269	0.08057	0.07075
	1522	0.0605	0.06701	0.07627	0.07446		1522	0.0646	0.0631	0.06543	0.07803	0.0811		1522	0.0633	0.0657	0.0766	0.07843	0.0824		1522	0.06342	0.06588	0.07323	0.08112	0.07125
	1523	0.06105	0.06761	0.07682	0.07496		1523	0.0652	0.0637	0.06597	0.07857	0.0816		1523	0.0639	0.06627	0.07716	0.07897	0.0829		1523	0.06403	0.06642	0.07378	0.08167	0.07176
	1524	0.06162	0.0682	0.07735	0.07546		1524	0.0658	0.0643	0.06653	0.07913	0.08211		1524	0.0645	0.06683	0.07772	0.07951	0.0834		1524	0.06463	0.06695	0.07434	0.0822	0.07224
	1525	0.0622	0.06878	0.07786	0.07595		1525	0.0664	0.0649	0.06707	0.07967	0.08257		1525	0.0651	0.06737	0.07826	0.08	0.0839		1525	0.06523	0.06749	0.07488	0.08273	0.07272
	1526	0.0628	0.06935	0.07837	0.07645		1526	0.067	0.0655	0.06763	0.08023	0.08303		1526	0.0657	0.0679	0.0788	0.08049	0.08441		1526	0.06582	0.06803	0.07541	0.08326	0.0732
	1527	0.06339	0.06993	0.0789	0.07695		1527	0.06759	0.0661	0.06817	0.08077	0.08349		1527	0.0663	0.06842	0.07934	0.08103	0.08487		1527	0.06642	0.06856	0.07595	0.08379	0.07368
	1528	0.06396	0.0705	0.07944	0.07744		1528	0.06823	0.0667	0.06873	0.08133	0.084		1528	0.06689	0.069	0.0799	0.08157	0.08533		1528	0.06701	0.06909	0.07651	0.08433	0.07417
	1529	0.06452	0.07109	0.07999	0.07793		1529	0.06887	0.0673	0.06927	0.08187	0.08451		1529	0.06753	0.06957	0.08046	0.08211	0.08579		1529	0.06762	0.06962	0.07707	0.08487	0.07467
	1530	0.06509	0.07168	0.08053	0.07842		1530	0.0695	0.0679	0.06983	0.08243	0.08497		1530	0.06817	0.07013	0.08101	0.08259	0.0863		1530	0.06822	0.07016	0.07763	0.0854	0.07517
	1531	0.06569	0.07227	0.08107	0.07891		1531	0.07013	0.0685	0.07037	0.083	0.08543		1531	0.06881	0.07067	0.08156	0.08313	0.0868		1531	0.06883	0.0707	0.07819	0.08593	0.07565
	1532	0.06628	0.07287	0.0816	0.0794		1532	0.07077	0.0691	0.07093	0.08358	0.08589		1532	0.0694	0.07123	0.0821	0.08367	0.0873		1532	0.06945	0.07124	0.07875	0.08647	0.07613
	1533	0.06686	0.07346	0.08213	0.07989		1533	0.07141	0.0697	0.07147	0.0841	0.0864		1533	0.06999	0.07177	0.08263	0.0842	0.0878		1533	0.07007	0.07178	0.0793	0.087	0.0766
	1534	0.06744	0.07405	0.08266	0.08038		1534	0.07199	0.0703	0.07203	0.08463	0.08691		1534	0.07063	0.07233	0.08317	0.08473	0.08831		1534	0.07067	0.07232	0.07985	0.08753	0.07708
	1535	0.06802	0.07463	0.08317	0.08086		1535	0.07263	0.0709	0.07257	0.08517	0.08737		1535	0.07127	0.07287	0.08372	0.08528	0.08877		1535	0.07128	0.07286	0.08038	0.08805	0.07756
	1536	0.06862	0.07522	0.08368	0.08133		1536	0.07327	0.07149	0.07313	0.0857	0.08783		1536	0.0719	0.07343	0.08425	0.08577	0.08923		1536	0.07188	0.0734	0.08091	0.08856	0.07802
	1537	0.06924	0.0758	0.0842	0.08178		1537	0.0739	0.07213	0.07367	0.08622	0.0883		1537	0.07253	0.074	0.08478	0.08625	0.08969		1537	0.0725	0.07393	0.08145	0.08909	0.07848
	1538	0.06984	0.0764	0.08474	0.08225		1538	0.07453	0.07277	0.07423	0.0868	0.08877		1538	0.07317	0.07457	0.08533	0.08676	0.0902		1538	0.07312	0.07447	0.08202	0.08963	0.07895
	1539	0.07043	0.07701	0.08529	0.08274		1539	0.07517	0.07341	0.0748	0.08737	0.08923		1539	0.07381	0.07513	0.08589	0.08733	0.09071		1539	0.07375	0.07501	0.08258	0.09017	0.07943
	1540	0.07102	0.07761	0.08582	0.08323		1540	0.07583	0.074	0.07537	0.08793	0.08969		1540	0.0744	0.0757	0.08643	0.08787	0.09117		1540	0.07437	0.07557	0.08313	0.0907	0.07991
	1541	0.07163	0.07819	0.08634	0.08373		1541	0.07647	0.0746	0.07593	0.08847	0.09021		1541	0.07499	0.07627	0.08696	0.08841	0.09166		1541	0.07498	0.07611	0.08368	0.09122	0.0804
	1542	0.07222	0.07878	0.08685	0.08422		1542	0.07711	0.0752	0.07647	0.08901	0.09067		1542	0.07563	0.07683	0.08749	0.0889	0.09214		1542	0.07559	0.07664	0.08422	0.09174	0.08088
	1543	0.07279	0.07937	0.08737	0.08468		1543	0.07769	0.07579	0.07703	0.08949	0.09113		1543	0.07627	0.07737	0.08803	0.0894	0.09263		1543	0.0762	0.07716	0.08476	0.09226	0.08132
	1544	0.07338	0.07996	0.08789	0.08513		1544	0.07833	0.07643	0.07757	0.09002	0.09157		1544	0.0769	0.07793	0.08856	0.0899	0.09309		1544	0.07682	0.07769	0.0853	0.09278	0.08176
	1545	0.074	0.08055	0.08841	0.0856		1545	0.07897	0.07707	0.07813	0.0906	0.09203		1545	0.07753	0.07847	0.0891	0.0904	0.09361		1545	0.07744	0.07823	0.08585	0.09331	0.08223
	1546	0.07461	0.08114	0.08894	0.08608		1546	0.07963	0.07771	0.0787	0.09118	0.09247		1546	0.07817	0.07903	0.08965	0.09089	0.09407		1546	0.07806	0.07876	0.0864	0.09382	0.08271
	1547	0.07521	0.08173	0.08945	0.08658		1547	0.08027	0.0783	0.07928	0.09171	0.09293		1547	0.07881	0.07957	0.09017	0.09143	0.09453		1547	0.07867	0.0793	0.08695	0.09433	0.0832
	1548	0.07579	0.08231	0.08996	0.08707		1548	0.08091	0.0789	0.0798	0.09219	0.0934		1548	0.07939	0.08013	0.09069	0.09198	0.09497		1548	0.07928	0.07983	0.08749	0.09483	0.0837
	1549	0.07636	0.0829	0.09046	0.08755		1549	0.0815	0.0795	0.08033	0.09273	0.09388		1549	0.08003	0.08067	0.09123	0.09248	0.09543		1549	0.07989	0.08036	0.08802	0.09534	0.08418
	1550	0.07692	0.08349	0.09096	0.08799		1550	0.0821	0.0801	0.08087	0.09327	0.0943		1550	0.08067	0.08123	0.09176	0.09292	0.09587		1550	0.08051	0.08088	0.08853	0.09584	0.08461
	1551	0.07752	0.08407	0.09147	0.08843		1551	0.0827	0.0807	0.08143	0.09381	0.09473		1551	0.08131	0.08177	0.09228	0.09343	0.09633		1551	0.08112	0.0814	0.08906	0.09635	0.08505
	1552	0.07812	0.08465	0.09199	0.08888		1552	0.08329	0.0813	0.08197	0.0943	0.09517		1552	0.0819	0.08233	0.09279	0.09395	0.0968		1552	0.08173	0.08191	0.0896	0.09687	0.0855
	1553	0.0787	0.08522	0.0925	0.08933		1553	0.08392	0.0819	0.08253	0.09479	0.09563		1553	0.0825	0.08287	0.0933	0.09443	0.09728		1553	0.08232	0.08243	0.09012	0.09737	0.08594
	1554	0.07927	0.08579	0.093	0.08979		1554	0.0846	0.0825	0.08307	0.09533	0.09607		1554	0.08309	0.08343	0.09382	0.09489	0.0977		1554	0.08293	0.08296	0.09064	0.09787	0.0864
	1555	0.07987	0.08638	0.09351	0.09028		1555	0.08528	0.0831	0.08361	0.09587	0.09653		1555	0.08373	0.08397	0.09435	0.0954	0.09813		1555	0.08354	0.08349	0.09117	0.09838	0.08687
	1556	0.08046	0.08696	0.09401	0.09074		1556	0.08591	0.0837	0.08409	0.09641	0.09697		1556	0.08437	0.0845	0.09488	0.0959	0.09857		1556	0.08415	0.08401	0.0917	0.09888	0.08733
	1557	0.08103	0.08753	0.0945	0.09117		1557	0.0865	0.0843	0.08463	0.0969	0.09741		1557	0.08501	0.08503	0.09539	0.09641	0.09903		1557	0.08474	0.08452	0.09221	0.09937	0.08776
	1558	0.0816	0.08808	0.09498	0.0916		1558	0.08711	0.0849	0.08517	0.09741	0.0978		1558	0.08561	0.08557	0.09587	0.09687	0.0995		1558	0.08533	0.08503	0.09269	0.09984	0.0882
	1559	0.08215	0.08863	0.09544	0.09205		1559	0.08767	0.08551	0.08571	0.09787	0.09819		1559	0.08617	0.08611	0.09634	0.09733	0.09978		1559	0.08591	0.08552	0.09316	0.1003	0.08864
	1560	0.08269	0.08916	0.09591	0.09251		1560	0.08823	0.08607	0.0862	0.09832	0.09863		1560	0.08673	0.0866	0.09683	0.09777	0.10027		1560	0.08648	0.08599	0.09366	0.10076	0.08909
	1561	0.08327	0.0897	0.09639	0.09295		1561	0.0888	0.08663	0.0867	0.09883	0.09908		1561	0.08729	0.0871	0.09733	0.09823	0.10067		1561	0.08705	0.08646	0.09418	0.10124	0.08952
	1562	0.08384	0.09025	0.09687	0.09336		1562	0.08937	0.08719	0.0872	0.09937	0.0995		1562	0.0879	0.0876	0.09782	0.0987	0.10134		1562	0.08763	0.08695	0.0947	0.10171	0.08993
	1563	0.08439	0.0908	0.09733	0.09375		1563	0.08993	0.08781	0.0877	0.09971	0.09972		1563	0.08851	0.0881	0.0983	0.09918	0.10174		1563	0.08819	0.08745	0.09518	0.10217	0.09033
	1564	0.08494	0.09133	0.09778	0.09415		1564	0.0905	0.08838	0.0882	0.10024	0.10023		1564	0.08907	0.0886	0.09876	0.09964	0.102		1564	0.08876	0.08795	0.09564	0.10261	0.09075
	1565	0.08547	0.09185	0.09823	0.09457		1565	0.09107	0.0889	0.0887	0.10067	0.10076		1565	0.08963	0.0891	0.09921	0.09985	0.10226		1565	0.08931	0.08843	0.09611	0.10305	0.09115
	1566	0.08598	0.09237	0.09868	0.09498		1566	0.09163	0.08943	0.0892	0.10134	0.101		1566	0.09017	0.0896	0.09967	0.10029	0.10266		1566	0.08984	0.08888	0.0966	0.1035	0.09154
	1567	0.0865	0.09288	0.09913	0.09539		1567	0.09219	0.08997	0.08971	0.10166	0.10126		1567	0.09073	0.09011	0.10013	0.10066	0.10334		1567	0.09039	0.08932	0.09709	0.10395	0.09195
	1568	0.08706	0.0934	0.09957	0.0958		1568	0.0928	0.09053	0.09017	0.10234	0.10166		1568	0.0913	0.09057	0.1006	0.10134	0.10374		1568	0.09095	0.08978	0.09754	0.10439	0.09236
	1569	0.08761	0.09393	0.10001	0.09619		1569	0.09341	0.09107	0.09063	0.10266	0.10234		1569	0.09187	0.09103	0.10105	0.10166	0.104		1569	0.09151	0.09025	0.09798	0.10483	0.09275
	1570	0.08815	0.09445	0.10044	0.09659		1570	0.09397	0.09163	0.09109	0.10334	0.10274		1570	0.09243	0.09149	0.10151	0.10234	0.10426		1570	0.09206	0.09073	0.09842	0.10527	0.09314
	1571	0.08869	0.09498	0.1009	0.097		1571	0.09453	0.09217	0.0916	0.10374	0.103		1571	0.093	0.092	0.10197	0.10266	0.10466		1571	0.09261	0.09122	0.09891	0.10571	0.09355
	1572	0.08923	0.0955	0.10136	0.0974		1572	0.09506	0.09273	0.0921	0.104	0.10326		1572	0.09357	0.0925	0.10242	0.10334	0.10534		1572	0.09316	0.09168	0.09941	0.10615	0.09395
	1573	0.08976	0.09603	0.10181	0.09781		1573	0.09565	0.09327	0.0926	0.10426	0.10366		1573	0.09413	0.093	0.10288	0.10374	0.10574		1573	0.09372	0.09215	0.09991	0.10658	0.09436
	1574	0.0903	0.09656	0.10225	0.09825		1574	0.09627	0.09383	0.0931	0.10466	0.10434		1574	0.0947	0.0935	0.10335	0.104	0.106		1574	0.09429	0.09262	0.10037	0.10703	0.0948
	1575	0.09084	0.09709	0.1027	0.09868		1575	0.09689	0.0944	0.0936	0.10534	0.10474		1575	0.09527	0.094	0.10381	0.10426	0.10626		1575	0.09485	0.09309	0.10082	0.10748	0.09523
	1576	0.09136	0.0976	0.10315	0.09908		1576	0.0974	0.09497	0.0941	0.10566	0.105		1576	0.09583	0.0945	0.10428	0.10466	0.10666		1576	0.09539	0.09355	0.10127	0.10793	0.09563
	1577	0.09191	0.09812	0.1036	0.09946		1577	0.09793	0.09553	0.09461	0.10634	0.10526		1577	0.09637	0.095	0.10474	0.10534	0.10734		1577	0.09594	0.09401	0.10175	0.10837	0.09602
	1578	0.09246	0.09864	0.10406	0.09986		1578	0.09847	0.09607	0.09507	0.10666	0.10574		1578	0.09693	0.0955	0.10521	0.10566	0.10774		1578	0.09649	0.09448	0.10224	0.10881	0.09643
	1579	0.09296	0.09916	0.10451	0.10026		1579	0.09901	0.09661	0.09553	0.10734	0.106		1579	0.09747	0.09601	0.10566	0.10634	0.108		1579	0.09703	0.09495	0.10271	0.10926	0.09683
	1580	0.09346	0.09967	0.10494	0.10066		1580	0.09946	0.0971	0.096	0.10766	0.10626		1580	0.098	0.09647	0.10611	0.10674	0.10826		1580	0.09755	0.09542	0.10317	0.1097	0.09722
	1581	0.09396	0.10017	0.10538	0.10106		1581	0.10017	0.09759	0.09647	0.10834	0.10666		1581	0.09853	0.09693	0.10657	0.107	0.10874		1581	0.09807	0.09589	0.10363	0.11014	0.09761
	1582	0.09446	0.10066	0.1058	0.10143		1582	0.1007	0.09813	0.09693	0.10874	0.10734		1582	0.09908	0.09737	0.10701	0.10726	0.109		1582	0.09859	0.09633	0.10407	0.11056	0.09797
	1583	0.09495	0.10113	0.10622	0.10178		1583	0.10134	0.09867	0.09737	0.109	0.10774		1583	0.09954	0.09783	0.10742	0.10766	0.10926		1583	0.0991	0.09674	0.1045	0.11096	0.09831
	1584	0.09543	0.10161	0.10663	0.10215		1584	0.10166	0.09923	0.09783	0.10926	0.108		1584	0.1002	0.09827	0.10783	0.10834	0.10966		1584	0.0996	0.09713	0.10493	0.11137	0.09868
	1585	0.09588	0.10209	0.10704	0.10254		1585	0.10234	0.09961	0.09827	0.10966	0.10826		1585	0.10069	0.09873	0.10826	0.10866	0.11034		1585	0.1001	0.09755	0.10537	0.11178	0.09907
	1586	0.09637	0.10257	0.10746	0.10295		1586	0.10266	0.10022	0.09873	0.11034	0.10874		1586	0.10134	0.09917	0.10869	0.10934	0.11074		1586	0.10061	0.09799	0.1058	0.1122	0.09947
	1587	0.09689	0.10305	0.10788	0.10337		1587	0.10334	0.10068	0.09917	0.11066	0.109		1587	0.10166	0.09956	0.10914	0.10974	0.111		1587	0.10111	0.09844	0.10626	0.11262	0.09989
	1588	0.09741	0.10354	0.10829	0.10377		1588	0.10366	0.10134	0.09964	0.11134	0.10926		1588	0.10234	0.10019	0.10959	0.11	0.11126		1588	0.10161	0.09889	0.10672	0.11304	0.10028
	1589	0.09788	0.104	0.10871	0.10413		1589	0.10434	0.10166	0.09985	0.11174	0.10966		1589	0.10266	0.10078	0.11	0.11026	0.11166		1589	0.1021	0.09932	0.10715	0.11345	0.10064
	1590	0.09832	0.10445	0.10913	0.1045		1590	0.10466	0.10234	0.10029	0.112	0.11034		1590	0.10334	0.101	0.1104	0.11066	0.11234		1590	0.10257	0.09973	0.10758	0.11385	0.10101
	1591	0.09877	0.10491	0.10954	0.10488		1591	0.10534	0.10266	0.10066	0.11226	0.11074		1591	0.10366	0.10126	0.11082	0.11134	0.11274		1591	0.10304	0.10014	0.10801	0.11425	0.10138
	1592	0.09924	0.10537	0.10994	0.10527		1592	0.10566	0.10334	0.10134	0.11266	0.111		1592	0.10434	0.10166	0.11125	0.11174	0.113		1592	0.10352	0.10056	0.10844	0.11465	0.10175
	1593	0.09973	0.10583	0.11034	0.10565		1593	0.10634	0.10374	0.10166	0.11334	0.11126		1593	0.10466	0.10234	0.11167	0.112	0.11326		1593	0.10401	0.10098	0.10885	0.11506	0.10214
	1594	0.10021	0.10629	0.11075	0.10604		1594	0.10666	0.104	0.10234	0.11366	0.11166		1594	0.10534	0.10266	0.11208	0.11226	0.11366		1594	0.10449	0.10139	0.10928	0.11548	0.10252
	1595	0.10066	0.10674	0.11116	0.10642		1595	0.10734	0.10426	0.10274	0.11434	0.11234		1595	0.10574	0.10334	0.11248	0.11266	0.11434		1595	0.10496	0.10179	0.1097	0.1159	0.1029
	1596	0.10109	0.10717	0.11158	0.10681		1596	0.10766	0.10466	0.103	0.11474	0.11274		1596	0.106	0.10374	0.11288	0.11334	0.11474		1596	0.10541	0.10219	0.11009	0.11631	0.10329
	1597	0.10151	0.10761	0.11197	0.10721		1597	0.10834	0.10534	0.10326	0.115	0.113		1597	0.10626	0.104	0.11328	0.11374	0.115		1597	0.10586	0.10259	0.11049	0.11669	0.10369
	1598	0.10195	0.10805	0.11235	0.1076		1598	0.10874	0.10566	0.10366	0.11526	0.11326		1598	0.10666	0.10426	0.1137	0.114	0.11526		1598	0.10632	0.103	0.1109	0.11707	0.10408
	1599	0.1024	0.10848	0.11272	0.10794		1599	0.109	0.10634	0.10434	0.11574	0.11374		1599	0.10734	0.10466	0.1141	0.11426	0.11574		1599	0.10677	0.10339	0.1113	0.11744	0.10441
	1600	0.10284	0.10891	0.11309	0.10824		1600	0.10926	0.10666	0.10466	0.116	0.114		1600	0.10766	0.10534	0.11447	0.11474	0.116		1600	0.10722	0.10378	0.11169	0.11781	0.10471
	1601	0.10329	0.10934	0.11349	0.10859		1601	0.10966	0.10734	0.10534	0.11626	0.11426		1601	0.10834	0.10574	0.11485	0.115	0.11626		1601	0.10768	0.10416	0.1121	0.1182	0.10505
	1602	0.10375	0.10978	0.1139	0.10896		1602	0.11034	0.10766	0.10574	0.11666	0.11474		1602	0.10866	0.106	0.11525	0.11526	0.11674		1602	0.10813	0.10457	0.11251	0.1186	0.10543
	1603	0.10419	0.11022	0.1143	0.10934		1603	0.11066	0.10834	0.106	0.11734	0.115		1603	0.10934	0.10626	0.11566	0.11566	0.117		1603	0.10858	0.10499	0.11291	0.11901	0.10581
	1604	0.1046	0.11065	0.11469	0.10972		1604	0.11134	0.10874	0.10626	0.11766	0.11526		1604	0.10966	0.10666	0.11606	0.11634	0.11726		1604	0.10903	0.10539	0.11331	0.11941	0.10619
	1605	0.10502	0.11109	0.11509	0.11009		1605	0.11166	0.109	0.10666	0.11834	0.11574		1605	0.11034	0.10734	0.11647	0.11674	0.11774		1605	0.10948	0.10578	0.11371	0.11982	0.10655
	1606	0.10543	0.11151	0.11546	0.11043		1606	0.11234	0.10926	0.10734	0.11874	0.116		1606	0.11074	0.10774	0.11686	0.117	0.118		1606	0.10992	0.10617	0.1141	0.12019	0.10688
	1607	0.10582	0.11192	0.11584	0.11076		1607	0.11274	0.10966	0.10774	0.119	0.11626		1607	0.111	0.108	0.11723	0.11726	0.11826		1607	0.11035	0.10655	0.11447	0.12056	0.10721
	1608	0.10625	0.11233	0.11622	0.11112		1608	0.113	0.11034	0.108	0.11926	0.11674		1608	0.11126	0.10826	0.11762	0.11766	0.11866		1608	0.11078	0.10693	0.11487	0.12093	0.10756
	1609	0.1067	0.11275	0.11659	0.11147		1609	0.11326	0.11066	0.10826	0.11974	0.117		1609	0.11166	0.10866	0.11801	0.11834	0.11934		1609	0.1112	0.10731	0.11526	0.12131	0.10792
	1610	0.10712	0.11315	0.11696	0.1118		1610	0.11366	0.11134	0.10874	0.12	0.11726		1610	0.11234	0.10934	0.11839	0.11874	0.11974		1610	0.11162	0.10768	0.11566	0.12168	0.10824
	1611	0.10752	0.11355	0.11733	0.11214		1611	0.11434	0.11174	0.109	0.12026	0.11774		1611	0.11266	0.10974	0.11877	0.119	0.12		1611	0.11203	0.10805	0.11604	0.12206	0.10855
	1612	0.10791	0.11395	0.1177	0.1125		1612	0.11466	0.112	0.10926	0.12066	0.118		1612	0.11334	0.11	0.11914	0.11926	0.12026		1612	0.11244	0.10843	0.11642	0.12242	0.10891
	1613	0.10829	0.11435	0.11805	0.11286		1613	0.11534	0.11226	0.10966	0.12134	0.11826		1613	0.11374	0.11026	0.11952	0.11974	0.12074		1613	0.11284	0.10881	0.1168	0.12276	0.10928
	1614	0.10869	0.11474	0.1184	0.11319		1614	0.11574	0.11266	0.11034	0.12174	0.11874		1614	0.114	0.11074	0.11989	0.12	0.121		1614	0.11324	0.10918	0.11718	0.1231	0.10962
	1615	0.1091	0.11511	0.11874	0.11352		1615	0.116	0.11334	0.11074	0.122	0.119		1615	0.11426	0.111	0.12023	0.12026	0.12126		1615	0.11363	0.10954	0.11754	0.12345	0.10993
	1616	0.10949	0.11548	0.11908	0.11384		1616	0.11626	0.11374	0.111	0.12226	0.11926		1616	0.11474	0.11126	0.12058	0.12074	0.12174		1616	0.11401	0.10987	0.1179	0.12381	0.11024
	1617	0.10985	0.11583	0.11943	0.11417		1617	0.11674	0.114	0.11126	0.12274	0.11974		1617	0.115	0.11174	0.12092	0.121	0.12209		1617	0.11438	0.11017	0.11823	0.12416	0.11055
	1618	0.11018	0.11619	0.11976	0.11449		1618	0.117	0.11426	0.11174	0.123	0.12		1618	0.11526	0.112	0.12125	0.12126	0.12191		1618	0.11476	0.11048	0.11855	0.12449	0.11088
	1619	0.11052	0.11655	0.12009	0.11479		1619	0.11726	0.11474	0.112	0.12326	0.12026		1619	0.11566	0.11226	0.12159	0.12174	0.12226		1619	0.11513	0.11083	0.11888	0.1248	0.11121
	1620	0.11089	0.11692	0.12041	0.11508		1620	0.11766	0.115	0.11226	0.12374	0.12074		1620	0.11634	0.11274	0.12193	0.122	0.12274		1620	0.1155	0.11118	0.11923	0.12512	0.11151
	1621	0.11124	0.11726	0.12074	0.11536		1621	0.11834	0.11526	0.11274	0.124	0.121		1621	0.11674	0.113	0.12224	0.12226	0.123		1621	0.11586	0.1115	0.11957	0.12545	0.11178
	1622	0.11158	0.1176	0.12107	0.11565		1622	0.11874	0.11574	0.113	0.12426	0.12126		1622	0.117	0.11326	0.12257	0.12274	0.12326		1622	0.1162	0.11181	0.1199	0.12578	0.11204
	1623	0.11191	0.11793	0.12137	0.11596		1623	0.119	0.116	0.11326	0.12474	0.12174		1623	0.11726	0.11374	0.12289	0.12309	0.12374		1623	0.11654	0.11211	0.12021	0.1261	0.11232
	1624	0.11224	0.11826	0.12165	0.11627		1624	0.11926	0.11626	0.11374	0.125	0.12209		1624	0.11774	0.114	0.1232	0.12291	0.124		1624	0.11689	0.11239	0.1205	0.1264	0.11262
	1625	0.11256	0.11859	0.12194	0.11658		1625	0.11974	0.11674	0.11409	0.12526	0.12191		1625	0.118	0.11426	0.12351	0.12326	0.12426		1625	0.11723	0.11269	0.1208	0.12668	0.11295
	1626	0.1129	0.11891	0.12225	0.11687		1626	0.12	0.117	0.11391	0.12574	0.12226		1626	0.11826	0.11474	0.12381	0.12374	0.12474		1626	0.11756	0.113	0.12112	0.12698	0.11324
	1627	0.11323	0.11924	0.12256	0.11714		1627	0.12026	0.11726	0.11426	0.12609	0.12274		1627	0.11874	0.115	0.1241	0.124	0.12509		1627	0.11791	0.1133	0.12142	0.1273	0.11349
	1628	0.11356	0.11957	0.12286	0.11742		1628	0.12074	0.11774	0.11474	0.12591	0.123		1628	0.119	0.11526	0.12439	0.12426	0.12491		1628	0.11825	0.1136	0.12171	0.12761	0.11376
	1629	0.11388	0.11989	0.12314	0.11768		1629	0.121	0.118	0.115	0.12626	0.12326		1629	0.11926	0.11574	0.12469	0.12474	0.12526		1629	0.11859	0.11388	0.12199	0.12789	0.11402
	1630	0.11419	0.12019	0.12339	0.11793		1630	0.12126	0.11826	0.11526	0.12674	0.12374		1630	0.11974	0.11609	0.12495	0.12509	0.12574		1630	0.11891	0.11414	0.12228	0.12815	0.11427
	1631	0.11448	0.12048	0.12364	0.11819		1631	0.12174	0.11874	0.11574	0.12709	0.12409		1631	0.12	0.11591	0.12521	0.12491	0.12609		1631	0.1192	0.11439	0.12255	0.1284	0.11452
	1632	0.11477	0.12075	0.12391	0.11845		1632	0.12209	0.119	0.11609	0.12691	0.124		1632	0.12026	0.11626	0.12549	0.12526	0.12591		1632	0.11949	0.11463	0.12282	0.12868	0.11477
	1633	0.11506	0.12104	0.12419	0.11869		1633	0.12191	0.11926	0.11591	0.12726	0.12391		1633	0.12074	0.11674	0.12576	0.12574	0.12626		1633	0.11978	0.1149	0.12309	0.12895	0.11501
	1634	0.11537	0.12133	0.12445	0.11892		1634	0.12226	0.11974	0.11626	0.12774	0.12426		1634	0.121	0.11709	0.12602	0.12609	0.12674		1634	0.1201	0.11518	0.12335	0.12921	0.11525
	1635	0.11568	0.12163	0.12471	0.11917		1635	0.12274	0.12009	0.11674	0.128	0.12474		1635	0.12126	0.11691	0.12629	0.12591	0.12709		1635	0.12041	0.11547	0.12361	0.12946	0.11551
	1636	0.11595	0.12193	0.12496	0.11941		1636	0.123	0.11991	0.11709	0.12826	0.12509		1636	0.12174	0.11726	0.12656	0.12626	0.12691		1636	0.12071	0.11573	0.12389	0.12971	0.11576
	1637	0.11619	0.12221	0.12522	0.11963		1637	0.12326	0.12026	0.11691	0.12874	0.12491		1637	0.12209	0.11774	0.12681	0.12674	0.12726		1637	0.12099	0.116	0.12417	0.12995	0.11598
	1638	0.11644	0.12248	0.12545	0.11984		1638	0.12374	0.12074	0.11726	0.12909	0.12526		1638	0.12191	0.11809	0.12706	0.12709	0.12774		1638	0.12127	0.11624	0.12441	0.13019	0.11617
	1639	0.11673	0.12273	0.12569	0.12005		1639	0.12409	0.121	0.11774	0.129	0.12574		1639	0.12226	0.11791	0.12729	0.12691	0.12809		1639	0.12155	0.11645	0.12463	0.13044	0.11636
	1640	0.11704	0.12298	0.12591	0.12025		1640	0.12391	0.12126	0.11809	0.12891	0.12609		1640	0.12274	0.11826	0.1275	0.12726	0.128		1640	0.12183	0.11665	0.12485	0.13066	0.11657
	1641	0.11732	0.12322	0.12613	0.12047		1641	0.12426	0.12174	0.11791	0.12926	0.126		1641	0.12309	0.11874	0.12773	0.12774	0.12791		1641	0.12209	0.11688	0.12507	0.13087	0.11679
	1642	0.11756	0.12348	0.12637	0.12069		1642	0.12474	0.12209	0.11826	0.12974	0.12591		1642	0.12291	0.11909	0.12797	0.12809	0.12826		1642	0.12235	0.11713	0.1253	0.13112	0.11703
	1643	0.11777	0.12373	0.12661	0.12093		1643	0.125	0.12191	0.11874	0.13009	0.12626		1643	0.12326	0.11891	0.12823	0.128	0.12874		1643	0.12259	0.11737	0.12556	0.13136	0.11728
	1644	0.11799	0.12397	0.12683	0.12115		1644	0.12526	0.12226	0.11909	0.12991	0.12674		1644	0.12374	0.11926	0.12846	0.12791	0.12909		1644	0.12283	0.1176	0.1258	0.13158	0.11751
	1645	0.11824	0.1242	0.12701	0.12133		1645	0.12574	0.12274	0.11891	0.13026	0.12709		1645	0.12409	0.11974	0.12867	0.12826	0.129		1645	0.12308	0.1178	0.126	0.13176	0.11768
	1646	0.11851	0.12441	0.1272	0.12146		1646	0.12609	0.12309	0.11926	0.13074	0.127		1646	0.12391	0.12009	0.12885	0.12874	0.129		1646	0.12332	0.11797	0.12619	0.13192	0.11781
	1647	0.11875	0.12462	0.12738	0.12161		1647	0.12591	0.123	0.11974	0.13109	0.127		1647	0.12426	0.12	0.12902	0.12909	0.12891		1647	0.12356	0.11815	0.12637	0.13209	0.11796
	1648	0.11895	0.12483	0.12757	0.12178		1648	0.12626	0.12291	0.12009	0.131	0.12691		1648	0.12474	0.11991	0.12922	0.129	0.12926		1648	0.12378	0.11833	0.12655	0.13228	0.11812
	1649	0.11914	0.12503	0.12775	0.12195		1649	0.12674	0.12326	0.12	0.131	0.12726		1649	0.12509	0.12026	0.1294	0.129	0.12974		1649	0.12398	0.11853	0.12674	0.13248	0.11829
	1650	0.11934	0.12523	0.12791	0.12211		1650	0.12709	0.12374	0.12	0.13091	0.12774		1650	0.125	0.12074	0.12957	0.12891	0.13009		1650	0.12418	0.1187	0.12692	0.13265	0.11845
	1651	0.11952	0.12542	0.12805	0.12225		1651	0.127	0.12409	0.11991	0.13126	0.12809		1651	0.12491	0.12109	0.12972	0.12926	0.13		1651	0.12438	0.11886	0.12708	0.13279	0.11858
	1652	0.11969	0.1256	0.12818	0.12234		1652	0.127	0.124	0.12026	0.13174	0.128		1652	0.12526	0.121	0.12986	0.12974	0.13		1652	0.12458	0.11902	0.12721	0.13291	0.11868
	1653	0.11985	0.12576	0.12831	0.12242		1653	0.12691	0.12391	0.12074	0.13209	0.128		1653	0.12574	0.121	0.12998	0.13009	0.13		1653	0.12476	0.11915	0.12735	0.13302	0.11876
	1654	0.12001	0.12591	0.12842	0.12253		1654	0.12726	0.12426	0.12109	0.132	0.128		1654	0.12609	0.121	0.13012	0.13	0.13		1654	0.12492	0.11926	0.1275	0.13313	0.11887
	1655	0.12016	0.12603	0.12851	0.12265		1655	0.12774	0.12474	0.121	0.132	0.128		1655	0.126	0.12091	0.13023	0.13	0.12991		1655	0.12505	0.11938	0.12762	0.13323	0.11897
	1656	0.12032	0.12615	0.12859	0.12273		1656	0.12809	0.12509	0.121	0.132	0.128		1656	0.126	0.12126	0.1303	0.13	0.13026		1656	0.12518	0.11949	0.1277	0.13331	0.11906
	1657	0.12045	0.12626	0.12867	0.12281		1657	0.128	0.125	0.121	0.132	0.128		1657	0.12591	0.12174	0.13037	0.13	0.13074		1657	0.12531	0.11957	0.12776	0.13339	0.11913
	1658	0.12055	0.12638	0.12875	0.12289		1658	0.128	0.125	0.121	0.132	0.128		1658	0.12626	0.12209	0.13046	0.13	0.13109		1658	0.12545	0.11966	0.12783	0.13348	0.11919
	1659	0.12068	0.12649	0.12883	0.12294		1659	0.128	0.125	0.121	0.132	0.128		1659	0.12674	0.122	0.13056	0.13	0.131		1659	0.12558	0.11976	0.12791	0.13356	0.11923
	1660	0.1208	0.1266	0.1289	0.123		1660	0.128	0.125	0.121	0.132	0.12791		1660	0.12709	0.122	0.13063	0.13	0.131		1660	0.12569	0.11984	0.12801	0.13363	0.11931
	1661	0.1209	0.1267	0.12895	0.12305		1661	0.128	0.125	0.12091	0.132	0.12826		1661	0.127	0.122	0.13067	0.13	0.131		1661	0.12579	0.11991	0.1281	0.13368	0.11938
	1662	0.12101	0.12677	0.12899	0.12306		1662	0.12791	0.12491	0.12126	0.132	0.12874		1662	0.127	0.122	0.1307	0.13	0.131		1662	0.12589	0.11998	0.12813	0.13371	0.1194
	1663	0.1211	0.12684	0.12902	0.12305		1663	0.12826	0.12526	0.12174	0.132	0.12917		1663	0.127	0.122	0.1307	0.13	0.131		1663	0.12598	0.12003	0.12815	0.13372	0.1194
	1664	0.12119	0.1269	0.12903	0.12306		1664	0.12874	0.12574	0.12209	0.132	0.12866		1664	0.127	0.122	0.13074	0.13	0.131		1664	0.12607	0.12007	0.12817	0.13372	0.11939
	1665	0.12128	0.12696	0.12905	0.12308		1665	0.12909	0.12609	0.122	0.132	0.12851		1665	0.127	0.122	0.13079	0.13	0.131		1665	0.12615	0.1201	0.12819	0.13374	0.1194
	1666	0.12134	0.12701	0.12909	0.12311		1666	0.129	0.126	0.122	0.132	0.12866		1666	0.127	0.122	0.13081	0.13	0.131		1666	0.12622	0.12012	0.12821	0.13378	0.11944
	1667	0.12136	0.12706	0.12912	0.12316		1667	0.129	0.126	0.122	0.132	0.12909		1667	0.127	0.122	0.13082	0.13	0.131		1667	0.12627	0.12015	0.12826	0.13381	0.11951
	1668	0.12141	0.1271	0.12914	0.12318		1668	0.129	0.126	0.122	0.132	0.12909		1668	0.127	0.122	0.13084	0.13	0.131		1668	0.12632	0.1202	0.12831	0.13382	0.11952
	1669	0.1215	0.12713	0.12913	0.12317		1669	0.129	0.126	0.122	0.132	0.12874		1669	0.127	0.122	0.13085	0.13	0.131		1669	0.12636	0.12025	0.12833	0.13379	0.11948
	1670	0.12158	0.12714	0.1291	0.12312		1670	0.129	0.126	0.122	0.132	0.12826		1670	0.127	0.122	0.13082	0.13	0.131		1670	0.12639	0.12026	0.12831	0.13372	0.11943
	1671	0.1216	0.12713	0.12904	0.12307		1671	0.129	0.126	0.122	0.132	0.12791		1671	0.127	0.122	0.13077	0.13	0.131		1671	0.12641	0.12023	0.12826	0.13365	0.1194
	1672	0.12157	0.1271	0.12898	0.12301		1672	0.129	0.126	0.122	0.132	0.128		1672	0.127	0.122	0.1307	0.13	0.13109		1672	0.1264	0.12016	0.12818	0.1336	0.11936
	1673	0.12152	0.12707	0.12892	0.12294		1673	0.129	0.126	0.122	0.132	0.128		1673	0.127	0.122	0.13063	0.13	0.13074		1673	0.12637	0.12008	0.12812	0.13355	0.11929
	1674	0.1215	0.12703	0.12885	0.12285		1674	0.129	0.126	0.122	0.132	0.128		1674	0.127	0.122	0.13057	0.13	0.13026		1674	0.12634	0.12002	0.12807	0.13348	0.1192
	1675	0.1215	0.12698	0.12877	0.12277		1675	0.129	0.126	0.12209	0.132	0.128		1675	0.127	0.122	0.13052	0.13	0.12991		1675	0.12631	0.11996	0.12802	0.13341	0.11912
	1676	0.12148	0.12692	0.12869	0.1227		1676	0.129	0.126	0.12174	0.132	0.128		1676	0.127	0.122	0.13043	0.13	0.13		1676	0.12627	0.11988	0.12793	0.13332	0.11905
	1677	0.12144	0.12683	0.12859	0.12261		1677	0.129	0.12609	0.12126	0.132	0.128		1677	0.127	0.122	0.13029	0.13	0.13		1677	0.12621	0.11979	0.12779	0.13319	0.11897
	1678	0.12134	0.12672	0.12845	0.12249		1678	0.12909	0.12574	0.12091	0.13209	0.12809		1678	0.127	0.122	0.13013	0.13009	0.13		1678	0.12612	0.11969	0.12765	0.13304	0.11886
	1679	0.12124	0.1266	0.12829	0.12235		1679	0.12874	0.12526	0.121	0.13174	0.12774		1679	0.127	0.12209	0.12997	0.12974	0.13009		1679	0.126	0.11959	0.12752	0.13287	0.11871
	1680	0.12115	0.12648	0.12811	0.12217		1680	0.12826	0.12491	0.121	0.13126	0.12726		1680	0.127	0.12174	0.12983	0.12926	0.12974		1680	0.12588	0.11947	0.12741	0.13268	0.11854
	1681	0.12105	0.12635	0.12792	0.12199		1681	0.12791	0.125	0.121	0.13091	0.12691		1681	0.127	0.12126	0.12968	0.12891	0.12926		1681	0.12576	0.11932	0.12727	0.13248	0.11837
	1682	0.12092	0.12621	0.12776	0.12181		1682	0.128	0.125	0.121	0.131	0.12709		1682	0.12709	0.12091	0.1295	0.129	0.12891		1682	0.12564	0.11914	0.12708	0.13231	0.11822
	1683	0.12078	0.12603	0.12759	0.1216		1683	0.128	0.125	0.12109	0.13109	0.12674		1683	0.12674	0.121	0.12928	0.12909	0.129		1683	0.12549	0.11897	0.12687	0.13212	0.11803
	1684	0.12061	0.12585	0.12741	0.12137		1684	0.128	0.12509	0.12074	0.13074	0.12626		1684	0.12626	0.121	0.12905	0.12874	0.12909		1684	0.12531	0.1188	0.12666	0.13193	0.1178
	1685	0.12044	0.12567	0.12721	0.12117		1685	0.12809	0.12474	0.12026	0.13026	0.12591		1685	0.12591	0.12109	0.12883	0.12826	0.12874		1685	0.12513	0.11864	0.12646	0.13173	0.1176
	1686	0.1203	0.12551	0.12699	0.12098		1686	0.12774	0.12426	0.11991	0.12991	0.126		1686	0.126	0.12074	0.12863	0.12791	0.12826		1686	0.12498	0.11847	0.12628	0.1315	0.11742
	1687	0.12015	0.12533	0.12674	0.12078		1687	0.12726	0.12391	0.12	0.13	0.12609		1687	0.126	0.12026	0.12841	0.128	0.12791		1687	0.12483	0.11826	0.12608	0.13124	0.11724
	1688	0.11999	0.12513	0.12651	0.12056		1688	0.12691	0.124	0.12009	0.13009	0.12574		1688	0.12609	0.11991	0.12816	0.12809	0.12809		1688	0.12465	0.11803	0.12585	0.13098	0.11704
	1689	0.11986	0.12491	0.12628	0.12031		1689	0.127	0.124	0.11974	0.12974	0.12526		1689	0.12574	0.12	0.12789	0.12774	0.12774		1689	0.12447	0.11781	0.12562	0.13073	0.11679
	1690	0.11972	0.12471	0.12606	0.12005		1690	0.12709	0.12409	0.11926	0.12926	0.12491		1690	0.12526	0.12009	0.12764	0.12726	0.12726		1690	0.12428	0.11762	0.12541	0.13048	0.11653
	1691	0.11956	0.12451	0.12585	0.11983		1691	0.12674	0.12374	0.11891	0.12891	0.12509		1691	0.12491	0.11974	0.12745	0.12691	0.12691		1691	0.12409	0.11744	0.12519	0.13027	0.11632
	1692	0.11939	0.12433	0.12564	0.11964		1692	0.12626	0.12326	0.119	0.12909	0.12474		1692	0.125	0.11926	0.12727	0.12709	0.12709		1692	0.12391	0.11726	0.12498	0.13007	0.11613
	1693	0.11921	0.12415	0.12542	0.11945		1693	0.12591	0.12291	0.11909	0.12874	0.12426		1693	0.125	0.11891	0.12706	0.12674	0.12674		1693	0.12374	0.11708	0.12477	0.12983	0.11595
	1694	0.11901	0.12395	0.12518	0.11923		1694	0.126	0.123	0.11874	0.12826	0.12391		1694	0.12509	0.119	0.12681	0.12626	0.12626		1694	0.12356	0.11688	0.12454	0.12957	0.11576
	1695	0.11883	0.12374	0.12494	0.11897		1695	0.126	0.12309	0.11826	0.12791	0.12409		1695	0.12474	0.11909	0.12654	0.12591	0.12591		1695	0.12337	0.11666	0.1243	0.12931	0.1155
	1696	0.11867	0.12353	0.12471	0.11869		1696	0.12609	0.12274	0.11791	0.12809	0.12374		1696	0.12426	0.11874	0.12629	0.12609	0.12609		1696	0.12318	0.11643	0.12407	0.12907	0.11523
	1697	0.11849	0.12332	0.12452	0.11846		1697	0.12574	0.12226	0.118	0.12774	0.12326		1697	0.12391	0.11826	0.12608	0.12574	0.12574		1697	0.12298	0.11621	0.12385	0.12887	0.11502
	1698	0.1183	0.12312	0.12435	0.11832		1698	0.12526	0.12191	0.11809	0.12726	0.12291		1698	0.124	0.11791	0.12591	0.12526	0.12526		1698	0.12278	0.11601	0.12366	0.12871	0.11489
	1699	0.1181	0.12292	0.12416	0.11819		1699	0.12491	0.122	0.11774	0.12691	0.123		1699	0.12409	0.11809	0.12573	0.12491	0.12491		1699	0.12257	0.11581	0.12349	0.12852	0.11475
	1700	0.11789	0.12272	0.12392	0.11801		1700	0.12509	0.12209	0.11726	0.127	0.12309		1700	0.12374	0.11774	0.1255	0.125	0.12509		1700	0.12237	0.11562	0.12329	0.12827	0.11458
	1701	0.1177	0.1225	0.12365	0.11779		1701	0.12474	0.12174	0.11691	0.12709	0.12274		1701	0.12326	0.11726	0.12525	0.12509	0.12474		1701	0.12216	0.1154	0.12304	0.128	0.11436
	1702	0.11749	0.12225	0.12339	0.1175		1702	0.12426	0.12126	0.117	0.12674	0.12226		1702	0.12291	0.11691	0.12498	0.12474	0.12426		1702	0.12192	0.11514	0.12277	0.12773	0.11408
	1703	0.11727	0.12199	0.12315	0.11719		1703	0.12391	0.12091	0.11709	0.12626	0.12191		1703	0.123	0.11709	0.12472	0.12426	0.12391		1703	0.12168	0.11488	0.12252	0.12747	0.1138
	1704	0.11705	0.12175	0.12292	0.11693		1704	0.124	0.121	0.11674	0.126	0.12209		1704	0.12309	0.11674	0.12444	0.12391	0.12409		1704	0.12146	0.11464	0.12227	0.12721	0.11356
	1705	0.11684	0.12152	0.12266	0.11671		1705	0.12409	0.12109	0.11626	0.12574	0.12174		1705	0.12274	0.11626	0.12416	0.12409	0.12374		1705	0.12123	0.11442	0.12203	0.12694	0.11333
	1706	0.11663	0.12129	0.12237	0.11646		1706	0.12374	0.12074	0.11591	0.12526	0.12126		1706	0.12226	0.11591	0.12389	0.12374	0.12326		1706	0.121	0.11419	0.1218	0.12665	0.11308
	1707	0.11642	0.12105	0.12209	0.11619		1707	0.12326	0.12026	0.11609	0.12491	0.121		1707	0.12191	0.116	0.12364	0.12326	0.12291		1707	0.12077	0.11396	0.12155	0.12636	0.11284
	1708	0.1162	0.12081	0.12183	0.11592		1708	0.12291	0.11991	0.11574	0.12509	0.12074		1708	0.12209	0.11609	0.12338	0.123	0.12309		1708	0.12053	0.11372	0.12127	0.1261	0.11259
	1709	0.11595	0.12056	0.12158	0.11565		1709	0.12309	0.12009	0.11526	0.12474	0.12026		1709	0.12174	0.11574	0.12313	0.12274	0.12274		1709	0.12029	0.11347	0.121	0.12584	0.11231
	1710	0.1157	0.12031	0.12133	0.11538		1710	0.12274	0.11974	0.11491	0.12426	0.11991		1710	0.12126	0.11526	0.12287	0.12226	0.12226		1710	0.12005	0.11324	0.12072	0.12558	0.11204
	1711	0.11546	0.12005	0.12105	0.11513		1711	0.12226	0.11926	0.11509	0.12391	0.12009		1711	0.12091	0.115	0.12259	0.12191	0.122		1711	0.11979	0.11301	0.12046	0.12529	0.11178
	1712	0.1152	0.11977	0.12075	0.11487		1712	0.12191	0.11891	0.11474	0.12409	0.11974		1712	0.12109	0.11474	0.1223	0.12209	0.12174		1712	0.11951	0.11275	0.12019	0.12499	0.11153
	1713	0.11496	0.1195	0.12046	0.11461		1713	0.12209	0.11909	0.11426	0.12374	0.11926		1713	0.12074	0.11426	0.12202	0.12174	0.12126		1713	0.11924	0.11246	0.11992	0.12469	0.11128
	1714	0.11475	0.11924	0.12018	0.11433		1714	0.12174	0.11874	0.11391	0.12326	0.119		1714	0.12026	0.11391	0.12174	0.12126	0.12091		1714	0.119	0.11219	0.11964	0.1244	0.11102
	1715	0.11453	0.11898	0.11988	0.11403		1715	0.12126	0.11826	0.11409	0.123	0.11874		1715	0.11991	0.11409	0.12143	0.121	0.12109		1715	0.11876	0.11191	0.11934	0.12411	0.1107
	1716	0.11427	0.1187	0.11959	0.11374		1716	0.121	0.118	0.11374	0.12274	0.11826		1716	0.12009	0.11374	0.12114	0.12074	0.12074		1716	0.11849	0.11164	0.11903	0.12383	0.11039
	1717	0.11397	0.11841	0.11932	0.11349		1717	0.12074	0.11774	0.11326	0.12226	0.11791		1717	0.11974	0.11326	0.12087	0.12026	0.12026		1717	0.1182	0.11137	0.11874	0.12355	0.11014
	1718	0.11366	0.11811	0.11904	0.11322		1718	0.12026	0.11726	0.113	0.122	0.11809		1718	0.11926	0.11291	0.12059	0.11991	0.12		1718	0.11789	0.11108	0.11847	0.12325	0.10991
	1719	0.11339	0.11782	0.11875	0.11294		1719	0.11991	0.11691	0.11274	0.12174	0.11774		1719	0.119	0.11309	0.12029	0.12009	0.11974		1719	0.1176	0.11078	0.11818	0.12296	0.10967
	1720	0.11316	0.11753	0.11846	0.11267		1720	0.12009	0.11709	0.11226	0.12126	0.11726		1720	0.11874	0.11274	0.11998	0.11974	0.11926		1720	0.11732	0.11048	0.11789	0.12268	0.10942
	1721	0.1129	0.11723	0.11818	0.11239		1721	0.11974	0.11674	0.11191	0.12091	0.117		1721	0.11826	0.11226	0.11966	0.11926	0.11891		1721	0.11701	0.1102	0.1176	0.1224	0.10913
	1722	0.11256	0.11691	0.11788	0.11211		1722	0.11926	0.11626	0.11209	0.12109	0.11674		1722	0.118	0.112	0.11934	0.119	0.11909		1722	0.11668	0.10991	0.11731	0.12212	0.10883
	1723	0.11221	0.1166	0.11759	0.11185		1723	0.119	0.116	0.11174	0.12074	0.11626		1723	0.11774	0.11174	0.11905	0.11874	0.11874		1723	0.11634	0.10962	0.11702	0.12183	0.10856
	1724	0.11186	0.11628	0.11731	0.11159		1724	0.11874	0.11574	0.11126	0.12026	0.11591		1724	0.11726	0.11126	0.11878	0.11826	0.11826		1724	0.11601	0.10933	0.11674	0.12153	0.10831
	1725	0.11154	0.11595	0.11704	0.11132		1725	0.11826	0.11526	0.111	0.12	0.11609		1725	0.117	0.111	0.11849	0.11791	0.11791		1725	0.11567	0.10903	0.11646	0.12124	0.10806
	1726	0.11126	0.11564	0.11675	0.11105		1726	0.118	0.115	0.11074	0.11974	0.11574		1726	0.11674	0.11074	0.11819	0.11809	0.11809		1726	0.11536	0.10872	0.11616	0.12096	0.10779
	1727	0.11099	0.11532	0.11646	0.11079		1727	0.11774	0.11474	0.11026	0.11926	0.11526		1727	0.11626	0.11026	0.11788	0.11774	0.11774		1727	0.11504	0.10842	0.11586	0.12067	0.10754
	1728	0.11069	0.115	0.11618	0.11056		1728	0.11726	0.11426	0.11	0.11891	0.11491		1728	0.116	0.10991	0.11757	0.11726	0.11726		1728	0.1147	0.10813	0.11555	0.12039	0.10732
	1729	0.11038	0.11468	0.11591	0.11033		1729	0.117	0.114	0.10974	0.11909	0.115		1729	0.11574	0.11009	0.11731	0.11691	0.11691		1729	0.11436	0.10787	0.11527	0.12013	0.1071
	1730	0.11006	0.11438	0.11566	0.11012		1730	0.11674	0.11374	0.10926	0.11874	0.11509		1730	0.11526	0.10974	0.11707	0.11709	0.117		1730	0.11403	0.10762	0.115	0.11988	0.10689
	1731	0.10975	0.11407	0.11544	0.10993		1731	0.11626	0.11326	0.10891	0.11826	0.11474		1731	0.115	0.10926	0.11685	0.11674	0.117		1731	0.1137	0.10735	0.11475	0.11968	0.1067
	1732	0.10946	0.11376	0.11523	0.10977		1732	0.116	0.113	0.10909	0.11791	0.11426		1732	0.11474	0.109	0.11661	0.11626	0.11709		1732	0.11336	0.10707	0.11453	0.1195	0.10652
	1733	0.10912	0.11347	0.11503	0.10963		1733	0.11574	0.11274	0.10874	0.11809	0.11391		1733	0.11426	0.10874	0.11638	0.11591	0.11674		1733	0.11304	0.10681	0.1143	0.11931	0.10637
	1734	0.10876	0.11319	0.11482	0.10948		1734	0.11526	0.11226	0.10826	0.11774	0.114		1734	0.114	0.10826	0.11615	0.116	0.11626		1734	0.11273	0.10656	0.11405	0.1191	0.10623
	1735	0.10844	0.1129	0.11461	0.10927		1735	0.115	0.112	0.10791	0.11726	0.114		1735	0.11374	0.10791	0.1159	0.11609	0.11591		1735	0.11242	0.10632	0.11379	0.11889	0.10603
	1736	0.10816	0.1126	0.1144	0.10902		1736	0.11474	0.11174	0.10809	0.11691	0.114		1736	0.11326	0.10809	0.11565	0.11574	0.116		1736	0.11209	0.10609	0.11353	0.11869	0.10578
	1737	0.10788	0.1123	0.11419	0.10881		1737	0.11426	0.11126	0.10774	0.117	0.11409		1737	0.113	0.10774	0.11545	0.11526	0.11609		1737	0.11175	0.10588	0.11329	0.11848	0.10557
	1738	0.1076	0.11198	0.11398	0.10862		1738	0.114	0.111	0.10726	0.11709	0.11374		1738	0.11274	0.10726	0.11527	0.11491	0.11574		1738	0.11139	0.10565	0.11306	0.11828	0.10539
	1739	0.10726	0.11169	0.11377	0.10844		1739	0.11374	0.11074	0.10691	0.11674	0.11326		1739	0.11226	0.107	0.1151	0.11509	0.11526		1739	0.11106	0.10542	0.11284	0.11808	0.1052
	1740	0.10688	0.1114	0.11354	0.10826		1740	0.11326	0.11026	0.10709	0.11626	0.11291		1740	0.112	0.10674	0.11489	0.11474	0.11491		1740	0.11073	0.10518	0.11259	0.11787	0.105
	1741	0.10654	0.11108	0.11331	0.10802		1741	0.113	0.11	0.10674	0.116	0.113		1741	0.11174	0.10626	0.11463	0.11426	0.115		1741	0.1104	0.10488	0.11232	0.11764	0.10474
	1742	0.10624	0.11073	0.11305	0.10776		1742	0.11274	0.10974	0.10626	0.11574	0.11309		1742	0.11134	0.106	0.1143	0.11391	0.11509		1742	0.11003	0.10456	0.11201	0.11739	0.10449
	1743	0.1059	0.11036	0.11276	0.10753		1743	0.11234	0.10934	0.106	0.11526	0.11274		1743	0.11066	0.10574	0.11397	0.11409	0.11474		1743	0.10964	0.10426	0.11167	0.1171	0.10429
	1744	0.10547	0.10997	0.11245	0.10731		1744	0.11166	0.10866	0.10574	0.115	0.11226		1744	0.11026	0.10526	0.11366	0.11374	0.11426		1744	0.10922	0.10394	0.11133	0.11679	0.10409
	1745	0.10503	0.10958	0.11214	0.10705		1745	0.11126	0.10826	0.10534	0.11474	0.11191		1745	0.11	0.105	0.11334	0.11326	0.114		1745	0.1088	0.10358	0.11098	0.11648	0.10382
	1746	0.10461	0.10918	0.11183	0.10677		1746	0.111	0.108	0.10466	0.11426	0.11209		1746	0.10974	0.10474	0.11303	0.113	0.11374		1746	0.10839	0.10321	0.11064	0.11618	0.10352
	1747	0.10423	0.10877	0.11152	0.10648		1747	0.11074	0.10774	0.10426	0.114	0.11174		1747	0.10934	0.10426	0.11269	0.11274	0.11326		1747	0.10796	0.10281	0.1103	0.11586	0.10321
	1748	0.10386	0.10834	0.11119	0.10615		1748	0.11034	0.10734	0.104	0.11374	0.11126		1748	0.10866	0.104	0.1123	0.11226	0.11291		1748	0.10753	0.10241	0.10995	0.11553	0.10288
	1749	0.10347	0.10792	0.11081	0.1058		1749	0.10966	0.10666	0.10374	0.11326	0.111		1749	0.10834	0.10374	0.11189	0.112	0.11309		1749	0.10708	0.10203	0.10957	0.11517	0.10254
	1750	0.10305	0.10749	0.1104	0.10543		1750	0.10934	0.10634	0.10334	0.113	0.11074		1750	0.10766	0.10334	0.11148	0.11174	0.11274		1750	0.10663	0.10165	0.10915	0.11477	0.10219
	1751	0.10257	0.10705	0.10999	0.10506		1751	0.10866	0.10566	0.10266	0.11274	0.11026		1751	0.10734	0.10266	0.11109	0.11126	0.11226		1751	0.10617	0.10128	0.1087	0.11437	0.10182
	1752	0.10207	0.10663	0.10962	0.10473		1752	0.10834	0.10534	0.10226	0.11234	0.11		1752	0.10666	0.10234	0.11073	0.111	0.112		1752	0.10571	0.10092	0.10827	0.114	0.1015
	1753	0.10159	0.10621	0.10927	0.10442		1753	0.10766	0.10466	0.102	0.11166	0.10974		1753	0.10626	0.10166	0.11037	0.11074	0.11174		1753	0.10527	0.10055	0.10787	0.11365	0.1012
	1754	0.10113	0.10577	0.1089	0.10406		1754	0.10734	0.10426	0.10174	0.11126	0.10926		1754	0.106	0.10126	0.10995	0.11034	0.11134		1754	0.10482	0.10012	0.10748	0.11327	0.10086
	1755	0.10073	0.10533	0.10849	0.10366		1755	0.10666	0.104	0.10134	0.111	0.109		1755	0.10574	0.101	0.10948	0.10966	0.11066		1755	0.10437	0.09966	0.10709	0.11285	0.10049
	1756	0.10033	0.10488	0.10807	0.10329		1756	0.10634	0.10374	0.10067	0.11074	0.10874		1756	0.10534	0.10076	0.10905	0.10926	0.11026		1756	0.10392	0.09923	0.10669	0.11243	0.10012
	1757	0.0999	0.10443	0.10767	0.10298		1757	0.10566	0.10334	0.10026	0.11034	0.10826		1757	0.10466	0.10024	0.10866	0.109	0.10991		1757	0.10344	0.09885	0.10628	0.11206	0.09978
	1758	0.09946	0.104	0.10732	0.10268		1758	0.10526	0.10266	0.0998	0.10966	0.108		1758	0.10434	0.0997	0.1083	0.10874	0.11009		1758	0.10298	0.09849	0.10586	0.11174	0.09945
	1759	0.09905	0.10358	0.10699	0.10236		1759	0.105	0.10234	0.0996	0.10926	0.10774		1759	0.10366	0.09942	0.10796	0.10826	0.10974		1759	0.10254	0.09812	0.10547	0.11142	0.09911
	1760	0.09863	0.10315	0.10662	0.10198		1760	0.10474	0.10166	0.09922	0.109	0.10734		1760	0.10334	0.099	0.10758	0.108	0.10934		1760	0.10211	0.0977	0.10507	0.11105	0.09873
	1761	0.09821	0.1027	0.10622	0.10156		1761	0.10434	0.10134	0.09877	0.10874	0.10666		1761	0.10266	0.0986	0.10713	0.10774	0.10866		1761	0.10168	0.09722	0.10466	0.11062	0.09833
	1762	0.0978	0.10227	0.1058	0.10116		1762	0.10366	0.10066	0.09833	0.10834	0.10626		1762	0.10234	0.0982	0.10669	0.10734	0.10826		1762	0.10125	0.09677	0.10424	0.1102	0.09796
	1763	0.09738	0.10185	0.10543	0.10081		1763	0.10334	0.10029	0.09787	0.10766	0.10591		1763	0.10166	0.09779	0.10631	0.10666	0.108		1763	0.10081	0.09641	0.10384	0.10983	0.09762
	1764	0.097	0.10146	0.10512	0.10051		1764	0.10266	0.09985	0.09755	0.10726	0.10609		1764	0.10126	0.09742	0.106	0.10626	0.10774		1764	0.10039	0.0961	0.1035	0.10952	0.09734
	1765	0.09666	0.10112	0.10486	0.10024		1765	0.10226	0.09963	0.09724	0.10691	0.10574		1765	0.101	0.09709	0.10574	0.10591	0.10726		1765	0.1	0.09584	0.10321	0.10925	0.09709
	1766	0.09629	0.10078	0.10459	0.10001		1766	0.102	0.09919	0.09693	0.10709	0.10526		1766	0.10074	0.09681	0.10549	0.10609	0.10691		1766	0.09963	0.09556	0.10294	0.10898	0.09686
	1767	0.09589	0.10043	0.10431	0.09979		1767	0.10174	0.09882	0.0966	0.10674	0.10491		1767	0.10028	0.09647	0.1052	0.10574	0.10709		1767	0.09927	0.09524	0.10265	0.10869	0.09664
	1768	0.09554	0.1001	0.10402	0.09956		1768	0.10126	0.09849	0.09627	0.10626	0.10509		1768	0.09986	0.09613	0.10488	0.10526	0.10674		1768	0.09893	0.09492	0.10231	0.10842	0.0964
	1769	0.09524	0.09978	0.10371	0.09931		1769	0.101	0.0982	0.09595	0.106	0.10474		1769	0.09973	0.09578	0.10454	0.10491	0.10626		1769	0.0986	0.0946	0.10196	0.10814	0.09613
	1770	0.09497	0.09947	0.10343	0.09905		1770	0.10074	0.0979	0.09566	0.10574	0.10426		1770	0.0994	0.09553	0.10424	0.105	0.10591		1770	0.09829	0.09431	0.10166	0.10787	0.09587
	1771	0.09471	0.09919	0.10321	0.09884		1771	0.10027	0.09759	0.09543	0.10526	0.10391		1771	0.0991	0.09527	0.10399	0.10509	0.106		1771	0.098	0.09407	0.1014	0.10765	0.09568
	1772	0.09447	0.09894	0.10301	0.09865		1772	0.09991	0.09733	0.09519	0.10491	0.104		1772	0.09879	0.09503	0.10378	0.10474	0.106		1772	0.09773	0.09383	0.10118	0.10748	0.09551
	1773	0.09423	0.0987	0.10283	0.09849		1773	0.09987	0.09707	0.095	0.105	0.104		1773	0.09853	0.0948	0.1036	0.10426	0.10609		1773	0.09747	0.09361	0.101	0.1073	0.09535
	1774	0.094	0.09847	0.10265	0.09833		1774	0.09963	0.09683	0.0948	0.10509	0.10409		1774	0.09827	0.09457	0.10343	0.10391	0.10574		1774	0.09722	0.09343	0.10082	0.10712	0.0952
	1775	0.09382	0.09824	0.10246	0.09818		1775	0.0994	0.0966	0.0946	0.10474	0.10374		1775	0.09803	0.09435	0.10324	0.10409	0.10526		1775	0.09698	0.09325	0.1006	0.10693	0.09503
	1776	0.09361	0.09801	0.10228	0.098		1776	0.09917	0.09637	0.0944	0.10426	0.10326		1776	0.09779	0.09417	0.10306	0.10374	0.10491		1776	0.09676	0.09303	0.1004	0.10673	0.09486
	1777	0.09338	0.0978	0.10211	0.09784		1777	0.09892	0.09612	0.09419	0.10391	0.10291		1777	0.0976	0.094	0.1029	0.10326	0.105		1777	0.09654	0.09282	0.10022	0.10654	0.09471
	1778	0.09314	0.09761	0.10198	0.09773		1778	0.09872	0.09592	0.09403	0.104	0.103		1778	0.0974	0.09383	0.10273	0.10291	0.105		1778	0.09634	0.09262	0.10009	0.10639	0.09461
	1779	0.09295	0.09744	0.10185	0.09764		1779	0.09857	0.09577	0.09387	0.104	0.103		1779	0.09719	0.09367	0.10258	0.103	0.105		1779	0.09616	0.09244	0.09999	0.10626	0.09454
	1780	0.09283	0.09728	0.10174	0.09758		1780	0.0984	0.09563	0.09373	0.104	0.103		1780	0.09702	0.09353	0.10244	0.103	0.10509		1780	0.09599	0.0923	0.09984	0.10617	0.09447
	1781	0.09275	0.09712	0.10164	0.09754		1781	0.09821	0.0955	0.09357	0.10409	0.103		1781	0.09689	0.09337	0.10232	0.103	0.10466		1781	0.09585	0.0922	0.09966	0.10608	0.09439
	1782	0.09268	0.09699	0.10154	0.09746		1782	0.09813	0.09537	0.09343	0.10374	0.103		1782	0.09681	0.09323	0.10222	0.103	0.1046		1782	0.09572	0.09209	0.0995	0.106	0.0943
	1783	0.09258	0.09687	0.10143	0.09735		1783	0.09805	0.09523	0.09329	0.10326	0.10309		1783	0.09668	0.09307	0.10213	0.103	0.1044		1783	0.09559	0.09195	0.09939	0.10591	0.09421
	1784	0.09245	0.09673	0.10133	0.09723		1784	0.09793	0.09507	0.0932	0.10291	0.10274		1784	0.09649	0.09292	0.10201	0.103	0.10434		1784	0.09545	0.09179	0.09932	0.10578	0.09412
	1785	0.09231	0.09659	0.10126	0.09716		1785	0.09779	0.09492	0.09309	0.103	0.10226		1785	0.09634	0.09282	0.10187	0.103	0.10391		1785	0.09531	0.09163	0.09928	0.10565	0.09408
	1786	0.0922	0.09648	0.10122	0.09709		1786	0.09768	0.09482	0.09301	0.103	0.10183		1786	0.09626	0.09277	0.10175	0.103	0.104		1786	0.09521	0.0915	0.09926	0.10556	0.09404
	1787	0.09217	0.09644	0.10124	0.09709		1787	0.09764	0.09477	0.09303	0.103	0.10226		1787	0.09622	0.09273	0.10173	0.103	0.104		1787	0.09516	0.09146	0.09927	0.10557	0.09405
	1788	0.09218	0.09644	0.10125	0.09716		1788	0.09767	0.09473	0.09306	0.103	0.10274		1788	0.09623	0.09267	0.10178	0.103	0.104		1788	0.09515	0.09148	0.09927	0.10561	0.0941
	1789	0.09214	0.09643	0.10123	0.09719		1789	0.09772	0.09469	0.09302	0.103	0.10309		1789	0.09625	0.0926	0.10183	0.103	0.104		1789	0.09513	0.09151	0.0992	0.10562	0.0941
	1790	0.09207	0.09639	0.10116	0.09716		1790	0.09768	0.09471	0.09289	0.103	0.103		1790	0.09624	0.09253	0.10178	0.103	0.104		1790	0.09509	0.09151	0.09907	0.10559	0.09405
	1791	0.092	0.09634	0.10105	0.09712		1791	0.0976	0.09467	0.09282	0.103	0.103		1791	0.09617	0.09246	0.10163	0.103	0.10391		1791	0.09504	0.09145	0.09893	0.10554	0.09397
	1792	0.09198	0.09629	0.10098	0.09706		1792	0.09752	0.09463	0.09279	0.103	0.103		1792	0.0961	0.09245	0.10149	0.103	0.10426		1792	0.09499	0.09136	0.09883	0.10555	0.09386
	1793	0.09205	0.09624	0.101	0.09695		1793	0.09749	0.09457	0.09279	0.103	0.103		1793	0.09601	0.09247	0.10144	0.103	0.10474		1793	0.09495	0.09128	0.09883	0.10561	0.09372
	1794	0.09223	0.0962	0.10111	0.09691		1794	0.09748	0.09452	0.09283	0.103	0.103		1794	0.09602	0.09248	0.10153	0.103	0.10509		1794	0.09493	0.09122	0.09894	0.10568	0.09367
	1795	0.09238	0.09619	0.10127	0.09701		1795	0.09754	0.09452	0.09287	0.103	0.10309		1795	0.09607	0.09243	0.10174	0.103	0.10509		1795	0.09494	0.09118	0.09911	0.10579	0.0938
	1796	0.09244	0.0962	0.1014	0.09719		1796	0.09767	0.09457	0.09291	0.103	0.10266		1796	0.09613	0.09239	0.10195	0.103	0.10466		1796	0.09497	0.09111	0.09924	0.10588	0.094
	1797	0.09238	0.09623	0.10144	0.09738		1797	0.09781	0.09463	0.09291	0.103	0.10251		1797	0.09617	0.09239	0.10198	0.103	0.10451		1797	0.09502	0.09103	0.0993	0.10588	0.09422
	1798	0.09225	0.09626	0.1014	0.09751		1798	0.09792	0.09467	0.09287	0.103	0.10266		1798	0.09621	0.09243	0.10187	0.103	0.10466		1798	0.09507	0.09094	0.09926	0.10586	0.09438
	1799	0.09929	0.10345	0.10836	0.10407		1799	0.10547	0.10196	0.09965	0.11013	0.1097		1799	0.10362	0.09925	0.1089	0.10995	0.11189		1799	0.10238	0.09753	0.10621	0.11304	0.10073
	1800	0.07115	0.07478	0.0805	0.07777		1800	0.07538	0.07293	0.07231	0.08161	0.08318		1800	0.07395	0.07216	0.08041	0.08217	0.08466		1800	0.07326	0.0711	0.07804	0.08455	0.07519
	1801						1801							1801							1801
	1802						1802							1802							1802
	1803						1803							1803							1803
	1804						1804							1804							1804
	1805						1805							1805							1805
	1806						1806							1806							1806
	1807						1807							1807							1807
	1808						1808							1808							1808
	1809						1809							1809							1809
	1810						1810							1810							1810
	1811						1811							1811							1811
	1812						1812							1812							1812
	1813						1813							1813							1813
	1814						1814							1814							1814
	1815						1815							1815							1815
	1816						1816							1816							1816
	1817						1817							1817							1817
	1818						1818							1818							1818
	1819						1819							1819							1819
	1820						1820							1820							1820
	1821						1821							1821							1821
	1822						1822							1822							1822
	1823						1823							1823							1823
	1824						1824							1824							1824
	1825						1825							1825							1825
	1826						1826							1826							1826
	1827						1827							1827							1827
	1828						1828							1828							1828
	1829						1829							1829							1829
	1830						1830							1830							1830
	1831						1831							1831							1831
	1832						1832							1832							1832
	1833						1833							1833							1833
	1834						1834							1834							1834
	1835						1835							1835							1835
	1836						1836							1836							1836
	1837						1837							1837							1837
	1838						1838							1838							1838
	1839						1839							1839							1839
	1840						1840							1840							1840
	1841						1841							1841							1841
	1842						1842							1842							1842
	1843						1843							1843							1843
	1844						1844							1844							1844
	1845						1845							1845							1845
	1846						1846							1846							1846
	1847						1847							1847							1847
	1848						1848							1848							1848
	1849						1849							1849							1849
	1850						1850							1850							1850
	1851						1851							1851							1851
	1852						1852							1852							1852
	1853						1853							1853							1853
	1854						1854							1854							1854
	1855						1855							1855							1855
	1856						1856							1856							1856
	1857						1857							1857							1857
	1858						1858							1858							1858
	1859						1859							1859							1859
	1860						1860							1860							1860
	1861						1861							1861							1861
	1862						1862							1862							1862
	1863						1863							1863							1863
	1864						1864							1864							1864
	1865						1865							1865							1865
	1866						1866							1866							1866
	1867						1867							1867							1867
	1868						1868							1868							1868
	1869						1869							1869							1869
	1870						1870							1870							1870
	1871						1871							1871							1871
	1872						1872							1872							1872
	1873						1873							1873							1873
	1874						1874							1874							1874
	1875						1875							1875							1875
	1876						1876							1876							1876
	1877						1877							1877							1877
	1878						1878							1878							1878
	1879						1879							1879							1879
	1880						1880							1880							1880
	1881						1881							1881							1881
	1882						1882							1882							1882
	1883						1883							1883							1883
	1884						1884							1884							1884
	1885						1885							1885							1885
	1886						1886							1886							1886
	1887						1887							1887							1887
	1888						1888							1888							1888
	1889						1889							1889							1889
	1890						1890							1890							1890
	1891						1891							1891							1891
	1892						1892							1892							1892
	1893						1893							1893							1893
	1894						1894							1894							1894
	1895						1895							1895							1895
	1896						1896							1896							1896
	1897						1897							1897							1897
	1898						1898							1898							1898
	1899						1899							1899							1899
	1900						1900							1900							1900
	1901						1901							1901							1901
	1902						1902							1902							1902
	1903						1903							1903							1903
	1904						1904							1904							1904
	1905						1905							1905							1905
	1906						1906							1906							1906
	1907						1907							1907							1907
	1908						1908							1908							1908
	1909						1909							1909							1909
	1910						1910							1910							1910
	1911						1911							1911							1911
	1912						1912							1912							1912
	1913						1913							1913							1913
	1914						1914							1914							1914
	1915						1915							1915							1915
	1916						1916							1916							1916
	1917						1917							1917							1917
	1918						1918							1918							1918
	1919						1919							1919							1919
	1920						1920							1920							1920
	1921						1921							1921							1921
	1922						1922							1922							1922
	1923						1923							1923							1923
	1924						1924							1924							1924
	1925						1925							1925							1925
	1926						1926							1926							1926
	1927						1927							1927							1927
	1928						1928							1928							1928
	1929						1929							1929							1929
	1930						1930							1930							1930
	1931						1931							1931							1931
	1932						1932							1932							1932
	1933						1933							1933							1933
	1934						1934							1934							1934
	1935						1935							1935							1935
	1936						1936							1936							1936
	1937						1937							1937							1937
	1938						1938							1938							1938
	1939						1939							1939							1939
	1940						1940							1940							1940
	1941						1941							1941							1941
	1942						1942							1942							1942
	1943						1943							1943							1943
	1944						1944							1944							1944
	1945						1945							1945							1945
	1946						1946							1946							1946
	1947						1947							1947							1947
	1948						1948							1948							1948
	1949						1949							1949							1949
	1950	0.03109	0.03415	0.04104	0.04051		1950	0.03273	0.0319	0.03366	0.04115	0.04552		1950	0.03195	0.03375	0.03997	0.04266	0.04576		1950	0.03204	0.03355	0.0381	0.04412	0.03886
	1951	0.00262	0.00558	0.01326	0.01444		1951	0.00271	0.00302	0.00655	0.01262	0.01888		1951	0.0024	0.00675	0.01153	0.01473	0.01817		1951	0.00308	0.0071	0.01004	0.01562	0.01326
	1952	0.00966	0.01291	0.02047	0.02161		1952	0.01039	0.01037	0.01363	0.01993	0.02582		1952	0.00998	0.01366	0.01893	0.02185	0.02488		1952	0.01054	0.01388	0.01734	0.02288	0.0201
	1953	0.00987	0.01303	0.02075	0.02238		1953	0.01073	0.01046	0.01379	0.02012	0.02655		1953	0.01011	0.01371	0.01928	0.0222	0.02551		1953	0.01064	0.01414	0.0176	0.0231	0.02092
	1954	0.01001	0.01305	0.02087	0.0228		1954	0.01108	0.01055	0.01385	0.02013	0.027		1954	0.0102	0.01371	0.01937	0.02234	0.02604		1954	0.01068	0.01425	0.01759	0.02323	0.02135
	1955	0.01016	0.01315	0.02065	0.02279		1955	0.01111	0.01062	0.01397	0.01999	0.02705		1955	0.01031	0.01383	0.0192	0.02214	0.02656		1955	0.01073	0.0144	0.01754	0.02313	0.02133
	1956	0.0104	0.01328	0.02039	0.02271		1956	0.0109	0.0106	0.01409	0.01993	0.02714		1956	0.01039	0.01396	0.01907	0.02201	0.02684		1956	0.01076	0.01462	0.01762	0.02295	0.02143
	1957	0.01052	0.01331	0.02025	0.0224		1957	0.01062	0.0106	0.0141	0.01984	0.02692		1957	0.01038	0.01401	0.01898	0.02191	0.02651		1957	0.01073	0.01469	0.01769	0.02283	0.02131
	1958	0.01031	0.01325	0.02029	0.02191		1958	0.01059	0.0106	0.01414	0.01973	0.02641		1958	0.01033	0.01403	0.01886	0.0218	0.02565		1958	0.01069	0.01458	0.01776	0.02269	0.02088
	1959	0.01006	0.01323	0.02035	0.02166		1959	0.01066	0.01059	0.01413	0.01973	0.02619		1959	0.01029	0.01407	0.01877	0.02179	0.0253		1959	0.01067	0.01456	0.01782	0.02262	0.02064
	1960	0.01004	0.01328	0.02052	0.02174		1960	0.01077	0.01062	0.01401	0.01999	0.02653		1960	0.01028	0.0141	0.01894	0.02204	0.02585		1960	0.01066	0.01468	0.01787	0.02287	0.02071
	1961	0.01026	0.01338	0.02073	0.02185		1961	0.01087	0.01069	0.01397	0.02027	0.02687		1961	0.01034	0.01411	0.01925	0.02228	0.02641		1961	0.01072	0.01484	0.01787	0.02326	0.02075
	1962	0.0105	0.01351	0.02084	0.02195		1962	0.01092	0.0108	0.01416	0.02043	0.0269		1962	0.01047	0.01421	0.01944	0.02231	0.02656		1962	0.01089	0.01498	0.01786	0.02345	0.02076
	1963	0.01063	0.01363	0.02084	0.02214		1963	0.0109	0.0109	0.0144	0.02048	0.0268		1963	0.01059	0.01441	0.01947	0.02231	0.02647		1963	0.01107	0.01507	0.01792	0.0234	0.0209
	1964	0.01065	0.01369	0.02089	0.02231		1964	0.01102	0.01101	0.01448	0.0205	0.02686		1964	0.0106	0.01456	0.01948	0.02241	0.02644		1964	0.01114	0.01515	0.018	0.02336	0.0211
	1965	0.01066	0.01374	0.02101	0.02239		1965	0.01131	0.01107	0.01453	0.02051	0.02702		1965	0.01063	0.01463	0.01951	0.02259	0.02646		1965	0.01117	0.01526	0.01809	0.02345	0.02123
	1966	0.01066	0.01381	0.02115	0.02247		1966	0.01133	0.01113	0.01457	0.02062	0.02727		1966	0.01067	0.01469	0.01957	0.02281	0.02669		1966	0.01119	0.01539	0.01824	0.02359	0.02132
	1967	0.01066	0.0139	0.02124	0.02246		1967	0.0111	0.01117	0.0146	0.02077	0.02745		1967	0.0107	0.01481	0.01963	0.02298	0.02692		1967	0.01123	0.01548	0.01843	0.0237	0.0213
	1968	0.01068	0.014	0.02131	0.02246		1968	0.01113	0.01123	0.01461	0.02093	0.02763		1968	0.01072	0.01487	0.01975	0.02311	0.02699		1968	0.01128	0.01554	0.01849	0.02385	0.02134
	1969	0.01074	0.01409	0.02143	0.02253		1969	0.01132	0.01129	0.01473	0.02108	0.02767		1969	0.01079	0.01493	0.01992	0.0232	0.02682		1969	0.01138	0.01558	0.01847	0.02405	0.02145
	1970	0.01082	0.01416	0.02156	0.02252		1970	0.01127	0.01141	0.01485	0.02118	0.0276		1970	0.0109	0.01497	0.02005	0.0233	0.02672		1970	0.01146	0.01561	0.01856	0.02416	0.02145
	1971	0.01089	0.01423	0.02162	0.0225		1971	0.0112	0.01147	0.01493	0.02123	0.02753		1971	0.01099	0.01503	0.02012	0.0234	0.02681		1971	0.01153	0.01565	0.01873	0.02421	0.0214
	1972	0.011	0.01434	0.02167	0.02255		1972	0.01137	0.01155	0.01502	0.02129	0.02758		1972	0.01113	0.01508	0.02019	0.02351	0.02697		1972	0.01162	0.01574	0.01883	0.02431	0.02141
	1973	0.01114	0.01448	0.02177	0.02265		1973	0.01153	0.01167	0.01517	0.02139	0.02769		1973	0.01125	0.01523	0.02032	0.02357	0.0271		1973	0.01176	0.01588	0.01891	0.02447	0.02145
	1974	0.01123	0.0146	0.0219	0.02273		1974	0.01156	0.01182	0.01531	0.02153	0.02782		1974	0.01134	0.01537	0.02047	0.02362	0.02722		1974	0.01186	0.01603	0.01909	0.02456	0.02153
	1975	0.01125	0.0147	0.022	0.02288		1975	0.01173	0.01187	0.0154	0.02167	0.02801		1975	0.01136	0.01551	0.02059	0.02372	0.02739		1975	0.01192	0.01615	0.01927	0.02463	0.02173
	1976	0.01132	0.01479	0.02212	0.02305		1976	0.01203	0.01193	0.01549	0.02181	0.02815		1976	0.01145	0.0156	0.02067	0.02387	0.02759		1976	0.012	0.01624	0.01941	0.02475	0.0219
	1977	0.01145	0.01488	0.02228	0.02315		1977	0.01223	0.01197	0.01563	0.02189	0.02825		1977	0.01157	0.0157	0.02076	0.02403	0.02783		1977	0.01209	0.01632	0.01958	0.0249	0.02195
	1978	0.01155	0.01498	0.02244	0.02324		1978	0.01228	0.01202	0.01578	0.02203	0.02839		1978	0.01168	0.01579	0.02088	0.02417	0.0281		1978	0.01219	0.01639	0.0198	0.02503	0.02201
	1979	0.01165	0.01508	0.02257	0.02338		1979	0.0123	0.01212	0.01588	0.02217	0.02858		1979	0.01173	0.01593	0.02103	0.02431	0.02824		1979	0.01228	0.0165	0.01991	0.02517	0.02215
	1980	0.01177	0.01518	0.0227	0.02353		1980	0.01232	0.01227	0.01593	0.02233	0.0287		1980	0.01179	0.01608	0.0212	0.02439	0.02825		1980	0.01238	0.01666	0.01994	0.02534	0.02228
	1981	0.01184	0.0153	0.02287	0.02371		1981	0.01238	0.01241	0.01599	0.02249	0.02882		1981	0.0119	0.01617	0.02145	0.02452	0.02829		1981	0.01248	0.01682	0.02005	0.02552	0.02245
	1982	0.01187	0.01542	0.02303	0.02391		1982	0.01251	0.0125	0.01609	0.02271	0.029		1982	0.01199	0.01625	0.02167	0.02469	0.02853		1982	0.01257	0.01693	0.02027	0.02567	0.02266
	1983	0.01197	0.01554	0.02316	0.02406		1983	0.01273	0.0126	0.01623	0.02287	0.02917		1983	0.01213	0.01637	0.02179	0.0249	0.02871		1983	0.01267	0.01704	0.02042	0.02582	0.02279
	1984	0.01214	0.01568	0.02331	0.02417		1984	0.01297	0.0127	0.01637	0.02303	0.02932		1984	0.01227	0.0165	0.02189	0.02511	0.02887		1984	0.01281	0.01716	0.0205	0.02603	0.02286
	1985	0.01227	0.01581	0.0235	0.02432		1985	0.0131	0.0128	0.01654	0.02317	0.02952		1985	0.01242	0.01663	0.02206	0.02527	0.02912		1985	0.01295	0.01728	0.02063	0.02625	0.02298
	1986	0.01235	0.01592	0.02368	0.02453		1986	0.01308	0.0129	0.01664	0.02332	0.02978		1986	0.01247	0.01675	0.02224	0.02545	0.02944		1986	0.01304	0.0174	0.02083	0.02643	0.02318
	1987	0.01246	0.01603	0.02385	0.02474		1987	0.01316	0.01299	0.01675	0.02353	0.02998		1987	0.01254	0.01683	0.02242	0.02567	0.02961		1987	0.01312	0.01755	0.021	0.02661	0.02335
	1988	0.01256	0.01618	0.02399	0.02492		1988	0.01337	0.01313	0.01689	0.02373	0.03012		1988	0.01269	0.01692	0.02261	0.02589	0.02973		1988	0.01326	0.01771	0.02114	0.02679	0.0235
	1989	0.0126	0.01635	0.02412	0.02509		1989	0.01357	0.01324	0.01708	0.02383	0.03033		1989	0.01288	0.01707	0.02274	0.026	0.03002		1989	0.01341	0.01782	0.02129	0.02695	0.02363
	1990	0.0127	0.01647	0.02429	0.02523		1990	0.01363	0.01336	0.0172	0.02394	0.03055		1990	0.01301	0.0172	0.02285	0.02612	0.03021		1990	0.01352	0.01793	0.02144	0.02712	0.02377
	1991	0.01285	0.01659	0.0245	0.02536		1991	0.01372	0.01347	0.01733	0.02414	0.03074		1991	0.01309	0.01733	0.023	0.02629	0.03025		1991	0.01364	0.01808	0.02156	0.02731	0.02393
	1992	0.01301	0.01672	0.02467	0.02553		1992	0.01387	0.0136	0.01745	0.02433	0.03087		1992	0.01323	0.01745	0.02321	0.0265	0.03033		1992	0.01377	0.01823	0.02171	0.02749	0.02411
	1993	0.01313	0.01684	0.02481	0.02572		1993	0.01399	0.01373	0.01753	0.0245	0.03104		1993	0.01337	0.01753	0.02338	0.02671	0.03058		1993	0.01387	0.01833	0.02189	0.02764	0.02428
	1994	0.01328	0.01695	0.02498	0.02584		1994	0.01414	0.01387	0.01762	0.02467	0.03114		1994	0.01349	0.01761	0.02353	0.02687	0.03077		1994	0.01398	0.01846	0.02204	0.02782	0.02439
	1995	0.01344	0.01711	0.02514	0.0259		1995	0.01437	0.01403	0.01777	0.02485	0.03124		1995	0.01365	0.0178	0.02365	0.02705	0.03082		1995	0.01414	0.01865	0.02209	0.02803	0.02446
	1996	0.0136	0.01731	0.02531	0.02607		1996	0.0146	0.01419	0.01793	0.02506	0.03143		1996	0.01385	0.01797	0.02384	0.02727	0.03095		1996	0.01434	0.01884	0.02219	0.02826	0.02463
	1997	0.01372	0.01752	0.02551	0.0263		1997	0.01469	0.01442	0.01809	0.02534	0.03162		1997	0.01402	0.01815	0.0241	0.02749	0.03112		1997	0.01452	0.01904	0.02244	0.02844	0.02485
	1998	0.01376	0.01768	0.02573	0.02647		1998	0.0147	0.01456	0.01831	0.02556	0.03173		1998	0.0141	0.01838	0.02438	0.02759	0.0312		1998	0.01464	0.01926	0.02277	0.02857	0.02505
	1999	0.01377	0.01781	0.02591	0.02664		1999	0.0147	0.01463	0.01848	0.02571	0.03194		1999	0.0142	0.01856	0.02457	0.02773	0.03138		1999	0.01473	0.01941	0.02296	0.02872	0.0253
	2000	0.01379	0.01793	0.02609	0.02689		2000	0.01483	0.01471	0.0186	0.0258	0.03234		2000	0.01429	0.01865	0.02468	0.02801	0.03187		2000	0.01485	0.01949	0.02302	0.02895	0.02557
	2001	0.01389	0.0181	0.02635	0.02716		2001	0.01505	0.01488	0.0187	0.02603	0.03287		2001	0.0144	0.01878	0.02485	0.02837	0.03253		2001	0.015	0.0196	0.02316	0.02931	0.02579
	2002	0.01419	0.01834	0.02672	0.02742		2002	0.01534	0.01511	0.01893	0.02641	0.03335		2002	0.01463	0.01897	0.02521	0.02871	0.03293		2002	0.01521	0.01983	0.02343	0.02978	0.02602
	2003	0.01468	0.01866	0.02703	0.02769		2003	0.01568	0.01542	0.01927	0.02673	0.03367		2003	0.01499	0.01927	0.02557	0.029	0.03298		2003	0.01553	0.02019	0.02372	0.03014	0.0263
	2004	0.01522	0.01902	0.02724	0.028		2004	0.01612	0.01579	0.01962	0.02696	0.03385		2004	0.01538	0.01966	0.02585	0.0293	0.03297		2004	0.01592	0.02057	0.02403	0.03034	0.02658
	2005	0.01554	0.01933	0.02744	0.02831		2005	0.01647	0.01606	0.01987	0.02718	0.03424		2005	0.01572	0.01997	0.02609	0.0296	0.03335		2005	0.01624	0.02083	0.02445	0.0305	0.02687
	2006	0.01573	0.0196	0.02773	0.0286		2006	0.0167	0.01626	0.02013	0.0275	0.03472		2006	0.01598	0.02015	0.02637	0.0299	0.03391		2006	0.01647	0.02103	0.02488	0.03075	0.02724
	2007	0.01586	0.01982	0.02798	0.02889		2007	0.01696	0.01647	0.02037	0.02781	0.03499		2007	0.01622	0.02039	0.02661	0.03022	0.03412		2007	0.01667	0.02123	0.02515	0.03096	0.0276
	2008	0.01606	0.02004	0.02823	0.02929		2008	0.01723	0.01673	0.02061	0.02808	0.03519		2008	0.01639	0.02067	0.02692	0.03047	0.03432		2008	0.0169	0.02143	0.02542	0.03123	0.02791
	2009	0.01618	0.02021	0.02853	0.02962		2009	0.01744	0.01685	0.02081	0.02832	0.03542		2009	0.01647	0.02095	0.02727	0.03062	0.03463		2009	0.01703	0.02159	0.02577	0.03156	0.02809
	2010	0.01619	0.0203	0.02884	0.02968		2010	0.01746	0.01694	0.02098	0.02847	0.03545		2010	0.01653	0.02114	0.02747	0.03067	0.03477		2010	0.01707	0.02174	0.02598	0.03189	0.02806
	2011	0.01622	0.02037	0.02905	0.02974		2011	0.01738	0.01711	0.02111	0.02861	0.03544		2011	0.01671	0.02121	0.0275	0.03085	0.03476		2011	0.01714	0.02191	0.026	0.03209	0.0281
	2012	0.01643	0.02057	0.0292	0.02996		2012	0.01753	0.01737	0.02118	0.02883	0.03562		2012	0.01697	0.02123	0.02764	0.03119	0.03501		2012	0.01737	0.02205	0.02616	0.03223	0.02831
	2013	0.01677	0.02085	0.02943	0.03014		2013	0.0179	0.0176	0.02134	0.0292	0.03587		2013	0.01723	0.02138	0.02805	0.03156	0.03526		2013	0.01767	0.02222	0.02653	0.03244	0.02853
	2014	0.0171	0.02112	0.02967	0.0304		2014	0.0182	0.01783	0.02157	0.02956	0.03607		2014	0.01748	0.02159	0.02846	0.03185	0.03536		2014	0.01795	0.02241	0.0268	0.03268	0.02886
	2015	0.01729	0.02134	0.02984	0.03081		2015	0.01819	0.01806	0.02178	0.02985	0.03637		2015	0.01769	0.02183	0.02865	0.03206	0.03575		2015	0.01817	0.0226	0.02695	0.03291	0.02927
	2016	0.01726	0.02153	0.03006	0.03104		2016	0.01824	0.01821	0.02193	0.03005	0.03669		2016	0.0178	0.02208	0.02877	0.03221	0.03631		2016	0.01832	0.02279	0.02714	0.03319	0.02943
	2017	0.01717	0.0217	0.03035	0.031		2017	0.01848	0.01832	0.0221	0.03024	0.03693		2017	0.01792	0.02228	0.02895	0.03232	0.03675		2017	0.01843	0.02296	0.02738	0.0335	0.02931
	2018	0.01729	0.02186	0.03055	0.03106		2018	0.01894	0.0185	0.02227	0.03037	0.03705		2018	0.0181	0.02243	0.02912	0.0325	0.0368		2018	0.01857	0.02319	0.02748	0.0337	0.02938
	2019	0.01756	0.02202	0.03067	0.03128		2019	0.01934	0.01868	0.02243	0.03053	0.03714		2019	0.01828	0.02257	0.02927	0.03267	0.03681		2019	0.01874	0.02345	0.02755	0.03382	0.02965
	2020	0.01781	0.02218	0.0308	0.03151		2020	0.01948	0.0188	0.02257	0.0307	0.03731		2020	0.0184	0.02273	0.02944	0.03285	0.03699		2020	0.0189	0.02366	0.02767	0.03396	0.02988
	2021	0.018	0.02232	0.03096	0.03175		2021	0.01947	0.01893	0.02273	0.03087	0.03757		2021	0.01853	0.02287	0.02963	0.03307	0.03736		2021	0.01905	0.02378	0.02784	0.03416	0.03009
	2022	0.01813	0.02245	0.03112	0.03199		2022	0.01944	0.01907	0.02287	0.03104	0.03782		2022	0.01867	0.023	0.02974	0.03333	0.03762		2022	0.01919	0.02387	0.02794	0.03433	0.03033
	2023	0.01816	0.02258	0.03125	0.03212		2023	0.0194	0.01923	0.023	0.03114	0.03797		2023	0.01883	0.02313	0.0298	0.03345	0.03781		2023	0.01933	0.02392	0.02804	0.03448	0.03044
	2024	0.01824	0.02272	0.03138	0.0322		2024	0.01948	0.01937	0.02313	0.03125	0.03814		2024	0.019	0.02327	0.02992	0.03356	0.038		2024	0.01947	0.024	0.02818	0.03464	0.0305
	2025	0.01843	0.02288	0.03151	0.03233		2025	0.01974	0.01953	0.02327	0.03139	0.03825		2025	0.01918	0.02341	0.03014	0.03367	0.03807		2025	0.01963	0.02413	0.02834	0.03481	0.0306
	2026	0.01862	0.02305	0.03161	0.03249		2026	0.01999	0.01967	0.0234	0.03158	0.03833		2026	0.0193	0.02349	0.03037	0.03382	0.03803		2026	0.01979	0.02429	0.02845	0.03495	0.03076
	2027	0.01875	0.02319	0.03171	0.0326		2027	0.02013	0.0198	0.02352	0.0317	0.03839		2027	0.01943	0.02362	0.03055	0.03387	0.03801		2027	0.01993	0.02445	0.02856	0.03505	0.03087
	2028	0.01887	0.02333	0.03186	0.03265		2028	0.02031	0.01993	0.02371	0.03183	0.03851		2028	0.01957	0.0238	0.03068	0.03394	0.0381		2028	0.02007	0.02461	0.02876	0.03515	0.03095
	2029	0.01897	0.02345	0.03205	0.03269		2029	0.02045	0.02007	0.02385	0.03194	0.03857		2029	0.01971	0.02397	0.03075	0.03408	0.03817		2029	0.02019	0.02471	0.02898	0.03527	0.03101
	2030	0.01906	0.02355	0.03223	0.03274		2030	0.02055	0.02023	0.02395	0.03205	0.03862		2030	0.01979	0.02413	0.0308	0.03431	0.03823		2030	0.02031	0.02474	0.02916	0.0354	0.03105
	2031	0.01922	0.02369	0.03237	0.03288		2031	0.02069	0.02037	0.02408	0.03218	0.03872		2031	0.01992	0.02427	0.03097	0.03447	0.03842		2031	0.02045	0.02483	0.02931	0.03558	0.03116
	2032	0.01943	0.02387	0.0325	0.03308		2032	0.02087	0.02053	0.02431	0.03241	0.03888		2032	0.02009	0.02443	0.03118	0.03464	0.03866		2032	0.02061	0.025	0.02949	0.03578	0.03134
	2033	0.01962	0.02406	0.03262	0.03319		2033	0.02105	0.0207	0.02447	0.03258	0.03897		2033	0.0203	0.0246	0.03136	0.03475	0.03882		2033	0.0208	0.02519	0.02964	0.03594	0.03142
	2034	0.01976	0.02423	0.03275	0.03323		2034	0.02127	0.02088	0.02463	0.0327	0.03904		2034	0.02051	0.02478	0.03149	0.03482	0.03889		2034	0.02098	0.02536	0.02974	0.03606	0.03145
	2035	0.01991	0.02439	0.03289	0.03335		2035	0.02149	0.021	0.02477	0.03282	0.03918		2035	0.02067	0.02491	0.03162	0.03493	0.03903		2035	0.02114	0.02556	0.02985	0.0362	0.03159
	2036	0.02007	0.02452	0.03308	0.03354		2036	0.02161	0.02113	0.0249	0.033	0.03941		2036	0.02083	0.025	0.03178	0.03517	0.03917		2036	0.02125	0.02575	0.03002	0.03638	0.0318
	2037	0.02025	0.02466	0.03323	0.03369		2037	0.0217	0.02127	0.02503	0.03317	0.03958		2037	0.02097	0.02509	0.03193	0.03539	0.0393		2037	0.02138	0.0259	0.03019	0.03655	0.03194
	2038	0.0204	0.02481	0.03332	0.03379		2038	0.02179	0.02143	0.02517	0.03333	0.03971		2038	0.02113	0.02522	0.0321	0.03551	0.03943		2038	0.02152	0.02601	0.03032	0.03668	0.03202
	2039	0.02054	0.02498	0.03344	0.03392		2039	0.02192	0.02159	0.02533	0.03349	0.0398		2039	0.02127	0.02539	0.03229	0.0356	0.03957		2039	0.02168	0.02617	0.03049	0.03683	0.03213
	2040	0.0207	0.02518	0.03362	0.03405		2040	0.02209	0.02181	0.0255	0.03371	0.03991		2040	0.02143	0.02561	0.03249	0.0357	0.03972		2040	0.02188	0.02635	0.03071	0.037	0.03223
	2041	0.02086	0.02538	0.03378	0.03417		2041	0.0223	0.02197	0.02567	0.03387	0.03996		2041	0.02159	0.02577	0.03268	0.03579	0.03976		2041	0.02209	0.02652	0.03089	0.03714	0.03232
	2042	0.02105	0.02554	0.03391	0.03433		2042	0.0225	0.02213	0.02583	0.03403	0.04008		2042	0.0218	0.02593	0.03284	0.03592	0.03988		2042	0.02225	0.02671	0.03104	0.03726	0.03251
	2043	0.02128	0.02568	0.03407	0.03456		2043	0.02272	0.02227	0.02597	0.03418	0.04025		2043	0.02201	0.02607	0.03302	0.03611	0.04005		2043	0.02238	0.02692	0.03119	0.03741	0.03277
	2044	0.02143	0.02583	0.03416	0.03469		2044	0.02286	0.02243	0.0261	0.03427	0.04039		2044	0.02217	0.02621	0.03312	0.03626	0.04019		2044	0.02255	0.02705	0.03131	0.03751	0.03292
	2045	0.0215	0.02598	0.03419	0.03472		2045	0.02292	0.0226	0.02623	0.03433	0.04042		2045	0.02233	0.02629	0.03317	0.0363	0.04023		2045	0.02272	0.02712	0.03137	0.03753	0.03295
	2046	0.02161	0.0261	0.03435	0.03479		2046	0.02303	0.02277	0.02637	0.03451	0.04052		2046	0.02247	0.02642	0.03329	0.03649	0.04029		2046	0.02287	0.02717	0.03149	0.03769	0.03302
	2047	0.02179	0.02623	0.03464	0.03496		2047	0.02326	0.02293	0.02651	0.03477	0.04067		2047	0.0226	0.0266	0.03352	0.0368	0.04037		2047	0.02302	0.02724	0.03167	0.03798	0.03317
	2048	0.02197	0.02639	0.03487	0.03507		2048	0.02353	0.02307	0.02659	0.035	0.04081		2048	0.02272	0.02677	0.03375	0.03703	0.04058		2048	0.02317	0.02739	0.03188	0.03822	0.03326
	2049	0.02216	0.02658	0.03501	0.03514		2049	0.02379	0.02323	0.02671	0.03523	0.04088		2049	0.02289	0.02693	0.03396	0.03708	0.04081		2049	0.02333	0.02762	0.0321	0.03837	0.03332
	2050	0.02233	0.02678	0.0352	0.03532		2050	0.02396	0.02339	0.02692	0.03548	0.04105		2050	0.0231	0.02709	0.03421	0.03725	0.04109		2050	0.02351	0.02783	0.03232	0.03857	0.0335
	2051	0.02244	0.02698	0.03542	0.03561		2051	0.02405	0.0236	0.02717	0.03569	0.04126		2051	0.0233	0.02731	0.03444	0.03746	0.04123		2051	0.02372	0.02799	0.0325	0.03879	0.03379
	2052	0.02256	0.02718	0.03555	0.03582		2052	0.02417	0.0238	0.02741	0.03582	0.04137		2052	0.02349	0.02747	0.03462	0.03758	0.04131		2052	0.02394	0.02813	0.03267	0.0389	0.03401
	2053	0.02276	0.02736	0.03565	0.03597		2053	0.0244	0.02399	0.0276	0.03587	0.04148		2053	0.02372	0.02762	0.03473	0.03764	0.04133		2053	0.02414	0.02827	0.03283	0.03896	0.03417
	2054	0.02301	0.02756	0.03584	0.03614		2054	0.02474	0.02422	0.0278	0.03595	0.04165		2054	0.024	0.02782	0.03485	0.03779	0.04148		2054	0.02437	0.02846	0.03297	0.03914	0.03434
	2055	0.02328	0.02779	0.03605	0.03625		2055	0.02516	0.0245	0.02801	0.03606	0.04177		2055	0.02428	0.02808	0.03499	0.03797	0.0417		2055	0.02463	0.02867	0.03311	0.03938	0.03441
	2056	0.0235	0.028	0.03619	0.03632		2056	0.02551	0.02477	0.02817	0.03621	0.04186		2056	0.0245	0.02827	0.03514	0.03811	0.04192		2056	0.02487	0.02882	0.03327	0.03955	0.03442
	2057	0.02367	0.02822	0.03635	0.03653		2057	0.02568	0.02503	0.02833	0.03644	0.0421		2057	0.02473	0.02845	0.03534	0.03834	0.04205		2057	0.02509	0.02901	0.03349	0.03973	0.03456
	2058	0.02385	0.02846	0.03658	0.03683		2058	0.02583	0.02527	0.0285	0.03676	0.04235		2058	0.02497	0.02867	0.0356	0.03867	0.04216		2058	0.02531	0.02927	0.03375	0.03999	0.0348
	2059	0.02402	0.02868	0.03677	0.03693		2059	0.02599	0.02552	0.02867	0.037	0.04242		2059	0.02522	0.02889	0.03583	0.03884	0.04226		2059	0.02553	0.02945	0.03398	0.04016	0.03489
	2060	0.02418	0.02886	0.03688	0.03692		2060	0.02623	0.02569	0.02883	0.0371	0.04241		2060	0.02538	0.02901	0.03598	0.03887	0.04243		2060	0.02573	0.02956	0.03414	0.04024	0.03492
	2061	0.02435	0.02898	0.03699	0.03705		2061	0.02632	0.02577	0.02897	0.03722	0.04253		2061	0.0255	0.02909	0.03606	0.039	0.0426		2061	0.02587	0.02966	0.03416	0.04035	0.03512
	2062	0.02456	0.02908	0.03715	0.03727		2062	0.02638	0.02583	0.02913	0.0374	0.04265		2062	0.02561	0.02921	0.03613	0.03929	0.04279		2062	0.02601	0.02978	0.03414	0.04056	0.0354
	2063	0.02479	0.02924	0.03729	0.03744		2063	0.02647	0.02603	0.02929	0.03757	0.04273		2063	0.02582	0.02942	0.03625	0.03945	0.04287		2063	0.02619	0.02995	0.03427	0.0407	0.03558
	2064	0.02505	0.02948	0.03741	0.03758		2064	0.02671	0.02635	0.02948	0.03772	0.04282		2064	0.02607	0.02967	0.03645	0.03958	0.04294		2064	0.02641	0.03022	0.03456	0.0408	0.03571
	2065	0.0254	0.02972	0.03764	0.03769		2065	0.02702	0.02661	0.02975	0.03792	0.04297		2065	0.02633	0.02993	0.03668	0.03977	0.04308		2065	0.02664	0.0305	0.03487	0.04099	0.03582
	2066	0.02577	0.02997	0.03794	0.03774		2066	0.02737	0.02682	0.03006	0.03817	0.0431		2066	0.02659	0.03017	0.03696	0.03998	0.0433		2066	0.0269	0.03074	0.03517	0.04126	0.0359
	2067	0.02605	0.03021	0.03819	0.03786		2067	0.02771	0.02711	0.03029	0.0384	0.04321		2067	0.02692	0.03041	0.03721	0.04013	0.0435		2067	0.02717	0.03093	0.03543	0.04149	0.03604
	2068	0.02618	0.03044	0.03836	0.03817		2068	0.028	0.02735	0.03043	0.03863	0.04343		2068	0.02716	0.0306	0.03742	0.0403	0.04372		2068	0.0274	0.03113	0.03563	0.04167	0.03634
	2069	0.02634	0.03066	0.03854	0.03847		2069	0.02832	0.02756	0.03059	0.03887	0.04365		2069	0.02733	0.0308	0.03766	0.04047	0.04386		2069	0.02761	0.03135	0.03579	0.04188	0.0366
	2070	0.02653	0.03087	0.0387	0.03861		2070	0.02856	0.02776	0.0308	0.03911	0.04368		2070	0.02752	0.031	0.0379	0.04063	0.04393		2070	0.02783	0.03154	0.03597	0.04207	0.03666
	2071	0.02675	0.03109	0.03885	0.03864		2071	0.02873	0.02804	0.031	0.0393	0.04365		2071	0.02777	0.0312	0.0381	0.04077	0.04401		2071	0.02807	0.0317	0.03621	0.04221	0.03665
	2072	0.02697	0.03131	0.03903	0.03874		2072	0.02892	0.02825	0.0312	0.03951	0.04381		2072	0.02801	0.0314	0.03829	0.04093	0.04419		2072	0.02831	0.03184	0.03646	0.04235	0.03675
	2073	0.02723	0.0315	0.03921	0.03889		2073	0.02917	0.02843	0.0314	0.03967	0.04404		2073	0.02819	0.0316	0.03848	0.04108	0.04439		2073	0.02851	0.032	0.03667	0.04255	0.03692
	2074	0.02741	0.0317	0.03938	0.03911		2074	0.02941	0.02858	0.03161	0.03983	0.04427		2074	0.02843	0.0318	0.03863	0.04133	0.04463		2074	0.02869	0.03221	0.03686	0.04274	0.03716
	2075	0.02751	0.03194	0.03954	0.03934		2075	0.0296	0.02883	0.03177	0.03999	0.04446		2075	0.02867	0.03201	0.03878	0.04156	0.04487		2075	0.02889	0.03247	0.03709	0.04291	0.03742
	2076	0.0277	0.03214	0.03971	0.03945		2076	0.02979	0.02905	0.03193	0.04021	0.04459		2076	0.02891	0.03217	0.03895	0.04171	0.04499		2076	0.02909	0.03266	0.03724	0.04308	0.03753
	2077	0.02801	0.03229	0.0399	0.03945		2077	0.03003	0.02923	0.03209	0.04037	0.04461		2077	0.0291	0.03233	0.03915	0.04182	0.04502		2077	0.0293	0.0328	0.0373	0.04328	0.03752
	2078	0.02819	0.03247	0.0401	0.03955		2078	0.03027	0.02939	0.0323	0.04053	0.04474		2078	0.0293	0.03249	0.03936	0.04199	0.04512		2078	0.02949	0.03295	0.03747	0.04348	0.03762
	2079	0.02827	0.0327	0.04029	0.03976		2079	0.03053	0.0296	0.03249	0.04068	0.04496		2079	0.0295	0.03269	0.03958	0.0422	0.04527		2079	0.0297	0.03313	0.03776	0.04365	0.03785
	2080	0.02846	0.03293	0.04048	0.03993		2080	0.03077	0.0298	0.03273	0.04093	0.04508		2080	0.02969	0.03293	0.03979	0.0424	0.0454		2080	0.02993	0.03336	0.03799	0.04381	0.03804
	2081	0.02876	0.03315	0.04067	0.04006		2081	0.03103	0.03	0.03297	0.04117	0.04514		2081	0.02993	0.03317	0.03996	0.0426	0.04552		2081	0.03016	0.03363	0.03815	0.04396	0.0382
	2082	0.02898	0.03336	0.04085	0.04028		2082	0.03129	0.03019	0.03321	0.04142	0.04529		2082	0.03017	0.03342	0.04015	0.04281	0.0457		2082	0.03038	0.0339	0.03834	0.04414	0.03842
	2083	0.02914	0.03357	0.04103	0.04053		2083	0.03161	0.03043	0.0334	0.04157	0.04548		2083	0.0304	0.03357	0.04037	0.04297	0.04588		2083	0.03061	0.03409	0.03852	0.04431	0.0386
	2084	0.02936	0.03378	0.04122	0.04071		2084	0.03189	0.03067	0.0336	0.04172	0.04559		2084	0.03063	0.03373	0.04057	0.04312	0.046		2084	0.03085	0.03423	0.03871	0.04449	0.03874
	2085	0.02959	0.03398	0.04144	0.04086		2085	0.03209	0.03091	0.0338	0.04192	0.04574		2085	0.03087	0.03389	0.04077	0.04332	0.04612		2085	0.03107	0.03437	0.03892	0.04471	0.03889
	2086	0.02976	0.0342	0.04164	0.04104		2086	0.03221	0.03109	0.034	0.04218	0.04598		2086	0.03111	0.0341	0.04097	0.04358	0.04629		2086	0.03128	0.03454	0.03915	0.04494	0.03909
	2087	0.02993	0.03441	0.04181	0.0412		2087	0.03227	0.03133	0.0342	0.04239	0.04616		2087	0.0313	0.0343	0.04116	0.04379	0.04649		2087	0.03148	0.03474	0.03932	0.04513	0.03925
	2088	0.0302	0.0346	0.04195	0.04131		2088	0.03246	0.03157	0.0344	0.0425	0.04624		2088	0.03149	0.0345	0.0413	0.04391	0.04671		2088	0.03169	0.03492	0.03948	0.04527	0.03935
	2089	0.0305	0.03482	0.0421	0.04148		2089	0.03276	0.03183	0.0346	0.04262	0.04641		2089	0.03173	0.0347	0.04146	0.04399	0.04703		2089	0.03192	0.03513	0.03971	0.04543	0.03948
	2090	0.0307	0.03505	0.04228	0.04171		2090	0.03312	0.03207	0.0348	0.04278	0.04668		2090	0.03197	0.03489	0.04167	0.04411	0.04738		2090	0.03214	0.03536	0.03997	0.04563	0.03964
	2091	0.03089	0.03529	0.04252	0.04191		2091	0.03338	0.03231	0.035	0.04303	0.04688		2091	0.03223	0.03513	0.04193	0.04432	0.04754		2091	0.03239	0.03557	0.04023	0.04586	0.03982
	2092	0.03114	0.03552	0.04278	0.04203		2092	0.03363	0.0325	0.03521	0.04327	0.04702		2092	0.03247	0.03538	0.04219	0.04458	0.04756		2092	0.03264	0.03574	0.04048	0.04608	0.03998
	2093	0.03137	0.03573	0.04298	0.04215		2093	0.03374	0.0327	0.03537	0.04351	0.04723		2093	0.03271	0.03558	0.04242	0.04478	0.04773		2093	0.03286	0.03593	0.04065	0.04629	0.04011
	2094	0.03154	0.03593	0.04311	0.04232		2094	0.03386	0.0329	0.03552	0.0437	0.04747		2094	0.0329	0.03573	0.04261	0.04493	0.04803		2094	0.03304	0.03613	0.04076	0.0465	0.04025
	2095	0.03173	0.03613	0.04327	0.04243		2095	0.03411	0.0331	0.03572	0.0439	0.04758		2095	0.03309	0.03589	0.0428	0.04507	0.04822		2095	0.03323	0.03636	0.04091	0.04668	0.04035
	2096	0.03198	0.03635	0.04347	0.04249		2096	0.03447	0.03329	0.03597	0.0441	0.04764		2096	0.03333	0.0361	0.04298	0.04522	0.04833		2096	0.03345	0.03662	0.04113	0.04684	0.04043
	2097	0.03223	0.03656	0.04367	0.04264		2097	0.03468	0.03353	0.03621	0.0443	0.04779		2097	0.03357	0.0363	0.04316	0.04542	0.04847		2097	0.03368	0.03682	0.0413	0.04706	0.04059
	2098	0.03244	0.03677	0.04389	0.04289		2098	0.03484	0.03377	0.03639	0.0445	0.04798		2098	0.03383	0.0365	0.04337	0.04567	0.04861		2098	0.03391	0.03696	0.04145	0.04733	0.04084
	2099	0.03267	0.03697	0.04412	0.04309		2099	0.0351	0.034	0.03663	0.0447	0.0481		2099	0.03407	0.03669	0.04356	0.04592	0.04869		2099	0.03414	0.03712	0.04164	0.04753	0.04108
	2100	0.03296	0.03719	0.04432	0.04321		2100	0.03536	0.03422	0.03688	0.0449	0.04822		2100	0.0343	0.03693	0.04374	0.04607	0.04883		2100	0.03439	0.03729	0.04188	0.04767	0.04123
	2101	0.03321	0.03741	0.04451	0.04338		2101	0.03553	0.03451	0.03708	0.0451	0.04842		2101	0.03453	0.03714	0.04395	0.04623	0.04898		2101	0.03464	0.03746	0.04211	0.04784	0.04139
	2102	0.03334	0.03763	0.04471	0.04354		2102	0.03571	0.03476	0.03723	0.0453	0.04853		2102	0.03475	0.03736	0.04419	0.04639	0.04908		2102	0.03485	0.03766	0.04233	0.04804	0.04154
	2103	0.03343	0.03783	0.0449	0.04367		2103	0.03599	0.03493	0.03739	0.0455	0.04854		2103	0.03493	0.03757	0.04439	0.04661	0.04912		2103	0.03503	0.03788	0.04252	0.0482	0.0417
	2104	0.03359	0.03803	0.04506	0.04387		2104	0.03631	0.03509	0.0376	0.0457	0.04863		2104	0.03512	0.03778	0.04457	0.04677	0.04922		2104	0.03523	0.03809	0.04269	0.04835	0.04188
	2105	0.0338	0.03823	0.04522	0.04414		2105	0.03657	0.0353	0.0378	0.0459	0.04886		2105	0.03537	0.03793	0.04474	0.04693	0.04938		2105	0.03545	0.03827	0.04286	0.04854	0.04212
	2106	0.03403	0.03845	0.04539	0.04429		2106	0.03683	0.0355	0.038	0.0461	0.04898		2106	0.0356	0.03809	0.04494	0.0471	0.04947		2106	0.03567	0.03845	0.04307	0.04871	0.0423
	2107	0.03426	0.03866	0.04557	0.04437		2107	0.03707	0.03569	0.0382	0.0463	0.04903		2107	0.03583	0.0383	0.04515	0.04727	0.04953		2107	0.03589	0.03865	0.04331	0.04886	0.04241
	2108	0.03445	0.03889	0.04577	0.04455		2108	0.03734	0.03593	0.0384	0.0465	0.04921		2108	0.03607	0.0385	0.04537	0.04745	0.04971		2108	0.03613	0.03885	0.04358	0.04903	0.04255
	2109	0.0346	0.03912	0.046	0.0448		2109	0.03755	0.03617	0.03859	0.0467	0.04947		2109	0.03631	0.0387	0.04559	0.04767	0.04997		2109	0.03635	0.03905	0.04385	0.04925	0.04276
	2110	0.03487	0.03931	0.0462	0.04506		2110	0.03773	0.03641	0.03883	0.04691	0.0497		2110	0.03649	0.0389	0.04578	0.04791	0.05023		2110	0.03657	0.03922	0.04401	0.04948	0.04298
	2111	0.03521	0.03949	0.04638	0.0453		2111	0.03789	0.0366	0.03908	0.04707	0.04993		2111	0.03673	0.0391	0.04593	0.0481	0.05047		2111	0.03679	0.03939	0.04413	0.04968	0.0432
	2112	0.03549	0.03968	0.04656	0.04548		2112	0.03811	0.0368	0.03928	0.04723	0.05016		2112	0.03698	0.0393	0.04608	0.0483	0.05071		2112	0.037	0.03954	0.04429	0.04987	0.04338
	2113	0.03569	0.03987	0.04675	0.04556		2113	0.03827	0.037	0.03943	0.04738	0.05031		2113	0.03718	0.03949	0.04623	0.0485	0.05091		2113	0.0372	0.03969	0.04448	0.05005	0.04352
	2114	0.03584	0.04007	0.04696	0.04567		2114	0.03842	0.03719	0.03959	0.04763	0.05042		2114	0.03732	0.03973	0.04644	0.0487	0.05107		2114	0.03738	0.03986	0.04472	0.05025	0.04369
	2115	0.03595	0.0403	0.04718	0.04585		2115	0.03863	0.03743	0.03979	0.04787	0.05059		2115	0.03751	0.03998	0.0467	0.0489	0.05123		2115	0.03758	0.04009	0.04502	0.05045	0.0439
	2116	0.0361	0.04054	0.04741	0.04603		2116	0.03886	0.03767	0.04003	0.04811	0.0508		2116	0.0378	0.04018	0.04695	0.0491	0.05137		2116	0.03781	0.04029	0.04529	0.05065	0.04408
	2117	0.03638	0.04076	0.04761	0.04622		2117	0.039	0.0379	0.04028	0.0483	0.05101		2117	0.03808	0.04033	0.04716	0.0493	0.05149		2117	0.03805	0.04051	0.04545	0.05089	0.04423
	2118	0.03664	0.04097	0.04777	0.04639		2118	0.03913	0.03813	0.04049	0.04851	0.05117		2118	0.0383	0.04047	0.04737	0.04952	0.05163		2118	0.03827	0.04069	0.04559	0.05112	0.04435
	2119	0.03684	0.04117	0.0479	0.04659		2119	0.03938	0.03837	0.04059	0.04867	0.05136		2119	0.03853	0.04063	0.04754	0.04965	0.0519		2119	0.03848	0.04082	0.04576	0.05128	0.04451
	2120	0.03703	0.04138	0.04802	0.04683		2120	0.0397	0.03861	0.04075	0.04883	0.05155		2120	0.03878	0.04078	0.04771	0.04975	0.05217		2120	0.03871	0.04099	0.0459	0.05141	0.04473
	2121	0.03723	0.04159	0.04819	0.04703		2121	0.04	0.0388	0.04094	0.049	0.0517		2121	0.03897	0.04103	0.0479	0.04988	0.05229		2121	0.03894	0.04122	0.04604	0.05158	0.04497
	2122	0.03737	0.04179	0.04839	0.04715		2122	0.04031	0.039	0.04113	0.04917	0.05185		2122	0.03915	0.04125	0.04808	0.0501	0.05247		2122	0.03914	0.04138	0.04621	0.05177	0.04513
	2123	0.03751	0.04198	0.04859	0.04727		2123	0.04058	0.0392	0.04129	0.04935	0.05205		2123	0.03937	0.04143	0.04824	0.0503	0.05275		2123	0.03933	0.04151	0.04641	0.05198	0.04525
	2124	0.03772	0.04218	0.04879	0.04742		2124	0.04081	0.0394	0.0415	0.04956	0.05222		2124	0.0396	0.04159	0.04843	0.05051	0.05299		2124	0.03954	0.04171	0.04659	0.0522	0.04536
	2125	0.03799	0.04241	0.04898	0.04758		2125	0.041	0.0396	0.0417	0.04983	0.05229		2125	0.03983	0.0418	0.04869	0.05067	0.05313		2125	0.03977	0.04192	0.04683	0.05241	0.04549
	2126	0.03822	0.04263	0.04916	0.04774		2126	0.04118	0.0398	0.0419	0.05008	0.05243		2126	0.04005	0.042	0.04895	0.05083	0.05332		2126	0.03999	0.04206	0.04709	0.05261	0.04566
	2127	0.03841	0.04284	0.04933	0.04785		2127	0.04145	0.04	0.0421	0.05028	0.05254		2127	0.04023	0.0422	0.04915	0.05097	0.05343		2127	0.0402	0.04225	0.04729	0.05277	0.04581
	2128	0.03857	0.04305	0.04952	0.04795		2128	0.04177	0.04021	0.04232	0.05044	0.05265		2128	0.04043	0.04241	0.04929	0.05113	0.05345		2128	0.04041	0.0425	0.04744	0.05291	0.04594
	2129	0.03873	0.04321	0.04968	0.04807		2129	0.04197	0.04037	0.04245	0.05054	0.05278		2129	0.04066	0.04258	0.04943	0.05127	0.0535		2129	0.04058	0.04266	0.04758	0.05306	0.04607
	2130	0.03887	0.04333	0.04983	0.04824		2130	0.04205	0.04053	0.04256	0.05064	0.05302		2130	0.0408	0.04271	0.04955	0.05139	0.0537		2130	0.04072	0.04273	0.04771	0.05322	0.0462
	2131	0.03905	0.04346	0.05	0.04841		2131	0.04218	0.04069	0.04266	0.05082	0.05315		2131	0.04094	0.04279	0.04969	0.05154	0.05387		2131	0.04087	0.04281	0.04783	0.0534	0.04637
	2132	0.03929	0.04363	0.05019	0.04859		2132	0.04239	0.0409	0.04283	0.05105	0.05324		2132	0.04117	0.04292	0.04989	0.05177	0.05402		2132	0.04107	0.04296	0.04798	0.0536	0.04656
	2133	0.03956	0.04383	0.05039	0.0488		2133	0.04262	0.0411	0.04299	0.05124	0.05341		2133	0.04141	0.04309	0.05008	0.05201	0.05422		2133	0.04128	0.04316	0.04814	0.0538	0.04678
	2134	0.03981	0.04402	0.05055	0.04901		2134	0.04291	0.0413	0.0432	0.05137	0.05368		2134	0.0416	0.04331	0.05022	0.05221	0.05449		2134	0.04149	0.04337	0.04827	0.05398	0.04698
	2135	0.04001	0.0442	0.05067	0.04919		2135	0.04317	0.04151	0.04341	0.05151	0.0539		2135	0.04181	0.04347	0.05034	0.05239	0.05467		2135	0.04168	0.04359	0.0484	0.05412	0.04715
	2136	0.04016	0.04438	0.05075	0.04929		2136	0.0433	0.04167	0.04358	0.05159	0.05398		2136	0.04198	0.04363	0.05044	0.05248	0.05473		2136	0.04186	0.04376	0.04855	0.0542	0.04722
	2137	0.0403	0.04454	0.05085	0.0494		2137	0.04345	0.04183	0.04371	0.05173	0.05403		2137	0.04211	0.04377	0.05057	0.05252	0.05479		2137	0.04202	0.04386	0.04869	0.05431	0.0473
	2138	0.0404	0.04465	0.05098	0.04957		2138	0.04367	0.04197	0.04379	0.05187	0.05409		2138	0.04218	0.04391	0.05072	0.05262	0.05491		2138	0.04215	0.04392	0.04882	0.05444	0.04747
	2139	0.04046	0.04476	0.05112	0.04972		2139	0.04375	0.0421	0.04392	0.05203	0.05419		2139	0.04234	0.044	0.05089	0.05277	0.05497		2139	0.04228	0.04401	0.04893	0.05455	0.04765
	2140	0.04059	0.04492	0.05125	0.04982		2140	0.0438	0.04222	0.0441	0.05217	0.05432		2140	0.04257	0.04409	0.05106	0.0529	0.05501		2140	0.04245	0.04413	0.04904	0.05466	0.04776
	2141	0.04079	0.04508	0.05139	0.04993		2141	0.04394	0.0424	0.04428	0.05231	0.05449		2141	0.04279	0.04423	0.05119	0.05301	0.05513		2141	0.04263	0.04427	0.04915	0.05483	0.04782
	2142	0.04095	0.04522	0.05156	0.05005		2142	0.04409	0.04257	0.04441	0.05239	0.05471		2142	0.0429	0.04437	0.05125	0.05323	0.0554		2142	0.04277	0.0444	0.0493	0.05502	0.04792
	2143	0.04106	0.04536	0.05172	0.05012		2143	0.04412	0.04273	0.0445	0.05252	0.05487		2143	0.04303	0.0445	0.05133	0.05346	0.05566		2143	0.0429	0.04453	0.04947	0.05516	0.04802
	2144	0.0412	0.0455	0.0519	0.05022		2144	0.04422	0.04287	0.0446	0.0527	0.05503		2144	0.04317	0.04463	0.05149	0.05361	0.05584		2144	0.04305	0.04467	0.04966	0.0553	0.04816
	2145	0.04137	0.04563	0.05208	0.05039		2145	0.04437	0.04303	0.04469	0.05288	0.05518		2145	0.0433	0.04477	0.05168	0.05373	0.05599		2145	0.04318	0.04482	0.04982	0.05545	0.04834
	2146	0.04153	0.04575	0.05222	0.05051		2146	0.04453	0.04317	0.04483	0.05301	0.05528		2146	0.04343	0.04491	0.05183	0.05387	0.05606		2146	0.04331	0.04493	0.04993	0.05557	0.04849
	2147	0.04168	0.04586	0.0523	0.05057		2147	0.04471	0.04331	0.04497	0.05309	0.05531		2147	0.04357	0.04499	0.05193	0.05401	0.05603		2147	0.04345	0.04502	0.05001	0.05565	0.04858
	2148	0.04181	0.04601	0.05239	0.05072		2148	0.04485	0.0434	0.04513	0.05323	0.05543		2148	0.04373	0.04513	0.05208	0.05409	0.05613		2148	0.04359	0.04516	0.05011	0.05576	0.04874
	2149	0.04191	0.04615	0.05254	0.05096		2149	0.04494	0.04349	0.04527	0.05337	0.05567		2149	0.04387	0.04527	0.05225	0.05423	0.05636		2149	0.04372	0.04532	0.05026	0.05592	0.04897
	2150	0.04202	0.0463	0.05267	0.05112		2150	0.04512	0.04362	0.04541	0.05351	0.05588		2150	0.04403	0.04541	0.05237	0.05437	0.05663		2150	0.04384	0.04546	0.05043	0.05609	0.0491
	2151	0.04216	0.04644	0.05278	0.05119		2151	0.04535	0.0438	0.0455	0.0536	0.05603		2151	0.04417	0.0455	0.05248	0.0545	0.05687		2151	0.04397	0.04559	0.05058	0.05622	0.04913
	2152	0.0423	0.04658	0.0529	0.05131		2152	0.04553	0.04398	0.0456	0.0537	0.05617		2152	0.04433	0.0456	0.0526	0.05463	0.05712		2152	0.04411	0.0457	0.05075	0.05636	0.04919
	2153	0.04241	0.04669	0.05303	0.05144		2153	0.04571	0.04411	0.0457	0.0538	0.0563		2153	0.04447	0.04571	0.05269	0.05477	0.05728		2153	0.04424	0.04576	0.0509	0.05649	0.04929
	2154	0.04255	0.04679	0.05313	0.05159		2154	0.04587	0.0442	0.0458	0.0539	0.05643		2154	0.0446	0.04577	0.05277	0.05491	0.05743		2154	0.04435	0.04583	0.05099	0.05661	0.0494
	2155	0.04271	0.04688	0.05319	0.05172		2155	0.04588	0.0443	0.0459	0.05401	0.05657		2155	0.04473	0.04583	0.05287	0.05501	0.05746		2155	0.04446	0.04593	0.05102	0.0567	0.04951
	2156	0.04283	0.04697	0.05325	0.05178		2156	0.04584	0.0444	0.046	0.05408	0.05658		2156	0.04486	0.04589	0.05294	0.05509	0.05743		2156	0.04457	0.04602	0.05109	0.05673	0.04955
	2157	0.04289	0.04706	0.05329	0.05174		2157	0.04588	0.04451	0.04611	0.0541	0.05655		2157	0.04491	0.046	0.05296	0.05507	0.05741		2157	0.04467	0.04608	0.0512	0.05672	0.04954
	2158	0.04292	0.04712	0.05333	0.05176		2158	0.04601	0.04457	0.04617	0.05412	0.05656		2158	0.04492	0.0461	0.05298	0.05504	0.0575		2158	0.04473	0.04616	0.05127	0.05672	0.04961
	2159	0.04292	0.04719	0.0534	0.05186		2159	0.04607	0.04463	0.04623	0.05419	0.05663		2159	0.04499	0.0462	0.05305	0.05508	0.05757		2159	0.04477	0.04626	0.05134	0.05678	0.04978
	2160	0.04296	0.04728	0.0535	0.05194		2160	0.04613	0.04469	0.04629	0.0543	0.05669		2160	0.0451	0.0463	0.05314	0.0552	0.05763		2160	0.04485	0.04633	0.05143	0.05687	0.04987
	2161	0.04307	0.04738	0.0536	0.05198		2161	0.04618	0.04479	0.0464	0.0544	0.0568		2161	0.04519	0.04641	0.05321	0.0553	0.05767		2161	0.04497	0.04641	0.05151	0.05699	0.04988
	2162	0.04323	0.04749	0.0537	0.05205		2162	0.04632	0.04493	0.0465	0.0545	0.05692		2162	0.04533	0.04647	0.0533	0.05541	0.05773		2162	0.0451	0.04651	0.05153	0.05716	0.04992
	2163	0.04333	0.0476	0.05378	0.05215		2163	0.0465	0.04507	0.0466	0.0546	0.05695		2163	0.04547	0.04653	0.05341	0.05547	0.05779		2163	0.04523	0.04658	0.05155	0.05728	0.04995
	2164	0.04341	0.04771	0.05383	0.05222		2164	0.04668	0.04523	0.04671	0.0547	0.05693		2164	0.04562	0.04659	0.0535	0.05552	0.05791		2164	0.04537	0.04661	0.05161	0.05735	0.04997
	2165	0.0435	0.04778	0.05392	0.05234		2165	0.04681	0.04525	0.04677	0.0548	0.05703		2165	0.04568	0.04671	0.05359	0.05562	0.05797		2165	0.04543	0.04667	0.0517	0.05744	0.05014
	2166	0.0436	0.04782	0.05404	0.05253		2166	0.04691	0.04525	0.04682	0.05492	0.05725		2166	0.04569	0.04677	0.05369	0.05578	0.05803		2166	0.04545	0.04675	0.05177	0.05756	0.05041
	2167	0.04372	0.04787	0.05413	0.05263		2167	0.04698	0.04528	0.04692	0.05495	0.05742		2167	0.04574	0.04683	0.05375	0.05588	0.0581		2167	0.0455	0.04682	0.05186	0.05764	0.05058
	2168	0.04386	0.04796	0.0542	0.05263		2168	0.047	0.04539	0.04709	0.05495	0.05752		2168	0.04586	0.04689	0.05378	0.05593	0.05817		2168	0.04561	0.0469	0.05196	0.05767	0.05062
	2169	0.044	0.04807	0.05425	0.05264		2169	0.04701	0.04553	0.04716	0.05498	0.05755		2169	0.04603	0.04701	0.05381	0.05597	0.05823		2169	0.04575	0.04696	0.05204	0.05771	0.05059
	2170	0.04409	0.04818	0.0543	0.05267		2170	0.0471	0.04568	0.04715	0.0551	0.05755		2170	0.04618	0.04707	0.05389	0.05602	0.0583		2170	0.04588	0.04702	0.05207	0.0578	0.05054
	2171	0.04416	0.04827	0.05438	0.05271		2171	0.04733	0.04578	0.04718	0.0552	0.05758		2171	0.04628	0.04713	0.05397	0.05612	0.05837		2171	0.04597	0.0471	0.05214	0.0579	0.05057
	2172	0.04425	0.04835	0.05452	0.05278		2172	0.04757	0.04583	0.0473	0.05529	0.05771		2172	0.04633	0.0472	0.05407	0.05628	0.05843		2172	0.04603	0.04722	0.05225	0.05799	0.05073
	2173	0.04436	0.04841	0.05464	0.05291		2173	0.04767	0.04587	0.0474	0.05543	0.05777		2173	0.04637	0.04727	0.05423	0.05639	0.05849		2173	0.04608	0.04733	0.05236	0.0581	0.05088
	2174	0.04446	0.04846	0.05474	0.05305		2174	0.04767	0.04593	0.0475	0.05557	0.05783		2174	0.04643	0.04733	0.0544	0.0564	0.05859		2174	0.04613	0.04741	0.05245	0.05821	0.05099
	2175	0.04457	0.04852	0.05483	0.05321		2175	0.04764	0.04599	0.04761	0.05572	0.05789		2175	0.04649	0.04739	0.05454	0.05643	0.05873		2175	0.04618	0.04752	0.05254	0.05831	0.0511
	2176	0.04466	0.04861	0.0549	0.05335		2176	0.0476	0.04609	0.04767	0.05577	0.058		2176	0.04659	0.04749	0.05461	0.05647	0.05888		2176	0.04627	0.04764	0.05262	0.05837	0.05118
	2177	0.04473	0.04873	0.05496	0.05342		2177	0.04767	0.04623	0.04773	0.05583	0.05809		2177	0.04673	0.04763	0.05469	0.05652	0.05897		2177	0.04641	0.04772	0.0527	0.05845	0.05118
	2178	0.04474	0.04889	0.05504	0.05342		2178	0.04797	0.04637	0.0478	0.05587	0.05823		2178	0.04687	0.04778	0.05474	0.05663	0.05906		2178	0.04659	0.04775	0.05276	0.05856	0.05117
	2179	0.04476	0.04901	0.0551	0.05345		2179	0.04825	0.04651	0.04787	0.05593	0.05837		2179	0.04701	0.04788	0.05475	0.05676	0.05917		2179	0.04672	0.04782	0.05282	0.05863	0.0512
	2180	0.04486	0.0491	0.05513	0.05348		2180	0.04835	0.0466	0.04793	0.05599	0.05839		2180	0.0471	0.04793	0.05479	0.05681	0.05917		2180	0.04681	0.04792	0.05292	0.05864	0.05125
	2181	0.04501	0.04918	0.05518	0.0535		2181	0.04836	0.04671	0.04799	0.0561	0.05832		2181	0.0472	0.04797	0.05491	0.05682	0.05903		2181	0.0469	0.04796	0.05306	0.05867	0.05129
	2182	0.0451	0.04926	0.05529	0.05358		2182	0.04845	0.04677	0.0481	0.0562	0.05829		2182	0.0473	0.04803	0.05504	0.05689	0.05901		2182	0.04699	0.04796	0.05319	0.05876	0.0514
	2183	0.04516	0.04934	0.05542	0.05374		2183	0.04857	0.04682	0.0482	0.05631	0.05844		2183	0.0474	0.04809	0.05513	0.057	0.05921		2183	0.04706	0.04806	0.05329	0.05887	0.05156
	2184	0.04525	0.04945	0.05552	0.05383		2184	0.04868	0.04693	0.0483	0.05637	0.05866		2184	0.0475	0.0482	0.0552	0.05709	0.05948		2184	0.04717	0.0482	0.05334	0.05898	0.05163
	2185	0.04539	0.04956	0.0556	0.05386		2185	0.04873	0.04705	0.0484	0.05643	0.05879		2185	0.0476	0.04831	0.05526	0.05723	0.05968		2185	0.04731	0.04831	0.05336	0.0591	0.05165
	2186	0.04556	0.04964	0.05566	0.0539		2186	0.04877	0.04713	0.0485	0.0565	0.05883		2186	0.0477	0.04838	0.05534	0.05736	0.05983		2186	0.0474	0.04837	0.05341	0.05918	0.05171
	2187	0.04572	0.0497	0.05572	0.05395		2187	0.04879	0.04719	0.0486	0.05657	0.05889		2187	0.0478	0.0484	0.05545	0.05742	0.05997		2187	0.04746	0.04846	0.05351	0.05923	0.05179
	2188	0.04574	0.04979	0.05579	0.05398		2188	0.04884	0.04731	0.0487	0.05662	0.059		2188	0.04791	0.04842	0.05558	0.05739	0.06013		2188	0.04753	0.04855	0.05361	0.05931	0.05184
	2189	0.04573	0.04988	0.05591	0.05406		2189	0.04896	0.04737	0.04881	0.05672	0.05908		2189	0.04797	0.04848	0.05572	0.0574	0.06027		2189	0.0476	0.04859	0.05369	0.05942	0.05196
	2190	0.04578	0.04996	0.05606	0.05425		2190	0.04913	0.04743	0.04887	0.05687	0.05925		2190	0.04803	0.04863	0.05584	0.05754	0.06042		2190	0.04769	0.04862	0.05383	0.05955	0.05214
	2191	0.04591	0.05004	0.0562	0.05446		2191	0.04929	0.04749	0.04893	0.05701	0.05947		2191	0.04809	0.04875	0.05594	0.05775	0.06049		2191	0.04779	0.04869	0.05398	0.05967	0.05232
	2192	0.04611	0.05009	0.05634	0.05463		2192	0.04936	0.0476	0.04899	0.0571	0.05957		2192	0.0482	0.04884	0.05606	0.05791	0.06048		2192	0.04788	0.04877	0.05406	0.05979	0.05249
	2193	0.04634	0.05013	0.05647	0.05476		2193	0.04935	0.0477	0.04911	0.0572	0.05956		2193	0.0483	0.04887	0.05618	0.05803	0.06043		2193	0.04796	0.04882	0.05409	0.0599	0.05264
	2194	0.04646	0.05019	0.05655	0.05483		2194	0.04938	0.0478	0.04917	0.05731	0.05957		2194	0.0484	0.04893	0.05624	0.05816	0.06039		2194	0.04803	0.04887	0.05415	0.05998	0.05272
	2195	0.04647	0.05027	0.05656	0.05483		2195	0.04948	0.04791	0.04923	0.05737	0.05961		2195	0.0485	0.04896	0.05624	0.05821	0.0604		2195	0.04808	0.04897	0.05421	0.06002	0.05272
	2196	0.04651	0.05036	0.05655	0.05488		2196	0.04965	0.04797	0.04927	0.05743	0.05959		2196	0.04861	0.04905	0.05624	0.05823	0.06039		2196	0.04816	0.04909	0.05422	0.06003	0.05279
	2197	0.0466	0.05046	0.05654	0.05502		2197	0.04987	0.04803	0.04933	0.05748	0.05963		2197	0.04867	0.04917	0.05627	0.05828	0.06043		2197	0.04827	0.04916	0.05423	0.06004	0.05293
	2198	0.04665	0.05056	0.05653	0.05505		2198	0.04994	0.04809	0.04939	0.05747	0.05964		2198	0.04873	0.04928	0.05628	0.05828	0.06047		2198	0.04836	0.04927	0.05428	0.06003	0.05297
	2199	0.04669	0.05064	0.05656	0.05498		2199	0.04989	0.0482	0.04951	0.05744	0.05964		2199	0.04879	0.04934	0.05632	0.05821	0.06053		2199	0.04843	0.04944	0.05432	0.06004	0.05291
	2200	0.04674	0.05071	0.05663	0.05494		2200	0.04985	0.04831	0.04958	0.05748	0.05971		2200	0.04891	0.04934	0.05639	0.05823	0.06058		2200	0.04848	0.04957	0.05436	0.06011	0.05285
	2201	0.04681	0.05076	0.05673	0.05501		2201	0.04993	0.04838	0.04961	0.0576	0.05988		2201	0.04898	0.04936	0.0565	0.05841	0.06074		2201	0.04851	0.04959	0.05448	0.06025	0.05289
	2202	0.04687	0.05079	0.05683	0.0551		2202	0.04999	0.04841	0.0496	0.0577	0.05998		2202	0.049	0.04936	0.05658	0.05854	0.06083		2202	0.04854	0.04957	0.05461	0.06036	0.05298
	2203	0.04695	0.05082	0.05687	0.05526		2203	0.05011	0.04839	0.04959	0.05781	0.06003		2203	0.04903	0.04943	0.05663	0.05853	0.06083		2203	0.04859	0.04952	0.05467	0.06039	0.05317
	2204	0.04706	0.05084	0.05687	0.05541		2204	0.05019	0.04843	0.04963	0.0579	0.0601		2204	0.04907	0.04947	0.0567	0.05852	0.06084		2204	0.04866	0.04947	0.05468	0.06039	0.05331
	2205	0.04716	0.05087	0.05688	0.05545		2205	0.05018	0.04847	0.04967	0.05786	0.06019		2205	0.0491	0.0495	0.05671	0.05858	0.06096		2205	0.04874	0.0494	0.05469	0.0604	0.0533
	2206	0.04714	0.0509	0.05688	0.05538		2206	0.05011	0.04853	0.04973	0.05775	0.06018		2206	0.04912	0.04953	0.05665	0.05859	0.06097		2206	0.0488	0.04936	0.05466	0.0604	0.05318
	2207	0.04709	0.05095	0.05684	0.05531		2207	0.05012	0.0486	0.04977	0.05767	0.06012		2207	0.0492	0.04957	0.05662	0.05849	0.06097		2207	0.04885	0.04938	0.05463	0.06037	0.05311
	2208	0.04712	0.05103	0.05684	0.05531		2208	0.05031	0.04868	0.0498	0.05773	0.06013		2208	0.04928	0.04963	0.05666	0.05844	0.06108		2208	0.04891	0.04947	0.05469	0.06037	0.05314
	2209	0.04718	0.05108	0.05691	0.05533		2209	0.0506	0.04871	0.04982	0.05777	0.06016		2209	0.04931	0.0497	0.05668	0.05847	0.06115		2209	0.04896	0.04957	0.05482	0.06038	0.05317
	2210	0.04719	0.05111	0.05695	0.05534		2210	0.05078	0.0487	0.0499	0.05781	0.06013		2210	0.0493	0.04979	0.0567	0.05848	0.06103		2210	0.04899	0.04964	0.05491	0.06035	0.05319
	2211	0.0472	0.05111	0.05695	0.05524		2211	0.05064	0.0487	0.04998	0.0578	0.05996		2211	0.0493	0.04978	0.05673	0.05842	0.06091		2211	0.04898	0.04966	0.05491	0.06034	0.05309
	2212	0.04723	0.05108	0.05701	0.05514		2212	0.05039	0.04871	0.05001	0.05781	0.05986		2212	0.0493	0.04972	0.05675	0.05843	0.06088		2212	0.04896	0.04967	0.05489	0.0604	0.05296
	2213	0.04717	0.05106	0.05702	0.05513		2213	0.05027	0.04867	0.05	0.05777	0.05988		2213	0.0493	0.04973	0.05673	0.05845	0.06093		2213	0.04894	0.04965	0.05484	0.06042	0.05297
	2214	0.04703	0.05106	0.05698	0.05521		2214	0.05025	0.04862	0.05	0.05772	0.05997		2214	0.04929	0.04975	0.05669	0.05843	0.06097		2214	0.04893	0.04963	0.05478	0.06037	0.05311
	2215	0.04702	0.05107	0.05699	0.05524		2215	0.05029	0.04861	0.05001	0.05772	0.06006		2215	0.04933	0.04973	0.05671	0.05841	0.06103		2215	0.04894	0.04961	0.05478	0.06039	0.05315
	2216	0.04713	0.05109	0.05706	0.05526		2216	0.05046	0.0487	0.04997	0.05777	0.06017		2216	0.04937	0.04969	0.05676	0.05851	0.06108		2216	0.04897	0.04962	0.05485	0.06047	0.0531
	2217	0.0472	0.05111	0.05706	0.05527		2217	0.05055	0.04878	0.04993	0.05781	0.06017		2217	0.04941	0.0497	0.05676	0.05857	0.06109		2217	0.049	0.04966	0.05488	0.06048	0.05306
	2218	0.04721	0.05111	0.05698	0.05524		2218	0.05044	0.04881	0.0499	0.0578	0.06004		2218	0.0494	0.04971	0.05673	0.05849	0.06101		2218	0.04898	0.04971	0.05482	0.06043	0.05303
	2219	0.04722	0.0511	0.05693	0.05526		2219	0.05044	0.0488	0.04987	0.05781	0.06002		2219	0.0494	0.04967	0.0567	0.05847	0.06089		2219	0.04898	0.0497	0.05475	0.06041	0.05305
	2220	0.04724	0.05109	0.05693	0.05532		2220	0.05055	0.04881	0.04983	0.05778	0.06007		2220	0.04941	0.04963	0.05664	0.05857	0.06084		2220	0.049	0.04966	0.05469	0.06041	0.05312
	2221	0.04725	0.05103	0.0569	0.05523		2221	0.05047	0.04877	0.04977	0.0577	0.05997		2221	0.04937	0.04957	0.0566	0.05855	0.06073		2221	0.04896	0.04959	0.05459	0.06037	0.05306
	2222	0.04724	0.05095	0.05684	0.05501		2222	0.05025	0.04873	0.04973	0.05763	0.05975		2222	0.04933	0.04949	0.0566	0.05836	0.06053		2222	0.04889	0.04951	0.05452	0.06029	0.05286
	2223	0.04724	0.05092	0.05673	0.05486		2223	0.05023	0.04869	0.0497	0.05757	0.05958		2223	0.04929	0.04944	0.05657	0.05817	0.06033		2223	0.04887	0.04947	0.05448	0.06017	0.05273
	2224	0.04722	0.05094	0.05662	0.05482		2224	0.05035	0.04871	0.04967	0.05753	0.05949		2224	0.04931	0.04947	0.05648	0.05813	0.06027		2224	0.04889	0.04948	0.05448	0.06003	0.05272
	2225	0.04713	0.05092	0.05654	0.05482		2225	0.05041	0.04867	0.04963	0.05747	0.05942		2225	0.04927	0.04951	0.05641	0.05806	0.06034		2225	0.04885	0.0495	0.05449	0.05994	0.0527
	2226	0.04703	0.05089	0.05651	0.05482		2226	0.05044	0.04863	0.0496	0.05744	0.0594		2226	0.04923	0.04951	0.05635	0.05807	0.06034		2226	0.04879	0.04948	0.0545	0.05993	0.05263
	2227	0.04697	0.05086	0.05646	0.05476		2227	0.05044	0.0486	0.04957	0.05735	0.05938		2227	0.0492	0.04949	0.05626	0.05802	0.0602		2227	0.04875	0.04943	0.05447	0.05991	0.05253
	2228	0.04695	0.0508	0.05638	0.05463		2228	0.05031	0.04859	0.04953	0.05723	0.05931		2228	0.04917	0.04937	0.05618	0.05795	0.06007		2228	0.04871	0.04934	0.05439	0.05985	0.05241
	2229	0.04692	0.05071	0.05628	0.0545		2229	0.05013	0.04848	0.04947	0.0571	0.05921		2229	0.04913	0.04926	0.05609	0.05779	0.06005		2229	0.04864	0.04924	0.05428	0.05973	0.05231
	2230	0.04685	0.05063	0.05614	0.05431		2230	0.05011	0.04833	0.04943	0.05698	0.05909		2230	0.04908	0.04915	0.05597	0.05756	0.06001		2230	0.04858	0.04912	0.05414	0.05958	0.05215
	2231	0.04673	0.05051	0.05594	0.05401		2231	0.05019	0.04817	0.04926	0.05681	0.05889		2231	0.04899	0.04901	0.05577	0.05724	0.05978		2231	0.04847	0.04897	0.05396	0.05937	0.05187
	2232	0.04659	0.05031	0.05574	0.05373		2232	0.05019	0.048	0.04902	0.0566	0.05859		2232	0.04881	0.04882	0.05553	0.05701	0.05953		2232	0.04828	0.04881	0.05378	0.05913	0.05161
	2233	0.04645	0.05012	0.05556	0.05351		2233	0.04995	0.04782	0.04883	0.05638	0.05834		2233	0.04859	0.04869	0.05532	0.05687	0.05929		2233	0.0481	0.04867	0.0536	0.05892	0.05142
	2234	0.04632	0.04999	0.05542	0.05334		2234	0.04969	0.04769	0.04877	0.05624	0.05816		2234	0.04842	0.0486	0.05519	0.05672	0.05909		2234	0.04797	0.04851	0.05345	0.05878	0.05129
	2235	0.04617	0.0499	0.05533	0.05331		2235	0.04958	0.0476	0.04872	0.05617	0.05804		2235	0.04828	0.04852	0.05511	0.05662	0.05892		2235	0.04788	0.04835	0.05336	0.05869	0.0513
	2236	0.04604	0.04978	0.05522	0.05329		2236	0.04957	0.04751	0.04858	0.0561	0.05787		2236	0.04823	0.04836	0.05499	0.0566	0.05883		2236	0.04778	0.0482	0.05324	0.05857	0.05127
	2237	0.04589	0.04963	0.05501	0.05304		2237	0.04942	0.04737	0.0484	0.05589	0.05756		2237	0.04815	0.04813	0.0548	0.05645	0.05858		2237	0.04766	0.04806	0.05302	0.05835	0.05097
	2238	0.04572	0.04946	0.05474	0.05269		2238	0.04919	0.04723	0.04823	0.0556	0.05717		2238	0.04804	0.04789	0.05456	0.05613	0.05821		2238	0.04751	0.04794	0.05275	0.05804	0.0506
	2239	0.04556	0.04927	0.05447	0.05247		2239	0.04901	0.0471	0.04804	0.05532	0.05686		2239	0.04787	0.04768	0.05432	0.05579	0.05786		2239	0.04735	0.04781	0.05252	0.05769	0.05038
	2240	0.04546	0.04909	0.0543	0.05233		2240	0.04893	0.04697	0.04785	0.0551	0.05676		2240	0.0477	0.04754	0.05407	0.05565	0.05773		2240	0.04721	0.04762	0.05234	0.05747	0.05025
	2241	0.04533	0.04892	0.05416	0.05207		2241	0.04887	0.04683	0.04769	0.05488	0.05663		2241	0.04752	0.04747	0.05382	0.05554	0.05756		2241	0.04707	0.04738	0.05215	0.05733	0.05002
	2242	0.04518	0.04877	0.05392	0.05182		2242	0.04868	0.04669	0.04758	0.0546	0.05642		2242	0.0474	0.04739	0.05352	0.05529	0.05732		2242	0.04696	0.04716	0.05189	0.05709	0.0498
	2243	0.04505	0.04862	0.05358	0.05162		2243	0.04844	0.04662	0.0474	0.05432	0.05613		2243	0.04727	0.04721	0.05321	0.05494	0.057		2243	0.04684	0.04697	0.0516	0.05677	0.04962
	2244	0.04498	0.04844	0.05331	0.05142		2244	0.04829	0.04645	0.04723	0.05409	0.05585		2244	0.04713	0.04699	0.05299	0.05469	0.0567		2244	0.04669	0.04677	0.05134	0.05651	0.04945
	2245	0.04488	0.04827	0.0531	0.05117		2245	0.04817	0.04626	0.04707	0.05389	0.05552		2245	0.04697	0.04683	0.05283	0.05447	0.05638		2245	0.04653	0.0466	0.05113	0.05632	0.04923
	2246	0.0447	0.04811	0.0529	0.05097		2246	0.04803	0.04606	0.04691	0.05373	0.05523		2246	0.04683	0.04667	0.0527	0.05422	0.05615		2246	0.04637	0.04643	0.05097	0.05611	0.04901
	2247	0.0445	0.04795	0.05271	0.05085		2247	0.04793	0.04593	0.0467	0.05358	0.05507		2247	0.04667	0.0465	0.05256	0.05403	0.05595		2247	0.04621	0.04625	0.05084	0.05591	0.04885
	2248	0.04431	0.04777	0.05252	0.0507		2248	0.04771	0.0458	0.04649	0.05338	0.05488		2248	0.04651	0.04632	0.05239	0.05382	0.05571		2248	0.04604	0.04612	0.05066	0.05569	0.04868
	2249	0.0441	0.0476	0.05228	0.05047		2249	0.04736	0.04568	0.04632	0.05312	0.05461		2249	0.04629	0.0462	0.05218	0.05353	0.05541		2249	0.04586	0.04604	0.05041	0.05543	0.04844
	2250	0.0439	0.04746	0.05209	0.0503		2250	0.04714	0.04551	0.04619	0.05291	0.05444		2250	0.04612	0.04608	0.05196	0.05335	0.05522		2250	0.04571	0.04592	0.05021	0.05525	0.04827
	2251	0.0438	0.04731	0.05197	0.0502		2251	0.04716	0.0453	0.04611	0.05281	0.05436		2251	0.046	0.04591	0.05178	0.05337	0.05507		2251	0.04556	0.04573	0.05006	0.05517	0.04818
	2252	0.04368	0.04714	0.05184	0.05		2252	0.04708	0.04509	0.04597	0.05266	0.0542		2252	0.04588	0.04569	0.05163	0.05322	0.05493		2252	0.04539	0.04554	0.04991	0.05508	0.04797
	2253	0.04347	0.04697	0.05166	0.04971		2253	0.04681	0.04492	0.04583	0.05243	0.05389		2253	0.04571	0.04552	0.0515	0.05288	0.0548		2253	0.04522	0.04535	0.04974	0.05492	0.04765
	2254	0.04327	0.04683	0.05149	0.04943		2254	0.04652	0.0448	0.04567	0.05221	0.05365		2254	0.0455	0.0454	0.05137	0.0526	0.05468		2254	0.04507	0.04518	0.04961	0.05473	0.04736
	2255	0.04313	0.04666	0.05135	0.04922		2255	0.04629	0.04469	0.04551	0.0521	0.05343		2255	0.04531	0.04527	0.05122	0.05247	0.05449		2255	0.04492	0.04504	0.04948	0.05452	0.04716
	2256	0.04297	0.04646	0.05116	0.0491		2256	0.0461	0.04449	0.0453	0.05198	0.05326		2256	0.04507	0.04514	0.05102	0.05231	0.05435		2256	0.04472	0.04492	0.04931	0.05427	0.04706
	2257	0.04275	0.04625	0.05089	0.04903		2257	0.04591	0.0442	0.0451	0.05181	0.05307		2257	0.04483	0.04495	0.05076	0.05209	0.05426		2257	0.04448	0.04478	0.04912	0.05398	0.04704
	2258	0.04253	0.04604	0.05064	0.04889		2258	0.04567	0.04391	0.0449	0.05161	0.05289		2258	0.04459	0.04473	0.05047	0.05193	0.0541		2258	0.04423	0.04465	0.04894	0.05372	0.04696
	2259	0.04237	0.04581	0.05041	0.04862		2259	0.04543	0.04372	0.0447	0.05137	0.0526		2259	0.0444	0.04449	0.0502	0.05177	0.05381		2259	0.04398	0.04448	0.04874	0.0535	0.04674
	2260	0.04219	0.04559	0.0502	0.04833		2260	0.0452	0.04357	0.0445	0.05113	0.05232		2260	0.0442	0.0443	0.04996	0.05161	0.0535		2260	0.04377	0.04422	0.04852	0.05328	0.0465
	2261	0.04196	0.0454	0.05002	0.04805		2261	0.04496	0.0434	0.0443	0.0509	0.05208		2261	0.04399	0.0441	0.0498	0.05142	0.05318		2261	0.0436	0.04395	0.04834	0.05306	0.04628
	2262	0.04172	0.04522	0.04988	0.04777		2262	0.04477	0.04323	0.0441	0.05067	0.05193		2262	0.04383	0.0439	0.04966	0.05116	0.05295		2262	0.04343	0.04378	0.04816	0.05288	0.046
	2263	0.04143	0.04504	0.04969	0.04754		2263	0.04468	0.04305	0.0439	0.05043	0.05179		2263	0.04368	0.04369	0.04946	0.05083	0.05276		2263	0.04324	0.04363	0.04797	0.05267	0.04572
	2264	0.04111	0.04484	0.04945	0.04735		2264	0.04454	0.04283	0.04369	0.0502	0.05157		2264	0.04348	0.04352	0.04924	0.05051	0.05248		2264	0.04303	0.04347	0.04777	0.0524	0.04548
	2265	0.04087	0.04465	0.04921	0.04711		2265	0.04427	0.04258	0.04353	0.04997	0.05122		2265	0.04323	0.0434	0.04899	0.05029	0.05214		2265	0.04282	0.04335	0.04754	0.05216	0.04519
	2266	0.04074	0.04445	0.04898	0.04688		2266	0.04397	0.04243	0.04335	0.04972	0.05093		2266	0.04299	0.04329	0.04871	0.05009	0.05187		2266	0.04262	0.04323	0.04726	0.05196	0.0449
	2267	0.04064	0.04425	0.04874	0.04675		2267	0.04369	0.04228	0.04313	0.04951	0.05078		2267	0.0428	0.04307	0.04849	0.04992	0.05173		2267	0.04243	0.04304	0.04703	0.05176	0.04478
	2268	0.04058	0.04405	0.04853	0.04672		2268	0.04342	0.04207	0.04291	0.0494	0.05069		2268	0.04259	0.04285	0.04834	0.04979	0.05157		2268	0.04223	0.0428	0.04691	0.05153	0.04485
	2269	0.04055	0.04387	0.04837	0.04672		2269	0.04336	0.04184	0.04281	0.04928	0.05063		2269	0.04242	0.04267	0.04821	0.0497	0.05141		2269	0.04208	0.04258	0.0468	0.05133	0.04495
	2270	0.04047	0.04371	0.04823	0.04667		2270	0.04331	0.0417	0.04266	0.04911	0.05057		2270	0.04231	0.04252	0.04805	0.04961	0.05121		2270	0.04195	0.04239	0.04661	0.05118	0.04494
	2271	0.0403	0.0435	0.04805	0.04646		2271	0.04297	0.04156	0.04243	0.0489	0.05039		2271	0.04216	0.04227	0.04783	0.04948	0.05096		2271	0.04176	0.04221	0.04633	0.051	0.04472
	2272	0.04012	0.04326	0.04783	0.04619		2272	0.0425	0.04133	0.0422	0.04869	0.05012		2272	0.04193	0.04204	0.04757	0.04931	0.05077		2272	0.04152	0.04203	0.04605	0.05079	0.04444
	2273	0.03997	0.04304	0.04762	0.046		2273	0.04227	0.04111	0.04197	0.04853	0.04993		2273	0.04169	0.04189	0.04734	0.0491	0.05067		2273	0.04131	0.04184	0.04584	0.05059	0.04421
	2274	0.0398	0.04287	0.04745	0.04585		2274	0.04217	0.04099	0.04173	0.04837	0.04975		2274	0.04149	0.04177	0.04716	0.04889	0.05061		2274	0.04115	0.04165	0.0457	0.05043	0.04401
	2275	0.03965	0.04275	0.04734	0.04566		2275	0.04204	0.04091	0.04161	0.04823	0.04953		2275	0.04132	0.04166	0.04703	0.04872	0.05036		2275	0.04103	0.04149	0.04565	0.05027	0.04379
	2276	0.0395	0.04263	0.04724	0.04551		2276	0.04201	0.04078	0.04158	0.04807	0.04929		2276	0.0412	0.04155	0.04691	0.04862	0.05004		2276	0.04091	0.04138	0.04562	0.05011	0.04366
	2277	0.03936	0.04249	0.0471	0.0454		2277	0.04195	0.04061	0.04149	0.0479	0.0491		2277	0.04108	0.04142	0.04683	0.04843	0.0498		2277	0.04077	0.04122	0.04549	0.04996	0.04356
	2278	0.03915	0.04231	0.0469	0.04522		2278	0.0417	0.04041	0.04131	0.04772	0.04888		2278	0.04091	0.0412	0.04671	0.04813	0.04968		2278	0.0406	0.04099	0.04524	0.04983	0.04336
	2279	0.03885	0.0421	0.04674	0.04503		2279	0.04147	0.04017	0.04109	0.0476	0.04874		2279	0.0407	0.041	0.04654	0.04799	0.04962		2279	0.04037	0.04073	0.04503	0.04971	0.04321
	2280	0.03856	0.0419	0.04662	0.04492		2280	0.04136	0.03992	0.04092	0.04749	0.04866		2280	0.04049	0.04079	0.04636	0.04801	0.04959		2280	0.04013	0.04053	0.04487	0.04959	0.04315
	2281	0.03834	0.04175	0.04643	0.04481		2281	0.04117	0.03972	0.0408	0.04727	0.04863		2281	0.04033	0.04063	0.04615	0.04787	0.04961		2281	0.03997	0.04039	0.04466	0.04942	0.04304
	2282	0.03819	0.04162	0.04621	0.04464		2282	0.04083	0.03957	0.04067	0.04704	0.04857		2282	0.04017	0.04046	0.04593	0.0476	0.04958		2282	0.03985	0.04027	0.04445	0.04922	0.04283
	2283	0.03801	0.0415	0.04608	0.04446		2283	0.04063	0.03943	0.04053	0.04688	0.04852		2283	0.04003	0.04035	0.04579	0.04743	0.04952		2283	0.03973	0.04017	0.04431	0.04909	0.04264
	2284	0.03787	0.04138	0.046	0.04435		2284	0.04057	0.03929	0.0404	0.04679	0.04838		2284	0.03987	0.04027	0.04573	0.04729	0.04939		2284	0.03958	0.0401	0.0442	0.04901	0.04253
	2285	0.03782	0.04125	0.04592	0.0443		2285	0.04048	0.03921	0.04028	0.04673	0.04821		2285	0.03971	0.04022	0.04567	0.04717	0.04918		2285	0.03944	0.04002	0.04409	0.04894	0.0425
	2286	0.03775	0.04107	0.04584	0.04421		2286	0.04032	0.03909	0.0401	0.0467	0.04799		2286	0.03949	0.04008	0.04554	0.04717	0.04893		2286	0.03925	0.03989	0.04398	0.04885	0.04245
	2287	0.03765	0.04089	0.04569	0.04403		2287	0.04023	0.03887	0.03992	0.04655	0.04783		2287	0.03933	0.03991	0.04538	0.04702	0.04867		2287	0.03907	0.03977	0.04384	0.04866	0.04226
	2288	0.03758	0.0407	0.04542	0.04382		2288	0.04017	0.03865	0.03981	0.04623	0.04767		2288	0.03917	0.03971	0.0452	0.04667	0.04839		2288	0.03892	0.03965	0.04364	0.04835	0.04196
	2289	0.03751	0.04048	0.04517	0.04354		2289	0.03997	0.03847	0.03966	0.04591	0.04751		2289	0.03901	0.03947	0.04489	0.04642	0.04814		2289	0.03875	0.03943	0.04338	0.04806	0.04172
	2290	0.03734	0.04025	0.04501	0.04319		2290	0.03963	0.03831	0.03943	0.04568	0.04728		2290	0.03879	0.03922	0.04455	0.04637	0.04797		2290	0.03854	0.03915	0.04315	0.04786	0.04151
	2291	0.03716	0.04006	0.04487	0.04299		2291	0.03946	0.0381	0.03922	0.04552	0.04716		2291	0.03863	0.03901	0.04438	0.04629	0.04778		2291	0.03835	0.03894	0.04297	0.04771	0.04137
	2292	0.03703	0.03991	0.04472	0.04298		2292	0.03941	0.03789	0.03907	0.0454	0.04703		2292	0.03848	0.0389	0.04435	0.0461	0.04752		2292	0.03818	0.03884	0.04282	0.04758	0.04134
	2293	0.03692	0.03973	0.04459	0.04287		2293	0.03937	0.03773	0.03891	0.04527	0.04682		2293	0.03828	0.03878	0.04423	0.04593	0.04733		2293	0.03798	0.03874	0.04271	0.04743	0.04126
	2294	0.03669	0.03953	0.04449	0.04258		2294	0.03913	0.03757	0.03871	0.04513	0.04652		2294	0.03803	0.0386	0.04406	0.04579	0.04713		2294	0.03774	0.03864	0.04265	0.04727	0.04097
	2295	0.03635	0.03934	0.04431	0.04239		2295	0.03882	0.03741	0.03847	0.04498	0.0463		2295	0.03779	0.03843	0.04397	0.04556	0.04683		2295	0.03749	0.03852	0.04258	0.04707	0.0407
	2296	0.03599	0.03917	0.04402	0.04235		2296	0.03855	0.03721	0.03824	0.04478	0.04607		2296	0.0376	0.03827	0.04381	0.04526	0.04652		2296	0.03728	0.03833	0.04238	0.04681	0.04063
	2297	0.03576	0.03898	0.04374	0.04228		2297	0.03847	0.03697	0.03809	0.04453	0.04583		2297	0.0374	0.03811	0.04355	0.04497	0.04641		2297	0.03711	0.03812	0.04209	0.04653	0.04062
	2298	0.03557	0.03879	0.0435	0.04208		2298	0.03841	0.03672	0.03797	0.04427	0.0456		2298	0.0372	0.03789	0.04332	0.04471	0.04638		2298	0.03694	0.03796	0.04179	0.04629	0.04044
	2299	0.03534	0.03861	0.04323	0.04179		2299	0.03817	0.03653	0.03783	0.044	0.04537		2299	0.03701	0.03772	0.04308	0.04439	0.04629		2299	0.03676	0.0378	0.04152	0.04603	0.04007
	2300	0.03514	0.03842	0.04298	0.04146		2300	0.03781	0.03635	0.03768	0.04371	0.04513		2300	0.03677	0.03762	0.04279	0.04411	0.04612		2300	0.03659	0.03759	0.04129	0.04579	0.03972
	2301	0.035	0.03819	0.04283	0.04128		2301	0.03739	0.03613	0.03748	0.04353	0.04502		2301	0.03652	0.03743	0.04256	0.04392	0.04588		2301	0.03638	0.03733	0.04107	0.04563	0.03958
	2302	0.03483	0.03796	0.04264	0.04126		2302	0.03716	0.03589	0.03723	0.04335	0.04495		2302	0.03632	0.03716	0.04242	0.04378	0.04557		2302	0.03617	0.03707	0.04088	0.04543	0.0396
	2303	0.03462	0.03776	0.04237	0.04119		2303	0.03706	0.0357	0.03699	0.04313	0.04483		2303	0.03617	0.03688	0.04227	0.04357	0.04539		2303	0.03596	0.03685	0.04075	0.04514	0.03953
	2304	0.03446	0.03758	0.04214	0.04097		2304	0.03687	0.0355	0.0368	0.04293	0.04472		2304	0.03601	0.0367	0.04206	0.04338	0.04536		2304	0.03574	0.03665	0.04069	0.04494	0.03925
	2305	0.03424	0.03738	0.04197	0.04066		2305	0.03656	0.0353	0.0366	0.04275	0.04454		2305	0.03581	0.0365	0.04182	0.04325	0.04526		2305	0.03553	0.03641	0.04055	0.0448	0.03891
	2306	0.0339	0.03719	0.04177	0.04033		2306	0.03627	0.0351	0.03639	0.04253	0.04423		2306	0.03557	0.03629	0.04156	0.04308	0.04494		2306	0.03532	0.03621	0.04028	0.04461	0.03864
	2307	0.03362	0.03699	0.04158	0.04005		2307	0.03601	0.0349	0.03622	0.04229	0.04392		2307	0.03533	0.03613	0.0413	0.04286	0.04458		2307	0.03511	0.03609	0.04001	0.04437	0.03844
	2308	0.03348	0.03676	0.04142	0.03991		2308	0.03568	0.0347	0.03612	0.0421	0.04366		2308	0.03508	0.03598	0.04107	0.04264	0.04429		2308	0.0349	0.03596	0.03976	0.04413	0.03834
	2309	0.03327	0.03655	0.0412	0.03983		2309	0.03543	0.03449	0.03593	0.04188	0.04343		2309	0.03492	0.03578	0.04085	0.04242	0.04415		2309	0.03472	0.03582	0.0395	0.04387	0.03827
	2310	0.03298	0.03639	0.04099	0.03971		2310	0.03532	0.03432	0.03565	0.04175	0.04332		2310	0.03479	0.03553	0.0407	0.04224	0.04418		2310	0.03455	0.03565	0.03931	0.04367	0.03811
	2311	0.03286	0.03625	0.0409	0.03955		2311	0.03527	0.03419	0.03541	0.04165	0.04327		2311	0.03471	0.03529	0.04064	0.04216	0.04416		2311	0.03442	0.03541	0.03927	0.04358	0.03791
	2312	0.03288	0.03607	0.04083	0.03932		2312	0.03507	0.03411	0.03527	0.04152	0.04307		2312	0.03459	0.03508	0.04054	0.04199	0.04393		2312	0.03427	0.03518	0.03921	0.04346	0.03773
	2313	0.03288	0.03585	0.0406	0.03908		2313	0.03472	0.03398	0.03513	0.0413	0.04273		2313	0.03438	0.03494	0.04031	0.04173	0.0436		2313	0.03404	0.03512	0.03893	0.04323	0.03757
	2314	0.03284	0.03565	0.04031	0.03893		2314	0.03443	0.03381	0.03499	0.04109	0.04239		2314	0.03412	0.03487	0.04007	0.04147	0.04327		2314	0.03383	0.03512	0.03858	0.04296	0.03744
	2315	0.03274	0.03551	0.04011	0.03885		2315	0.03427	0.03359	0.03489	0.04092	0.04223		2315	0.03391	0.03481	0.03992	0.04134	0.04306		2315	0.03371	0.03501	0.0383	0.04283	0.03731
	2316	0.03253	0.03543	0.04001	0.03869		2316	0.03424	0.03342	0.03483	0.04079	0.04218		2316	0.03379	0.0347	0.03982	0.04127	0.043		2316	0.03362	0.03488	0.03811	0.04281	0.03711
	2317	0.03242	0.03535	0.03994	0.03841		2317	0.03433	0.03329	0.03477	0.04069	0.04206		2317	0.03371	0.0346	0.03975	0.04119	0.04279		2317	0.03353	0.03479	0.03807	0.04274	0.03682
	2318	0.03244	0.03522	0.03994	0.03824		2318	0.03412	0.03321	0.03471	0.04063	0.04183		2318	0.03358	0.0345	0.03974	0.04115	0.04238		2318	0.03342	0.03462	0.03813	0.04267	0.03662
	2319	0.03231	0.03506	0.03993	0.03825		2319	0.03365	0.03309	0.03461	0.04058	0.04173		2319	0.03341	0.03441	0.03967	0.04114	0.04213		2319	0.03325	0.03447	0.03815	0.0426	0.03664
	2320	0.03197	0.03492	0.03978	0.0383		2320	0.03334	0.03288	0.03448	0.04048	0.04175		2320	0.0332	0.03428	0.03948	0.04113	0.04226		2320	0.03303	0.03442	0.03809	0.04242	0.03675
	2321	0.03162	0.03477	0.03953	0.03832		2321	0.03325	0.03262	0.03429	0.04033	0.04184		2321	0.03299	0.03409	0.03924	0.0411	0.04253		2321	0.0328	0.03435	0.038	0.04214	0.03683
	2322	0.03138	0.03464	0.0394	0.03827		2322	0.0331	0.03241	0.03414	0.0402	0.04201		2322	0.03282	0.03394	0.03901	0.04109	0.04277		2322	0.03266	0.03419	0.03795	0.04197	0.03681
	2323	0.03118	0.03456	0.03939	0.03814		2323	0.03297	0.03227	0.03407	0.04007	0.04217		2323	0.03268	0.03387	0.03883	0.04099	0.04296		2323	0.03258	0.03404	0.03787	0.04194	0.03673
	2324	0.03123	0.03449	0.03929	0.03792		2324	0.03313	0.03226	0.03398	0.03992	0.04204		2324	0.03263	0.03381	0.03872	0.0408	0.04275		2324	0.03254	0.03398	0.03775	0.04186	0.03647
	2325	0.03132	0.03438	0.03916	0.03779		2325	0.03325	0.03223	0.03383	0.03981	0.04179		2325	0.03259	0.0337	0.03867	0.0406	0.04232		2325	0.03246	0.03391	0.03758	0.04178	0.03622
	2326	0.03127	0.03425	0.03911	0.03777		2326	0.03319	0.03213	0.03367	0.0398	0.04167		2326	0.03247	0.0336	0.0387	0.04055	0.04203		2326	0.0323	0.03388	0.03744	0.04183	0.03607
	2327	0.03104	0.03411	0.03908	0.03779		2327	0.03308	0.03191	0.03353	0.03979	0.04169		2327	0.03223	0.03352	0.0387	0.04054	0.04204		2327	0.03207	0.03388	0.03735	0.04189	0.03601
	2328	0.03087	0.03391	0.03897	0.03777		2328	0.0329	0.03167	0.0334	0.03969	0.04159		2328	0.03199	0.03335	0.03861	0.0404	0.04202		2328	0.03184	0.03372	0.03718	0.0418	0.03605
	2329	0.0307	0.03366	0.03883	0.03773		2329	0.03264	0.03142	0.03327	0.03952	0.04143		2329	0.03179	0.03315	0.03843	0.04013	0.04193		2329	0.03165	0.03339	0.03695	0.04159	0.03615
	2330	0.03049	0.03345	0.03872	0.03753		2330	0.03245	0.03121	0.03313	0.03927	0.04114		2330	0.03162	0.03299	0.03819	0.03988	0.04172		2330	0.03147	0.03317	0.03676	0.04136	0.03608
	2331	0.03029	0.0333	0.03857	0.03718		2331	0.03245	0.03109	0.03297	0.03903	0.04085		2331	0.0315	0.03287	0.03795	0.03971	0.04147		2331	0.03132	0.0331	0.03662	0.04113	0.03581
	2332	0.02999	0.03322	0.0384	0.03698		2332	0.03241	0.03101	0.03281	0.03892	0.04072		2332	0.03139	0.03276	0.0378	0.03961	0.0413		2332	0.03121	0.03298	0.03648	0.04097	0.03558
	2333	0.02962	0.03314	0.03825	0.03698		2333	0.03217	0.0309	0.0326	0.03887	0.04077		2333	0.03118	0.03267	0.03775	0.03962	0.04127		2333	0.0311	0.0328	0.03633	0.04093	0.03546
	2334	0.02942	0.03296	0.03804	0.03689		2334	0.03196	0.03065	0.03239	0.03866	0.04079		2334	0.03093	0.03247	0.03757	0.03954	0.04121		2334	0.03092	0.03253	0.03614	0.04081	0.0353
	2335	0.0294	0.0327	0.03777	0.03671		2335	0.03175	0.03037	0.03223	0.03838	0.04071		2335	0.03069	0.03213	0.0373	0.03934	0.04109		2335	0.03069	0.03221	0.03592	0.04055	0.03517
	2336	0.02931	0.03249	0.03754	0.03662		2336	0.03152	0.03018	0.03204	0.03815	0.0406		2336	0.03051	0.03196	0.03709	0.03909	0.04103		2336	0.0305	0.03203	0.03573	0.04032	0.03511
	2337	0.02907	0.03233	0.03742	0.03659		2337	0.03122	0.0301	0.03186	0.03803	0.04047		2337	0.03028	0.03194	0.03693	0.03888	0.04095		2337	0.0303	0.03202	0.03558	0.04015	0.03506
	2338	0.02875	0.0321	0.03732	0.03658		2338	0.03083	0.02984	0.03166	0.03789	0.04048		2338	0.02999	0.03177	0.0368	0.03874	0.04083		2338	0.03001	0.03199	0.0354	0.04001	0.03504
	2339	0.02837	0.03191	0.03718	0.03658		2339	0.03046	0.02959	0.03151	0.03781	0.04053		2339	0.02972	0.03146	0.03674	0.03866	0.04069		2339	0.02975	0.03188	0.03523	0.03992	0.03502
	2340	0.02813	0.03183	0.03713	0.03645		2340	0.03034	0.02946	0.03145	0.03767	0.04051		2340	0.02964	0.03131	0.03673	0.03863	0.04076		2340	0.02964	0.03174	0.03526	0.03988	0.03482
	2341	0.02801	0.03177	0.03712	0.03617		2341	0.03036	0.02937	0.03144	0.03751	0.04033		2341	0.02963	0.03123	0.03666	0.0386	0.04087		2341	0.02958	0.03153	0.03537	0.03983	0.03447
	2342	0.02781	0.03168	0.03703	0.03601		2342	0.03061	0.02925	0.0313	0.03745	0.04003		2342	0.02953	0.03119	0.03666	0.03845	0.04056		2342	0.02951	0.03131	0.03529	0.03973	0.03432
	2343	0.02752	0.03159	0.03681	0.03602		2343	0.03087	0.02921	0.03103	0.03745	0.03963		2343	0.02933	0.03117	0.03669	0.03813	0.04005		2343	0.02943	0.03116	0.03502	0.03955	0.03439
	2344	0.0272	0.0314	0.03647	0.03592		2344	0.03067	0.029	0.03076	0.03727	0.03938		2344	0.02902	0.03102	0.03645	0.0378	0.03996		2344	0.02919	0.03108	0.03473	0.03924	0.03433
	2345	0.02689	0.03108	0.03611	0.03568		2345	0.02997	0.02857	0.03053	0.03696	0.0393		2345	0.02865	0.03068	0.03597	0.0376	0.04013		2345	0.02878	0.03099	0.03446	0.03889	0.03411
	2346	0.02677	0.03083	0.03585	0.03538		2346	0.02949	0.02823	0.0304	0.03666	0.03926		2346	0.02844	0.03038	0.03555	0.03753	0.04007		2346	0.02851	0.03082	0.03424	0.03862	0.03386
	2347	0.02701	0.03072	0.03582	0.0351		2347	0.02933	0.02819	0.03042	0.03643	0.03922		2347	0.02845	0.03033	0.03532	0.03746	0.03999		2347	0.0285	0.03053	0.03419	0.03855	0.0336
	2348	0.02719	0.03053	0.03584	0.03485		2348	0.02915	0.02816	0.03033	0.03617	0.03912		2348	0.02839	0.03026	0.03507	0.03731	0.04001		2348	0.02842	0.0302	0.03412	0.03856	0.03328
	2349	0.02709	0.03031	0.03583	0.03464		2349	0.02903	0.02804	0.03017	0.03604	0.03883		2349	0.02823	0.03013	0.03491	0.03713	0.03961		2349	0.02824	0.02993	0.03393	0.03857	0.03296
	2350	0.02683	0.03013	0.0357	0.03452		2350	0.02879	0.02787	0.02996	0.03597	0.03853		2350	0.02807	0.02987	0.0349	0.03697	0.03907		2350	0.02807	0.02979	0.03362	0.03848	0.03282
	2351	0.02658	0.03	0.03548	0.03452		2351	0.02837	0.02772	0.02982	0.03589	0.0384		2351	0.02792	0.02963	0.03488	0.03683	0.03905		2351	0.0279	0.02973	0.03343	0.03828	0.03282
	2352	0.02632	0.02983	0.03537	0.03434		2352	0.02806	0.02749	0.02973	0.0357	0.03827		2352	0.02769	0.02953	0.03475	0.0367	0.03909		2352	0.02768	0.02972	0.0334	0.03805	0.0327
	2353	0.02599	0.02957	0.03534	0.03399		2353	0.02793	0.02717	0.02964	0.03552	0.03795		2353	0.02737	0.02943	0.0346	0.03659	0.0385		2353	0.02737	0.0296	0.03331	0.03787	0.03253
	2354	0.0257	0.02928	0.03517	0.03387		2354	0.02752	0.02682	0.0294	0.03541	0.03771		2354	0.02702	0.02923	0.03448	0.03637	0.03804		2354	0.02703	0.02943	0.03304	0.03771	0.03243
	2355	0.02553	0.02911	0.03486	0.03398		2355	0.02704	0.02664	0.02916	0.03524	0.03778		2355	0.02684	0.02902	0.03426	0.03613	0.03831		2355	0.02683	0.02935	0.03278	0.03755	0.03235
	2356	0.0254	0.02909	0.03468	0.03397		2356	0.02687	0.02667	0.02907	0.03507	0.03792		2356	0.02687	0.02886	0.03401	0.03603	0.03855		2356	0.02681	0.02934	0.03265	0.0374	0.03228
	2357	0.02536	0.02905	0.03468	0.03383		2357	0.02696	0.02668	0.02898	0.03498	0.03783		2357	0.02689	0.02875	0.0339	0.03603	0.03835		2357	0.02682	0.02919	0.03257	0.03732	0.03227
	2358	0.02539	0.02896	0.03465	0.03377		2358	0.0269	0.02663	0.02883	0.03499	0.03775		2358	0.02682	0.02866	0.03382	0.03608	0.03823		2358	0.02678	0.02892	0.03253	0.0373	0.03228
	2359	0.02531	0.02889	0.03452	0.03362		2359	0.02683	0.02659	0.02866	0.03488	0.03772		2359	0.02668	0.02864	0.03367	0.03605	0.03812		2359	0.02671	0.02876	0.0325	0.03722	0.03208
	2360	0.0251	0.02881	0.03432	0.03339		2360	0.0269	0.02647	0.02855	0.03472	0.03761		2360	0.02651	0.02855	0.03358	0.03586	0.03796		2360	0.02656	0.02872	0.03243	0.03706	0.03178
	2361	0.02495	0.02868	0.03414	0.03339		2361	0.02698	0.02623	0.02847	0.03463	0.03759		2361	0.02629	0.02843	0.03363	0.03558	0.03817		2361	0.02637	0.02871	0.03239	0.03691	0.03173
	2362	0.02492	0.02853	0.03408	0.03346		2362	0.02687	0.02603	0.02843	0.03454	0.03771		2362	0.02613	0.02831	0.03359	0.03548	0.03851		2362	0.0262	0.02865	0.03234	0.03682	0.0318
	2363	0.02485	0.02831	0.0341	0.03335		2363	0.02666	0.02582	0.02827	0.03444	0.03768		2363	0.02595	0.02817	0.03346	0.0356	0.03832		2363	0.026	0.02847	0.03217	0.03682	0.03171
	2364	0.02462	0.02806	0.03404	0.03327		2364	0.02632	0.02553	0.028	0.03444	0.03742		2364	0.02572	0.02786	0.03342	0.03572	0.03788		2364	0.02574	0.0283	0.03188	0.03683	0.0316
	2365	0.0244	0.02793	0.03373	0.03347		2365	0.02593	0.02537	0.02773	0.0344	0.03736		2365	0.02554	0.0276	0.03336	0.03562	0.03794		2365	0.02558	0.02815	0.03161	0.03668	0.03171
	2366	0.0244	0.0279	0.0334	0.03367		2366	0.02567	0.02547	0.02757	0.03413	0.03762		2366	0.02546	0.02756	0.03313	0.03536	0.03837		2366	0.02558	0.028	0.03147	0.03643	0.03182
	2367	0.02446	0.02778	0.03333	0.03351		2367	0.02551	0.02543	0.02752	0.03389	0.03764		2367	0.02528	0.02755	0.03299	0.03512	0.0385		2367	0.0255	0.02783	0.03149	0.03628	0.03173
	2368	0.02449	0.02756	0.03337	0.03311		2368	0.02519	0.02514	0.02749	0.0338	0.03734		2368	0.02503	0.02747	0.03295	0.03493	0.03817		2368	0.0253	0.02762	0.03156	0.03613	0.03153
	2369	0.02458	0.0274	0.03328	0.03273		2369	0.02486	0.02496	0.02751	0.03361	0.03699		2369	0.02491	0.0275	0.03275	0.03479	0.03771		2369	0.02518	0.02751	0.03149	0.03592	0.03117
	2370	0.02459	0.02733	0.03309	0.03254		2370	0.02499	0.02492	0.02749	0.03337	0.03671		2370	0.02489	0.02755	0.0325	0.03463	0.03737		2370	0.02511	0.02768	0.03128	0.03576	0.03078
	2371	0.02426	0.02723	0.03291	0.03254		2371	0.02511	0.02483	0.0274	0.03323	0.0364		2371	0.02477	0.02742	0.03241	0.03436	0.03719		2371	0.02493	0.02789	0.03104	0.03559	0.03063
	2372	0.02374	0.02705	0.03273	0.03253		2372	0.02482	0.02458	0.02719	0.03313	0.03631		2372	0.02451	0.02723	0.03226	0.03413	0.037		2372	0.0247	0.02775	0.03086	0.03537	0.03069
	2373	0.02326	0.02687	0.03255	0.03226		2373	0.0246	0.02429	0.02691	0.03299	0.03631		2373	0.02421	0.02709	0.03192	0.03412	0.0367		2373	0.02449	0.02738	0.03067	0.0352	0.03065
	2374	0.02283	0.02673	0.03237	0.03182		2374	0.02472	0.02403	0.02658	0.03289	0.03614		2374	0.02401	0.02685	0.03164	0.03421	0.03652		2374	0.0243	0.02707	0.03037	0.03512	0.03042
	2375	0.02249	0.02662	0.03221	0.03167		2375	0.02483	0.02391	0.02633	0.03283	0.03609		2375	0.02389	0.02656	0.03154	0.03411	0.0366		2375	0.02418	0.02687	0.03009	0.03502	0.03039
	2376	0.02239	0.02652	0.03216	0.03175		2376	0.02485	0.02388	0.02617	0.03277	0.03605		2376	0.0238	0.02643	0.03156	0.03387	0.03674		2376	0.02409	0.0268	0.02996	0.03495	0.03049
	2377	0.02266	0.02634	0.03207	0.03181		2377	0.02466	0.0238	0.02612	0.0326	0.03586		2377	0.02372	0.02631	0.03154	0.03348	0.0367		2377	0.02393	0.02678	0.02992	0.03486	0.03045
	2378	0.02305	0.02603	0.03192	0.03176		2378	0.02405	0.02359	0.0261	0.0323	0.03569		2378	0.02357	0.02605	0.03135	0.03332	0.03646		2378	0.02371	0.02649	0.02984	0.03464	0.0304
	2379	0.02314	0.02575	0.03178	0.0315		2379	0.0236	0.02329	0.02609	0.03202	0.03555		2379	0.02329	0.02583	0.03104	0.03343	0.03586		2379	0.02352	0.02611	0.02974	0.03431	0.03042
	2380	0.02285	0.02565	0.03149	0.03105		2380	0.02377	0.02303	0.02599	0.03177	0.03523		2380	0.02305	0.02576	0.03069	0.03342	0.03533		2380	0.02333	0.02606	0.02964	0.03395	0.03023
	2381	0.02228	0.02563	0.03123	0.03066		2381	0.02397	0.02288	0.02581	0.03162	0.03502		2381	0.023	0.02557	0.03048	0.03319	0.03517		2381	0.02317	0.02616	0.02947	0.0338	0.0298
	2382	0.02156	0.0256	0.03122	0.03057		2382	0.02373	0.0228	0.02559	0.03164	0.03509		2382	0.02293	0.02535	0.03053	0.03313	0.03508		2382	0.02307	0.02605	0.02925	0.03391	0.02959
	2383	0.02106	0.02552	0.03131	0.03064		2383	0.02338	0.02271	0.02543	0.03175	0.03511		2383	0.02277	0.02533	0.03059	0.03321	0.03495		2383	0.02297	0.02591	0.02912	0.03403	0.02951
	2384	0.02107	0.02536	0.03116	0.03067		2384	0.02315	0.02258	0.02528	0.03169	0.03494		2384	0.02257	0.02531	0.03037	0.03319	0.03494		2384	0.0228	0.02585	0.02901	0.03394	0.02934
	2385	0.02118	0.02508	0.03091	0.0306		2385	0.02294	0.02239	0.02507	0.03143	0.03477		2385	0.02237	0.02513	0.03005	0.03296	0.03496		2385	0.02258	0.02565	0.02876	0.0337	0.02917
	2386	0.02102	0.0248	0.03065	0.0305		2386	0.02273	0.02224	0.02483	0.03107	0.03446		2386	0.02213	0.02495	0.02991	0.03242	0.03474		2386	0.02237	0.02541	0.02845	0.03334	0.02903
	2387	0.0208	0.02463	0.03039	0.03043		2387	0.02252	0.02216	0.02471	0.0307	0.03416		2387	0.02204	0.0248	0.02988	0.03164	0.03446		2387	0.02226	0.02527	0.0282	0.033	0.02891
	2388	0.02069	0.02453	0.03043	0.03035		2388	0.02235	0.02214	0.02468	0.03043	0.03429		2388	0.02205	0.02469	0.0298	0.03136	0.03438		2388	0.02225	0.02501	0.02792	0.03307	0.02884
	2389	0.0205	0.02445	0.03064	0.03019		2389	0.02228	0.02205	0.0246	0.03039	0.03459		2389	0.02186	0.02473	0.02971	0.03155	0.03447		2389	0.0222	0.02483	0.02768	0.03333	0.02881
	2390	0.02041	0.02439	0.03055	0.02993		2390	0.02226	0.02197	0.02437	0.03053	0.03443		2390	0.0216	0.02478	0.02961	0.03155	0.03452		2390	0.02203	0.02501	0.0277	0.0332	0.02866
	2391	0.02055	0.02426	0.03015	0.02962		2391	0.02217	0.02171	0.02415	0.03055	0.03391		2391	0.02145	0.02456	0.02942	0.03124	0.03465		2391	0.02177	0.02513	0.02788	0.03276	0.02834
	2392	0.02047	0.024	0.02975	0.02928		2392	0.02197	0.02132	0.02395	0.03029	0.0336		2392	0.02123	0.02423	0.02912	0.03087	0.03494		2392	0.02147	0.02488	0.02791	0.03238	0.02786
	2393	0.02018	0.02377	0.0294	0.0289		2393	0.02177	0.02097	0.02385	0.02983	0.03357		2393	0.02105	0.02394	0.02874	0.03054	0.03514		2393	0.02123	0.02463	0.02772	0.03203	0.02739
	2394	0.02004	0.0236	0.02913	0.02872		2394	0.02144	0.02085	0.02377	0.0294	0.0335		2394	0.02101	0.02363	0.02836	0.03039	0.03493		2394	0.02112	0.02443	0.0274	0.0317	0.02724
	2395	0.01994	0.02339	0.02911	0.02878		2395	0.02109	0.02081	0.02369	0.02908	0.03342		2395	0.02096	0.02345	0.02809	0.0305	0.03463		2395	0.02105	0.02404	0.02708	0.03164	0.02735
	2396	0.01991	0.02322	0.02916	0.02889		2396	0.02102	0.02069	0.02366	0.02893	0.03337		2396	0.0208	0.02344	0.02808	0.0305	0.03437		2396	0.02094	0.02372	0.02695	0.03171	0.02752
[truncated: 4 more rows]

## Sheet: Fig 2
A	Wavelength	Reflectance				B	Wavelength	Reflectance					C	Wavelength	Reflectance					D	Wavelength	Reflectance
	nm						nm							nm							nm
		>0.02	0.015-0.02	0.01-0.015	<0.001			>0.2	0.15-0.2	0.1-0.15	0.1-0.05	<0.05			>80%	76%-80%	71%-75%	65%-70%	<65%			>80%	75%-80%	70%-75%	65%-70%	<65%
	400	8.39118e-05	0.000106241	0.000119327	0.000124706		400	8.57143e-05	8.5714e-05	0.000104857	0.000115714	0.000147429		400	0.000104286	9.82857e-05	0.000114949	0.000128286	0.000147429		400	0.000103932	0.000103335	0.000100676	0.00012461	0.000123453
	401	9.68762e-05	0.000115368	0.000120541	0.000121644		401	0.000115143	0.000110286	0.000115143	0.000106857	0.000145714		401	0.000115714	0.000102571	0.000117712	0.000120001	0.000132571		401	0.000113434	0.000113305	0.000105127	0.000128025	0.000118188
	402	0.000120264	0.000129285	0.00012705	0.000120459		402	0.000147429	0.000139714	0.000128285	0.00012	0.000136857		402	0.000132571	0.000121714	0.000126945	0.000126	0.000118285		402	0.000128239	0.000127563	0.000118401	0.00013472	0.000116599
	403	0.000140705	0.000143341	0.000138912	0.000126323		403	0.000164857	0.000166	0.000134857	0.000145715	0.000135714		403	0.000151715	0.000147429	0.000139973	0.000144	0.000124286		403	0.000144652	0.000134937	0.000134939	0.000145578	0.000123277
	404	0.000149295	0.000152168	0.000150413	0.000140039		404	0.000166857	0.000163143	0.000138572	0.000162572	0.000154285		404	0.000163143	0.00016	0.00015254	0.000162571	0.000148286		404	0.000156814	0.000129215	0.000147069	0.000157572	0.000137108
	405	0.000151328	0.000157614	0.000158338	0.000157949		405	0.000167428	0.000154285	0.000144	0.000167428	0.000178286		405	0.000166857	0.000145714	0.000164443	0.000167428	0.000178286		405	0.000164573	0.000122654	0.000151386	0.00016927	0.000153113
	406	0.000153602	0.00016317	0.000166002	0.000178373		406	0.000167428	0.000152571	0.00015	0.000171714	0.000197428		406	0.000165715	0.000124285	0.000175409	0.000171714	0.000203429		406	0.00017012	0.000126586	0.000153041	0.000181014	0.000171395
	407	0.000161027	0.000170219	0.00017672	0.000193558		407	0.000165143	0.000165714	0.000154286	0.000182572	0.000201714		407	0.000171714	0.000122571	0.000184865	0.000182572	0.000213143		407	0.000175287	0.000139759	0.000160995	0.000192356	0.000186398
	408	0.000170575	0.000178559	0.000189652	0.000199295		408	0.000165714	0.000184286	0.000167429	0.000195714	0.000198286		408	0.000182571	0.00015	0.000191943	0.000195714	0.000216857		408	0.000181662	0.00015457	0.000176306	0.000201743	0.000192507
	409	0.000180551	0.000184549	0.000196527	0.000199082		409	0.000171714	0.000197429	0.00018	0.000201714	0.000204285		409	0.000195714	0.000175714	0.000194739	0.000201714	0.000217429		409	0.000188069	0.000161807	0.000188107	0.000204969	0.000191071
	410	0.000186011	0.000185745	0.000195229	0.000198609		410	0.000182571	0.000197428	0.000178286	0.0002	0.000217429		410	0.000201714	0.00018	0.000194005	0.0002	0.000217428		410	0.000190979	0.000160109	0.000190057	0.000202979	0.0001893
	411	0.000184327	0.000185361	0.000192967	0.000202311		411	0.000195714	0.000182572	0.000171715	0.0002	0.00023		411	0.0002	0.000171714	0.000193905	0.0002	0.000216857		411	0.000190616	0.000161404	0.000186319	0.000201051	0.0001934
	412	0.000180367	0.000186999	0.000194924	0.000206777		412	0.000201714	0.00017	0.00017	0.0002	0.00023		412	0.0002	0.000171714	0.000196453	0.0002	0.000211429		412	0.000190441	0.000169729	0.000183748	0.000202718	0.000199849
	413	0.000179852	0.000190174	0.000198694	0.000209915		413	0.0002	0.00017	0.000184286	0.000201715	0.000217428		413	0.0002	0.000178285	0.000199538	0.0002	0.000204285		413	0.000192006	0.000179494	0.000183555	0.00020579	0.000205249
	414	0.000182304	0.000191234	0.000197278	0.000208009		414	0.000201714	0.000182571	0.000191429	0.000194	0.000202571		414	0.0002	0.00018	0.000198359	0.0002	0.000202571		414	0.000193833	0.000178029	0.000181665	0.000206294	0.000203239
	415	0.000184077	0.000188402	0.000191565	0.000204489		415	0.000195714	0.000195714	0.000184286	0.000186857	0.000202572		415	0.000201714	0.000167429	0.000193892	0.0002	0.000217428		415	0.000193803	0.000163493	0.000177929	0.000204921	0.000196816
	416	0.000184346	0.000183327	0.00018786	0.000202254		416	0.000182572	0.000203429	0.00017	0.000189143	0.000217429		416	0.000195714	0.000152571	0.000192308	0.0002	0.000229999		416	0.000190495	0.000149643	0.00017708	0.000203636	0.000191727
	417	0.000181479	0.000179044	0.000189942	0.000201406		417	0.000171715	0.000195715	0.000171714	0.000195714	0.00023		417	0.000182571	0.000154286	0.000195979	0.000201714	0.00023		417	0.000184694	0.000149468	0.000180451	0.000202744	0.000191622
	418	0.000175174	0.000177057	0.000194282	0.000200349		418	0.000165714	0.000184286	0.000178286	0.000195142	0.00023		418	0.000171714	0.000161429	0.000200759	0.000195714	0.000217429		418	0.000179615	0.000159065	0.000183616	0.000201213	0.000193757
	419	0.000166417	0.000174119	0.000193569	0.000194945		419	0.000166857	0.000165714	0.00018	0.000183143	0.000217428		419	0.000165715	0.000168571	0.000198902	0.000182571	0.000204286		419	0.000174665	0.000161878	0.000181083	0.000197768	0.000191618
	420	0.000157847	0.000167412	0.000186237	0.000189788		420	0.000161428	0.000154286	0.000169143	0.000177715	0.000204286		420	0.000166858	0.000163143	0.000188411	0.00017	0.000198285		420	0.000168267	0.000151873	0.000171497	0.000192768	0.00018714
	421	0.000149923	0.000156559	0.000175653	0.000188847		421	0.000156	0.000148286	0.000148286	0.000176571	0.0002		421	0.000161429	0.00015	0.000175403	0.000171714	0.000201714		421	0.000158588	0.000134305	0.000158818	0.000187553	0.000183756
	422	0.000144715	0.000146811	0.000167531	0.000187554		422	0.000148285	0.00015	0.000136858	0.00018	0.000195714		422	0.000156	0.000136858	0.000168076	0.000178286	0.000195714		422	0.000148719	0.000122146	0.000151178	0.000183223	0.00017948
	423	0.000142294	0.000142497	0.000163051	0.000178267		423	0.000150001	0.000151714	0.000133143	0.000167429	0.000182572		423	0.00015	0.000133143	0.000166576	0.00018	0.000182572		423	0.000143509	0.000119726	0.000149851	0.000178714	0.000168209
	424	0.000139917	0.000140596	0.000160724	0.000164746		424	0.000151715	0.000145715	0.000134286	0.000154285	0.00017		424	0.000145714	0.000134286	0.000164329	0.000167429	0.00017		424	0.000141662	0.00012057	0.000149006	0.000172681	0.000155822
	425	0.000134865	0.00013615	0.000158467	0.000161436		425	0.000145715	0.000134286	0.000128285	0.000148286	0.00017		425	0.000132572	0.000128286	0.000158608	0.000152571	0.00017		425	0.000138455	0.000116246	0.000143468	0.000167734	0.000154674
	426	0.000125514	0.000128714	0.000155498	0.000170435		426	0.000134285	0.000115715	0.000115714	0.00015	0.000184285		426	0.000120001	0.000117428	0.000153314	0.000154286	0.000184285		426	0.000130766	0.000109029	0.000135264	0.000166059	0.00016438
	427	0.000115989	0.000122705	0.000152774	0.000179285		427	0.000117428	0.000104286	0.000110286	0.000151714	0.000191428		427	0.000123429	0.000104286	0.000153386	0.000163143	0.000193143		427	0.000121318	0.000108081	0.000131609	0.000166273	0.000171948
	428	0.000108693	0.000117959	0.000148508	0.000172788		428	9.99998e-05	9.82854e-05	0.000111428	0.000144	0.000186		428	0.000124	9.82857e-05	0.000152992	0.000162571	0.00018		428	0.000112143	0.000113123	0.000131415	0.000161622	0.000164858
	429	0.000101567	0.000109858	0.000140989	0.000154042		429	8.08573e-05	9.99999e-05	0.000112571	0.000138571	0.000165715		429	0.000112571	0.000101715	0.000144931	0.00015	0.000154285		429	0.00010205	0.000112363	0.0001276	0.000150235	0.000147964
	430	9.13288e-05	9.70036e-05	0.000130345	0.000138681		430	7.1714e-05	0.000101714	0.0001	0.000133143	0.000154285		430	8.91426e-05	9.57146e-05	0.000131125	0.000139143	0.000137428		430	8.94803e-05	0.000100192	0.000117751	0.000137229	0.000134099
	431	7.92577e-05	8.55695e-05	0.000119968	0.000132425		431	6.74284e-05	9.74288e-05	8.91426e-05	0.000135999	0.000149999		431	6.99998e-05	8.2572e-05	0.000119675	0.000132572	0.000132572		431	7.68667e-05	8.96292e-05	0.000108624	0.000127815	0.000126965
	432	6.81252e-05	7.79211e-05	0.000111207	0.000126665		432	6.08569e-05	7.82856e-05	8.25722e-05	0.000123999	0.000145714		432	6.51428e-05	7.17149e-05	0.000112124	0.000128286	0.000128286		432	6.68729e-05	8.55562e-05	0.000101522	0.000120562	0.000119961
	433	5.92969e-05	7.07484e-05	0.00010326	0.000113168		433	4.99993e-05	5.4285e-05	7.82863e-05	0.0001	0.000134286		433	6.14292e-05	6.57145e-05	0.00010395	0.000117428	0.000115714		433	5.95213e-05	7.9784e-05	9.27246e-05	0.000111545	0.000108114
	434	5.29841e-05	6.21427e-05	9.58215e-05	9.86988e-05		434	3.74283e-05	3.57139e-05	6.74289e-05	7.4286e-05	0.000115714		434	5.60004e-05	6.6857e-05	9.39876e-05	0.000106	0.000108571		434	5.43732e-05	6.48335e-05	8.0937e-05	0.000102469	9.65036e-05
	435	4.6725e-05	5.45506e-05	8.93404e-05	9.30273e-05		435	3.68574e-05	3.68568e-05	5.4286e-05	6.8286e-05	0.000104286		435	5.00002e-05	6.31427e-05	8.5285e-05	9.39995e-05	0.000115714		435	5.0061e-05	4.92763e-05	7.04123e-05	9.64063e-05	9.14781e-05
	436	4.09605e-05	5.05533e-05	8.50022e-05	9.50258e-05		436	4.57149e-05	4.57143e-05	4.82854e-05	8.42863e-05	9.82857e-05		436	4.39999e-05	4.99998e-05	8.20089e-05	8.25716e-05	0.00013		436	4.53232e-05	4.49532e-05	6.63932e-05	9.40812e-05	9.17508e-05
	437	3.75077e-05	4.86468e-05	8.14161e-05	9.54728e-05		437	4.5715e-05	4.57147e-05	5.00001e-05	9.14287e-05	9.99995e-05		437	3.85708e-05	3.6857e-05	8.12074e-05	7.00001e-05	0.00013		437	4.00979e-05	5.01057e-05	6.65692e-05	9.17733e-05	9.03042e-05
	438	3.69978e-05	4.6333e-05	7.84604e-05	9.16664e-05		438	3.85724e-05	3.85717e-05	5e-05	8.42853e-05	9.99999e-05		438	3.31424e-05	3.14283e-05	8.01457e-05	6.99999e-05	0.000117428		438	3.54978e-05	5.36661e-05	6.73199e-05	8.8592e-05	8.62831e-05
	439	3.62754e-05	4.31899e-05	7.77385e-05	8.79967e-05		439	3.31434e-05	3.31429e-05	4.99999e-05	6.99998e-05	0.0001		439	3.42859e-05	3.85714e-05	7.93484e-05	8.25711e-05	0.000106		439	3.2233e-05	5.03261e-05	6.73773e-05	8.69073e-05	8.39844e-05
	440	3.25342e-05	4.12796e-05	7.86351e-05	8.63853e-05		440	3.42859e-05	3.42852e-05	4.99998e-05	7.00003e-05	9.99999e-05		440	2.65714e-05	4.39998e-05	7.90795e-05	9.57141e-05	9.39999e-05		440	2.96203e-05	4.88386e-05	6.78331e-05	8.68629e-05	8.34609e-05
	441	2.69259e-05	3.97354e-05	7.90881e-05	8.49997e-05		441	2.82856e-05	2.65718e-05	4.99999e-05	8.42859e-05	0.0001		441	2.17141e-05	5.17141e-05	7.81397e-05	0.000103429	8.08567e-05		441	2.62793e-05	5.14063e-05	6.70739e-05	8.67141e-05	8.24211e-05
	442	2.36838e-05	3.77892e-05	7.86679e-05	8.37167e-05		442	1.74282e-05	2.17152e-05	5.17145e-05	9.14291e-05	9.82857e-05		442	2.17144e-05	5.17145e-05	7.61262e-05	9.57151e-05	7.42863e-05		442	2.29672e-05	5.39057e-05	6.49237e-05	8.62515e-05	8.12102e-05
	443	2.48018e-05	3.61726e-05	7.89234e-05	8.45132e-05		443	4.28539e-06	2.17151e-05	4.39996e-05	8.42864e-05	0.000106		443	2.82858e-05	4.40003e-05	7.51139e-05	8.25723e-05	8.74292e-05		443	2.13574e-05	5.30819e-05	6.32497e-05	8.72843e-05	8.22807e-05
	444	2.58051e-05	3.48959e-05	7.95577e-05	8.82553e-05		444	-3.42903e-06	2.82859e-05	3.85714e-05	7.17139e-05	0.000113143		444	3.00007e-05	3.85716e-05	7.56003e-05	6.99995e-05	0.000114286		444	2.08393e-05	4.95063e-05	6.18237e-05	8.92226e-05	8.58957e-05
	445	2.35396e-05	3.35523e-05	7.85364e-05	8.99189e-05		445	4.28563e-06	2.99997e-05	3.31426e-05	6.57136e-05	0.000112572		445	1.74293e-05	3.31428e-05	7.6192e-05	6.99996e-05	0.000121429		445	1.9541e-05	4.72659e-05	6.0527e-05	8.88768e-05	8.64973e-05
	446	1.82002e-05	3.186e-05	7.48962e-05	8.53274e-05		446	1.74285e-05	1.74282e-05	3.25716e-05	6.51418e-05	0.000100001		446	4.286e-06	3.25715e-05	7.45809e-05	8.42848e-05	0.000101713		446	1.68819e-05	4.66767e-05	5.99917e-05	8.45968e-05	8.06511e-05
	447	1.2544e-05	2.9584e-05	6.96909e-05	7.72137e-05		447	3.00002e-05	4.28539e-06	3.25716e-05	6.5714e-05	8.74281e-05		447	-1.71451e-06	3.2571e-05	7.0732e-05	9.1428e-05	7.42854e-05		447	1.39326e-05	4.40369e-05	5.89405e-05	7.85681e-05	7.20436e-05
	448	1.01286e-05	2.7271e-05	6.66161e-05	7.18425e-05		448	3.00004e-05	-1.71465e-06	3.48569e-05	7.34286e-05	8.68565e-05		448	-1.71433e-06	3.48568e-05	6.82913e-05	8.42861e-05	6.82851e-05		448	1.22948e-05	3.76831e-05	5.71187e-05	7.57007e-05	6.75762e-05
	449	1.21167e-05	2.5542e-05	6.65378e-05	7.12232e-05		449	1.74285e-05	-1.71447e-06	3.25715e-05	7.82855e-05	9.39995e-05		449	4.28576e-06	3.42857e-05	6.79177e-05	7.17144e-05	8.2571e-05		449	1.19485e-05	3.21509e-05	5.50205e-05	7.64075e-05	6.84491e-05
	450	1.38245e-05	2.43847e-05	6.68888e-05	7.2314e-05		450	4.28567e-06	4.28563e-06	3.2571e-05	7.99999e-05	0.000101714		450	1.74283e-05	2.6571e-05	6.71713e-05	6.57143e-05	9.74284e-05		450	1.11483e-05	3.25011e-05	5.26008e-05	7.69209e-05	7.02753e-05
	451	1.15598e-05	2.35548e-05	6.54792e-05	7.21372e-05		451	-1.71437e-06	1.74285e-05	3.48568e-05	6.74286e-05	0.000101714		451	2.99998e-05	2.17139e-05	6.43718e-05	6.51433e-05	9.74283e-05		451	9.17572e-06	3.73087e-05	5.01642e-05	7.4955e-05	6.97239e-05
	452	6.37919e-06	2.26282e-05	6.19696e-05	7.0491e-05		452	1.91256e-10	3.00002e-05	3.42857e-05	5.42858e-05	9.57145e-05		452	3.17142e-05	2.17147e-05	6.05979e-05	6.74286e-05	8.25723e-05		452	6.40858e-06	4.17137e-05	4.77778e-05	7.13248e-05	6.7133e-05
	453	2.75639e-06	2.04718e-05	5.79187e-05	6.88946e-05		453	1.91256e-10	3.17148e-05	2.82854e-05	4.82854e-05	8.25711e-05		453	1.31434e-05	2.82854e-05	5.73254e-05	6.7428e-05	7.00008e-05		453	3.28255e-06	4.10409e-05	4.61524e-05	6.75203e-05	6.49206e-05
	454	1.79876e-06	1.62599e-05	5.42206e-05	6.70493e-05		454	1.71457e-06	1.3143e-05	1.74285e-05	5.00006e-05	7.17145e-05		454	-1.31423e-05	2.99997e-05	5.42377e-05	6.68573e-05	7.17148e-05		454	4.42151e-07	3.22709e-05	4.3932e-05	6.39304e-05	6.29522e-05
	455	6.49881e-07	1.05741e-05	5.0444e-05	6.22608e-05		455	-4.28529e-06	-1.31425e-05	4.2861e-06	5.17151e-05	6.57149e-05		455	-3.17141e-05	1.74287e-05	4.96648e-05	6.31424e-05	7.82867e-05		455	-2.07303e-06	1.79762e-05	3.97744e-05	5.97689e-05	5.83521e-05
	456	-2.60421e-06	4.91418e-06	4.53096e-05	5.35758e-05		456	-1.7428e-05	-3.17141e-05	-1.71441e-06	4.4e-05	6.51428e-05		456	-2.99999e-05	4.28545e-06	4.31052e-05	4.99995e-05	8.00001e-05		456	-4.83081e-06	5.67508e-06	3.27845e-05	5.43563e-05	4.95579e-05
	457	-8.08024e-06	8.29215e-07	3.86679e-05	4.52474e-05		457	-2.99995e-05	-2.99999e-05	1.53035e-10	3.85717e-05	6.74295e-05		457	-1.74287e-05	-1.7146e-06	3.58684e-05	3.68574e-05	6.74284e-05		457	-8.21072e-06	1.97503e-06	2.39761e-05	4.81349e-05	4.06433e-05
	458	-1.26474e-05	-1.12936e-06	3.27135e-05	4.06152e-05		458	-2.99999e-05	-1.74289e-05	1.53035e-10	3.31438e-05	6.74289e-05		458	-4.28543e-06	-3.29316e-11	3.00329e-05	3.14292e-05	5.42861e-05		458	-1.14687e-05	6.18097e-06	1.75158e-05	4.23363e-05	3.58682e-05
	459	-1.52308e-05	-1.93011e-06	2.95067e-05	3.96627e-05		459	-1.74289e-05	-4.28603e-06	1.53035e-10	3.25724e-05	6.68573e-05		459	3.42853e-06	-3.29316e-11	2.73249e-05	3.85726e-05	4.82857e-05		459	-1.36118e-05	1.01943e-05	1.55341e-05	3.84232e-05	3.56775e-05
	460	-1.51825e-05	-2.73607e-06	2.94157e-05	4.06341e-05		460	-2.57203e-06	3.42802e-06	1.53035e-10	3.25715e-05	6.14288e-05		460	-4.28543e-06	-3.29316e-11	2.77962e-05	4.57149e-05	5.00005e-05		460	-1.43412e-05	7.46722e-06	1.78347e-05	3.75886e-05	3.75199e-05
	461	-1.37189e-05	-3.81902e-06	3.05e-05	4.09595e-05		461	-2.57208e-06	-4.28617e-06	1.53035e-10	3.48577e-05	5.59998e-05		461	-1.74285e-05	-3.29316e-11	2.88379e-05	4.5714e-05	4.99998e-05		461	-1.47273e-05	1.89503e-06	2.03837e-05	3.89305e-05	3.80794e-05
	462	-1.26879e-05	-5.08506e-06	3.00591e-05	3.9632e-05		462	-1.74287e-05	-1.74287e-05	1.53035e-10	3.42862e-05	4.99997e-05		462	-3e-05	-3.29316e-11	2.77129e-05	3.85712e-05	4.9999e-05		462	-1.58538e-05	2.15385e-07	1.96923e-05	3.91589e-05	3.64062e-05
	463	-1.26479e-05	-5.94439e-06	2.7035e-05	3.61664e-05		463	-3.00002e-05	-3.00002e-05	1.53035e-10	2.82858e-05	4.40005e-05		463	-3.00006e-05	-3.29316e-11	2.41707e-05	3.31428e-05	4.99987e-05		463	-1.66801e-05	2.72698e-06	1.56946e-05	3.594e-05	3.26363e-05
	464	-1.29762e-05	-5.64385e-06	2.41811e-05	3.36084e-05		464	-2.99994e-05	-2.99994e-05	1.53035e-10	1.57141e-05	3.68575e-05		464	-1.74289e-05	-3.29316e-11	2.16453e-05	3.42858e-05	5.00002e-05		464	-1.59682e-05	6.20556e-06	1.21683e-05	3.18482e-05	3.00314e-05
	465	-1.34733e-05	-4.82009e-06	2.39732e-05	3.30606e-05		465	-1.57136e-05	-1.7428e-05	1.53035e-10	8.57114e-06	3.74277e-05		465	-2.5717e-06	-3.29316e-11	2.22628e-05	2.65719e-05	4.99999e-05		465	-1.48531e-05	7.30349e-06	1.28574e-05	3.03013e-05	2.93291e-05
	466	-1.6032e-05	-4.78359e-06	2.60994e-05	3.44247e-05		466	-8.57133e-06	-2.57124e-06	1.53035e-10	1.57147e-05	4.99994e-05		466	-2.57175e-06	-3.29316e-11	2.4695e-05	2.17145e-05	5e-05		466	-1.55097e-05	6.20537e-06	1.58006e-05	3.2293e-05	3.03889e-05
	467	-2.00148e-05	-6.49657e-06	2.822e-05	3.59749e-05		467	-1.57142e-05	-2.57128e-06	1.53035e-10	3e-05	6.25702e-05		467	-1.74279e-05	-3.29316e-11	2.61663e-05	2.17135e-05	5.17146e-05		467	-1.83447e-05	4.31469e-06	1.64074e-05	3.52042e-05	3.21769e-05
	468	-2.21854e-05	-8.84136e-06	2.73835e-05	3.48095e-05		468	-3e-05	-1.74283e-05	1.53035e-10	2.99998e-05	6.48571e-05		468	-2.99994e-05	-3.29316e-11	2.45472e-05	2.65708e-05	4.39999e-05		468	-2.11601e-05	2.89536e-06	1.35401e-05	3.53054e-05	3.13855e-05
	469	-2.00334e-05	-9.64537e-06	2.42497e-05	3.25601e-05		469	-2.99999e-05	-3e-05	1.53035e-10	1.57139e-05	4.99997e-05		469	-2.99999e-05	-3.29316e-11	2.1372e-05	3.42853e-05	3.85712e-05		469	-2.12874e-05	2.21838e-06	1.04693e-05	3.28923e-05	2.88351e-05
	470	-1.51409e-05	-8.29719e-06	2.14037e-05	3.03446e-05		470	-1.57143e-05	-2.99999e-05	1.53035e-10	8.57141e-06	3.68569e-05		470	-1.57147e-05	1.71435e-06	1.89154e-05	3.48571e-05	3.31432e-05		470	-1.87651e-05	2.67017e-06	9.78278e-06	3.01678e-05	2.6037e-05
	471	-1.1605e-05	-6.67995e-06	2.00576e-05	2.75975e-05		471	-8.57091e-06	-1.74287e-05	1.53035e-10	1.57135e-05	3.31426e-05		471	-8.57245e-06	-4.28551e-06	1.81747e-05	3.4286e-05	3.25715e-05		471	-1.58468e-05	1.91235e-06	1.02395e-05	2.82524e-05	2.36622e-05
	472	-1.12614e-05	-6.19696e-06	1.95204e-05	2.45455e-05		472	-1.57144e-05	-4.28543e-06	1.53035e-10	3.00003e-05	3.25716e-05		472	-1.57151e-05	-1.74286e-05	1.83805e-05	2.65708e-05	3.25709e-05		472	-1.42892e-05	-2.74211e-07	9.60061e-06	2.69843e-05	2.19702e-05
	473	-1.27123e-05	-6.20162e-06	1.93396e-05	2.33528e-05		473	-3e-05	3.42853e-06	1.53035e-10	3e-05	3.25716e-05		473	-2.99996e-05	-2.99999e-05	1.88403e-05	2.17142e-05	3.48568e-05		473	-1.42828e-05	1.79529e-07	8.13788e-06	2.64586e-05	2.17498e-05
	474	-1.32887e-05	-5.84651e-06	1.97209e-05	2.51496e-05		474	-3.00006e-05	-4.28543e-06	1.53035e-10	1.57146e-05	3.31425e-05		474	-2.99998e-05	-3.00001e-05	1.93062e-05	2.1714e-05	3.25709e-05		474	-1.50432e-05	4.64289e-06	8.62626e-06	2.63979e-05	2.31543e-05
	475	-1.24687e-05	-5.44054e-06	2.02971e-05	2.78924e-05		475	-1.74289e-05	-1.74285e-05	1.53035e-10	8.57076e-06	3.85714e-05		475	-1.74283e-05	-1.74286e-05	1.94836e-05	2.82857e-05	3.25709e-05		475	-1.56634e-05	8.10117e-06	1.17333e-05	2.62578e-05	2.45946e-05
	476	-1.2331e-05	-5.894e-06	2.10753e-05	2.88207e-05		476	-2.5717e-06	-3e-05	1.53035e-10	1.57134e-05	4.57137e-05		476	-2.5711e-06	-4.28533e-06	1.965e-05	2.82856e-05	3.48571e-05		476	-1.57997e-05	6.16197e-06	1.38686e-05	2.62295e-05	2.51819e-05
	477	-1.43507e-05	-6.73676e-06	2.14727e-05	2.58713e-05		477	-2.57175e-06	-3.00006e-05	1.53035e-10	2.99993e-05	4.57137e-05		477	-2.57115e-06	-1.26387e-10	1.93388e-05	2.17141e-05	3.25716e-05		477	-1.53804e-05	3.50147e-07	1.28727e-05	2.64878e-05	2.31877e-05
	478	-1.66398e-05	-6.5897e-06	2.23133e-05	2.21181e-05		478	-1.74279e-05	-1.74289e-05	1.53035e-10	2.82845e-05	3.85714e-05		478	-1.74286e-05	6.00001e-06	1.89589e-05	2.17134e-05	3.2572e-05		478	-1.45475e-05	-3.18888e-06	1.15306e-05	2.77304e-05	2.06942e-05
	479	-1.59346e-05	-4.99136e-06	2.43631e-05	2.29959e-05		479	-2.99994e-05	-4.28608e-06	1.53035e-10	2.17143e-05	3.14291e-05		479	-3.00003e-05	1.14284e-05	2.04974e-05	2.6572e-05	3.31437e-05		479	-1.35766e-05	-5.72607e-07	1.27683e-05	3.01853e-05	2.21763e-05
	480	-1.14452e-05	-2.42194e-06	2.6188e-05	2.86109e-05		480	-2.99999e-05	1.71396e-06	1.53035e-10	2.17142e-05	3.85723e-05		480	-3e-05	1.68574e-05	2.40892e-05	3.42862e-05	3.8572e-05		480	-1.20921e-05	5.49654e-06	1.65383e-05	3.22371e-05	2.73305e-05
	481	-5.38877e-06	9.61742e-07	2.68122e-05	3.48122e-05		481	-1.74287e-05	3.29763e-10	1.53035e-10	2.65711e-05	4.57155e-05		481	-1.74286e-05	1.74285e-05	2.78666e-05	3.48569e-05	4.40009e-05		481	-9.31648e-06	1.21287e-05	2.03388e-05	3.29329e-05	3.24902e-05
	482	-1.80159e-06	3.89057e-06	2.70608e-05	3.70351e-05		482	-4.28636e-06	1.71471e-06	1.53035e-10	3.42843e-05	4.57159e-05		482	-4.28576e-06	1.74286e-05	2.99322e-05	3.25715e-05	5.17142e-05		482	-6.3789e-06	1.62605e-05	2.15944e-05	3.34553e-05	3.42898e-05
	483	-2.7711e-06	5.03684e-06	2.76827e-05	3.53013e-05		483	1.71368e-06	-4.28538e-06	1.53035e-10	3.48569e-05	3.68587e-05		483	1.71429e-06	1.68574e-05	2.99589e-05	3.25709e-05	4.99998e-05		483	-4.98667e-06	1.6008e-05	2.08716e-05	3.46918e-05	3.24691e-05
	484	-6.62277e-06	4.2102e-06	2.875e-05	3.46917e-05		484	5.00679e-11	-1.74279e-05	1.53035e-10	3.25709e-05	3.74298e-05		484	1.8917e-10	1.14282e-05	2.94714e-05	3.31424e-05	4.82855e-05		484	-5.5891e-06	1.17185e-05	1.99965e-05	3.69663e-05	3.10781e-05
	485	-8.98656e-06	3.00292e-06	3.10141e-05	4.01502e-05		485	5.00679e-11	-2.99994e-05	-1.71423e-06	3.25709e-05	5.00001e-05		485	1.8917e-10	6.00001e-06	3.02822e-05	3.85707e-05	5.59996e-05		485	-6.59627e-06	7.35192e-06	2.07558e-05	4.03596e-05	3.53147e-05
	486	-6.72433e-06	3.04316e-06	3.46381e-05	4.78399e-05		486	5.00679e-11	-2.99999e-05	4.28563e-06	3.31432e-05	6.25714e-05		486	1.8917e-10	-1.7146e-06	3.37319e-05	4.39995e-05	6.14281e-05		486	-6.39031e-06	5.40937e-06	2.43909e-05	4.442e-05	4.25389e-05
	487	-9.05103e-07	5.11442e-06	3.88887e-05	5.11625e-05		487	5.00679e-11	-1.91431e-05	1.74287e-05	3.85719e-05	6.31424e-05		487	1.8917e-10	-3.29316e-11	3.84856e-05	5.17142e-05	6.85707e-05		487	-4.58993e-06	7.94182e-06	2.98835e-05	4.8101e-05	4.69526e-05
	488	4.40004e-06	9.0093e-06	4.19894e-05	4.84574e-05		488	5.00679e-11	-6.48347e-10	3e-05	4.40003e-05	5.42854e-05		488	1.8917e-10	-1.71441e-06	4.22648e-05	5.00007e-05	6.14281e-05		488	-1.58785e-06	1.58332e-05	3.40817e-05	4.9851e-05	4.59656e-05
	489	7.0191e-06	1.43149e-05	4.43052e-05	4.59999e-05		489	5.00679e-11	1.91423e-05	2.82854e-05	5.17142e-05	5.25708e-05		489	1.8917e-10	4.28591e-06	4.46278e-05	4.82859e-05	5.4286e-05		489	2.50736e-06	2.67961e-05	3.70917e-05	5.07009e-05	4.39936e-05
	490	8.02605e-06	2.05972e-05	4.83986e-05	5.13826e-05		490	5.00679e-11	3.00004e-05	2.17147e-05	4.99998e-05	6.57138e-05		490	-1.71419e-06	1.57145e-05	4.74694e-05	5.42859e-05	5.2571e-05		490	7.84565e-06	3.60042e-05	4.14005e-05	5.43988e-05	4.81353e-05
	491	1.03311e-05	2.71088e-05	5.66895e-05	6.42056e-05		491	-1.71433e-06	2.82855e-05	2e-05	4.82846e-05	8.42852e-05		491	4.28567e-06	3.42861e-05	5.38008e-05	6.57148e-05	6.57144e-05		491	1.39798e-05	4.01701e-05	4.89143e-05	6.38267e-05	5.96515e-05
	492	1.65037e-05	3.45866e-05	6.84814e-05	7.80154e-05		492	4.28576e-06	2.17141e-05	3.08572e-05	5.42863e-05	9.57132e-05		492	1.74288e-05	4.57151e-05	6.3712e-05	8.42865e-05	8.42852e-05		492	2.12809e-05	4.42556e-05	5.94793e-05	7.65927e-05	7.34515e-05
	493	2.50956e-05	4.33152e-05	7.91525e-05	8.64973e-05		493	1.57143e-05	2e-05	5.17154e-05	6.57151e-05	9.99996e-05		493	2.8286e-05	5.00003e-05	7.40942e-05	9.57142e-05	9.40007e-05		493	2.91852e-05	5.3528e-05	7.06376e-05	8.70684e-05	8.26695e-05
	494	3.28144e-05	5.14873e-05	8.65191e-05	9.15833e-05		494	3.42859e-05	3.25715e-05	6.3143e-05	8.42865e-05	0.000104285		494	3.42861e-05	5.59997e-05	8.22105e-05	0.000101714	0.000106001		494	3.62138e-05	6.52482e-05	7.93242e-05	9.36928e-05	8.82638e-05
	495	3.84736e-05	5.75491e-05	9.22705e-05	9.82052e-05		495	4.57141e-05	4.5715e-05	6.68566e-05	9.4001e-05	0.000115715		495	3.3143e-05	6.14279e-05	8.92136e-05	9.82853e-05	0.000115714		495	4.1854e-05	7.14658e-05	8.56045e-05	0.000100081	9.45128e-05
	496	4.57374e-05	6.44001e-05	0.000100659	0.00010943		496	5.00008e-05	5.00007e-05	6.57147e-05	0.000104285	0.000132572		496	3.68569e-05	6.51434e-05	9.91106e-05	0.000104285	0.000132572		496	4.88908e-05	7.45681e-05	9.35728e-05	0.00011059	0.000104955
	497	5.71547e-05	7.53346e-05	0.000113869	0.000125344		497	5.42861e-05	5.42862e-05	7.00001e-05	0.000121714	0.000150001		497	4.82849e-05	7.00001e-05	0.000113318	0.000115714	0.00015		497	6.01888e-05	8.16842e-05	0.000105194	0.000125944	0.000120272
	498	7.15776e-05	9.04123e-05	0.000129401	0.000142203		498	6.57147e-05	6.57141e-05	8.68567e-05	0.000145713	0.000167429		498	6.57139e-05	8.91421e-05	0.000129427	0.000132571	0.000167428		498	7.54484e-05	9.47205e-05	0.000120153	0.000142703	0.000136204
	499	8.53953e-05	0.000105939	0.000143565	0.000156948		499	8.25718e-05	8.25712e-05	0.000113142	0.000162571	0.000184285		499	8.85717e-05	0.000110857	0.000143647	0.00015	0.000184285		499	9.12051e-05	0.000108534	0.000135253	0.000157453	0.000149423
	500	9.8325e-05	0.000119348	0.000156984	0.000170751		500	9.99996e-05	0.0001	0.00013	0.000167429	0.000194		500	0.000113143	0.00013	0.00015674	0.000167428	0.000194		500	0.000104697	0.000120561	0.000150183	0.000170966	0.000161813
	501	0.000110951	0.000131405	0.000171819	0.000184591		501	0.000117428	0.000117429	0.000132572	0.000171715	0.000206		501	0.00013	0.000134858	0.00017136	0.000182572	0.000206		501	0.000116059	0.000133373	0.000165956	0.000184988	0.000175975
	502	0.000122548	0.000143819	0.000187565	0.000197855		502	0.000132571	0.000132572	0.000137429	0.000180857	0.000215714		502	0.000132571	0.000136857	0.000187691	0.000199999	0.000215714		502	0.000127265	0.000146967	0.000181394	0.000200051	0.000191405
	503	0.000135834	0.000158295	0.000202963	0.000210342		503	0.00015	0.00015	0.000154286	0.000198286	0.000232573		503	0.000137429	0.000148285	0.00020358	0.000217428	0.000232571		503	0.000141921	0.000157864	0.000195984	0.000216335	0.000205366
	504	0.000153436	0.000176298	0.000219082	0.000225158		504	0.000165714	0.000165714	0.000176571	0.000221715	0.00025		504	0.000152572	0.000165715	0.000219441	0.000232571	0.000248286		504	0.000161505	0.000169759	0.000211954	0.000234087	0.000219138
	505	0.000177127	0.0001991	0.000238417	0.000244989		505	0.000188572	0.000188571	0.000199999	0.00025	0.000265714		505	0.000182572	0.000186857	0.000238634	0.000248286	0.000271714		505	0.000185362	0.000190681	0.000232951	0.000254121	0.000236508
	506	0.000203101	0.000224747	0.000261564	0.000269431		506	0.000211429	0.000211429	0.000221715	0.000278285	0.000286857		506	0.000213143	0.000215714	0.00026206	0.00027	0.0003		506	0.000210813	0.000219076	0.000257656	0.000276618	0.000259976
	507	0.000225996	0.000249869	0.000287037	0.000295237		507	0.000232572	0.000232571	0.00025	0.0003	0.000315714		507	0.000232572	0.000251714	0.000287122	0.000304285	0.000328285		507	0.000235744	0.000245128	0.000282387	0.000300942	0.000287105
	508	0.000247586	0.000274198	0.00031259	0.000320351		508	0.000254285	0.000254286	0.000278285	0.000321713	0.000351715		508	0.000252571	0.000278285	0.000312295	0.000345713	0.000349999		508	0.000261358	0.000263139	0.000305904	0.000327055	0.000313429
	509	0.000273732	0.000300677	0.000338706	0.000346359		509	0.000281428	0.000283143	0.000300001	0.00035	0.000378286		509	0.000287429	0.000300001	0.000339309	0.000381714	0.000371715		509	0.000289975	0.000280776	0.00033072	0.000355463	0.000338434
	510	0.000305663	0.000331691	0.000365736	0.000372316		510	0.000321143	0.000315142	0.000321715	0.000378286	0.000400001		510	0.000334286	0.000321715	0.000367893	0.000395714	0.0004		510	0.000322242	0.000309383	0.000357786	0.000384081	0.00036257
	511	0.000340267	0.000365803	0.000392543	0.000396127		511	0.000361429	0.000348286	0.000348285	0.000398287	0.000421714		511	0.000374	0.000348285	0.000396406	0.000404287	0.000428286		511	0.000356651	0.000347089	0.000386805	0.000410048	0.000386037
	512	0.000375092	0.000400101	0.000420423	0.000420044		512	0.0004	0.000389143	0.000382571	0.000426001	0.000448286		512	0.0004	0.000382571	0.000424948	0.000418286	0.00045		512	0.000392181	0.000381016	0.000418158	0.000436013	0.00041061
	513	0.000409883	0.000434581	0.000452541	0.000450116		513	0.000436857	0.000432571	0.000417428	0.000465715	0.000482572		513	0.000424286	0.000417428	0.000457328	0.000452571	0.000469999		513	0.000429325	0.000406514	0.000452618	0.000467754	0.000440681
	514	0.00044797	0.000472545	0.000490178	0.000487449		514	0.000483143	0.000478286	0.00045	0.000510857	0.000517429		514	0.00047	0.00045	0.000495631	0.000499999	0.000504286		514	0.000470626	0.000432486	0.000489695	0.000506636	0.000477444
	515	0.00049206	0.000516469	0.000531195	0.000527066		515	0.000534285	0.000517428	0.000482572	0.000551714	0.000551714		515	0.000528286	0.000482572	0.000537562	0.000545714	0.000544		515	0.000517242	0.000468332	0.000529403	0.000549181	0.000517105
	516	0.000537566	0.000561988	0.000569408	0.00056183		516	0.00058	0.000556	0.000517429	0.000586571	0.000579999		516	0.000581714	0.000517429	0.000576764	0.000585999	0.000585999		516	0.000564491	0.000511466	0.000568407	0.000587477	0.000552959
	517	0.000576275	0.000599547	0.000597844	0.000587891		517	0.000614857	0.000595714	0.000551714	0.000612571	0.000597427		517	0.000614856	0.000551714	0.000606875	0.000614856	0.000614858		517	0.000604156	0.000547712	0.000598802	0.000615114	0.000579969
	518	0.000603313	0.000622962	0.000613323	0.000603182		518	0.000634286	0.000631714	0.00058	0.00063	0.000601714		518	0.000634286	0.00058	0.000624863	0.000629999	0.000630001		518	0.000631478	0.000565143	0.000615428	0.000630202	0.000595368
	519	0.000619145	0.00063431	0.000619228	0.000608396		519	0.00065	0.000647429	0.000595714	0.000634857	0.000598286		519	0.00065	0.000597429	0.000632289	0.000634286	0.000634286		519	0.000647728	0.000568355	0.000620385	0.000635395	0.000600833
	520	0.000630238	0.00064132	0.00062214	0.000608326		520	0.000667428	0.00065	0.000605999	0.000638572	0.000604286		520	0.000667428	0.000601714	0.000635349	0.000633144	0.000634856		520	0.000658761	0.000568754	0.000623164	0.000636881	0.000601695
	521	0.000641332	0.000650249	0.0006267	0.000608621		521	0.000682571	0.000654286	0.000617428	0.000644	0.000617429		521	0.000684286	0.000598286	0.000639379	0.000638571	0.000634285		521	0.000669671	0.000574598	0.000630175	0.000639808	0.000603035
	522	0.000652077	0.000660977	0.000633321	0.000612619		522	0.0007	0.000665714	0.000628286	0.000651714	0.00063		522	0.000695714	0.000604285	0.000645126	0.000645714	0.000626572		522	0.000681003	0.00058448	0.000639473	0.000645515	0.000607618
	523	0.000660701	0.000669443	0.0006377	0.000616411		523	0.000719143	0.000686	0.000634286	0.00065	0.00063		523	0.000701714	0.000617428	0.000648487	0.000647428	0.00062343		523	0.000690639	0.000592715	0.000643617	0.000649448	0.000611781
	524	0.000664732	0.000672122	0.000636198	0.000614512		524	0.000731715	0.000691429	0.000634857	0.00065	0.000617428		524	0.000699999	0.00063	0.000645446	0.000634286	0.000617429		524	0.000695448	0.000596036	0.000638688	0.000647422	0.000610212
	525	0.000662346	0.000668241	0.000628613	0.000605687		525	0.000727429	0.000685999	0.000636	0.000653428	0.000605999		525	0.000701714	0.000631715	0.000636446	0.000615714	0.000612573		525	0.000693418	0.00059297	0.000628281	0.000639263	0.00060157
	526	0.000650297	0.000655016	0.000613405	0.000590091		526	0.000697429	0.000669142	0.000625714	0.000643143	0.000595714		526	0.000697428	0.000614858	0.000620909	0.000607713	0.000597429		526	0.000680547	0.000581795	0.000612528	0.000623763	0.000585664
	527	0.000626166	0.000629408	0.000588205	0.000566704		527	0.000655999	0.000647429	0.000599143	0.000614286	0.000581715		527	0.000681714	0.000586001	0.00059661	0.000591428	0.000567429		527	0.000653574	0.000559788	0.000588745	0.000598903	0.000561771
	528	0.000591812	0.000592253	0.00055295	0.000535236		528	0.000615714	0.000612572	0.00055	0.000567428	0.000547429		528	0.000647429	0.000545714	0.000562904	0.000564285	0.000538571		528	0.00061424	0.000528099	0.000555075	0.00056415	0.000530289
	529	0.000552301	0.00054993	0.000513	0.000499062		529	0.00058257	0.000567429	0.000502571	0.000521714	0.0005		529	0.000601714	0.000498285	0.00052345	0.000515715	0.000511427		529	0.000570333	0.000491349	0.000514469	0.000524256	0.000494984
	530	0.000513769	0.000511447	0.000476292	0.000464317		530	0.00055	0.000521715	0.000469999	0.000480857	0.000452571		530	0.000548285	0.000458571	0.000485067	0.000476	0.000484286		530	0.000530954	0.000456953	0.000475952	0.000486886	0.000461311
	531	0.000478903	0.000479489	0.0004464	0.00043543		531	0.000517429	0.000480856	0.00045	0.000449999	0.000418286		531	0.000504286	0.000433142	0.000451477	0.000448286	0.00045		531	0.000497817	0.000428783	0.000444725	0.000455883	0.000432727
	532	0.000445578	0.000448491	0.000419166	0.000409339		532	0.000484286	0.00045	0.00043	0.000417429	0.000404285		532	0.000467428	0.00041257	0.000420518	0.000428286	0.000417429		532	0.000464911	0.000401963	0.000416915	0.000428112	0.000406134
	533	0.000409583	0.000411601	0.000387984	0.000379231		533	0.000445715	0.000417429	0.00039743	0.000382573	0.000397429		533	0.000428286	0.00038	0.000387107	0.000401713	0.000382571		533	0.000426293	0.000368291	0.000384813	0.000397067	0.000375688
	534	0.000369697	0.000368729	0.00035169	0.000344343		534	0.000400001	0.000384286	0.000351714	0.000348286	0.000375714		534	0.000382571	0.000333143	0.000350152	0.000367429	0.000348285		534	0.00038272	0.000325047	0.000346868	0.000361534	0.000341303
	535	0.000328696	0.000325799	0.000313725	0.000309712		535	0.000354287	0.000345714	0.000298285	0.000321715	0.000334286		535	0.000337429	0.000291143	0.000311873	0.000334287	0.000321714		535	0.000339201	0.000281526	0.000306912	0.000324943	0.00030703
	536	0.000290076	0.000288085	0.000278464	0.000279379		536	0.000315715	0.000299999	0.000252572	0.000299998	0.000285714		536	0.000304287	0.000265715	0.00027607	0.000294	0.0003		536	0.000299632	0.000248302	0.000269808	0.000291093	0.000275712
	537	0.000256346	0.000257325	0.000249164	0.000254015		537	0.000282572	0.000252572	0.000218286	0.000278284	0.000256856		537	0.000276572	0.000245714	0.000246737	0.000254286	0.000276572		537	0.000265472	0.000227436	0.000239348	0.000262487	0.000248835
	538	0.000227048	0.000231461	0.000226777	0.000232048		538	0.000248285	0.000218286	0.000204287	0.000251713	0.000248286		538	0.00025	0.000216858	0.000224531	0.000218285	0.000254286		538	0.000236129	0.000211172	0.000215277	0.000239768	0.000226638
	539	0.00020188	0.000208014	0.000209805	0.000213708		539	0.000221713	0.000204287	0.000194	0.000215715	0.000245715		539	0.000221714	0.00018143	0.000207039	0.00020257	0.000237429		539	0.000210488	0.000191764	0.000195961	0.000222424	0.000209252
	540	0.000180349	0.000186794	0.000195556	0.000200346		540	0.000198285	0.000195714	0.000184284	0.000186858	0.000234286		540	0.000198284	0.000158572	0.00019079	0.0002	0.000234284		540	0.00018823	0.000169652	0.000180284	0.000208507	0.000196225
	541	0.000161775	0.000168651	0.000181514	0.000189301		541	0.000182572	0.000178285	0.000167428	0.000164001	0.000217429		541	0.000182571	0.000148285	0.000174132	0.000195714	0.000224		541	0.000169171	0.00015062	0.000166552	0.000195271	0.000184169
	542	0.000146406	0.000154934	0.000167792	0.000176673		542	0.000167428	0.000154284	0.000148287	0.000154286	0.000199999		542	0.000167428	0.000143999	0.00015861	0.00018257	0.000200001		542	0.000153904	0.000140401	0.000154607	0.000181269	0.000170676
	543	0.000135248	0.000145	0.00015611	0.000163207		543	0.000149999	0.000137428	0.000136859	0.000148285	0.000180857		543	0.00015	0.000138572	0.000146246	0.000171714	0.000174286		543	0.00014251	0.000135945	0.000145006	0.000168122	0.000157335
	544	0.000128665	0.000137196	0.000148169	0.000153514		544	0.000132571	0.000132572	0.000133144	0.00015	0.000169998		544	0.000132572	0.000133144	0.000138334	0.000167429	0.000169999		544	0.00013414	0.000130867	0.000138124	0.000159321	0.000147879
	545	0.000123988	0.000129217	0.000143069	0.000149272		545	0.000115715	0.000128286	0.000134285	0.000151715	0.000171714		545	0.000115715	0.000136001	0.000133802	0.000162572	0.000179999		545	0.000126642	0.000120985	0.000132451	0.000155018	0.000142754
	546	0.000117096	0.000119397	0.000136968	0.00014553		546	0.000104287	0.000119144	0.000129999	0.000145716	0.00018		546	0.000104286	0.000124	0.000129234	0.000145714	0.000174		546	0.000117375	0.000108275	0.000124264	0.000150925	0.000137522
	547	0.000104641	0.000107531	0.000127573	0.000136818		547	0.000100001	9.99996e-05	0.000113142	0.000136002	0.000175714		547	0.0001	0.000101714	0.000121346	0.000121715	0.000156001		547	0.000104902	9.75279e-05	0.000111377	0.000142994	0.000128911
	548	8.70101e-05	9.29998e-05	0.000114953	0.000123057		548	9.74292e-05	8.25715e-05	8.85705e-05	0.00011143	0.000151717		548	9.7428e-05	7.17144e-05	0.000108941	0.000102571	0.00013743		548	8.86968e-05	8.79757e-05	9.52523e-05	0.000130331	0.000116902
	549	6.61163e-05	7.50005e-05	0.000100304	0.000108191		549	8.17135e-05	6.91436e-05	6.57134e-05	8.8571e-05	0.000120001		549	8.00001e-05	4.82855e-05	9.29316e-05	9.9999e-05	0.000134286		549	6.86513e-05	7.55762e-05	7.8861e-05	0.000114505	0.000103436
	550	4.30633e-05	5.23688e-05	8.28316e-05	9.35431e-05		550	4.74272e-05	4.57144e-05	5.17142e-05	6.74294e-05	0.000104285		550	5.17149e-05	3.25705e-05	7.39948e-05	9.74284e-05	0.000125712		550	4.38299e-05	5.77375e-05	6.1706e-05	9.62058e-05	8.84646e-05
	551	1.64481e-05	2.38562e-05	5.88305e-05	7.36284e-05		551	-7.31174e-10	1.85713e-05	3.00012e-05	4.57137e-05	9.57148e-05		551	1.74288e-05	1.74275e-05	4.96273e-05	8.17136e-05	9.74284e-05		551	1.31713e-05	3.36486e-05	3.89443e-05	7.24949e-05	6.7218e-05
	552	-1.65617e-05	-1.10579e-05	2.64028e-05	4.44166e-05		552	-4.57146e-05	-1.94294e-05	-4.28481e-06	1.68563e-05	7.99991e-05		552	-1.57142e-05	3.42775e-06	1.7018e-05	4.74285e-05	5.4286e-05		552	-2.34754e-05	2.25941e-06	7.26575e-06	4.10394e-05	3.72156e-05
	553	-5.65251e-05	-5.09371e-05	-1.13979e-05	8.18758e-06		553	-8.42856e-05	-6.57143e-05	-4.39991e-05	-1.51428e-05	5.17148e-05		553	-5.25711e-05	-2.42855e-05	-2.1676e-05	1.39202e-10	2.00001e-05		553	-6.49305e-05	-3.49186e-05	-3.01423e-05	3.63826e-06	1.2563e-06
	554	-0.000101758	-9.33896e-05	-4.98033e-05	-2.94583e-05		554	-0.000115713	-0.000117429	-8.2572e-05	-4.82871e-05	1.74289e-05		554	-0.000102571	-7e-05	-6.17596e-05	-4.57142e-05	-4.12515e-10		554	-0.000110075	-7.2954e-05	-6.80119e-05	-3.51487e-05	-3.59402e-05
	555	-0.000149137	-0.000137595	-8.78156e-05	-6.63043e-05		555	-0.000152571	-0.000166857	-0.000121714	-8.91442e-05	-1.57152e-05		555	-0.000167428	-0.000128285	-0.000101382	-8.42838e-05	-2.00013e-05		555	-0.000158087	-0.000110241	-0.000105789	-7.34371e-05	-7.29465e-05
	556	-0.000195661	-0.000182338	-0.000125918	-0.000103267		556	-0.000204285	-0.000213142	-0.000167428	-0.000132571	-5.60008e-05		556	-0.000231714	-0.000181715	-0.000141178	-0.000117428	-5.25713e-05		556	-0.000206312	-0.000147601	-0.000145093	-0.000111625	-0.000109983
	557	-0.000238	-0.000223901	-0.000162118	-0.000138564		557	-0.000263143	-0.000253428	-0.000212572	-0.000180001	-9.57141e-05		557	-0.000275715	-0.000214858	-0.000179583	-0.000151713	-0.0001		557	-0.000249935	-0.000184046	-0.000183217	-0.000148369	-0.000144632
	558	-0.000273073	-0.000258916	-0.000193414	-0.00016865		558	-0.000314286	-0.000278285	-0.000247429	-0.000214858	-0.000129998		558	-0.000303429	-0.000234285	-0.000212919	-0.000178285	-0.000147428		558	-0.000285537	-0.000217075	-0.000215625	-0.000181004	-0.000173676
	559	-0.000300232	-0.000286344	-0.000217785	-0.000190916		559	-0.000347429	-0.000299999	-0.000269142	-0.000234285	-0.000151715		559	-0.000317429	-0.000248285	-0.000238101	-0.000200001	-0.000181712		559	-0.000313451	-0.00024281	-0.000240387	-0.000206706	-0.000194996
	560	-0.00032184	-0.000308861	-0.000237406	-0.000207721		560	-0.000369143	-0.000321714	-0.000282571	-0.000250001	-0.00016743		560	-0.000330858	-0.000271713	-0.000257104	-0.000221715	-0.000197429		560	-0.000336863	-0.000262377	-0.000261062	-0.000226624	-0.000211385
	561	-0.000341363	-0.000329598	-0.000256101	-0.000222796		561	-0.000384286	-0.000349999	-0.000298285	-0.000265714	-0.000182572		561	-0.000354285	-0.000300001	-0.000274629	-0.00025	-0.000200001		561	-0.000358533	-0.00027944	-0.000282245	-0.000244268	-0.000226831
	562	-0.000361618	-0.000350102	-0.000275554	-0.000239492		562	-0.000394	-0.000378285	-0.000321715	-0.000286857	-0.000198286		562	-0.000383142	-0.000328286	-0.000293722	-0.00028	-0.000202572		562	-0.00037985	-0.000296242	-0.000304931	-0.000262316	-0.000244159
	563	-0.000384666	-0.000371637	-0.000296585	-0.000259738		563	-0.000404286	-0.0004	-0.00035	-0.000317428	-0.000223428		563	-0.000416857	-0.000351715	-0.000315911	-0.000295715	-0.000220001		563	-0.000402401	-0.000313987	-0.000328579	-0.000282502	-0.000264858
	564	-0.000410682	-0.000395706	-0.000319678	-0.000281912		564	-0.000418286	-0.000421714	-0.000380001	-0.000345714	-0.000244		564	-0.000445714	-0.000367428	-0.000340848	-0.000304286	-0.000249999		564	-0.000427572	-0.000335273	-0.000352586	-0.00030548	-0.000287197
	565	-0.000435826	-0.000420712	-0.000343271	-0.000303565		565	-0.000454286	-0.000450001	-0.000395715	-0.000366857	-0.000266858		565	-0.000469144	-0.000382571	-0.000365457	-0.000321715	-0.00028		565	-0.000452918	-0.000360289	-0.000375482	-0.00032927	-0.00030919
	566	-0.000455985	-0.000442032	-0.000364068	-0.000321119		566	-0.000497427	-0.00048	-0.000406001	-0.000384857	-0.000284857		566	-0.000482571	-0.0004	-0.000386119	-0.000345714	-0.000295715		566	-0.000473784	-0.000383687	-0.000394722	-0.000350043	-0.00032766
	567	-0.000469766	-0.000457096	-0.00037993	-0.000334124		567	-0.000527428	-0.000497428	-0.00041743	-0.000401714	-0.000301715		567	-0.0005	-0.000417427	-0.000401349	-0.000362572	-0.000306002		567	-0.000488159	-0.000400243	-0.00040961	-0.000365759	-0.000341558
	568	-0.000478012	-0.000466945	-0.000390071	-0.000343576		568	-0.000531715	-0.000503429	-0.000428286	-0.00041257	-0.000312571		568	-0.000519142	-0.000434285	-0.000410827	-0.000367427	-0.000317427		568	-0.00049767	-0.00040966	-0.000419919	-0.000375939	-0.000351294
	569	-0.000481655	-0.000471895	-0.000393457	-0.000347906		569	-0.000517428	-0.000495714	-0.000436001	-0.000413143	-0.000314857		569	-0.000531714	-0.000449143	-0.000414057	-0.000373427	-0.00033		569	-0.000502839	-0.00041332	-0.000424322	-0.000379348	-0.000355507
	570	-0.000478219	-0.000468461	-0.00038843	-0.000344423		570	-0.000506	-0.000484286	-0.000430572	-0.000407715	-0.000301716		570	-0.000527428	-0.000443144	-0.000409153	-0.00038	-0.000331716		570	-0.000499814	-0.000409547	-0.00041938	-0.000374348	-0.000352172
	571	-0.000464814	-0.000453089	-0.00037469	-0.000333223		571	-0.000495715	-0.000467428	-0.00041857	-0.000395714	-0.000282571		571	-0.000497429	-0.000418572	-0.000395311	-0.000375715	-0.000313142		571	-0.000484811	-0.000394697	-0.000402586	-0.000361431	-0.000341209
	572	-0.00044147	-0.000428486	-0.000354988	-0.000317313		572	-0.000480001	-0.000451715	-0.000393999	-0.000379999	-0.000267429		572	-0.000454286	-0.000381429	-0.000375287	-0.000351715	-0.000288571		572	-0.000459525	-0.000372001	-0.000378479	-0.000343432	-0.000324632
	573	-0.000414299	-0.000402977	-0.000334453	-0.000299656		573	-0.000450001	-0.000428285	-0.000371714	-0.000349999	-0.000248285		573	-0.000418286	-0.000358571	-0.000354197	-0.00032	-0.000264		573	-0.000431895	-0.000350531	-0.000354648	-0.000324889	-0.000305144
	574	-0.000389846	-0.000381512	-0.000315785	-0.000282703		574	-0.000421715	-0.0004	-0.000354287	-0.000320001	-0.000236857		574	-0.000404286	-0.000348286	-0.000335303	-0.000304286	-0.000254287		574	-0.000407473	-0.000334658	-0.000335399	-0.000307772	-0.000286249
	575	-0.000369435	-0.000361976	-0.000298185	-0.000267087		575	-0.000398286	-0.000371715	-0.000345715	-0.000304286	-0.000234859		575	-0.000395715	-0.000347429	-0.000318457	-0.000294001	-0.00025		575	-0.000385242	-0.000319288	-0.000319936	-0.000291131	-0.000269743
	576	-0.000349924	-0.000340938	-0.000280893	-0.000252079		576	-0.000382571	-0.000348286	-0.00033	-0.000294	-0.000230001		576	-0.000380001	-0.00033	-0.000301912	-0.000284287	-0.000245713		576	-0.000362697	-0.000298573	-0.000304275	-0.000274754	-0.000254783
	577	-0.000328013	-0.000318251	-0.0002636	-0.00023766		577	-0.000367428	-0.000332571	-0.000299999	-0.000284285	-0.000210857		577	-0.00035	-0.0003	-0.000283954	-0.000267429	-0.000235999		577	-0.000339614	-0.000273607	-0.000285974	-0.000258358	-0.000240378
	578	-0.000305504	-0.000296562	-0.000246601	-0.000223147		578	-0.000351715	-0.000317428	-0.000271715	-0.000267428	-0.000189142		578	-0.00032	-0.000271715	-0.000265042	-0.00025	-0.000211429		578	-0.000318176	-0.000250305	-0.000265971	-0.000241651	-0.000225292
	579	-0.000285523	-0.000278693	-0.000230927	-0.000207674		579	-0.000328287	-0.0003	-0.000248285	-0.00025	-0.00017		579	-0.000304286	-0.000248287	-0.000247669	-0.000234285	-0.000188573		579	-0.000299762	-0.000234571	-0.000247956	-0.000225687	-0.000209344
	580	-0.000269	-0.000263592	-0.000216709	-0.000193089		580	-0.000300001	-0.000282572	-0.000232571	-0.000232572	-0.000165143		580	-0.000294001	-0.000232572	-0.000232446	-0.000211427	-0.000164		580	-0.000283028	-0.000224568	-0.00023318	-0.000210995	-0.000195135
	581	-0.000254052	-0.000249034	-0.000203752	-0.000180649		581	-0.000271714	-0.000267428	-0.000215714	-0.000215715	-0.000163143		581	-0.000284286	-0.000215715	-0.000218688	-0.000186857	-0.000154285		581	-0.00026622	-0.000215564	-0.000221593	-0.000197218	-0.000183739
	582	-0.000239525	-0.000233853	-0.000191618	-0.000169136		582	-0.000248286	-0.00025	-0.000204286	-0.000206001	-0.000151713		582	-0.000267428	-0.000204286	-0.00020572	-0.000170001	-0.000149999		582	-0.000249426	-0.000203451	-0.000211502	-0.000183746	-0.000173355
	583	-0.000225504	-0.000219097	-0.000180197	-0.000156668		583	-0.000232572	-0.000232571	-0.000198287	-0.000194	-0.00013257		583	-0.00025	-0.000198286	-0.000193545	-0.000165713	-0.000145714		583	-0.000234061	-0.000189559	-0.000201707	-0.000170495	-0.000161588
	584	-0.00021218	-0.000206081	-0.00016901	-0.000143726		584	-0.000215715	-0.000215715	-0.000201714	-0.000184285	-0.000115714		584	-0.000232572	-0.000201714	-0.00018261	-0.000166856	-0.000134287		584	-0.000220227	-0.000178461	-0.000191994	-0.000157748	-0.000148979
	585	-0.000199762	-0.00019476	-0.000157822	-0.000134008		585	-0.000204286	-0.000206001	-0.000195714	-0.000165714	-0.000104287		585	-0.000217428	-0.000197428	-0.000172242	-0.000163144	-0.000115715		585	-0.000207339	-0.00017222	-0.000180538	-0.000146452	-0.000139271
	586	-0.000187483	-0.000183407	-0.000146983	-0.000129207		586	-0.000198286	-0.000194	-0.000184285	-0.000154286	-0.000100001		586	-0.000199999	-0.000178286	-0.000161714	-0.000151716	-0.000104287		586	-0.000194158	-0.000166817	-0.000167574	-0.000136974	-0.000133951
	587	-0.000175002	-0.000171096	-0.000135958	-0.000123804		587	-0.000201714	-0.000184285	-0.000167429	-0.00015	-9.57154e-05		587	-0.00018257	-0.000154287	-0.000149788	-0.000132573	-0.0001		587	-0.000180867	-0.000157196	-0.000155105	-0.000127038	-0.000128055
	588	-0.000162376	-0.00015925	-0.000124576	-0.000111804		588	-0.000197428	-0.000165713	-0.000150001	-0.000145714	-8.4287e-05		588	-0.000165715	-0.00013743	-0.000136771	-0.000115714	-9.57128e-05		588	-0.000168735	-0.000144432	-0.000144791	-0.0001156	-0.000116193
	589	-0.0001507	-0.000148282	-0.000112257	-9.52875e-05		589	-0.000178286	-0.000154285	-0.000132572	-0.000134286	-6.57153e-05		589	-0.000154286	-0.000132572	-0.000123667	-0.000104285	-8.42851e-05		589	-0.000157657	-0.000131981	-0.000134752	-0.000103065	-9.9977e-05
	590	-0.000140158	-0.000136676	-9.97466e-05	-8.1603e-05		590	-0.000154286	-0.000150001	-0.000115714	-0.000117428	-5.42857e-05		590	-0.000150001	-0.000128285	-0.000111415	-9.99997e-05	-6.57144e-05		590	-0.000145879	-0.00012007	-0.00012317	-9.14384e-05	-8.58301e-05
	591	-0.000129749	-0.000123142	-8.89363e-05	-7.44559e-05		591	-0.000137429	-0.000145715	-0.000104285	-0.0001	-4.99992e-05		591	-0.000145714	-0.000117429	-0.000100886	-9.5714e-05	-5.42855e-05		591	-0.000132303	-0.000106359	-0.000110311	-8.26371e-05	-7.74759e-05
	592	-0.000118446	-0.000108581	-8.03228e-05	-6.98455e-05		592	-0.000134285	-0.000136	-9.99988e-05	-8.08565e-05	-4.57146e-05		592	-0.000134285	-0.000105999	-9.14665e-05	-8.4285e-05	-5.00002e-05		592	-0.000117934	-9.11255e-05	-9.81679e-05	-7.53344e-05	-7.1815e-05
	593	-0.000106308	-9.55978e-05	-7.20765e-05	-6.16437e-05		593	-0.000123999	-0.000111428	-9.57142e-05	-7.17144e-05	-3.25712e-05		593	-0.000117429	-9.39994e-05	-8.23415e-05	-6.57136e-05	-4.40002e-05		593	-0.000104662	-7.91714e-05	-8.76082e-05	-6.68241e-05	-6.32132e-05
	594	-9.45796e-05	-8.59064e-05	-6.37758e-05	-5.04465e-05		594	-0.0001	-8.68565e-05	-8.2571e-05	-6.57151e-05	-1.99997e-05		594	-0.0001	-8.25711e-05	-7.41642e-05	-5.42845e-05	-3.85719e-05		594	-9.44673e-05	-7.19657e-05	-7.7465e-05	-5.7515e-05	-5.24852e-05
	595	-8.41551e-05	-7.90904e-05	-5.70298e-05	-4.19132e-05		595	-7.42859e-05	-6.82858e-05	-7.17144e-05	-6.51438e-05	-2.17137e-05		595	-8.08572e-05	-7.1714e-05	-6.82691e-05	-4.82857e-05	-3.31417e-05		595	-8.71431e-05	-6.7321e-05	-6.88693e-05	-5.00046e-05	-4.45539e-05
	596	-7.64857e-05	-7.45818e-05	-5.30443e-05	-3.88441e-05		596	-6.82852e-05	-7.17144e-05	-6.57138e-05	-6.74281e-05	-2.82843e-05		596	-6.99991e-05	-6.57139e-05	-6.4626e-05	-4.99994e-05	-3.25712e-05		596	-8.20101e-05	-6.42329e-05	-6.39186e-05	-4.56185e-05	-4.17524e-05
	597	-7.30515e-05	-7.26707e-05	-5.18999e-05	-3.93893e-05		597	-8.25709e-05	-7.82859e-05	-6.51423e-05	-6.74284e-05	-2.82856e-05		597	-6.99999e-05	-6.51432e-05	-6.26754e-05	-5.00003e-05	-3.25718e-05		597	-7.89507e-05	-6.41289e-05	-6.39792e-05	-4.42425e-05	-4.21409e-05
	598	-7.34473e-05	-7.39033e-05	-5.28244e-05	-4.15884e-05		598	-9.5714e-05	-7.65714e-05	-6.57146e-05	-6.51425e-05	-2.17153e-05		598	-8.25712e-05	-6.5715e-05	-6.30215e-05	-4.82869e-05	-3.48567e-05		598	-7.84366e-05	-6.84301e-05	-6.73011e-05	-4.54697e-05	-4.3915e-05
	599	-7.70023e-05	-7.85941e-05	-5.6775e-05	-4.54919e-05		599	-0.000101714	-7.59994e-05	-7.17151e-05	-6.57143e-05	-1.99995e-05		599	-9.57147e-05	-7.17147e-05	-6.71145e-05	-5.42862e-05	-3.25706e-05		599	-8.18815e-05	-7.4727e-05	-7.2401e-05	-5.0241e-05	-4.78343e-05
	600	-8.46174e-05	-8.63548e-05	-6.51054e-05	-5.22712e-05		600	-9.8287e-05	-8.7429e-05	-8.25723e-05	-7.17148e-05	-3.08574e-05		600	-0.000100001	-8.25727e-05	-7.57141e-05	-6.57149e-05	-3.08576e-05		600	-8.97837e-05	-8.03325e-05	-8.05518e-05	-5.91797e-05	-5.51591e-05
	601	-9.67417e-05	-9.66403e-05	-7.73909e-05	-6.33196e-05		601	-0.000104286	-0.000110857	-9.40009e-05	-8.08572e-05	-5.00009e-05		601	-0.000104286	-9.40005e-05	-8.78974e-05	-8.4285e-05	-3.74288e-05		601	-0.000101686	-8.50757e-05	-9.219e-05	-7.15662e-05	-6.64402e-05
	602	-0.000111879	-0.000109389	-9.14656e-05	-7.72449e-05		602	-0.000115714	-0.00013	-0.000106001	-0.0001	-6.74287e-05		602	-0.000115714	-0.000105999	-0.000101697	-9.4e-05	-5.42867e-05		602	-0.000115708	-9.37219e-05	-0.000106889	-8.56654e-05	-7.96152e-05
	603	-0.000126796	-0.000124004	-0.000105948	-9.28523e-05		603	-0.000132571	-0.000134857	-0.000115714	-0.00011743	-8.42868e-05		603	-0.000132571	-0.000115715	-0.00011604	-0.000106	-7.65719e-05		603	-0.000130192	-0.000108407	-0.000121978	-0.000100569	-9.42528e-05
	604	-0.000139096	-0.000138884	-0.00012018	-0.000108582		604	-0.000149999	-0.000136857	-0.000134286	-0.000134286	-9.57136e-05		604	-0.000149999	-0.000134285	-0.000130413	-0.000115715	-0.000101714		604	-0.000144164	-0.000125889	-0.000134882	-0.000115412	-0.00010983
	605	-0.000150076	-0.00015239	-0.00013371	-0.000122695		605	-0.000167428	-0.000148286	-0.000145714	-0.000145713	-9.99999e-05		605	-0.000167428	-0.000145714	-0.000144784	-0.000132572	-0.000119143		605	-0.000157191	-0.000140971	-0.000145708	-0.000129598	-0.000124446
	606	-0.000161913	-0.000163943	-0.000145894	-0.000133784		606	-0.000184286	-0.000167428	-0.000149999	-0.000149999	-0.000104286		606	-0.000184286	-0.000149999	-0.000158044	-0.000151714	-0.000128285		606	-0.000169658	-0.000150475	-0.000155582	-0.000142263	-0.000135829
	607	-0.000174067	-0.000174134	-0.000155567	-0.000141035		607	-0.000195715	-0.000184286	-0.000154285	-0.000154285	-0.000115714		607	-0.000195715	-0.000154286	-0.000168202	-0.000163142	-0.000132572		607	-0.000181389	-0.000157119	-0.000165078	-0.000151965	-0.00014278
	608	-0.000184447	-0.000183214	-0.000163302	-0.000147247		608	-0.000201715	-0.000195714	-0.000165715	-0.000165714	-0.000134284		608	-0.000201715	-0.000165716	-0.000176015	-0.000166855	-0.000139144		608	-0.000191209	-0.000164268	-0.000173977	-0.000159863	-0.000148321
	609	-0.000191671	-0.000190837	-0.000170062	-0.00015411		609	-0.0002	-0.000201714	-0.000184287	-0.000184286	-0.000147429		609	-0.0002	-0.000186	-0.000182383	-0.000165714	-0.000149999		609	-0.000198425	-0.000171981	-0.000182196	-0.000166928	-0.000154716
	610	-0.000195513	-0.000195838	-0.000175287	-0.000161102		610	-0.0002	-0.0002	-0.000197429	-0.000197429	-0.000145716		610	-0.0002	-0.000191429	-0.000187062	-0.000173429	-0.000162571		610	-0.000202933	-0.000176659	-0.000188029	-0.000172604	-0.00016165
	611	-0.000196388	-0.000196424	-0.000177444	-0.00016548		611	-0.0002	-0.000199999	-0.000197428	-0.000197429	-0.000138572		611	-0.0002	-0.000184285	-0.000188605	-0.000178286	-0.000163144		611	-0.000203656	-0.000175289	-0.000190135	-0.000175097	-0.000166415
	612	-0.00019461	-0.000193095	-0.000176074	-0.000165649		612	-0.0002	-0.000201713	-0.000182571	-0.000182571	-0.000131429		612	-0.000201715	-0.00017	-0.000186688	-0.000178286	-0.000156001		612	-0.000200389	-0.000171018	-0.000188349	-0.000173947	-0.000167288
	613	-0.000189021	-0.000187576	-0.000172214	-0.000162285		613	-0.0002	-0.000195714	-0.000171714	-0.000171714	-0.000138571		613	-0.000195714	-0.000171714	-0.000182316	-0.000173428	-0.000150001		613	-0.00019416	-0.000167153	-0.000183284	-0.000170334	-0.000164544
	614	-0.000179893	-0.000181708	-0.000167177	-0.000156327		614	-0.000201714	-0.000182571	-0.000165714	-0.000165714	-0.000145714		614	-0.000182571	-0.00018	-0.000176677	-0.000167429	-0.000144001		614	-0.000186843	-0.000164516	-0.000177003	-0.00016554	-0.000158552
	615	-0.00017049	-0.00017536	-0.000160746	-0.000148868		615	-0.000195714	-0.000171715	-0.000166857	-0.000166857	-0.000147428		615	-0.000171714	-0.000174001	-0.000170492	-0.000160857	-0.000138571		615	-0.000179115	-0.000161335	-0.000170269	-0.000159521	-0.000149962
	616	-0.000162436	-0.000167031	-0.000151881	-0.000139921		616	-0.000184285	-0.000167429	-0.000163143	-0.000163143	-0.000134286		616	-0.000165714	-0.000156	-0.000162201	-0.00015	-0.000134856		616	-0.000170546	-0.00015371	-0.000162747	-0.000150702	-0.000139649
	617	-0.000154817	-0.000155819	-0.000141036	-0.00013036		617	-0.000167429	-0.000162571	-0.000151715	-0.000151714	-0.000115715		617	-0.000166857	-0.000137428	-0.000151843	-0.000139142	-0.000129999		617	-0.000160121	-0.000140722	-0.000153526	-0.000139611	-0.000129697
	618	-0.000144243	-0.000142515	-0.000128722	-0.000118875		618	-0.00015	-0.000145714	-0.000132572	-0.000132571	-0.000106		618	-0.000163143	-0.000132571	-0.000139517	-0.000134286	-0.000110857		618	-0.000147446	-0.000126117	-0.000141729	-0.00012666	-0.000119246
	619	-0.000129163	-0.00012832	-0.000114889	-0.000104397		619	-0.000132571	-0.000121714	-0.000117429	-0.000115714	-9.3999e-05		619	-0.000153428	-0.000129999	-0.000125009	-0.000124	-8.9142e-05		619	-0.000133122	-0.000112947	-0.000126925	-0.000111987	-0.000106335
	620	-0.00011288	-0.000112988	-9.97968e-05	-8.89119e-05		620	-0.000115715	-0.000102571	-9.99995e-05	-0.000104285	-8.42861e-05		620	-0.000128286	-0.000113143	-0.000109279	-0.0001	-7.00003e-05		620	-0.000117365	-0.000100324	-0.000109913	-9.64982e-05	-9.17435e-05
	621	-9.92067e-05	-9.74733e-05	-8.45263e-05	-7.53471e-05		621	-0.000106001	-0.0001	-8.08561e-05	-0.0001	-6.74288e-05		621	-9.82859e-05	-8.68571e-05	-9.35616e-05	-7.59996e-05	-6.51433e-05		621	-0.000101891	-8.74025e-05	-9.28862e-05	-8.11957e-05	-7.83267e-05
	622	-8.80714e-05	-8.40777e-05	-7.07109e-05	-6.41747e-05		622	-9.40002e-05	-9.57146e-05	-7.17136e-05	-9.74284e-05	-5.00002e-05		622	-7.60001e-05	-7e-05	-7.93114e-05	-6.57137e-05	-6.31432e-05		622	-8.88647e-05	-7.58557e-05	-7.87218e-05	-6.6724e-05	-6.72763e-05
	623	-7.64226e-05	-7.26269e-05	-5.85423e-05	-5.27991e-05		623	-8.42854e-05	-8.42862e-05	-6.74287e-05	-7.82857e-05	-3.25707e-05		623	-6.40002e-05	-6.74292e-05	-6.64068e-05	-6.25711e-05	-5.17153e-05		623	-7.75571e-05	-6.5435e-05	-6.76596e-05	-5.3106e-05	-5.60989e-05
	624	-6.3507e-05	-6.13217e-05	-4.70872e-05	-4.03862e-05		624	-6.74285e-05	-6.74288e-05	-6.08575e-05	-5.42851e-05	-1.57146e-05		624	-6.68567e-05	-6.25723e-05	-5.48921e-05	-4.40007e-05	-3.25712e-05		624	-6.58091e-05	-5.55487e-05	-5.72917e-05	-4.05978e-05	-4.32467e-05
	625	-5.10288e-05	-4.90024e-05	-3.64261e-05	-2.90385e-05		625	-4.82856e-05	-4.82854e-05	-5.00005e-05	-3.74293e-05	-4.28639e-06		625	-6.3143e-05	-4.40006e-05	-4.5077e-05	-2.6e-05	-1.57143e-05		625	-5.27018e-05	-4.47259e-05	-4.68853e-05	-3.00499e-05	-3.08406e-05
	626	-4.04767e-05	-3.73934e-05	-2.76249e-05	-2.08118e-05		626	-3.68569e-05	-3.68572e-05	-3.9143e-05	-3.25714e-05	1.71412e-06		626	-5.17141e-05	-2.59998e-05	-3.71989e-05	-2.00006e-05	-4.28602e-06		626	-4.03462e-05	-3.29438e-05	-3.8337e-05	-2.21693e-05	-2.1956e-05
	627	-3.23334e-05	-2.98641e-05	-2.11196e-05	-1.4816e-05		627	-3.31422e-05	-3.31425e-05	-3.08574e-05	-2.6572e-05	-4.40776e-10		627	-3.0857e-05	-1.82853e-05	-3.06975e-05	-2.82865e-05	1.7145e-06		627	-3.20281e-05	-2.54248e-05	-3.27296e-05	-1.59524e-05	-1.63821e-05
	628	-2.65519e-05	-2.75671e-05	-1.71438e-05	-9.31899e-06		628	-3.2571e-05	-3.2571e-05	-3.25724e-05	-2.17151e-05	-4.40776e-10		628	-1.99995e-05	-3.25714e-05	-2.48745e-05	-2.82862e-05	-6.97374e-11		628	-2.88905e-05	-2.48127e-05	-2.97796e-05	-1.10757e-05	-1.19824e-05
	629	-2.43768e-05	-2.9393e-05	-1.72066e-05	-5.66485e-06		629	-3.25716e-05	-3.25713e-05	-3.31429e-05	-1.99997e-05	-4.40776e-10		629	-2e-05	-4.74279e-05	-2.2195e-05	-2.17155e-05	-6.97374e-11		629	-2.9633e-05	-3.01103e-05	-2.98375e-05	-1.00866e-05	-9.24393e-06
	630	-2.7067e-05	-3.34779e-05	-2.2203e-05	-7.69122e-06		630	-3.31431e-05	-3.31431e-05	-3.85712e-05	-3.25708e-05	1.71394e-06		630	-3.08571e-05	-4.57142e-05	-2.66243e-05	-2.0001e-05	1.71356e-06		630	-3.26969e-05	-3.71381e-05	-3.34612e-05	-1.5021e-05	-1.17864e-05
	631	-3.54183e-05	-4.07162e-05	-3.22913e-05	-1.9366e-05		631	-3.68575e-05	-3.6857e-05	-4.40001e-05	-4.57141e-05	-2.57145e-06		631	-5e-05	-3.6858e-05	-3.89324e-05	-3.08572e-05	-2.57276e-06		631	-3.98203e-05	-4.30557e-05	-4.19129e-05	-2.64594e-05	-2.3355e-05
	632	-4.97481e-05	-5.24411e-05	-4.54811e-05	-3.91444e-05		632	-4.65715e-05	-4.82853e-05	-4.99998e-05	-5.00007e-05	-2.17146e-05		632	-6.74284e-05	-3.57146e-05	-5.45503e-05	-5.00001e-05	-2.00006e-05		632	-5.28632e-05	-4.90503e-05	-5.45425e-05	-4.18924e-05	-4.18214e-05
	633	-6.86497e-05	-6.86802e-05	-5.95937e-05	-5.87745e-05		633	-7.17137e-05	-6.57139e-05	-5.25714e-05	-5.25727e-05	-4.40002e-05		633	-8.42859e-05	-5.42853e-05	-6.92005e-05	-6.74281e-05	-5.00004e-05		633	-7.06894e-05	-6.01947e-05	-7.05026e-05	-5.76349e-05	-5.93365e-05
	634	-8.92501e-05	-8.80696e-05	-7.5767e-05	-7.57096e-05		634	-9.99996e-05	-8.85712e-05	-6.99997e-05	-7.00006e-05	-6.6856e-05		634	-9.40001e-05	-7.65713e-05	-8.38699e-05	-8.25706e-05	-7.82852e-05		634	-9.0615e-05	-7.8917e-05	-8.85328e-05	-7.43538e-05	-7.4872e-05
	635	-0.000108113	-0.000107686	-9.55347e-05	-9.34692e-05		635	-0.00013	-0.000111428	-0.0001	-9.99993e-05	-8.31433e-05		635	-0.000106001	-0.000101714	-0.000101625	-9.82856e-05	-0.0001		635	-0.000109618	-0.000100009	-0.000107564	-9.44151e-05	-9.29385e-05
	636	-0.000123945	-0.000125177	-0.000118274	-0.000116217		636	-0.000147429	-0.000136	-0.000129999	-0.000128284	-0.000104286		636	-0.000115714	-0.000117428	-0.000122341	-0.00012343	-0.000123429		636	-0.000126314	-0.000116652	-0.00012712	-0.000118106	-0.00011658
	637	-0.000136761	-0.000139878	-0.000140386	-0.000140042		637	-0.000151714	-0.000145714	-0.000147428	-0.000151713	-0.000132572		637	-0.000132571	-0.000132571	-0.00014238	-0.000145715	-0.000145715		637	-0.000140445	-0.000127492	-0.000146234	-0.000141829	-0.000140389
	638	-0.000146816	-0.000152645	-0.000158703	-0.000158563		638	-0.00015	-0.00015	-0.00015	-0.000167428	-0.000163143		638	-0.000151714	-0.000151714	-0.000159001	-0.000162572	-0.000160858		638	-0.000151885	-0.000137532	-0.000163964	-0.000162073	-0.00015758
	639	-0.000153882	-0.000163783	-0.000172056	-0.000170653		639	-0.000148285	-0.000154286	-0.000156	-0.000184286	-0.000186001		639	-0.000163143	-0.000163143	-0.000172027	-0.000167427	-0.000171714		639	-0.000160734	-0.000150421	-0.000177556	-0.000176902	-0.000168578
	640	-0.000158852	-0.000172115	-0.000181036	-0.00018007		640	-0.000154286	-0.000167429	-0.000161429	-0.000195715	-0.000195715		640	-0.000166857	-0.000166857	-0.000181719	-0.000171713	-0.000189143		640	-0.000167381	-0.000162705	-0.000184757	-0.000186348	-0.000178687
	641	-0.000163403	-0.000176872	-0.000186452	-0.00018963		641	-0.000165714	-0.00018	-0.000166857	-0.000201715	-0.000201714		641	-0.000165715	-0.000165714	-0.00018839	-0.000182571	-0.000212571		641	-0.000172067	-0.00016981	-0.00018681	-0.000192118	-0.000188963
	642	-0.000167098	-0.000178328	-0.000188114	-0.000194358		642	-0.000186	-0.000178286	-0.000167428	-0.0002	-0.000200001		642	-0.000173428	-0.000173428	-0.000191504	-0.000195715	-0.000225713		642	-0.000173993	-0.000171888	-0.000187343	-0.000194248	-0.000192885
	643	-0.000168268	-0.00017809	-0.000187389	-0.000192905		643	-0.000191429	-0.000173429	-0.000167428	-0.000201715	-0.0002		643	-0.000178286	-0.000178286	-0.000191263	-0.000201715	-0.000219142		643	-0.000173316	-0.00017207	-0.000188702	-0.000194271	-0.00018951
	644	-0.000166203	-0.000176556	-0.000185911	-0.000190472		644	-0.000186	-0.000165714	-0.000166857	-0.000195714	-0.000201714		644	-0.00018	-0.00018	-0.000188991	-0.000200001	-0.000206		644	-0.000170925	-0.00017004	-0.000189487	-0.000193703	-0.000185799
	645	-0.000160622	-0.000172034	-0.000182802	-0.000188587		645	-0.000165714	-0.000166857	-0.000163143	-0.000184286	-0.000195713		645	-0.000167428	-0.000169143	-0.00018443	-0.0002	-0.000194		645	-0.000166041	-0.000163934	-0.000187382	-0.000190672	-0.000184172
	646	-0.000151635	-0.000163267	-0.000175689	-0.000183093		646	-0.000154286	-0.000163143	-0.000149999	-0.000165715	-0.000184284		646	-0.000154286	-0.00015	-0.000176482	-0.000201715	-0.000184286		646	-0.000157532	-0.000153682	-0.000180729	-0.000182632	-0.000179401
	647	-0.000139756	-0.00015098	-0.000163504	-0.000170047		647	-0.00015	-0.000151714	-0.000138572	-0.000154286	-0.000167428		647	-0.00015	-0.000132571	-0.000164544	-0.000197429	-0.000167428		647	-0.000145465	-0.000141596	-0.000169715	-0.000169168	-0.000166357
	648	-0.000125876	-0.000136166	-0.00014735	-0.000150532		648	-0.000147429	-0.000132571	-0.000128857	-0.000150001	-0.00015		648	-0.000147428	-0.000115714	-0.000149653	-0.000179999	-0.000149998		648	-0.000130658	-0.000128348	-0.000154313	-0.000152503	-0.000146344
	649	-0.000110771	-0.000120075	-0.000130179	-0.000130492		649	-0.00013	-0.000117428	-0.000116857	-0.000145715	-0.000132572		649	-0.00013	-0.000104285	-0.00013386	-0.000149999	-0.000132571		649	-0.000115021	-0.000112835	-0.000135428	-0.00013563	-0.000126785
	650	-9.54881e-05	-0.000104855	-0.00011476	-0.000114712		650	-9.82862e-05	-9.99997e-05	-9.82853e-05	-0.000134285	-0.000115715		650	-9.82856e-05	-9.82857e-05	-0.000119744	-0.00012	-0.000115713		650	-0.000100329	-9.74946e-05	-0.000117103	-0.000120654	-0.00011213
	651	-8.25e-05	-9.28533e-05	-0.000103057	-0.000104239		651	-7.4286e-05	-8.08575e-05	-8.7429e-05	-0.000115713	-0.000104286		651	-7.42857e-05	-0.000101714	-0.000109304	-0.000102572	-0.000104287		651	-8.83175e-05	-8.60187e-05	-0.000103939	-0.000108801	-0.000102557
	652	-7.42765e-05	-8.51176e-05	-9.53483e-05	-9.59487e-05		652	-6.82858e-05	-7.00002e-05	-8.68574e-05	-0.000104285	-9.82857e-05		652	-6.82857e-05	-9.57139e-05	-0.000102461	-9.82871e-05	-9.82865e-05		652	-7.9884e-05	-8.05661e-05	-9.75966e-05	-9.98113e-05	-9.48976e-05
	653	-7.27689e-05	-8.18299e-05	-9.24095e-05	-9.02511e-05		653	-8.2571e-05	-7.00003e-05	-9.39995e-05	-9.82852e-05	-9.99993e-05		653	-8.25714e-05	-8.08576e-05	-9.95948e-05	-0.000100001	-9.82868e-05		653	-7.62329e-05	-8.00321e-05	-9.65855e-05	-9.47587e-05	-8.99502e-05
	654	-7.78101e-05	-8.43104e-05	-9.63283e-05	-9.08826e-05		654	-9.5714e-05	-8.25717e-05	-0.000101714	-9.82859e-05	-9.82848e-05		654	-9.57138e-05	-7.42856e-05	-0.000101628	-9.82855e-05	-0.000102572		654	-7.89305e-05	-8.50495e-05	-0.00010071	-9.62189e-05	-9.16184e-05
	655	-8.82651e-05	-9.45051e-05	-0.000108811	-0.000103962		655	-0.0001	-9.57148e-05	-9.82858e-05	-0.000102571	-0.000102571		655	-0.000101714	-8.74292e-05	-0.000111118	-0.000102572	-0.000121714		655	-8.86249e-05	-9.85751e-05	-0.000111741	-0.000107635	-0.000104753
	656	-0.000102319	-0.000110952	-0.000128112	-0.000128706		656	-0.000104286	-0.000100001	-0.000104286	-0.000120001	-0.000120001		656	-9.82856e-05	-0.000110857	-0.000128971	-0.000120001	-0.000145714		656	-0.00010392	-0.000115482	-0.000129054	-0.00012921	-0.000127404
	657	-0.000116404	-0.000127791	-0.00014854	-0.000155223		657	-0.000117428	-0.000104286	-0.000115715	-0.000150001	-0.000150001		657	-0.000104286	-0.00013	-0.000151089	-0.00015	-0.000160857		657	-0.000119544	-0.000127776	-0.000148055	-0.000154859	-0.000150684
	658	-0.000125978	-0.00013948	-0.000164555	-0.000173925		658	-0.00013	-0.000117429	-0.000134286	-0.000181714	-0.000180001		658	-0.000117428	-0.000136572	-0.000169931	-0.000179999	-0.000171714		658	-0.000129818	-0.000133897	-0.000163803	-0.000175674	-0.000167532
	659	-0.000127622	-0.000143402	-0.000173127	-0.000182464		659	-0.00013	-0.000129999	-0.000147429	-0.000193143	-0.000197428		659	-0.00013	-0.000132571	-0.000178883	-0.000197428	-0.000189143		659	-0.000132269	-0.000135603	-0.00017163	-0.00018632	-0.000176093
	660	-0.000122872	-0.000140973	-0.000174893	-0.000184577		660	-0.000117429	-0.00013	-0.000147429	-0.000184285	-0.000201714		660	-0.00013	-0.000132571	-0.000177779	-0.000203429	-0.000214286		660	-0.000128165	-0.000136723	-0.000171405	-0.000187653	-0.000178979
	661	-0.000115938	-0.000135278	-0.000171734	-0.000183035		661	-0.000104286	-0.000117429	-0.000134285	-0.000171714	-0.0002		661	-0.000117429	-0.000134857	-0.00017122	-0.000195715	-0.00022143		661	-0.000121042	-0.000137082	-0.000166311	-0.000183317	-0.000177654
	662	-0.000109498	-0.000128915	-0.000165255	-0.000178989		662	-9.8286e-05	-0.000104286	-0.000115714	-0.000167429	-0.000201714		662	-0.000104286	-0.000134286	-0.000163959	-0.000184286	-0.000201714		662	-0.000114331	-0.000133713	-0.000159352	-0.000176292	-0.000173122
	663	-0.000102054	-0.000121577	-0.000156058	-0.000170893		663	-0.0001	-9.82861e-05	-0.000104286	-0.000160858	-0.000197428		663	-9.8286e-05	-0.000128286	-0.000156669	-0.000165714	-0.000176		663	-0.000107361	-0.000125582	-0.000150852	-0.000167444	-0.000164437
	664	-9.19554e-05	-0.000111629	-0.000144451	-0.000159372		664	-0.000101714	-0.000101714	-9.82858e-05	-0.000150002	-0.000178286		664	-0.000101714	-0.000119143	-0.000147434	-0.000154287	-0.000165713		664	-9.73283e-05	-0.000115461	-0.00014009	-0.000156453	-0.000152477
	665	-8.06581e-05	-9.83422e-05	-0.000131138	-0.000145173		665	-9.57137e-05	-9.57143e-05	-0.000101715	-0.000140858	-0.000154286		665	-9.5714e-05	-0.0001	-0.000134662	-0.000151715	-0.00016257		665	-8.34151e-05	-0.000105188	-0.000127585	-0.000142543	-0.000138817
	666	-6.97219e-05	-8.40038e-05	-0.000115912	-0.000129001		666	-8.42856e-05	-8.42859e-05	-9.7429e-05	-0.000128286	-0.000139143		666	-8.42851e-05	-8.25717e-05	-0.000118587	-0.000141429	-0.000145715		666	-6.8568e-05	-9.57417e-05	-0.000113939	-0.00012536	-0.000124091
	667	-5.90734e-05	-7.05494e-05	-9.83965e-05	-0.00011175		667	-6.74291e-05	-6.74289e-05	-7.82863e-05	-0.00011257	-0.00013		667	-6.74286e-05	-6.7428e-05	-0.000100305	-0.000118572	-0.000123429		667	-5.56112e-05	-8.58465e-05	-9.85741e-05	-0.000105415	-0.000108518
	668	-4.514e-05	-5.5864e-05	-7.81839e-05	-9.17798e-05		668	-5.17145e-05	-5.00004e-05	-5.42857e-05	-8.48561e-05	-0.000108286		668	-5.00002e-05	-4.99997e-05	-8.0003e-05	-8.31431e-05	-0.000100001		668	-4.32842e-05	-6.86941e-05	-7.91404e-05	-8.38075e-05	-8.91637e-05
	669	-2.60343e-05	-3.74071e-05	-5.66782e-05	-6.80517e-05		669	-2.82863e-05	-3.25711e-05	-3.91429e-05	-5.42852e-05	-6.74291e-05		669	-3.42858e-05	-3.25711e-05	-5.87454e-05	-5.42859e-05	-7.82873e-05		669	-2.80473e-05	-4.26248e-05	-5.75627e-05	-6.14103e-05	-6.53059e-05
	670	-7.60616e-06	-1.78646e-05	-3.65665e-05	-4.37754e-05		670	1.71442e-06	-1.74286e-05	-2.82858e-05	-3.08571e-05	-2.42861e-05		670	-1.14283e-05	-1.57137e-05	-3.83948e-05	-3.08572e-05	-4.99994e-05		670	-1.04913e-05	-1.91802e-05	-3.7897e-05	-3.93658e-05	-4.20282e-05
	671	5.66253e-06	-1.81905e-06	-1.80214e-05	-2.24843e-05		671	2.57149e-05	1.8269e-10	-1.08569e-05	-1.57147e-05	-8.56808e-07		671	1.31431e-05	-5.99985e-06	-1.99482e-05	-1.57144e-05	-2.17138e-05		671	5.12902e-06	-5.97717e-06	-2.05431e-05	-1.87533e-05	-2.24241e-05
	672	1.50893e-05	9.53428e-06	4.10796e-07	-4.07165e-06		672	3.00004e-05	1.74286e-05	1.08571e-05	-5.99987e-06	1.94733e-10		672	3.00001e-05	6.00006e-06	-2.72636e-06	-6.00052e-06	5.65252e-10		672	1.66407e-05	-6.24391e-07	-3.1207e-06	1.09894e-07	-4.64489e-06
	673	2.498e-05	1.8956e-05	1.88791e-05	1.31872e-05		673	2.00003e-05	3.42854e-05	3.00004e-05	4.28566e-06	2.57148e-06		673	3.42854e-05	1.57138e-05	1.44859e-05	4.28585e-06	2.17146e-05		673	2.53457e-05	5.4699e-06	1.4926e-05	1.85386e-05	1.251e-05
	674	3.69574e-05	3.04115e-05	3.62862e-05	3.1701e-05		674	2.42859e-05	4.57138e-05	3.48573e-05	1.99997e-05	2.00001e-05		674	3.31424e-05	3.25708e-05	3.15175e-05	2.17151e-05	4.99996e-05		674	3.47403e-05	1.82369e-05	3.16185e-05	3.78557e-05	3.00533e-05
	675	4.95381e-05	4.45705e-05	5.26386e-05	5.17714e-05		675	4.82853e-05	4.99998e-05	3.68571e-05	4.99996e-05	4.82868e-05		675	3.68568e-05	5.17137e-05	4.78604e-05	4.4e-05	7.9999e-05		675	4.67039e-05	3.49247e-05	4.55403e-05	5.80648e-05	4.8389e-05
	676	6.17781e-05	6.03389e-05	6.93494e-05	7.20157e-05		676	7.99997e-05	5.42859e-05	4.82862e-05	8.00001e-05	8.25712e-05		676	4.82857e-05	6.31427e-05	6.40321e-05	6.68571e-05	9.57143e-05		676	6.07648e-05	5.31366e-05	5.87554e-05	7.7816e-05	6.78847e-05
	677	7.46521e-05	7.54735e-05	8.7221e-05	9.1826e-05		677	9.7428e-05	6.57143e-05	6.57152e-05	9.57134e-05	0.000117429		677	6.57143e-05	6.5143e-05	8.15224e-05	8.31427e-05	0.000104286		677	7.45233e-05	6.93931e-05	7.5846e-05	9.64578e-05	8.76252e-05
	678	8.95491e-05	9.08675e-05	0.000108086	0.000114146		678	0.0001	8.25712e-05	8.85721e-05	0.000104285	0.000149999		678	8.85714e-05	6.8286e-05	0.000101619	0.000104285	0.000118287		678	8.80146e-05	8.57048e-05	9.88378e-05	0.000117303	0.00010869
	679	0.000104161	0.000108329	0.000133738	0.000141992		679	0.000104286	9.82854e-05	0.000111429	0.000118286	0.000182572		679	0.000111428	9.17148e-05	0.000125303	0.000130857	0.000152572		679	0.00010234	0.000104014	0.000126336	0.000144407	0.000133444
	680	0.00011879	0.00012919	0.000165613	0.000176281		680	0.000115714	0.000121714	0.000132571	0.000152571	0.000215716		680	0.000134285	0.000132572	0.000154032	0.000164	0.000196572		680	0.000119259	0.000126496	0.00015506	0.000179284	0.000165625
	681	0.000135962	0.000154594	0.000203794	0.000217819		681	0.000130857	0.00015	0.000152571	0.000198286	0.000252572		681	0.000148286	0.000174	0.00018948	0.000208571	0.000254286		681	0.000140281	0.000154497	0.000185802	0.000221213	0.000207291
	682	0.000159085	0.000184465	0.00024637	0.000265624		682	0.000150857	0.000176572	0.000185714	0.000248286	0.000299143		682	0.000168286	0.0002	0.000231931	0.000264	0.000314		682	0.000165905	0.000186082	0.000222003	0.000268123	0.000254304
	683	0.000194594	0.000224006	0.000297201	0.000324244		683	0.000186571	0.000200857	0.000235143	0.000300857	0.000370856		683	0.000205143	0.000222572	0.000283523	0.000329142	0.000383428		683	0.000201929	0.000224938	0.000270236	0.000323899	0.000308568
	684	0.00025565	0.000288277	0.000371998	0.000407659		684	0.000261143	0.000244285	0.000298286	0.000374286	0.000472571		684	0.000268286	0.000272572	0.000356336	0.000406857	0.000474286		684	0.000263494	0.00028391	0.000343505	0.000405656	0.000385378
	685	0.000337453	0.000374622	0.000469813	0.000512527		685	0.000363143	0.00032	0.000367428	0.000467429	0.000601715		685	0.000351714	0.00035	0.000448271	0.000506571	0.000583143		685	0.000347437	0.00036311	0.000435221	0.000512033	0.000485986
	686	0.000417229	0.000459437	0.000565741	0.000614662		686	0.000457429	0.000406572	0.000434285	0.000558286	0.000724857		686	0.000425715	0.000425714	0.000537901	0.00061	0.000698571		686	0.000430005	0.000441233	0.000521945	0.000616339	0.000587964
	687	0.000473622	0.000519638	0.000632913	0.000687654		687	0.000508286	0.00048	0.000494	0.00063	0.000805714		687	0.000478285	0.000478285	0.00060212	0.000686571	0.000787143		687	0.000488317	0.000497706	0.000582759	0.000689042	0.000662694
	688	0.000516102	0.000565504	0.000680162	0.000738088		688	0.000538285	0.000535714	0.000552571	0.000687428	0.000854286		688	0.000520857	0.000522572	0.000649984	0.000737428	0.000855999		688	0.000532887	0.000542709	0.000629562	0.000737922	0.000713835
	689	0.000579038	0.000631421	0.000743359	0.000799256		689	0.000597714	0.000607714	0.000620856	0.000753428	0.000908286		689	0.000593429	0.000590858	0.000714616	0.000796858	0.000920858		689	0.000599841	0.000603084	0.000696298	0.000800488	0.000774312
	690	0.000687283	0.000742991	0.000849277	0.00089873		690	0.00072	0.000717428	0.000719143	0.000851714	0.00101		690	0.000721714	0.000701715	0.000820938	0.000900001	0.00102		690	0.000715992	0.000698511	0.000805516	0.000906356	0.000872417
	691	0.00084267	0.000899582	0.000996097	0.00104		691	0.000897429	0.000869143	0.00085343	0.000988285	0.00115		691	0.000897429	0.000849143	0.000968551	0.00105	0.00115		691	0.000881186	0.000829248	0.000952841	0.00106	0.00101
	692	0.00103	0.00108	0.00116	0.00119		692	0.0011	0.00106	0.00102	0.00115	0.00131		692	0.0011	0.00102	0.00114	0.00122	0.0013		692	0.00107	0.000982557	0.00112	0.00122	0.00116
	693	0.00123	0.00127	0.00133	0.00135		693	0.00132	0.00127	0.0012	0.00133	0.00146		693	0.00132	0.0012	0.00131	0.00138	0.00145		693	0.00128	0.00115	0.00129	0.00139	0.00133
	694	0.00143	0.00147	0.0015	0.00151		694	0.00153	0.00148	0.0014	0.00151	0.0016		694	0.00153	0.00138	0.00148	0.00155	0.0016		694	0.00149	0.00133	0.00146	0.00156	0.00148
	695	0.00163	0.00166	0.00165	0.00165		695	0.00175	0.00168	0.00158	0.00168	0.00172		695	0.00173	0.00155	0.00163	0.0017	0.00173		695	0.00169	0.00149	0.00163	0.00171	0.00162
	696	0.00182	0.00185	0.0018	0.00178		696	0.00196	0.00187	0.00175	0.00183	0.00185		696	0.00192	0.00172	0.00179	0.00185	0.00187		696	0.00189	0.00165	0.00179	0.00186	0.00176
	697	0.002	0.00203	0.00196	0.00192		697	0.00216	0.00206	0.00192	0.00199	0.002		697	0.00212	0.00188	0.00195	0.002	0.00201		697	0.00208	0.00181	0.00195	0.00201	0.0019
	698	0.00218	0.00221	0.00212	0.00207		698	0.00235	0.00225	0.00209	0.00215	0.00213		698	0.00233	0.00205	0.00211	0.00215	0.00215		698	0.00227	0.00197	0.00211	0.00216	0.00204
	699	0.00235	0.00237	0.00226	0.0022		699	0.00252	0.00243	0.00224	0.00231	0.00224		699	0.00251	0.00221	0.00226	0.00228	0.00228		699	0.00245	0.00212	0.00226	0.00231	0.00217
	700	0.00249	0.00251	0.00238	0.0023		700	0.00268	0.00258	0.00238	0.00242	0.00233		700	0.00265	0.00234	0.00238	0.0024	0.00238		700	0.00259	0.00226	0.00238	0.00242	0.00228
	701	0.00259	0.00263	0.00247	0.00237		701	0.00281	0.00269	0.00248	0.00251	0.0024		701	0.00275	0.00246	0.00248	0.00248	0.00244		701	0.00271	0.00237	0.00248	0.00251	0.00236
	702	0.00267	0.00271	0.00253	0.00242		702	0.0029	0.00277	0.00255	0.00257	0.00245		702	0.00283	0.00254	0.00254	0.00254	0.00249		702	0.0028	0.00244	0.00255	0.00256	0.00241
	703	0.00274	0.00277	0.00258	0.00246		703	0.00297	0.00283	0.0026	0.00263	0.00248		703	0.00292	0.0026	0.00259	0.00258	0.00252		703	0.00286	0.00249	0.00261	0.0026	0.00245
	704	0.0028	0.00283	0.00263	0.00251		704	0.00305	0.0029	0.00267	0.0027	0.00251		704	0.003	0.00266	0.00265	0.00264	0.00255		704	0.00293	0.00255	0.00267	0.00265	0.00249
	705	0.00286	0.00291	0.00269	0.00257		705	0.00313	0.00298	0.00275	0.00277	0.00256		705	0.00307	0.00273	0.00271	0.0027	0.0026		705	0.00301	0.00262	0.00274	0.00271	0.00255
	706	0.00294	0.00299	0.00277	0.00264		706	0.0032	0.00306	0.00283	0.00284	0.00261		706	0.00314	0.00282	0.00279	0.00277	0.00267		706	0.00309	0.0027	0.00281	0.00278	0.00262
	707	0.00303	0.00308	0.00284	0.00271		707	0.00329	0.00316	0.00292	0.00291	0.00268		707	0.00322	0.00291	0.00287	0.00285	0.00273		707	0.00319	0.00279	0.0029	0.00286	0.0027
	708	0.00313	0.00318	0.00293	0.00279		708	0.0034	0.00326	0.003	0.003	0.00275		708	0.00333	0.00302	0.00296	0.00293	0.0028		708	0.00329	0.00289	0.00299	0.00294	0.00278
	709	0.00325	0.00329	0.00302	0.00287		709	0.00353	0.00339	0.00311	0.0031	0.00282		709	0.00346	0.00313	0.00306	0.00302	0.00287		709	0.00341	0.00299	0.00309	0.00303	0.00286
	710	0.00338	0.00342	0.00314	0.00297		710	0.00367	0.00352	0.00323	0.00321	0.00291		710	0.0036	0.00325	0.00318	0.00312	0.00296		710	0.00355	0.00311	0.00321	0.00313	0.00296
	711	0.00353	0.00357	0.00326	0.00308		711	0.00382	0.00367	0.00339	0.00334	0.00301		711	0.00375	0.00339	0.0033	0.00324	0.00307		711	0.0037	0.00324	0.00334	0.00325	0.00308
	712	0.00369	0.00372	0.00339	0.0032		712	0.004	0.00384	0.00354	0.00346	0.00312		712	0.00392	0.00353	0.00343	0.00336	0.00318		712	0.00386	0.00339	0.00348	0.00337	0.0032
	713	0.00386	0.00388	0.00352	0.00332		713	0.00419	0.00401	0.0037	0.0036	0.00321		713	0.0041	0.00368	0.00356	0.00349	0.00327		713	0.00404	0.00353	0.00362	0.00349	0.00332
	714	0.00405	0.00406	0.00368	0.00346		714	0.00439	0.00421	0.00385	0.00375	0.00333		714	0.0043	0.00385	0.00372	0.00368	0.00334		714	0.00423	0.00369	0.00378	0.00364	0.00346
	715	0.00428	0.00429	0.0039	0.00367		715	0.00466	0.00444	0.00407	0.00397	0.00349		715	0.00453	0.00408	0.00395	0.00388	0.00355		715	0.00447	0.00389	0.004	0.00386	0.00367
	716	0.00458	0.00459	0.00419	0.00395		716	0.00502	0.00474	0.00434	0.00428	0.00377		716	0.00484	0.00439	0.00426	0.00412	0.00385		716	0.00479	0.00416	0.00428	0.00415	0.00396
	717	0.00492	0.00492	0.00451	0.00427		717	0.00544	0.00509	0.00462	0.00462	0.00408		717	0.00521	0.00474	0.00459	0.00436	0.00422		717	0.00514	0.00446	0.00459	0.00446	0.00428
	718	0.00521	0.00522	0.00474	0.00451		718	0.00578	0.00546	0.00491	0.00487	0.00427		718	0.00558	0.005	0.00484	0.00461	0.00446		718	0.00545	0.00474	0.00485	0.00469	0.00452
	719	0.00542	0.00541	0.00485	0.00459		719	0.00597	0.00568	0.00513	0.00499	0.00435		719	0.00586	0.00515	0.00494	0.00483	0.00447		719	0.00566	0.00494	0.005	0.00477	0.00461
	720	0.00555	0.00554	0.00487	0.00459		720	0.00598	0.00577	0.00533	0.00499	0.00433		720	0.00597	0.00529	0.00495	0.00495	0.00437		720	0.00579	0.00509	0.00508	0.00477	0.00461
	721	0.00573	0.0057	0.00497	0.00465		721	0.00607	0.00589	0.00548	0.00501	0.00435		721	0.00602	0.00551	0.00504	0.00504	0.00434		721	0.00596	0.00526	0.00522	0.00484	0.00468
	722	0.00603	0.00598	0.00522	0.00489		722	0.00636	0.00621	0.0057	0.00524	0.00453		722	0.00624	0.00583	0.0053	0.0052	0.00459		722	0.00626	0.00553	0.00548	0.00508	0.00492
	723	0.00641	0.00635	0.00558	0.00523		723	0.00683	0.00661	0.00604	0.00567	0.00485		723	0.00666	0.00613	0.00567	0.0055	0.00494		723	0.00666	0.00586	0.00583	0.00542	0.00526
	724	0.00677	0.0067	0.00589	0.00553		724	0.0073	0.00696	0.00646	0.00608	0.00513		724	0.00713	0.00633	0.00601	0.0058	0.00532		724	0.00703	0.00618	0.00614	0.00572	0.00557
	725	0.00706	0.00698	0.0061	0.00573		725	0.00763	0.00723	0.0068	0.0063	0.00528		725	0.00747	0.00654	0.00623	0.00596	0.00547		725	0.00733	0.00645	0.00638	0.00592	0.00577
	726	0.00732	0.00722	0.00626	0.00587		726	0.00789	0.00748	0.00702	0.00639	0.00541		726	0.00767	0.00683	0.00639	0.00606	0.0055		726	0.00758	0.0067	0.00658	0.00605	0.00591
	727	0.00758	0.00748	0.00644	0.00603		727	0.00816	0.00784	0.00717	0.00654	0.0055		727	0.00787	0.00717	0.00657	0.00616	0.00554		727	0.00785	0.00697	0.0068	0.0062	0.00608
	728	0.00786	0.00774	0.00664	0.00621		728	0.00852	0.00813	0.00733	0.00678	0.00561		728	0.00816	0.00744	0.00678	0.00633	0.00566		728	0.00814	0.00724	0.00703	0.00638	0.00626
	729	0.00811	0.00798	0.00682	0.00637		729	0.00878	0.00834	0.00748	0.00697	0.00567		729	0.00852	0.00773	0.00697	0.0065	0.00584		729	0.00839	0.00748	0.00724	0.00654	0.00642
	730	0.00831	0.00818	0.00695	0.00648		730	0.00902	0.0085	0.00772	0.007	0.00572		730	0.0088	0.00802	0.00711	0.00669	0.00596		730	0.00859	0.00768	0.00741	0.00665	0.00653
	731	0.00847	0.00833	0.00703	0.00653		731	0.00917	0.00866	0.008	0.00704	0.00583		731	0.00897	0.00824	0.00719	0.0068	0.00602		731	0.00875	0.00786	0.00753	0.0067	0.00658
	732	0.00862	0.00846	0.00709	0.00657		732	0.00933	0.00889	0.0083	0.00716	0.00596		732	0.009	0.00834	0.00725	0.00678	0.006		732	0.0089	0.00803	0.00764	0.00673	0.00661
	733	0.00876	0.0086	0.00717	0.00663		733	0.0095	0.00913	0.00847	0.00734	0.00602		733	0.00903	0.00837	0.00733	0.0067	0.00598		733	0.00904	0.00818	0.00775	0.00679	0.00667
	734	0.00892	0.00875	0.00728	0.00673		734	0.00967	0.0093	0.0085	0.00746	0.006		734	0.00922	0.00854	0.00745	0.00674	0.00604		734	0.0092	0.00833	0.00788	0.00688	0.00676
	735	0.00907	0.00889	0.00739	0.00683		735	0.00984	0.00934	0.00854	0.0075	0.006		735	0.00946	0.00878	0.00757	0.007	0.00617		735	0.00935	0.00848	0.00801	0.00698	0.00686
	736	0.00917	0.00899	0.00746	0.00689		736	0.00996	0.00933	0.00867	0.00756	0.006		736	0.00964	0.00897	0.00765	0.00726	0.0063		736	0.00946	0.0086	0.0081	0.00703	0.00692
	737	0.00922	0.00904	0.00748	0.0069		737	0.01002	0.00939	0.0088	0.00763	0.006		737	0.00963	0.00903	0.00768	0.00733	0.0063		737	0.00951	0.00868	0.00815	0.00704	0.00692
	738	0.00922	0.00905	0.00746	0.00687		738	0.01	0.00946	0.0088	0.00763	0.006		738	0.00956	0.00896	0.00765	0.00713	0.00619		738	0.00951	0.00872	0.00815	0.007	0.00688
	739	0.00917	0.00901	0.0074	0.0068		739	0.01	0.00947	0.00867	0.0075	0.00602		739	0.0095	0.00883	0.0076	0.00689	0.006		739	0.00946	0.00871	0.00811	0.00693	0.00681
	740	0.00907	0.00892	0.00731	0.0067		740	0.01002	0.00934	0.00854	0.00741	0.00597		740	0.00947	0.00872	0.00751	0.00666	0.00583		740	0.00936	0.00866	0.00803	0.00683	0.0067
	741	0.00891	0.00877	0.00716	0.00656		741	0.00997	0.00917	0.0085	0.00728	0.0058		741	0.0093	0.00867	0.00736	0.0065	0.00567		741	0.00919	0.00854	0.0079	0.00668	0.00655
	742	0.0087	0.00857	0.00698	0.00638		742	0.00982	0.00902	0.00847	0.00713	0.0055		742	0.009	0.00863	0.00718	0.00633	0.0055		742	0.00898	0.00838	0.00772	0.0065	0.00636
	743	0.00845	0.00834	0.00679	0.00619		743	0.00946	0.00878	0.00832	0.00685	0.0052		743	0.00872	0.00847	0.00699	0.00616	0.00533		743	0.00874	0.00818	0.00752	0.00631	0.00617
	744	0.00819	0.0081	0.00659	0.006		744	0.00906	0.00852	0.00796	0.00654	0.00504		744	0.0085	0.00819	0.00678	0.00606	0.00517		744	0.00848	0.00798	0.00732	0.00611	0.00597
[truncated: 1,656 more rows]

## Sheet: Fig 3
A	Wavelength	Correlation coefficient		B	Wavelength	Correlation coefficient		C	Wavelength	Correlation coefficient		D	Wavelength	Correlation coefficient
[truncated: 2,003 more rows]

[truncated: 1 more sheets: Fig 6]
