# Supplementary material for: Assessment of plant water status in winter wheat (Triticum aestivum L.) based on canopy spectral indices
Source: PLoS One. 2019 Jun 10;14(6):e0216890. doi: 10.1371/journal.pone.0216890 (PMC6557497; doi:10.1371/journal.pone.0216890)
Supplement: S2 Data — (XLSX) [file pone.0216890.s002.xlsx]

## Sheet: EWT_A
	400	401	402	403	404	405	406	407	408	409	410	411	412	413	414	415	416	417	418	419	420	421	422	423	424	425	426	427	428	429	430	431	432	433	434	435	436	437	438	439	440	441	442	443	444	445	446	447	448
400
401	0.00487
402	0.01092	0.00662
403	0.01817	0.01463	0.01278
404	0.01309	0.0108	0.00779	0.00097203
405	0.0183	0.0175	0.0164	0.01101	0.02124
406	0.02585	0.02586	0.02629	0.02379	0.0356	0.03667
407	0.02503	0.0251	0.02566	0.02353	0.03255	0.03074	0.0099
408	0.02107	0.021	0.02112	0.01893	0.02475	0.02057	0.00616	0.00085181
409	0.0184	0.0183	0.01819	0.01616	0.0201	0.01568	0.00501	0.00148	0.00129
410	0.01641	0.01625	0.01587	0.01394	0.01649	0.01262	0.00483	0.00206	0.00198	0.00164
411	0.01665	0.01666	0.01628	0.01449	0.01662	0.01345	0.00691	0.00455	0.00514	0.0061	0.00913
412	0.01933	0.01954	0.0194	0.01805	0.02065	0.01812	0.01204	0.01032	0.01258	0.01639	0.02465	0.03474
413	0.02075	0.02087	0.02094	0.02001	0.02262	0.02053	0.01524	0.01434	0.01753	0.02216	0.02994	0.03098	0.01536
414	0.01993	0.01994	0.01995	0.01903	0.02124	0.01929	0.01472	0.01398	0.01683	0.02042	0.02577	0.02539	0.01434	0.00578
415	0.02065	0.02074	0.02077	0.01992	0.02206	0.02043	0.01631	0.0158	0.01859	0.02216	0.02708	0.02853	0.02079	0.01453	0.01844
416	0.02041	0.02058	0.02051	0.01962	0.02156	0.0201	0.01639	0.0159	0.0183	0.02131	0.02555	0.0272	0.02133	0.01526	0.01631	0.00807
417	0.02112	0.02134	0.02132	0.02045	0.02232	0.02103	0.01758	0.01724	0.01959	0.02251	0.02652	0.02829	0.02368	0.01892	0.02023	0.01519	0.01628
418	0.01893	0.01906	0.01892	0.01797	0.01949	0.01812	0.01493	0.01443	0.01621	0.01822	0.02086	0.02148	0.01691	0.01241	0.01219	0.00761	0.00498	0.00031627
419	0.01972	0.01989	0.01979	0.01892	0.02044	0.0192	0.01621	0.0158	0.01764	0.01967	0.02236	0.02323	0.01928	0.01554	0.01602	0.01289	0.01259	0.00601	0.02058
420	0.01961	0.01978	0.01969	0.01886	0.02026	0.01908	0.01624	0.01589	0.01761	0.01951	0.02201	0.02274	0.01914	0.01603	0.0167	0.01404	0.01415	0.0092	0.02076	0.0094
421	0.01711	0.01715	0.01695	0.01611	0.01721	0.01596	0.01334	0.01285	0.01408	0.01539	0.01702	0.01699	0.0136	0.01073	0.01065	0.00798	0.00672	0.00301	0.0059	0.00037594	0.00403
422	0.01685	0.01687	0.01668	0.01589	0.01692	0.01572	0.01324	0.01278	0.01393	0.01511	0.0166	0.01647	0.0134	0.01087	0.01084	0.00847	0.00735	0.00417	0.00696	0.00203	4.24e-05	0.00632
423	0.01663	0.01663	0.01644	0.01566	0.01663	0.01544	0.01307	0.01261	0.01368	0.01478	0.0162	0.0161	0.01316	0.0108	0.01074	0.00854	0.00759	0.00477	0.00747	0.00313	0.00092851	0.00787	0.00407
424	0.01624	0.01624	0.01604	0.01525	0.01613	0.01497	0.0127	0.01224	0.01322	0.01423	0.01551	0.01539	0.01263	0.01032	0.0102	0.00819	0.00737	0.00491	0.00723	0.00353	0.00164	0.00744	0.00475	0.00236
425	0.017	0.01705	0.01686	0.01611	0.01702	0.01594	0.01374	0.01332	0.01438	0.01546	0.01681	0.01686	0.01426	0.01203	0.01208	0.01032	0.00982	0.00758	0.01058	0.00715	0.00546	0.0141	0.01337	0.01394	0.01999
426	0.01716	0.01723	0.01705	0.01632	0.01722	0.01619	0.01407	0.01368	0.01473	0.01577	0.01708	0.01713	0.01468	0.01263	0.01268	0.01106	0.01073	0.00873	0.01177	0.00874	0.00738	0.01573	0.01577	0.01672	0.02126	0.00935
427	0.01819	0.01826	0.01814	0.01746	0.01843	0.01745	0.01534	0.01503	0.0162	0.01736	0.01879	0.01893	0.01658	0.01472	0.01503	0.0135	0.01339	0.01149	0.0152	0.01236	0.01167	0.02212	0.02381	0.02691	0.03379	0.02065	0.01529
428	0.01713	0.01717	0.01703	0.01636	0.01723	0.01624	0.01419	0.01385	0.01488	0.01588	0.01708	0.01701	0.01474	0.01297	0.01312	0.01155	0.01118	0.00933	0.01216	0.00942	0.0084	0.01571	0.01615	0.01678	0.0191	0.00949	0.00467	0.00091493
429	0.0159	0.0159	0.01572	0.01504	0.0158	0.01483	0.0129	0.0125	0.01336	0.01417	0.01516	0.01498	0.01281	0.01105	0.01102	0.00954	0.00904	0.00734	0.00935	0.00695	0.00588	0.01068	0.01035	0.00996	0.01054	0.00478	0.00172	0.00082557	0.00027078
430	0.0135	0.01344	0.0132	0.01249	0.01307	0.01207	0.01026	0.00978	0.01038	0.01092	0.01156	0.01116	0.0091	0.00742	0.00712	0.00571	0.00501	0.00356	0.00457	0.0027	0.00174	0.00366	0.00274	0.00199	0.00146	2.65e-06	0.00169	0.01099	0.01342	0.03783
431	0.01273	0.01264	0.01239	0.01169	0.01219	0.01119	0.00943	0.00895	0.00947	0.00993	0.01048	0.01002	0.00804	0.00644	0.0061	0.00475	0.00403	0.00272	0.00348	0.00185	0.00105	0.00239	0.00158	0.00097842	0.00054759	0.00024768	0.00292	0.01262	0.01521	0.02844	0.00253
432	0.01107	0.01094	0.01065	0.00994	0.01033	0.00933	0.00768	0.00718	0.00755	0.00785	0.00822	0.00767	0.00584	0.00439	0.00398	0.0028	0.00212	0.00113	0.0015	0.00045879	7.74e-05	0.0004497	8.24e-05	4.76e-06	0.00020828	0.00309	0.00928	0.02229	0.02657	0.04184	0.01889	0.0311
433	0.00831	0.00813	0.0078	0.00711	0.00732	0.00636	0.00492	0.00443	0.00459	0.00469	0.00479	0.00418	0.00271	0.00163	0.00125	0.00053912	0.00018921	8.23e-07	1.36e-06	0.00035781	0.00125	0.00084731	0.00216	0.00394	0.00678	0.01629	0.03003	0.04871	0.05749	0.08207	0.06629	0.10857	0.13718
434	0.00688	0.00667	0.00634	0.00567	0.0058	0.0049	0.00362	0.00315	0.00323	0.00324	0.00325	0.00267	0.00148	0.000682	0.00040931	5.48e-05	9.93e-06	0.00034446	0.00031934	0.00149	0.00317	0.00278	0.00511	0.00793	0.01215	0.02348	0.03822	0.0558	0.06362	0.08497	0.07295	0.10451	0.11727	0.04046
435	0.00644	0.00623	0.00591	0.00526	0.00536	0.00449	0.00327	0.00282	0.00287	0.00287	0.00285	0.00229	0.0012	0.00049934	0.00026715	1.24e-05	5.02e-05	0.00049815	0.00048032	0.00179	0.00356	0.00323	0.00564	0.00846	0.01263	0.02336	0.03679	0.05328	0.06088	0.08045	0.07125	0.09902	0.10437	0.03596	0.0036
436	0.00606	0.00585	0.00552	0.00489	0.00498	0.00413	0.00296	0.00252	0.00256	0.00254	0.0025	0.00196	0.0009593	0.00034566	0.00015384	2.77e-07	0.00012838	0.00071051	0.00070582	0.00221	0.00415	0.00386	0.00648	0.00951	0.01386	0.02468	0.03825	0.05459	0.06274	0.08308	0.07489	0.10146	0.10807	0.04425	0.01079	0.00666
437	0.005	0.00478	0.00446	0.00386	0.00391	0.00313	0.0021	0.00171	0.0017	0.00165	0.00158	0.00112	0.00038425	4.52e-05	1.13e-08	0.00018446	0.00063286	0.00168	0.00175	0.00394	0.00655	0.00645	0.00989	0.01372	0.01902	0.03099	0.04543	0.0619	0.07067	0.09189	0.08769	0.1154	0.12171	0.06932	0.04548	0.04811	0.04938
438	0.00397	0.00375	0.00345	0.0029	0.0029	0.00221	0.00134	0.00101	0.00097851	0.00090954	0.00081794	0.00046988	5.39e-05	3.69e-05	0.00018462	0.0007654	0.00161	0.0032	0.0034	0.00637	0.00975	0.00999	0.01434	0.01903	0.02557	0.03899	0.05448	0.07103	0.08052	0.10294	0.10137	0.12889	0.13751	0.09302	0.08029	0.10018	0.10874	0.07191
439	0.0033	0.00308	0.00279	0.00228	0.00227	0.00163	0.00089518	0.0006176	0.00057703	0.00050814	0.00042236	0.00017345	2.34e-06	0.00023444	0.00054231	0.00143	0.00258	0.00457	0.00491	0.00845	0.01242	0.01293	0.01794	0.02326	0.03055	0.04478	0.06114	0.07809	0.08774	0.11021	0.1103	0.1377	0.14654	0.11206	0.10906	0.13191	0.14171	0.11385	0.04698
440	0.00254	0.00234	0.00207	0.00162	0.00158	0.00104	0.0004679	0.00026561	0.00022828	0.00017482	0.000115	8.03e-06	0.0001493	0.00069443	0.00121	0.00247	0.004	0.00647	0.00697	0.01114	0.01575	0.01661	0.02232	0.02825	0.0362	0.05109	0.06775	0.08404	0.0936	0.11533	0.11597	0.14176	0.15007	0.12075	0.1228	0.14932	0.15707	0.15234	0.10618	0.05532
441	0.0017	0.00151	0.00128	0.00091325	0.00086569	0.0004686	0.0001146	2.53e-05	1.13e-05	8.93e-07	4.88e-06	0.00011581	0.00069185	0.00167	0.0025	0.00427	0.00634	0.00946	0.01021	0.01524	0.02066	0.02204	0.02866	0.03537	0.04436	0.05998	0.077	0.09281	0.10228	0.12309	0.12478	0.14939	0.15817	0.13497	0.14229	0.16419	0.17119	0.17125	0.15785	0.12812	0.08092
442	0.0011	0.00093985	0.00074821	0.00046403	0.00041794	0.00015233	1.33e-06	2.35e-05	4.79e-05	9.6e-05	0.00018283	0.0005137	0.0015	0.0029	0.00403	0.0063	0.00887	0.01258	0.01359	0.01939	0.02564	0.02758	0.03506	0.04252	0.05225	0.06845	0.08543	0.10137	0.11105	0.13096	0.13201	0.15681	0.16647	0.14924	0.1596	0.17894	0.18598	0.18438	0.17507	0.15615	0.13328	0.06851
443	0.00056763	0.00044412	0.00030653	0.00012918	9.84e-05	1.93e-06	0.00010369	0.00027585	0.00036793	0.00051194	0.00073246	0.00137	0.00289	0.00485	0.00644	0.00939	0.0127	0.01731	0.01874	0.02574	0.03331	0.03615	0.04518	0.05397	0.06532	0.08314	0.1017	0.11938	0.13082	0.1521	0.15476	0.18244	0.19447	0.18273	0.19629	0.22064	0.23201	0.2356	0.22561	0.21335	0.21346	0.16767	0.11425
444	0.00033371	0.00023696	0.00013676	2.91e-05	1.41e-05	2.45e-05	0.00027684	0.00054008	0.00067904	0.00088721	0.0012	0.00201	0.00381	0.00605	0.00784	0.01111	0.01475	0.0197	0.02128	0.0287	0.03664	0.03966	0.04893	0.05788	0.0695	0.08717	0.10545	0.12246	0.13298	0.15389	0.15685	0.18328	0.19327	0.18178	0.194	0.21587	0.22396	0.22811	0.22726	0.21967	0.22661	0.2069	0.16825	0.04131
445	0.00016772	9.93e-05	3.78e-05	7.72e-08	4.36e-06	0.0001196	0.00051568	0.0008675	0.00106	0.00133	0.00173	0.00271	0.00478	0.00726	0.00924	0.01278	0.0167	0.02192	0.02366	0.03137	0.03954	0.04284	0.05222	0.06128	0.07301	0.0903	0.10804	0.12366	0.13342	0.15326	0.15626	0.17924	0.18819	0.17703	0.18904	0.20793	0.21367	0.21869	0.21536	0.21191	0.22102	0.20255	0.17694	0.06193	0.02936
446	7.02e-05	2.79e-05	1.85e-06	2.71e-05	5.14e-05	0.00026135	0.00078666	0.00122	0.00146	0.0018	0.00228	0.00343	0.00574	0.00848	0.01066	0.01448	0.01867	0.0242	0.02608	0.03413	0.04268	0.04625	0.05602	0.06523	0.07706	0.09452	0.11198	0.12747	0.13767	0.15737	0.16003	0.18305	0.19144	0.18154	0.19276	0.21107	0.21513	0.22072	0.21977	0.21429	0.22288	0.21186	0.204	0.11015	0.08327	0.03791
447	1.75e-06	3.77e-06	3.66e-05	0.00016526	0.00022694	0.00059245	0.00133	0.0019	0.00223	0.00268	0.00333	0.00475	0.00749	0.01066	0.0132	0.0175	0.0222	0.02827	0.03043	0.03912	0.0484	0.0525	0.06281	0.07254	0.08505	0.10258	0.11991	0.13604	0.14615	0.16466	0.16744	0.19083	0.19963	0.19105	0.20227	0.22055	0.22457	0.22804	0.22652	0.22181	0.22711	0.21764	0.2286	0.15953	0.15217	0.09459	0.06517
448	9.96e-05	0.00018212	0.00031968	0.0006256	0.000761	0.00139	0.00246	0.00327	0.00375	0.00441	0.00533	0.0072	0.0106	0.01446	0.01754	0.02257	0.02806	0.03499	0.03757	0.04727	0.05761	0.06255	0.07389	0.08445	0.09789	0.11582	0.13347	0.14962	0.1602	0.17847	0.18171	0.20543	0.21575	0.20982	0.22368	0.24044	0.2449	0.24898	0.2478	0.24726	0.25422	0.2546	0.27133	0.22802	0.221	0.1968	0.20528	0.16676
449	0.0004007	0.00056431	0.00080562	0.00128	0.0015	0.00237	0.00377	0.0048	0.00544	0.00631	0.0075	0.00981	0.01384	0.01835	0.02196	0.02768	0.03388	0.04155	0.0445	0.05504	0.06629	0.07204	0.0843	0.09549	0.10964	0.12753	0.14512	0.16131	0.17201	0.18994	0.19313	0.21714	0.22766	0.22339	0.23764	0.25302	0.25628	0.26039	0.25936	0.25942	0.26454	0.26954	0.28488	0.25386	0.25215	0.2398	0.25518	0.23417	0.14761
450	0.00092775	0.00119	0.00155	0.00222	0.00254	0.00368	0.00543	0.00671	0.00755	0.00867	0.01019	0.013	0.01771	0.02295	0.02719	0.03367	0.04065	0.04918	0.05265	0.06423	0.07655	0.0832	0.09651	0.1087	0.12363	0.14205	0.15995	0.1766	0.18758	0.20547	0.20936	0.2342	0.24535	0.24289	0.25763	0.27414	0.27768	0.28276	0.28255	0.2813	0.29002	0.2947	0.31557	0.29199	0.29229	0.29118	0.31219	0.32324	0.27025
451	0.00121	0.00151	0.00192	0.00268	0.00303	0.00429	0.00617	0.00755	0.00848	0.00969	0.01133	0.01431	0.01925	0.02471	0.02913	0.03581	0.04298	0.05164	0.0552	0.06685	0.07926	0.08599	0.09928	0.111	0.12576	0.14373	0.1613	0.17746	0.18834	0.2057	0.20951	0.23253	0.24238	0.23972	0.25297	0.2686	0.27209	0.27482	0.27433	0.27465	0.28068	0.28468	0.30028	0.28203	0.28221	0.27615	0.29514	0.30099	0.25727
452	0.00141	0.00174	0.00218	0.00299	0.00338	0.0047	0.00666	0.0081	0.00906	0.01033	0.01204	0.01512	0.02017	0.0257	0.03017	0.03689	0.04414	0.05286	0.05636	0.06788	0.08016	0.08688	0.09982	0.11141	0.12596	0.14349	0.1605	0.17581	0.18646	0.20319	0.20685	0.22914	0.23778	0.23407	0.24609	0.26138	0.26472	0.26851	0.26894	0.26748	0.27487	0.27871	0.29015	0.26737	0.27236	0.27264	0.28724	0.29154	0.25869
453	0.00182	0.0022	0.00271	0.00361	0.00405	0.00551	0.00762	0.00918	0.01023	0.01163	0.01349	0.01679	0.02211	0.02787	0.03252	0.03952	0.04702	0.05597	0.05967	0.07149	0.08402	0.09081	0.1038	0.11538	0.13	0.14762	0.1646	0.17991	0.19031	0.20706	0.21123	0.23281	0.24157	0.23819	0.24987	0.26505	0.26816	0.2727	0.27394	0.27412	0.28167	0.28749	0.29714	0.27467	0.28632	0.28973	0.30804	0.31684	0.28223
454	0.00252	0.00298	0.00359	0.00465	0.00518	0.00685	0.00922	0.01096	0.01218	0.01377	0.01589	0.01953	0.0253	0.03155	0.0366	0.04404	0.052	0.06138	0.0653	0.07756	0.0906	0.09789	0.11121	0.12295	0.13764	0.15512	0.17188	0.18704	0.1974	0.21387	0.21789	0.23918	0.24761	0.24509	0.25682	0.27121	0.27443	0.27856	0.27911	0.27989	0.28731	0.29056	0.3035	0.28606	0.29249	0.29855	0.3143	0.32486	0.30576
455	0.00325	0.00379	0.00449	0.0057	0.00632	0.00819	0.01079	0.01272	0.0141	0.01589	0.01826	0.02225	0.02847	0.0352	0.04066	0.04857	0.05696	0.06684	0.07102	0.08375	0.09727	0.10505	0.11887	0.13092	0.14603	0.16355	0.18025	0.19543	0.20591	0.22206	0.22634	0.2478	0.25655	0.25458	0.26643	0.28085	0.28396	0.28787	0.28926	0.28875	0.29632	0.30198	0.31388	0.29997	0.3052	0.30761	0.3243	0.33783	0.32085
456	0.00412	0.00473	0.00553	0.0069	0.00761	0.00968	0.01252	0.01463	0.01616	0.01814	0.02076	0.02509	0.0317	0.03877	0.0445	0.05274	0.06152	0.07169	0.076	0.08903	0.10275	0.11063	0.12441	0.1364	0.15147	0.16865	0.18502	0.19978	0.20951	0.22518	0.22927	0.25029	0.25832	0.25655	0.26797	0.28095	0.284	0.28722	0.28922	0.28919	0.29584	0.30208	0.31193	0.29797	0.30634	0.30916	0.32337	0.33299	0.31634
457	0.00537	0.0061	0.00704	0.00861	0.00945	0.01179	0.01493	0.01728	0.01903	0.02128	0.02424	0.02901	0.03616	0.04376	0.04992	0.05864	0.06792	0.07858	0.08314	0.09658	0.11081	0.11912	0.13318	0.14532	0.16057	0.17753	0.19368	0.20814	0.21801	0.23316	0.23724	0.25771	0.26638	0.26505	0.27657	0.28908	0.29149	0.29512	0.29695	0.2976	0.30398	0.31043	0.32062	0.30707	0.31535	0.31879	0.33217	0.34389	0.3324
458	0.00654	0.00736	0.00841	0.01017	0.01112	0.01367	0.01707	0.01961	0.02154	0.02402	0.02725	0.03236	0.03993	0.04795	0.05444	0.0635	0.07305	0.08396	0.08866	0.10226	0.1167	0.12531	0.13951	0.15156	0.16667	0.18306	0.19862	0.21311	0.22269	0.23755	0.2415	0.26127	0.26925	0.26797	0.27887	0.29107	0.29323	0.29643	0.29833	0.29856	0.30416	0.3093	0.31861	0.30631	0.31335	0.31747	0.32884	0.33888	0.32743
459	0.00696	0.00781	0.00891	0.01073	0.01171	0.01434	0.01782	0.02043	0.02241	0.02496	0.02828	0.03348	0.04115	0.04924	0.05579	0.06487	0.07443	0.08536	0.08999	0.1035	0.11782	0.12622	0.14011	0.15185	0.16673	0.1826	0.19767	0.21183	0.22106	0.23512	0.2387	0.25774	0.26541	0.26357	0.27358	0.28492	0.28707	0.28998	0.29127	0.29135	0.29632	0.30079	0.30866	0.29642	0.30276	0.30555	0.31496	0.32531	0.31229
460	0.00804	0.00898	0.01018	0.01215	0.01323	0.01606	0.01977	0.02255	0.02471	0.02747	0.03105	0.0366	0.04466	0.05318	0.06008	0.06957	0.07952	0.09077	0.0956	0.10949	0.12428	0.13316	0.14731	0.15932	0.17439	0.19032	0.20532	0.21931	0.22853	0.24239	0.24581	0.26532	0.27338	0.27218	0.28256	0.29417	0.29602	0.29881	0.3004	0.30058	0.30572	0.31031	0.31969	0.30873	0.31434	0.31785	0.32792	0.33878	0.32808
461	0.00953	0.01057	0.01191	0.01408	0.01529	0.01836	0.02234	0.02535	0.02771	0.03071	0.03461	0.04051	0.04901	0.05796	0.06523	0.07506	0.08536	0.09693	0.10193	0.11605	0.13115	0.14031	0.15467	0.16662	0.18174	0.19758	0.2124	0.2263	0.23549	0.24931	0.25294	0.27211	0.28009	0.27935	0.28997	0.30151	0.30345	0.30612	0.30798	0.30839	0.3141	0.31858	0.32886	0.31928	0.32546	0.32949	0.33965	0.35084	0.34162
462	0.01085	0.01198	0.01344	0.01577	0.01709	0.02036	0.02458	0.02778	0.03031	0.03353	0.03771	0.04394	0.0528	0.06211	0.06968	0.07979	0.09032	0.10214	0.10724	0.12156	0.13681	0.14605	0.16038	0.17227	0.18724	0.20273	0.21719	0.23083	0.23941	0.25264	0.25603	0.27492	0.28273	0.28226	0.29273	0.30325	0.30493	0.30732	0.30849	0.30911	0.31441	0.31889	0.3289	0.31946	0.32499	0.32811	0.33661	0.34775	0.33911
463	0.01235	0.01359	0.01517	0.0177	0.01913	0.02264	0.02712	0.03053	0.03326	0.03673	0.04121	0.04782	0.05712	0.06683	0.07474	0.08522	0.09613	0.1083	0.11356	0.12817	0.14376	0.15334	0.16784	0.1798	0.19497	0.21027	0.22473	0.23831	0.24694	0.25998	0.26345	0.28249	0.29016	0.28967	0.29994	0.31058	0.31231	0.31502	0.31633	0.31716	0.32236	0.32742	0.33637	0.32787	0.3339	0.33684	0.34555	0.35722	0.34896
464	0.0139	0.01525	0.01696	0.01968	0.02125	0.02499	0.02972	0.03333	0.03626	0.03999	0.04477	0.05174	0.06144	0.07157	0.07979	0.09063	0.10189	0.11434	0.11978	0.13461	0.15047	0.16031	0.17483	0.1869	0.20218	0.21724	0.23135	0.24504	0.25375	0.26638	0.26997	0.28862	0.29592	0.29545	0.30527	0.31582	0.31767	0.32016	0.32189	0.32267	0.32735	0.3323	0.34053	0.33299	0.33894	0.34179	0.35033	0.36148	0.3542
465	0.0147	0.01609	0.01786	0.02067	0.0223	0.02614	0.03098	0.03469	0.0377	0.04153	0.04643	0.05351	0.06332	0.07358	0.08192	0.0928	0.10408	0.11653	0.12189	0.13662	0.15236	0.16215	0.17651	0.18828	0.20321	0.21804	0.23182	0.24527	0.25377	0.26596	0.26945	0.28755	0.29458	0.29376	0.30301	0.31338	0.31511	0.31741	0.31897	0.3194	0.32383	0.32866	0.33605	0.32841	0.33374	0.33594	0.344	0.35472	0.34659
466	0.01617	0.01765	0.01954	0.02252	0.02426	0.02828	0.03332	0.03719	0.04039	0.04443	0.04955	0.05686	0.06698	0.07757	0.08614	0.09718	0.10851	0.12103	0.12631	0.14103	0.15681	0.1667	0.18098	0.19239	0.20702	0.22123	0.23452	0.24818	0.25667	0.26836	0.27135	0.28902	0.29542	0.29411	0.30273	0.31285	0.31441	0.31627	0.31765	0.31711	0.3213	0.3248	0.33229	0.32519	0.32935	0.32964	0.33751	0.34788	0.33936
467	0.01785	0.01943	0.02145	0.02463	0.02649	0.03071	0.03598	0.04003	0.04343	0.0477	0.0531	0.0607	0.07115	0.08204	0.09086	0.10209	0.11356	0.12618	0.13154	0.14629	0.16214	0.17202	0.18613	0.19736	0.2117	0.22566	0.23846	0.25195	0.26008	0.27111	0.27394	0.29126	0.29729	0.29582	0.30393	0.31356	0.31482	0.31647	0.31745	0.31702	0.32092	0.32384	0.33092	0.32399	0.32773	0.32732	0.33476	0.34461	0.33561
468	0.02001	0.02172	0.0239	0.02731	0.02932	0.03381	0.03937	0.04367	0.04731	0.05186	0.05761	0.06561	0.07647	0.08781	0.097	0.10858	0.12041	0.13342	0.13898	0.15397	0.17007	0.18017	0.19446	0.20592	0.22033	0.23423	0.2471	0.26064	0.26875	0.27972	0.28271	0.30002	0.3064	0.30548	0.31373	0.32304	0.3248	0.32665	0.32786	0.32768	0.33217	0.33551	0.34307	0.33713	0.34139	0.34198	0.34952	0.35892	0.35125
469	0.02114	0.02291	0.02516	0.02867	0.03076	0.03536	0.04104	0.04543	0.04915	0.05382	0.05971	0.06785	0.07887	0.09025	0.0995	0.11111	0.12301	0.13598	0.14148	0.15642	0.17247	0.18258	0.19666	0.20787	0.22227	0.2361	0.24876	0.2618	0.26974	0.28065	0.2837	0.30063	0.30686	0.30591	0.3141	0.3233	0.32461	0.32653	0.32812	0.32823	0.33205	0.33586	0.34295	0.33625	0.34092	0.34208	0.34892	0.35866	0.3498
470	0.02134	0.02312	0.02536	0.02888	0.03095	0.03553	0.04117	0.04552	0.04922	0.05385	0.05966	0.06771	0.07857	0.08974	0.09876	0.11011	0.12169	0.13431	0.1396	0.1541	0.16966	0.17932	0.19291	0.20354	0.21742	0.23066	0.2428	0.25552	0.26298	0.27329	0.27595	0.2919	0.29762	0.2961	0.30371	0.31232	0.31334	0.31473	0.31595	0.31575	0.319	0.32186	0.32795	0.32052	0.3246	0.32538	0.33103	0.3391	0.32984
471	0.02359	0.02549	0.02789	0.03161	0.03382	0.03865	0.04453	0.04908	0.053	0.05788	0.06401	0.0724	0.0836	0.09507	0.10433	0.11591	0.12776	0.14057	0.14595	0.16059	0.17631	0.18613	0.19973	0.21051	0.2244	0.23758	0.24954	0.26216	0.26947	0.27988	0.28281	0.29865	0.30447	0.3032	0.31101	0.31938	0.32054	0.3222	0.32363	0.32362	0.32712	0.33038	0.3366	0.32948	0.33399	0.335	0.34072	0.34883	0.34066
472	0.02597	0.02799	0.03055	0.0345	0.03686	0.04193	0.04808	0.05287	0.05703	0.0622	0.06868	0.07739	0.08894	0.10085	0.11049	0.12233	0.13436	0.14736	0.15285	0.1676	0.18357	0.19365	0.2073	0.21811	0.2321	0.24482	0.25646	0.26916	0.27647	0.28638	0.28908	0.30497	0.31105	0.31013	0.3179	0.32642	0.32734	0.32877	0.33012	0.33033	0.33385	0.33691	0.34342	0.3374	0.34125	0.34239	0.34818	0.35682	0.35006
473	0.02773	0.02984	0.03251	0.03662	0.03909	0.04432	0.05064	0.05557	0.05989	0.06526	0.07193	0.08084	0.0926	0.10472	0.11451	0.12646	0.13847	0.15151	0.157	0.17172	0.18764	0.19766	0.21119	0.22175	0.23551	0.24798	0.25924	0.27166	0.27859	0.28819	0.29079	0.30644	0.31222	0.3115	0.31898	0.32718	0.32794	0.32922	0.33027	0.33031	0.33349	0.33649	0.34287	0.33712	0.3406	0.34146	0.34684	0.35526	0.34862
474	0.02844	0.03059	0.0333	0.03748	0.03999	0.04526	0.05162	0.05659	0.06095	0.06637	0.0731	0.08206	0.09386	0.10597	0.1157	0.12758	0.13951	0.15247	0.15777	0.17223	0.18797	0.19791	0.21118	0.22141	0.2349	0.24714	0.25819	0.27032	0.27702	0.28637	0.28875	0.30411	0.30963	0.30842	0.31543	0.32332	0.3241	0.32528	0.32619	0.32587	0.32887	0.33155	0.33738	0.3313	0.33472	0.33505	0.34021	0.34784	0.34058
475	0.03074	0.03299	0.03585	0.04023	0.04287	0.04835	0.05492	0.06007	0.06461	0.07028	0.07729	0.08651	0.09857	0.11093	0.12085	0.13293	0.14502	0.15808	0.16344	0.17797	0.1938	0.20378	0.21708	0.22731	0.24077	0.25287	0.26382	0.27582	0.28269	0.29194	0.29429	0.30963	0.3151	0.31413	0.3212	0.32904	0.33	0.33123	0.33231	0.33215	0.33532	0.33826	0.34394	0.33858	0.34238	0.34282	0.34817	0.35594	0.34952
476	0.03158	0.03388	0.03678	0.04122	0.0439	0.04944	0.05607	0.06128	0.06588	0.07161	0.07867	0.08793	0.10001	0.11243	0.12238	0.13439	0.14644	0.1594	0.16475	0.17917	0.19494	0.20481	0.2179	0.22809	0.24134	0.2532	0.26387	0.27574	0.28247	0.29134	0.29361	0.3085	0.31392	0.31289	0.31992	0.32755	0.32848	0.32964	0.33033	0.33022	0.33331	0.33604	0.34171	0.33636	0.33965	0.34032	0.34519	0.35281	0.34626
477	0.03292	0.03528	0.03825	0.04278	0.04553	0.05116	0.05788	0.06315	0.06784	0.07364	0.08081	0.09021	0.10238	0.11474	0.12469	0.13668	0.14878	0.16176	0.1671	0.18147	0.19708	0.20686	0.21972	0.22982	0.24313	0.25492	0.26555	0.27724	0.28375	0.29264	0.29505	0.3096	0.3151	0.31405	0.32101	0.32847	0.32937	0.33059	0.33151	0.33156	0.33451	0.33748	0.34303	0.3373	0.34081	0.34176	0.34658	0.35401	0.3474
478	0.0353	0.03775	0.04086	0.0456	0.04845	0.05424	0.06115	0.06657	0.07143	0.07745	0.08486	0.09442	0.10676	0.11938	0.1294	0.14137	0.1533	0.16622	0.17145	0.18558	0.20106	0.21072	0.22338	0.23317	0.24595	0.25732	0.26742	0.27902	0.28528	0.29355	0.29548	0.30993	0.31495	0.31416	0.32068	0.3277	0.32825	0.32918	0.32989	0.32985	0.33228	0.3349	0.34033	0.33524	0.33792	0.33813	0.34325	0.34998	0.34409
479	0.03709	0.03963	0.04285	0.04774	0.05068	0.05663	0.06366	0.06922	0.07422	0.08041	0.088	0.09774	0.11026	0.12306	0.13323	0.14531	0.15728	0.17022	0.17546	0.18962	0.20512	0.21481	0.22746	0.23719	0.24986	0.26107	0.27101	0.28244	0.28862	0.29669	0.29852	0.31286	0.31799	0.31718	0.32361	0.33055	0.33121	0.33202	0.33276	0.33254	0.33514	0.3377	0.34318	0.33821	0.34094	0.341	0.34598	0.35275	0.3469
480	0.03797	0.04053	0.04379	0.04872	0.05169	0.05765	0.06471	0.07029	0.07531	0.08152	0.0891	0.09884	0.11132	0.12404	0.13414	0.14612	0.15803	0.17085	0.17591	0.18985	0.20518	0.2148	0.22725	0.23679	0.24938	0.26027	0.27017	0.28132	0.28749	0.29543	0.29715	0.31131	0.3163	0.31519	0.32144	0.32833	0.32909	0.32988	0.33061	0.33018	0.33287	0.3353	0.3405	0.33515	0.33802	0.33828	0.34293	0.34954	0.34339
481	0.03949	0.04211	0.04544	0.05047	0.0535	0.05955	0.06668	0.0723	0.0774	0.08369	0.09137	0.10114	0.11363	0.12633	0.13638	0.14827	0.15998	0.17263	0.17752	0.19123	0.20621	0.2156	0.22773	0.2369	0.24915	0.25974	0.2692	0.28006	0.28587	0.29345	0.29497	0.30855	0.31325	0.312	0.31795	0.32444	0.325	0.32549	0.3259	0.3255	0.3278	0.33008	0.33465	0.32934	0.33185	0.33177	0.33605	0.34207	0.33599
482	0.04083	0.04351	0.04692	0.05205	0.05514	0.06128	0.06852	0.07424	0.07943	0.08583	0.09363	0.10353	0.1161	0.12892	0.13903	0.1509	0.16265	0.17534	0.18022	0.19384	0.20885	0.21819	0.23017	0.2393	0.2515	0.26194	0.27119	0.28197	0.28766	0.29492	0.2965	0.30997	0.31458	0.31321	0.31911	0.32558	0.32601	0.32638	0.32691	0.32639	0.32862	0.3308	0.33519	0.33016	0.33248	0.33205	0.33628	0.3423	0.33633
483	0.04297	0.04575	0.04928	0.05458	0.05779	0.0641	0.07149	0.07736	0.08272	0.08932	0.09735	0.10742	0.12023	0.13325	0.14349	0.1555	0.1673	0.18007	0.18494	0.19861	0.21373	0.22313	0.23518	0.2442	0.25636	0.26666	0.27593	0.28674	0.29254	0.29982	0.30138	0.31484	0.31943	0.31824	0.32406	0.33046	0.33092	0.33144	0.33218	0.33163	0.33388	0.33629	0.34075	0.33587	0.33828	0.33779	0.34239	0.34858	0.34266
484	0.04338	0.04616	0.0497	0.05505	0.05829	0.06461	0.07202	0.0779	0.08327	0.08989	0.09787	0.10788	0.12068	0.13372	0.14392	0.15577	0.16749	0.18009	0.18495	0.19846	0.21337	0.22268	0.2346	0.24339	0.25527	0.26544	0.27467	0.28574	0.29153	0.29865	0.3002	0.3133	0.31764	0.31617	0.32149	0.32783	0.32835	0.32884	0.3293	0.32873	0.33077	0.33274	0.33703	0.33221	0.33444	0.33382	0.33793	0.34392	0.33764
485	0.04391	0.04672	0.0503	0.0557	0.05899	0.06539	0.07286	0.07877	0.08422	0.09087	0.09888	0.10891	0.12176	0.13484	0.1451	0.15691	0.16862	0.1812	0.18608	0.19946	0.21438	0.22367	0.23542	0.24405	0.2558	0.26596	0.27512	0.28641	0.29227	0.29942	0.30097	0.31364	0.31753	0.31563	0.32049	0.32692	0.32752	0.32798	0.32844	0.3279	0.32963	0.33103	0.33512	0.33028	0.33228	0.33132	0.33541	0.34103	0.33419
486	0.04345	0.04625	0.04982	0.05518	0.05845	0.06484	0.07229	0.07817	0.08359	0.09021	0.09815	0.10812	0.12096	0.13393	0.14409	0.15591	0.16762	0.18021	0.18502	0.19839	0.21318	0.22242	0.23414	0.24253	0.25433	0.26454	0.27384	0.28522	0.29104	0.29827	0.29988	0.31243	0.31612	0.31389	0.31857	0.32492	0.32556	0.32586	0.32658	0.32591	0.32736	0.32892	0.3325	0.32741	0.32968	0.32846	0.3323	0.33747	0.33008
487	0.04587	0.04876	0.05243	0.05795	0.06131	0.06781	0.07535	0.08133	0.08688	0.09364	0.10171	0.11178	0.12467	0.13772	0.14785	0.15957	0.17121	0.18369	0.1884	0.20159	0.2162	0.22532	0.23679	0.245	0.25666	0.26654	0.27555	0.28666	0.29224	0.29913	0.30072	0.31293	0.31666	0.31436	0.31893	0.32517	0.32579	0.32604	0.32656	0.32582	0.32732	0.32891	0.33227	0.32732	0.32946	0.32815	0.33182	0.33707	0.33016
488	0.0482	0.05113	0.0549	0.06053	0.06393	0.07048	0.07808	0.08411	0.08971	0.09655	0.10468	0.11476	0.12757	0.14059	0.1507	0.16227	0.17362	0.18584	0.19034	0.20327	0.21764	0.22664	0.23784	0.24601	0.25726	0.26693	0.27548	0.28617	0.29154	0.29815	0.2995	0.31166	0.3153	0.31347	0.31802	0.32398	0.32442	0.32469	0.3251	0.32415	0.32583	0.32743	0.33117	0.32632	0.32828	0.32676	0.33076	0.33615	0.3297
489	0.04954	0.05251	0.05631	0.062	0.06543	0.07201	0.07963	0.08569	0.09132	0.0982	0.10634	0.11638	0.12915	0.14208	0.15216	0.16362	0.17481	0.18692	0.19132	0.20401	0.21815	0.22705	0.23811	0.24609	0.25712	0.26655	0.27487	0.28521	0.29048	0.29691	0.29812	0.31012	0.3138	0.31204	0.31661	0.32238	0.32276	0.32292	0.32323	0.32244	0.32406	0.32565	0.32936	0.32451	0.32639	0.32521	0.32897	0.33405	0.32786
490	0.05223	0.05531	0.05924	0.0651	0.06863	0.07537	0.08315	0.08935	0.09511	0.10217	0.11057	0.12086	0.13377	0.14677	0.15687	0.16845	0.1798	0.19198	0.19645	0.20922	0.22338	0.23223	0.24312	0.25116	0.26233	0.27165	0.27993	0.29007	0.29526	0.30153	0.30273	0.31474	0.3186	0.31714	0.32191	0.32763	0.32804	0.32826	0.32868	0.32822	0.3299	0.33166	0.33536	0.33082	0.33288	0.33233	0.33595	0.34109	0.33559
491	0.05306	0.05619	0.06014	0.066	0.06957	0.07633	0.08411	0.09033	0.0961	0.10317	0.1116	0.12187	0.13476	0.14772	0.15774	0.16924	0.1806	0.1927	0.19728	0.21	0.22414	0.23285	0.24366	0.25166	0.26291	0.27201	0.28026	0.29052	0.29562	0.3018	0.30316	0.31495	0.31888	0.31738	0.32232	0.32796	0.32839	0.32874	0.32913	0.32882	0.33029	0.33228	0.33575	0.33123	0.33337	0.33294	0.33629	0.34158	0.33621
492	0.05417	0.05734	0.06135	0.06731	0.07093	0.07777	0.08564	0.09191	0.09777	0.10492	0.11339	0.1237	0.13665	0.1497	0.15975	0.17125	0.18255	0.19474	0.19924	0.21188	0.22591	0.2346	0.24532	0.25318	0.2642	0.27338	0.28161	0.29186	0.29692	0.30305	0.30443	0.31602	0.31977	0.31814	0.32268	0.32835	0.32883	0.32906	0.3295	0.32905	0.33055	0.33229	0.33572	0.33129	0.33335	0.33293	0.33616	0.34134	0.3359
493	0.05442	0.05757	0.06157	0.06751	0.07112	0.07792	0.08575	0.09198	0.09781	0.10493	0.11335	0.12355	0.13635	0.14933	0.15931	0.17066	0.1818	0.19371	0.19817	0.21064	0.22456	0.23312	0.2437	0.25139	0.26238	0.27134	0.27944	0.28962	0.29455	0.30057	0.30188	0.31325	0.31694	0.31524	0.31963	0.32532	0.32567	0.32571	0.32607	0.32573	0.32701	0.32867	0.33192	0.32749	0.32932	0.32878	0.33192	0.33674	0.33125
494	0.05546	0.05863	0.06265	0.06862	0.07226	0.07906	0.08687	0.09312	0.09895	0.10608	0.11445	0.12463	0.1374	0.15034	0.16023	0.17143	0.18249	0.19436	0.19868	0.211	0.22476	0.23327	0.24378	0.25143	0.26226	0.27098	0.27898	0.28901	0.29394	0.29986	0.30109	0.31236	0.31602	0.31445	0.31874	0.32418	0.32467	0.32479	0.32506	0.32466	0.32603	0.32762	0.33089	0.32651	0.32824	0.32782	0.33082	0.33553	0.33055
495	0.05632	0.05947	0.06352	0.0695	0.07311	0.07986	0.08763	0.09382	0.09962	0.1067	0.115	0.125	0.13755	0.15036	0.16009	0.17106	0.18178	0.1933	0.19741	0.20946	0.22289	0.2312	0.24141	0.24883	0.25927	0.26782	0.27554	0.28538	0.29014	0.2958	0.2968	0.30782	0.3113	0.3096	0.31375	0.31911	0.31938	0.31933	0.31952	0.31898	0.32025	0.32169	0.32495	0.32046	0.32208	0.32139	0.3244	0.3288	0.32366
496	0.05646	0.05962	0.06364	0.06958	0.07318	0.0799	0.0876	0.09375	0.09951	0.10652	0.11473	0.12467	0.13713	0.14982	0.15943	0.17027	0.18095	0.1924	0.19659	0.20858	0.2219	0.23007	0.24022	0.24759	0.258	0.2666	0.27436	0.28422	0.28906	0.29471	0.29591	0.30665	0.31014	0.30843	0.31261	0.3181	0.31831	0.31836	0.31859	0.31813	0.31936	0.32105	0.32414	0.31976	0.32133	0.32059	0.32372	0.32802	0.32311
497	0.05675	0.05991	0.06391	0.06984	0.07343	0.08012	0.08779	0.0939	0.09966	0.10665	0.1148	0.12468	0.13707	0.14962	0.15914	0.16993	0.18056	0.19192	0.1961	0.20803	0.22119	0.22928	0.23931	0.24664	0.25705	0.26568	0.27345	0.28312	0.288	0.29369	0.29492	0.3055	0.30892	0.30718	0.31129	0.31672	0.31703	0.31705	0.31737	0.31682	0.31812	0.31977	0.32265	0.31827	0.31999	0.31926	0.3223	0.32655	0.3215
498	0.05721	0.06037	0.06437	0.0703	0.07391	0.08058	0.08823	0.09434	0.10006	0.10707	0.1152	0.12505	0.13741	0.14985	0.15934	0.17011	0.18075	0.19209	0.19633	0.20819	0.2213	0.22942	0.23945	0.24683	0.25726	0.26581	0.2736	0.28326	0.28818	0.29401	0.29541	0.30594	0.30935	0.30781	0.31186	0.31721	0.31764	0.31788	0.31828	0.3178	0.31921	0.32085	0.32373	0.31939	0.32124	0.32092	0.32382	0.32809	0.32319
499	0.05758	0.06074	0.06474	0.07064	0.07425	0.08091	0.08852	0.0946	0.1003	0.10726	0.11533	0.12513	0.13742	0.14982	0.15921	0.16987	0.18042	0.19168	0.1959	0.20772	0.2207	0.22879	0.23874	0.24601	0.25638	0.26496	0.27276	0.28245	0.28725	0.29308	0.29459	0.30493	0.30829	0.30668	0.31075	0.31606	0.31639	0.31662	0.317	0.31662	0.31785	0.3196	0.32247	0.31803	0.31972	0.31938	0.32229	0.32618	0.3216
500	0.05567	0.05871	0.06258	0.06833	0.07183	0.07831	0.08576	0.09167	0.09718	0.10388	0.11165	0.12109	0.13305	0.1452	0.15436	0.16472	0.17497	0.1859	0.18997	0.20146	0.21408	0.22198	0.23174	0.23879	0.24886	0.25734	0.26508	0.27474	0.27955	0.28531	0.28667	0.29667	0.29968	0.29778	0.30141	0.3068	0.30712	0.30716	0.30733	0.30686	0.30788	0.30932	0.31186	0.30737	0.30877	0.30814	0.31087	0.31442	0.30942
501	0.05663	0.05971	0.0636	0.0694	0.07294	0.07946	0.08695	0.09291	0.09848	0.10526	0.11306	0.12254	0.13458	0.14688	0.15611	0.16655	0.17688	0.18792	0.19213	0.20373	0.21645	0.22447	0.23437	0.24154	0.25165	0.26023	0.26813	0.27779	0.28276	0.28859	0.29008	0.30018	0.30333	0.30155	0.30529	0.31084	0.31116	0.31126	0.31146	0.31111	0.31233	0.31389	0.31656	0.31228	0.3137	0.31328	0.31614	0.31976	0.31519
502	0.056	0.05903	0.06286	0.06853	0.07202	0.07842	0.08576	0.0916	0.09706	0.1037	0.11132	0.12059	0.13238	0.14436	0.15343	0.16369	0.17388	0.18468	0.18887	0.20034	0.21279	0.22058	0.23036	0.23741	0.24752	0.25597	0.2638	0.27338	0.27827	0.28408	0.28562	0.29547	0.29858	0.2969	0.30061	0.30598	0.30629	0.30639	0.30654	0.30624	0.30737	0.30889	0.31135	0.30704	0.30854	0.30821	0.31083	0.3142	0.30964
503	0.0544	0.05735	0.06104	0.06655	0.06992	0.07613	0.08328	0.08897	0.09421	0.10064	0.10803	0.1171	0.12857	0.1403	0.14909	0.15915	0.16914	0.17976	0.18387	0.19521	0.20748	0.21515	0.22485	0.23195	0.24193	0.25039	0.25828	0.26766	0.27253	0.27843	0.28003	0.28988	0.29303	0.29145	0.29521	0.30056	0.3009	0.30112	0.30124	0.30105	0.30214	0.30375	0.3062	0.30163	0.30318	0.30311	0.30569	0.30868	0.30439
504	0.05345	0.05633	0.05994	0.06532	0.06861	0.07468	0.08168	0.08725	0.09238	0.09865	0.10584	0.11471	0.12597	0.13749	0.14608	0.15595	0.16576	0.17619	0.18029	0.19149	0.20351	0.21104	0.22059	0.22766	0.23753	0.24596	0.25382	0.26302	0.26789	0.27371	0.27526	0.28488	0.28804	0.28652	0.29028	0.29557	0.29591	0.29596	0.29605	0.29579	0.29678	0.29841	0.30082	0.2963	0.29759	0.29736	0.29988	0.30272	0.29849
505	0.05228	0.05509	0.05862	0.06385	0.06706	0.07299	0.07983	0.08528	0.09026	0.09639	0.10339	0.11207	0.12308	0.13435	0.14277	0.15244	0.16213	0.17239	0.17643	0.18744	0.19931	0.20671	0.21612	0.22321	0.23301	0.24134	0.24914	0.25819	0.263	0.26886	0.27049	0.27994	0.28307	0.28152	0.28521	0.29049	0.29077	0.29091	0.29095	0.29066	0.2917	0.29322	0.29543	0.29077	0.29201	0.29203	0.29431	0.29682	0.2927
506	0.0504	0.0531	0.05649	0.06156	0.06464	0.07037	0.07701	0.08228	0.08708	0.09297	0.09971	0.10808	0.11879	0.12979	0.13795	0.14739	0.15684	0.16687	0.17089	0.18175	0.19333	0.20055	0.20991	0.21695	0.22658	0.23484	0.24271	0.25161	0.25646	0.26229	0.2639	0.27318	0.27626	0.27472	0.27835	0.28357	0.28386	0.28392	0.28387	0.28358	0.28445	0.28598	0.28793	0.28326	0.28428	0.28435	0.28638	0.28843	0.28437
507	0.04778	0.05038	0.05362	0.05846	0.06141	0.06695	0.07339	0.07849	0.08307	0.08872	0.09517	0.1033	0.1137	0.12436	0.13231	0.14158	0.1509	0.16076	0.1648	0.17557	0.18693	0.19402	0.20328	0.21031	0.21989	0.22828	0.23627	0.24515	0.25	0.25597	0.25764	0.26673	0.2697	0.26809	0.27163	0.27692	0.27719	0.2772	0.27711	0.27688	0.27767	0.27907	0.28075	0.27583	0.27682	0.2769	0.27876	0.2805	0.27623
508	0.04544	0.04794	0.05103	0.05565	0.0585	0.06384	0.07006	0.07497	0.07936	0.08478	0.09099	0.09889	0.10899	0.11931	0.12707	0.13619	0.14543	0.15512	0.15923	0.16991	0.18112	0.18811	0.19733	0.20449	0.21411	0.22261	0.23074	0.23948	0.24438	0.25059	0.25248	0.26141	0.26438	0.26277	0.26631	0.27161	0.27188	0.27203	0.27186	0.27173	0.27256	0.27385	0.27529	0.27004	0.27101	0.27135	0.27297	0.27422	0.26992
509	0.04229	0.04462	0.04752	0.05187	0.05454	0.05959	0.0655	0.07016	0.07426	0.07934	0.08514	0.0926	0.10222	0.1121	0.11948	0.12826	0.13709	0.1464	0.15038	0.16074	0.17146	0.17814	0.18715	0.19411	0.20341	0.21183	0.21988	0.22838	0.23326	0.23943	0.2412	0.24979	0.25248	0.25069	0.25388	0.25903	0.25932	0.25927	0.25885	0.25863	0.25919	0.2602	0.26118	0.25579	0.25646	0.25643	0.25782	0.25837	0.25381
510	0.03874	0.04092	0.0436	0.04764	0.0501	0.05485	0.06041	0.06478	0.06858	0.0733	0.07869	0.08571	0.0948	0.10417	0.11113	0.1195	0.12793	0.13684	0.14068	0.15067	0.16093	0.16722	0.17588	0.18268	0.19166	0.19991	0.20783	0.21607	0.22075	0.22675	0.22839	0.23651	0.23906	0.23713	0.24007	0.24495	0.24514	0.24493	0.24423	0.24386	0.24417	0.24482	0.24533	0.23961	0.23989	0.23982	0.24074	0.24055	0.23568
511	0.03551	0.03754	0.04003	0.04379	0.04607	0.05053	0.05578	0.05989	0.06342	0.06781	0.07281	0.07942	0.08804	0.09691	0.10351	0.11152	0.11963	0.12818	0.13188	0.14152	0.15133	0.15732	0.16573	0.17239	0.18111	0.18927	0.19712	0.20505	0.20964	0.21561	0.21718	0.22484	0.22716	0.22498	0.22762	0.23231	0.23248	0.23209	0.2312	0.23066	0.23071	0.23105	0.23098	0.22501	0.22497	0.2248	0.22527	0.22431	0.21909
512	0.03176	0.03362	0.03589	0.03933	0.04141	0.04553	0.05041	0.05421	0.05743	0.06144	0.066	0.07212	0.08019	0.0885	0.09465	0.10219	0.10984	0.11794	0.12147	0.13067	0.13996	0.14554	0.1536	0.16003	0.16835	0.17636	0.18401	0.19166	0.19607	0.20189	0.2033	0.21042	0.21249	0.21007	0.21233	0.2167	0.21676	0.2161	0.2149	0.21426	0.2139	0.21378	0.21315	0.20689	0.20636	0.20592	0.20589	0.20416	0.1986
513	0.02734	0.02899	0.031	0.03406	0.03589	0.0396	0.04404	0.04747	0.05031	0.05386	0.0579	0.06342	0.07078	0.07837	0.08397	0.09091	0.09796	0.10543	0.10869	0.11727	0.12584	0.13086	0.13839	0.14446	0.15221	0.15985	0.16719	0.17446	0.17857	0.18405	0.18519	0.19164	0.19332	0.19052	0.1923	0.19625	0.1962	0.19525	0.19367	0.19279	0.19202	0.19124	0.19	0.18348	0.18248	0.18164	0.18107	0.17862	0.1726
514	0.02361	0.02508	0.02687	0.02962	0.03124	0.03461	0.03867	0.04179	0.04432	0.04748	0.05108	0.05611	0.06288	0.06987	0.07501	0.08147	0.08802	0.09497	0.09802	0.10608	0.11408	0.11865	0.12575	0.13154	0.13881	0.14613	0.15324	0.16016	0.16404	0.16927	0.17018	0.17611	0.17743	0.17433	0.17565	0.17925	0.17916	0.17797	0.17607	0.17503	0.17387	0.17252	0.17075	0.16404	0.16264	0.16151	0.16047	0.15742	0.15097
515	0.02028	0.02159	0.02317	0.02561	0.02705	0.03009	0.03377	0.03658	0.03881	0.04161	0.04478	0.04929	0.05546	0.06181	0.06646	0.0724	0.07841	0.08481	0.08761	0.0951	0.1024	0.10647	0.11303	0.11839	0.12509	0.13208	0.13882	0.1453	0.1489	0.1538	0.15445	0.15962	0.16052	0.1571	0.15791	0.16102	0.16085	0.15944	0.15725	0.15602	0.15445	0.15264	0.15027	0.14353	0.14175	0.14033	0.13892	0.13529	0.12865
516	0.01568	0.01677	0.01808	0.02011	0.02128	0.02386	0.02702	0.0294	0.03123	0.03354	0.03616	0.03999	0.04533	0.05081	0.05479	0.06	0.06526	0.0709	0.07332	0.07998	0.08636	0.08974	0.09554	0.10031	0.10624	0.1127	0.11888	0.12476	0.12791	0.13231	0.13261	0.13686	0.13723	0.1334	0.13346	0.13603	0.13576	0.13405	0.13155	0.13004	0.12806	0.12561	0.12263	0.11597	0.11386	0.11211	0.11026	0.10621	0.09937
517	0.01219	0.01309	0.01417	0.01587	0.01683	0.01904	0.02177	0.0238	0.02531	0.02723	0.02939	0.03267	0.03731	0.04206	0.04549	0.05008	0.05471	0.05971	0.06181	0.06774	0.07337	0.07615	0.08129	0.08556	0.0908	0.09676	0.10245	0.10779	0.11053	0.11448	0.11447	0.11797	0.11791	0.1138	0.11337	0.11543	0.11509	0.11318	0.11046	0.10881	0.10656	0.10368	0.1003	0.09383	0.09149	0.08958	0.08747	0.08325	0.07653
518	0.00899	0.00971	0.01058	0.01195	0.01271	0.01453	0.01682	0.01849	0.0197	0.02123	0.02296	0.02567	0.02957	0.03357	0.03643	0.04034	0.04426	0.04852	0.05025	0.05537	0.06013	0.0623	0.06668	0.07036	0.0748	0.08007	0.08504	0.08971	0.09197	0.09529	0.09491	0.0976	0.09714	0.09288	0.09202	0.09354	0.09311	0.09103	0.08822	0.08643	0.08403	0.08089	0.07738	0.07141	0.06903	0.06701	0.06487	0.06082	0.05461
519	0.00662	0.0072	0.0079	0.00901	0.0096	0.01111	0.01302	0.0144	0.01536	0.01658	0.01797	0.02021	0.02348	0.02684	0.02922	0.03253	0.03582	0.03945	0.04085	0.04523	0.04924	0.05091	0.0546	0.05775	0.06147	0.06606	0.07035	0.07437	0.0762	0.07892	0.07824	0.0803	0.07959	0.07538	0.07422	0.07527	0.07478	0.07265	0.06988	0.06808	0.06567	0.06248	0.05908	0.05373	0.05144	0.0495	0.04745	0.04379	0.03832
520	0.00475	0.0052	0.00576	0.00666	0.00712	0.00835	0.00994	0.01107	0.01183	0.0128	0.01391	0.01575	0.01849	0.0213	0.02327	0.02608	0.02885	0.03193	0.03308	0.03682	0.04019	0.04145	0.04456	0.04724	0.05035	0.05436	0.05807	0.06153	0.06297	0.06522	0.06435	0.06588	0.06499	0.06092	0.05958	0.06027	0.05976	0.05767	0.055	0.05326	0.05092	0.04783	0.04462	0.03991	0.03778	0.03599	0.03411	0.03088	0.02617
521	0.00303	0.00337	0.00379	0.00447	0.00481	0.00577	0.00704	0.00793	0.0085	0.00924	0.01007	0.01152	0.01374	0.01601	0.01759	0.01989	0.02214	0.02467	0.02555	0.02866	0.0314	0.03228	0.03481	0.03701	0.03951	0.04292	0.04602	0.04895	0.05005	0.0518	0.05078	0.05183	0.05079	0.04693	0.04547	0.04586	0.04536	0.04336	0.04088	0.03925	0.03708	0.0342	0.03131	0.02736	0.0255	0.0239	0.02228	0.01963	0.01582
522	0.00163	0.00186	0.00215	0.00263	0.00286	0.00356	0.00451	0.00517	0.00557	0.00609	0.00668	0.00776	0.00948	0.01124	0.01245	0.01426	0.01601	0.01802	0.01865	0.02113	0.02328	0.02383	0.02582	0.02754	0.02947	0.03227	0.03478	0.03721	0.038	0.0393	0.03819	0.03884	0.03773	0.03417	0.03269	0.03284	0.03237	0.03055	0.02836	0.02689	0.02497	0.02243	0.02	0.01686	0.01533	0.014	0.01273	0.01072	0.0079
523	0.00074875	0.00089366	0.00108	0.0014	0.00154	0.00204	0.00273	0.00321	0.00348	0.00384	0.00425	0.00505	0.00636	0.0077	0.00861	0.01003	0.01137	0.01295	0.01339	0.01534	0.01702	0.01733	0.01887	0.02021	0.02168	0.02395	0.02595	0.02795	0.02849	0.02942	0.02829	0.02866	0.02756	0.02439	0.02298	0.02298	0.02255	0.02096	0.01908	0.01781	0.01619	0.01406	0.0121	0.00972	0.00853	0.00751	0.00657	0.00516	0.00327
524	0.00026523	0.00034694	0.00045637	0.00065945	0.00074514	0.00108	0.00157	0.00191	0.00209	0.00234	0.00262	0.0032	0.0042	0.00523	0.00591	0.00702	0.00805	0.0093	0.00961	0.01117	0.01248	0.01264	0.01384	0.01489	0.01602	0.01787	0.01949	0.02113	0.0215	0.02217	0.02108	0.02126	0.02021	0.01743	0.01614	0.01606	0.01567	0.0143	0.01273	0.01166	0.01032	0.00859	0.00706	0.00529	0.00442	0.00367	0.00302	0.00211	0.00098314
525	1.78e-05	4.04e-05	7.87e-05	0.00016617	0.00020326	0.00037796	0.0006705	0.00087911	0.00098544	0.00113	0.0013	0.00168	0.00236	0.00309	0.00357	0.00437	0.00512	0.00605	0.00624	0.00741	0.00839	0.00842	0.0093	0.01008	0.0109	0.01235	0.01359	0.01489	0.01512	0.01556	0.01456	0.0146	0.01364	0.01131	0.0102	0.01007	0.00975	0.00865	0.00741	0.00658	0.00556	0.00428	0.00321	0.00208	0.00155	0.00111	0.00076942	0.00035478	1.94e-05
526	0.00010414	6.89e-05	3.62e-05	5.39e-06	1.55e-06	1.27e-05	9.3e-05	0.00016984	0.00020791	0.000264	0.00033144	0.00050789	0.00087887	0.0013	0.00158	0.00208	0.00254	0.00314	0.00323	0.00402	0.00466	0.0046	0.00518	0.00569	0.00622	0.00724	0.00811	0.00906	0.00917	0.00941	0.00855	0.00849	0.00769	0.00591	0.00506	0.00492	0.00469	0.0039	0.00307	0.00253	0.0019	0.00117	0.00064275	0.00021043	6.62e-05	3.86e-06	1.28e-05	0.00015093	0.00070931
527	0.00040199	0.00033518	0.0002623	0.00016191	0.00014035	5.34e-05	2.3e-06	2.61e-06	7.61e-06	1.85e-05	3.53e-05	9.79e-05	0.00027521	0.00050887	0.00066963	0.00098241	0.00128	0.00168	0.00173	0.00226	0.00271	0.00263	0.00302	0.00337	0.00373	0.00448	0.00511	0.00584	0.00588	0.00602	0.0053	0.0052	0.00456	0.00319	0.00255	0.00243	0.00227	0.00173	0.00119	0.00085516	0.00050562	0.0001702	1.83e-05	3.99e-05	0.00016003	0.00035542	0.00059079	0.00107	0.0022
528	0.00075937	0.00067309	0.0005744	0.00042769	0.00039807	0.00024462	0.00010198	5.16e-05	3.87e-05	2.4e-05	1.23e-05	1.65e-08	4.19e-05	0.00014582	0.00022822	0.00040953	0.00058894	0.00085452	0.00087051	0.00124	0.00154	0.00146	0.00173	0.00197	0.00221	0.00276	0.00322	0.00378	0.00379	0.00386	0.00327	0.00317	0.00266	0.00165	0.00119	0.0011	0.00098884	0.00064479	0.00033788	0.00017349	4.19e-05	8.33e-06	0.000132	0.00047399	0.0007833	0.00116	0.00156	0.00227	0.00377
529	0.00111	0.00101	0.00089837	0.00071988	0.00068721	0.00048774	0.0002803	0.00019585	0.0001737	0.00014473	0.00011714	5.53e-05	1.91e-06	1.55e-05	4.55e-05	0.00013474	0.00023561	0.00040178	0.00040568	0.00064963	0.00085669	0.00078458	0.00096685	0.00113	0.0013	0.00171	0.00205	0.00248	0.00247	0.0025	0.00202	0.00193	0.00153	0.00079773	0.00049015	0.00042904	0.00036021	0.00016809	3.65e-05	7.54e-07	3.31e-05	0.00022507	0.00054944	0.00112	0.00156	0.00208	0.00258	0.00345	0.00521
530	0.00152	0.00141	0.00128	0.00107	0.00104	0.00079957	0.0005342	0.00042104	0.0003934	0.00035495	0.00031697	0.00021442	7.81e-05	1.42e-05	1.36e-06	1.19e-05	4.82e-05	0.00012984	0.0001284	0.000269	0.00039707	0.00034155	0.00045482	0.00056082	0.00066658	0.00095382	0.0012	0.00152	0.0015	0.00151	0.00113	0.00106	0.00076651	0.00028265	0.00011384	8.4e-05	5.52e-05	2.09e-06	2.93e-05	0.00011129	0.00029254	0.00069001	0.0012	0.00196	0.00253	0.00317	0.00377	0.00478	0.00677
531	0.00211	0.00199	0.00184	0.0016	0.00157	0.00129	0.00095514	0.00081141	0.00078152	0.00073661	0.00069168	0.000547	0.0003188	0.00017066	0.00011416	4e-05	9.75e-06	1.16e-06	6.78e-07	3.13e-05	7.83e-05	5.16e-05	9.54e-05	0.0001416	0.00018966	0.00034584	0.00048615	0.00069007	0.00066918	0.00066406	0.00041971	0.00036855	0.00020276	1.12e-05	8.3e-06	2.01e-05	3.88e-05	0.00014918	0.00036224	0.00058448	0.00094264	0.00159	0.00231	0.00332	0.00403	0.00483	0.00554	0.00672	0.00902
532	0.00271	0.00259	0.00243	0.00217	0.00214	0.00182	0.00143	0.00127	0.00124	0.00119	0.00115	0.00097096	0.0006685	0.00045346	0.00036507	0.00022392	0.00014411	6.43e-05	7.12e-05	1.53e-05	7.97e-07	7.56e-06	1.46e-07	2.42e-06	1.03e-05	6.13e-05	0.00012265	0.00023041	0.00021447	0.00020591	8e-05	5.66e-05	6.13e-06	7.15e-05	0.00021778	0.0002703	0.00033137	0.00058589	0.0009615	0.00131	0.00182	0.00268	0.00359	0.0048	0.00566	0.00659	0.00741	0.00874	0.0113
533	0.00321	0.00309	0.00292	0.00264	0.00262	0.00228	0.00185	0.00167	0.00165	0.0016	0.00156	0.00137	0.00101	0.00075441	0.00064662	0.00046067	0.00034942	0.00022146	0.0002379	0.0001232	6.83e-05	0.00010512	6.49e-05	3.93e-05	2.3e-05	1.14e-07	7.48e-06	4.53e-05	3.72e-05	3.21e-05	3.85e-08	1.71e-06	4.08e-05	0.00029881	0.00055685	0.00064157	0.00073393	0.00109	0.00158	0.00202	0.00264	0.00365	0.00469	0.00603	0.00697	0.00799	0.00888	0.0103	0.01302
534	0.00363	0.0035	0.00333	0.00304	0.00303	0.00266	0.00221	0.00202	0.002	0.00196	0.00192	0.00172	0.00133	0.00104	0.00092011	0.00070281	0.00057071	0.00040868	0.00043466	0.0002784	0.00019585	0.00025858	0.00019653	0.00015241	0.00012106	4.47e-05	1.41e-05	2.51e-08	2.95e-07	1.19e-06	4.35e-05	6.65e-05	0.00017574	0.00058088	0.00092496	0.00104	0.00115	0.00159	0.00217	0.00267	0.00337	0.00449	0.00562	0.00706	0.00806	0.00915	0.01008	0.01156	0.0144
535	0.00384	0.00371	0.00354	0.00324	0.00323	0.00286	0.0024	0.00221	0.00219	0.00215	0.00212	0.00191	0.00151	0.0012	0.00108	0.00084695	0.00070603	0.00052843	0.0005599	0.0003843	0.00028904	0.00036584	0.00029403	0.00024162	0.00020386	0.00010114	5.2e-05	1.13e-05	1.68e-05	2.22e-05	0.00010392	0.00013872	0.00028416	0.00076214	0.00115	0.00127	0.0014	0.00187	0.00249	0.00302	0.00376	0.00492	0.00608	0.00755	0.00857	0.00968	0.01062	0.01211	0.01497
536	0.00407	0.00394	0.00377	0.00347	0.00346	0.00309	0.00261	0.00242	0.0024	0.00237	0.00233	0.00212	0.0017	0.00138	0.00125	0.00101	0.00085751	0.00066426	0.00070189	0.00050716	0.00039976	0.00049132	0.00041031	0.00035021	0.00030688	0.00017879	0.00011226	4.62e-05	5.73e-05	6.77e-05	0.00018838	0.00023516	0.00041684	0.00096875	0.0014	0.00153	0.00167	0.00219	0.00285	0.00341	0.00418	0.0054	0.0066	0.00812	0.00916	0.0103	0.01126	0.01278	0.01569
537	0.00419	0.00406	0.00389	0.00359	0.00358	0.0032	0.00272	0.00252	0.00251	0.00248	0.00244	0.00223	0.0018	0.00148	0.00135	0.00109	0.00093966	0.00073899	0.00077971	0.00057593	0.00046277	0.00056159	0.00047628	0.00041254	0.00036671	0.00022645	0.00015158	7.31e-05	8.71e-05	0.00010028	0.00024018	0.00029289	0.00049197	0.00108	0.00153	0.00167	0.00181	0.00234	0.00302	0.00359	0.00438	0.00562	0.00684	0.00836	0.00942	0.01056	0.01153	0.01305	0.01596
538	0.00446	0.00433	0.00415	0.00385	0.00384	0.00346	0.00297	0.00276	0.00275	0.00272	0.00269	0.00248	0.00203	0.00169	0.00156	0.00129	0.00113	0.00090969	0.00095804	0.00073495	0.00060997	0.00072567	0.00063165	0.00056072	0.00051021	0.00034437	0.00025246	0.00014799	0.00016868	0.00018853	0.00037033	0.00043652	0.00067476	0.00134	0.00184	0.002	0.00215	0.00273	0.00345	0.00406	0.0049	0.0062	0.00747	0.00905	0.01014	0.01132	0.01232	0.01388	0.01686
539	0.0045	0.00437	0.0042	0.00389	0.00389	0.0035	0.00301	0.0028	0.00279	0.00276	0.00274	0.00252	0.00207	0.00173	0.00159	0.00133	0.00116	0.00094328	0.00099279	0.00076688	0.00064017	0.00075864	0.00066342	0.00059138	0.00054022	0.00037017	0.00027534	0.00016612	0.00018816	0.00020934	0.00039865	0.00046718	0.0007119	0.00139	0.00189	0.00205	0.00221	0.00279	0.00352	0.00413	0.00497	0.00628	0.00755	0.00913	0.01022	0.0114	0.01239	0.01395	0.01692
540	0.00462	0.00449	0.00431	0.004	0.00401	0.00362	0.00312	0.00291	0.00291	0.00288	0.00285	0.00263	0.00218	0.00183	0.0017	0.00142	0.00125	0.00103	0.00108	0.0008489	0.00071748	0.00084358	0.00074502	0.0006701	0.00061734	0.00043629	0.0003342	0.00021333	0.00023866	0.0002633	0.00047169	0.00054634	0.00080838	0.00152	0.00204	0.00221	0.00237	0.00297	0.00372	0.00435	0.0052	0.00653	0.00781	0.0094	0.0105	0.0117	0.01269	0.01426	0.01724
541	0.00464	0.00451	0.00434	0.00403	0.00403	0.00364	0.00314	0.00294	0.00293	0.00291	0.00288	0.00266	0.00221	0.00186	0.00172	0.00145	0.00128	0.00106	0.00111	0.00087398	0.00074163	0.00086968	0.00077052	0.00069502	0.00064205	0.00045821	0.00035421	0.00023	0.00025633	0.00028209	0.0004958	0.0005722	0.00083868	0.00156	0.00208	0.00225	0.00242	0.00302	0.00376	0.00439	0.00525	0.00657	0.00785	0.00944	0.01054	0.01173	0.01273	0.01428	0.01725
542	0.00442	0.00429	0.00412	0.00382	0.00381	0.00343	0.00295	0.00275	0.00274	0.00271	0.00268	0.00246	0.00203	0.00169	0.00156	0.00129	0.00113	0.00091817	0.00096576	0.00074509	0.00062133	0.00073615	0.00064326	0.00057266	0.00052266	0.00035739	0.00026524	0.00015935	0.00018053	0.00020101	0.000384	0.00045013	0.00068707	0.00134	0.00183	0.00199	0.00214	0.0027	0.00341	0.00401	0.00482	0.00609	0.00732	0.00885	0.00991	0.01106	0.01202	0.01354	0.01643
543	0.00435	0.00422	0.00405	0.00375	0.00375	0.00337	0.00289	0.00269	0.00268	0.00265	0.00262	0.0024	0.00197	0.00164	0.00151	0.00125	0.00109	0.00088133	0.00092696	0.00071099	0.00058997	0.00070091	0.00060999	0.00054102	0.00049212	0.00033229	0.00024359	0.00014282	0.00016261	0.00018171	0.00035604	0.00041923	0.00064752	0.00129	0.00176	0.00191	0.00206	0.00261	0.00331	0.00389	0.00469	0.00594	0.00715	0.00866	0.0097	0.01083	0.01179	0.01328	0.01614
544	0.00423	0.00411	0.00394	0.00364	0.00363	0.00326	0.00279	0.00259	0.00258	0.00255	0.00252	0.0023	0.00188	0.00156	0.00143	0.00117	0.00102	0.00081715	0.00085977	0.00065171	0.00053546	0.0006398	0.00055236	0.00048622	0.0004392	0.000289	0.00020646	0.00011488	0.00013227	0.00014898	0.00030814	0.00036635	0.00057981	0.00119	0.00164	0.00178	0.00193	0.00246	0.00313	0.00369	0.00447	0.00568	0.00686	0.00834	0.00936	0.01047	0.0114	0.01287	0.01567
545	0.00408	0.00396	0.00379	0.0035	0.00349	0.00312	0.00266	0.00247	0.00245	0.00242	0.00238	0.00217	0.00176	0.00145	0.00132	0.00108	0.00092693	0.00073258	0.00077119	0.00057385	0.00046405	0.00055958	0.00047695	0.00041463	0.00037019	0.0002333	0.00015933	8.05e-05	9.47e-05	0.00010822	0.00024662	0.00029804	0.00049119	0.00105	0.00148	0.00161	0.00175	0.00226	0.0029	0.00344	0.00418	0.00535	0.00649	0.00793	0.00892	0.01	0.0109	0.01234	0.01507
546	0.00398	0.00385	0.00369	0.0034	0.00339	0.00302	0.00257	0.00238	0.00236	0.00233	0.00229	0.00209	0.00168	0.00137	0.00125	0.00101	0.00086546	0.00067745	0.0007135	0.00052366	0.00041846	0.0005083	0.00042911	0.00036953	0.00032709	0.00019917	0.00013108	6.08e-05	7.3e-05	8.46e-05	0.00020936	0.00025639	0.00043631	0.00096951	0.00138	0.00151	0.00164	0.00213	0.00275	0.00327	0.004	0.00514	0.00626	0.00767	0.00864	0.0097	0.01059	0.012	0.01469
547	0.004	0.00388	0.00371	0.00342	0.00341	0.00305	0.00259	0.0024	0.00239	0.00235	0.00232	0.00211	0.0017	0.0014	0.00127	0.00103	0.00088288	0.00069329	0.00072992	0.00053824	0.00043187	0.0005231	0.00044303	0.00038267	0.00033975	0.00020935	0.00013958	6.68e-05	7.95e-05	9.17e-05	0.00022035	0.00026856	0.00045197	0.00099207	0.00141	0.00154	0.00167	0.00216	0.00278	0.00331	0.00404	0.00519	0.00631	0.00772	0.0087	0.00975	0.01065	0.01206	0.01476
548	0.00382	0.0037	0.00353	0.00325	0.00323	0.00288	0.00243	0.00225	0.00223	0.00219	0.00215	0.00195	0.00156	0.00126	0.00114	0.00091253	0.00077301	0.00059484	0.00062694	0.00044891	0.00035096	0.00043174	0.00035799	0.00030286	0.00026354	0.00015001	9.14e-05	3.49e-05	4.39e-05	5.25e-05	0.00015559	0.00019567	0.00035439	0.00084185	0.00122	0.00134	0.00147	0.00193	0.00252	0.00302	0.00371	0.00481	0.00589	0.00725	0.0082	0.00922	0.01009	0.01147	0.01409
549	0.00355	0.00343	0.00327	0.00299	0.00298	0.00263	0.0022	0.00202	0.002	0.00196	0.00192	0.00173	0.00136	0.00108	0.00096034	0.00074929	0.0006204	0.00046001	0.00048579	0.00032896	0.0002443	0.00031001	0.00024644	0.00019975	0.00016664	7.9e-05	3.79e-05	6.22e-06	1e-05	1.39e-05	7.9e-05	0.00010728	0.00022918	0.00063752	0.00096988	0.00108	0.00119	0.0016	0.00214	0.00259	0.00324	0.00426	0.00527	0.00656	0.00746	0.00843	0.00926	0.01058	0.0131
550	0.00336	0.00324	0.00308	0.00281	0.00279	0.00245	0.00204	0.00186	0.00184	0.0018	0.00176	0.00157	0.00121	0.00094752	0.00083662	0.00063879	0.00051828	0.00037134	0.00039296	0.00025229	0.00017793	0.0002331	0.00017746	0.00013743	0.00010937	4.11e-05	1.33e-05	4.89e-10	3.87e-07	1.3e-06	3.9e-05	5.91e-05	0.00015447	0.00050563	0.00080317	0.00089758	0.00099781	0.00138	0.00188	0.00231	0.00291	0.00388	0.00485	0.00609	0.00695	0.00788	0.00869	0.00997	0.01241
551	0.00314	0.00302	0.00286	0.00259	0.00257	0.00225	0.00185	0.00168	0.00165	0.00161	0.00157	0.00139	0.00105	0.0008038	0.00069954	0.00051767	0.00040765	0.00027729	0.00029431	0.00017339	0.00011182	0.00015488	0.00010926	7.76e-05	5.62e-05	1.17e-05	3.73e-07	9.45e-06	6.08e-06	3.99e-06	9.33e-06	1.99e-05	8.38e-05	0.00036676	0.0006229	0.00070489	0.00079324	0.00113	0.00159	0.00198	0.00254	0.00345	0.00436	0.00554	0.00636	0.00725	0.00802	0.00925	0.01161
552	0.00286	0.00275	0.0026	0.00234	0.00232	0.002	0.00162	0.00146	0.00143	0.00139	0.00135	0.00117	0.00086496	0.00063747	0.00054231	0.00038128	0.00028533	0.00017669	0.00018876	9.37e-05	4.93e-05	7.79e-05	4.59e-05	2.57e-05	1.36e-05	1.94e-07	1.09e-05	4.92e-05	4.16e-05	3.65e-05	1.09e-06	9.63e-08	2.46e-05	0.00022259	0.00042787	0.00049493	0.00056888	0.00085934	0.00126	0.00161	0.00212	0.00295	0.0038	0.00491	0.00568	0.00652	0.00725	0.00843	0.01069
553	0.00248	0.00237	0.00222	0.00198	0.00195	0.00166	0.00131	0.00116	0.00113	0.00109	0.00104	0.00088612	0.00061477	0.00042125	0.00034103	0.0002132	0.00014039	6.64e-05	7.23e-05	1.88e-05	2.45e-06	1.06e-05	1.21e-06	4.75e-07	4.75e-06	4.1e-05	8.76e-05	0.00017189	0.00015926	0.00015167	5.48e-05	3.74e-05	2.36e-06	6.98e-05	0.00019736	0.00024215	0.00029401	0.00050958	0.00082497	0.00111	0.00154	0.00225	0.003	0.004	0.0047	0.00546	0.00613	0.00723	0.00932
554	0.00214	0.00203	0.00189	0.00167	0.00164	0.00137	0.00105	0.00090695	0.00087859	0.00083429	0.00079226	0.0006505	0.00041783	0.00025846	0.00019415	9.96e-05	5.08e-05	1.11e-05	1.3e-05	4.33e-07	1.24e-05	3.72e-06	1.75e-05	3.66e-05	5.83e-05	0.00014227	0.00022403	0.00035166	0.00033586	0.00032819	0.00017675	0.00014589	5.73e-05	4.99e-06	6.17e-05	8.68e-05	0.00011846	0.0002647	0.00050108	0.00072713	0.00108	0.00168	0.00233	0.00322	0.00385	0.00454	0.00515	0.00617	0.00811
555	0.00172	0.00161	0.00148	0.00128	0.00125	0.00101	0.00073023	0.00060954	0.0005817	0.00054061	0.00050162	0.00038477	0.00020787	9.84e-05	5.86e-05	1.27e-05	3.13e-07	1.12e-05	1.03e-05	5.79e-05	0.00011272	8.4e-05	0.00013326	0.00018305	0.00023283	0.00038648	0.00052074	0.00071066	0.0006929	0.00068873	0.00046393	0.00041689	0.00025623	3.97e-05	6.02e-07	3.86e-07	4.67e-06	5.62e-05	0.00018415	0.00032768	0.00057163	0.00102	0.00155	0.00228	0.00282	0.00341	0.00394	0.00484	0.00658
556	0.00137	0.00127	0.00116	0.00097225	0.00094031	0.0007278	0.00049242	0.00039055	0.00036501	0.00032889	0.00029483	0.00020325	7.97e-05	1.84e-05	3.64e-06	5.34e-06	2.98e-05	9.02e-05	8.94e-05	0.00019614	0.00029413	0.0002504	0.00033612	0.00041746	0.00049718	0.00071863	0.00090526	0.00116	0.00114	0.00114	0.00085093	0.00079174	0.00056685	0.00020066	7.6e-05	5.44e-05	3.43e-05	3.1e-07	3.02e-05	0.00010005	0.00024931	0.00056887	0.00097143	0.00158	0.00203	0.00253	0.00299	0.00379	0.00534
557	0.001	0.00091478	0.00081291	0.00065337	0.00062268	0.0004473	0.0002639	0.0001877	0.00016729	0.00014007	0.00011523	5.86e-05	4.65e-06	7.01e-06	2.68e-05	9.13e-05	0.00016608	0.00029182	0.00029481	0.00047944	0.0006358	0.00057822	0.0007137	0.0008382	0.00096015	0.00127	0.00153	0.00185	0.00184	0.00186	0.00149	0.00142	0.00112	0.00057068	0.00034368	0.00029837	0.00024904	0.0001107	2.02e-05	7.69e-10	3.28e-05	0.00018887	0.00044379	0.00088118	0.00122	0.00162	0.002	0.00266	0.00399
558	0.00065639	0.00058129	0.00049697	0.00036997	0.0003432	0.00021281	9.12e-05	4.73e-05	3.58e-05	2.24e-05	1.21e-05	4.49e-08	3e-05	0.00010967	0.00017341	0.00031451	0.00045245	0.00065776	0.00066989	0.00094924	0.00118	0.00111	0.00131	0.00149	0.00167	0.00208	0.00242	0.00284	0.00284	0.00288	0.00243	0.00235	0.00197	0.00122	0.00088066	0.00081216	0.000731	0.00047633	0.00025055	0.00013013	3.23e-05	5.16e-06	9.22e-05	0.00033507	0.00055669	0.00082801	0.00111	0.00162	0.00269
559	0.00036593	0.00030719	0.00024393	0.00015489	0.0001352	5.7e-05	5.6e-06	2.02e-07	2.17e-06	8.27e-06	1.85e-05	6.04e-05	0.00018676	0.00035602	0.00047272	0.00070261	0.00091581	0.00121	0.00124	0.00163	0.00195	0.00188	0.00215	0.00239	0.00264	0.00318	0.00362	0.00413	0.00415	0.00422	0.00369	0.00362	0.00315	0.00219	0.00174	0.00165	0.00153	0.00116	0.00078598	0.00055988	0.00032335	0.00010174	7.58e-06	3.65e-05	0.00012823	0.00027109	0.00044049	0.00078546	0.00158
560	0.00016694	0.00012605	8.52e-05	3.53e-05	2.52e-05	6.43e-07	2.04e-05	5.58e-05	7.44e-05	0.00010363	0.00013859	0.00023836	0.00046356	0.00072535	0.00089865	0.00122	0.00151	0.00191	0.00195	0.00246	0.00286	0.0028	0.00315	0.00347	0.00378	0.00444	0.00499	0.00561	0.00564	0.00576	0.00516	0.00508	0.00455	0.00339	0.00283	0.00273	0.00259	0.00209	0.00159	0.00126	0.00089366	0.00048746	0.00021774	3.46e-05	3.86e-07	2e-05	8.12e-05	0.00025951	0.00077424
561	3.98e-05	2.04e-05	5.9e-06	9.54e-07	4.05e-06	4.06e-05	0.0001401	0.00022292	0.00026314	0.00032178	0.0003883	0.00055586	0.0008923	0.00126	0.0015	0.00192	0.00231	0.00281	0.00288	0.00351	0.00402	0.00397	0.00442	0.00481	0.00522	0.00601	0.00667	0.0074	0.00746	0.00763	0.00696	0.00691	0.00631	0.00494	0.00429	0.00417	0.004	0.00339	0.00274	0.00232	0.00181	0.00122	0.00076074	0.00034754	0.00018006	7.04e-05	1.48e-05	1.09e-05	0.00022535
562	1.72e-06	1.03e-05	2.93e-05	8.02e-05	0.00010251	0.00021473	0.00041145	0.00055432	0.00062488	0.00072392	0.00083407	0.00109	0.00156	0.00206	0.00238	0.00294	0.00344	0.00407	0.00419	0.00497	0.00561	0.00559	0.00615	0.00665	0.00717	0.00813	0.00893	0.00979	0.0099	0.01014	0.00941	0.00938	0.00871	0.00712	0.00636	0.00624	0.00604	0.0053	0.00449	0.00395	0.00329	0.00248	0.00181	0.00113	0.0008069	0.00055044	0.00035817	0.00013786	1.23e-09
563	0.00011912	0.00016782	0.00023387	0.00036135	0.00041377	0.00062872	0.0009549	0.00118	0.0013	0.00146	0.00163	0.00201	0.00267	0.00334	0.00378	0.0045	0.00516	0.00598	0.00615	0.00714	0.00797	0.00799	0.00871	0.00935	0.01002	0.0112	0.01219	0.01323	0.0134	0.01374	0.01295	0.01297	0.01223	0.01038	0.00951	0.0094	0.00916	0.00827	0.00728	0.00661	0.00577	0.00471	0.00378	0.00275	0.00225	0.00181	0.00145	0.00095451	0.00037178
564	0.0003171	0.00039812	0.00050163	0.00068896	0.00076736	0.00106	0.00149	0.00178	0.00194	0.00215	0.00238	0.00285	0.00365	0.00446	0.005	0.00586	0.00665	0.0076	0.00782	0.00898	0.00995	0.01003	0.01088	0.01162	0.01242	0.01377	0.01492	0.01609	0.01632	0.01675	0.01592	0.01599	0.01522	0.01318	0.01224	0.01214	0.01189	0.01089	0.00977	0.00901	0.00804	0.0068	0.00568	0.00439	0.00376	0.0032	0.00271	0.00202	0.00111
565	0.00075096	0.00088153	0.00104	0.00132	0.00144	0.00185	0.00242	0.00281	0.00303	0.00332	0.00364	0.00426	0.00527	0.00628	0.00696	0.00802	0.009	0.01016	0.01046	0.01186	0.01304	0.0132	0.01424	0.01515	0.01615	0.01773	0.0191	0.02047	0.02079	0.02136	0.0205	0.02065	0.01984	0.01757	0.01655	0.01649	0.01621	0.01509	0.0138	0.01292	0.01179	0.01033	0.00896	0.00732	0.00651	0.00579	0.00514	0.00416	0.00281
566	0.00141	0.0016	0.00183	0.0022	0.00238	0.00292	0.00365	0.00416	0.00445	0.00484	0.00526	0.00605	0.00729	0.00853	0.00937	0.01065	0.01184	0.01323	0.01362	0.01529	0.01671	0.01697	0.01822	0.0193	0.02052	0.02237	0.02397	0.02554	0.02597	0.02671	0.02584	0.0261	0.02527	0.0228	0.02172	0.02171	0.02142	0.02018	0.01874	0.01776	0.01648	0.01482	0.01322	0.01121	0.01023	0.00936	0.00854	0.00729	0.00548
567	0.00245	0.00271	0.00303	0.00353	0.00378	0.00449	0.00542	0.00607	0.00646	0.00698	0.00754	0.00854	0.01007	0.01159	0.01263	0.01418	0.01564	0.01731	0.01783	0.01981	0.02153	0.02194	0.02345	0.02476	0.02624	0.0284	0.03029	0.0321	0.03267	0.03362	0.03276	0.03317	0.03236	0.02969	0.02859	0.02865	0.02836	0.02701	0.02542	0.02434	0.02292	0.02107	0.01922	0.0168	0.01566	0.01464	0.01364	0.01207	0.00977
568	0.00365	0.00399	0.00439	0.00503	0.00534	0.00622	0.00734	0.00813	0.00863	0.00927	0.00998	0.01119	0.013	0.0148	0.01603	0.01785	0.01956	0.0215	0.02214	0.02442	0.02643	0.027	0.02877	0.03028	0.03204	0.03448	0.03664	0.03868	0.03939	0.04054	0.03972	0.04029	0.03952	0.03669	0.03561	0.03576	0.03547	0.03404	0.03235	0.03119	0.02967	0.02769	0.02565	0.02286	0.0216	0.02046	0.01932	0.01749	0.01477
569	0.0052	0.00563	0.00613	0.00691	0.00731	0.00837	0.00971	0.01066	0.01129	0.01208	0.01296	0.01441	0.01654	0.01864	0.0201	0.0222	0.02421	0.02645	0.02723	0.02985	0.03218	0.03293	0.03499	0.03674	0.03879	0.04154	0.044	0.04629	0.04715	0.04854	0.04778	0.04854	0.04785	0.04489	0.04385	0.04412	0.04384	0.04237	0.04059	0.03937	0.03777	0.03569	0.03349	0.03033	0.02896	0.02773	0.02646	0.02439	0.02125
570	0.00712	0.00766	0.00827	0.00921	0.00972	0.01098	0.01256	0.01369	0.01446	0.01544	0.0165	0.01823	0.0207	0.02314	0.02485	0.02728	0.0296	0.03216	0.0331	0.03609	0.03878	0.03975	0.04211	0.04412	0.0465	0.04957	0.05234	0.0549	0.05594	0.05758	0.05692	0.0579	0.05731	0.05426	0.0533	0.0537	0.05345	0.05194	0.05011	0.04886	0.04721	0.04507	0.04273	0.03923	0.03778	0.03648	0.03511	0.03281	0.02929
571	0.00929	0.00992	0.01065	0.01177	0.01237	0.01385	0.01565	0.01696	0.01788	0.01904	0.02031	0.0223	0.02511	0.02788	0.02984	0.03256	0.03519	0.03806	0.03915	0.04247	0.04551	0.04669	0.04934	0.05157	0.05426	0.05763	0.06067	0.06346	0.06467	0.06655	0.06598	0.0672	0.06672	0.06364	0.0628	0.06333	0.06312	0.06161	0.05976	0.05851	0.05685	0.05472	0.05232	0.04853	0.04706	0.04572	0.04429	0.04185	0.03804
572	0.01175	0.0125	0.01336	0.01465	0.01537	0.01705	0.0191	0.0206	0.02168	0.02304	0.02452	0.02679	0.02994	0.03305	0.03526	0.03829	0.04122	0.0444	0.04564	0.0493	0.05267	0.05408	0.05702	0.05948	0.06248	0.06611	0.06941	0.07243	0.07378	0.07589	0.07543	0.07689	0.07657	0.0735	0.07279	0.07347	0.07329	0.0718	0.06997	0.06874	0.06711	0.06503	0.06261	0.05857	0.05711	0.05576	0.0543	0.05178	0.04775
573	0.0144	0.01527	0.01625	0.01772	0.01855	0.02045	0.02273	0.02442	0.02566	0.02722	0.02893	0.03148	0.03496	0.03839	0.04084	0.04417	0.04739	0.05088	0.05226	0.05623	0.05994	0.06157	0.06477	0.06744	0.07074	0.07462	0.07815	0.08137	0.08288	0.08519	0.08485	0.08655	0.08638	0.08335	0.0828	0.08362	0.08349	0.08204	0.08026	0.07904	0.07747	0.07548	0.07308	0.06885	0.06743	0.06611	0.06465	0.06208	0.0579
574	0.01705	0.01803	0.01914	0.02077	0.02172	0.02381	0.0263	0.02817	0.02957	0.03132	0.03324	0.03605	0.03984	0.04357	0.04625	0.04983	0.05332	0.05707	0.05857	0.06283	0.06683	0.06867	0.07211	0.07496	0.07852	0.0826	0.08634	0.08975	0.09138	0.09388	0.09364	0.09557	0.09555	0.09256	0.09217	0.09313	0.09303	0.09163	0.08991	0.08872	0.08721	0.08535	0.083	0.07863	0.07728	0.07598	0.07454	0.07199	0.06771
575	0.01964	0.02071	0.02194	0.02373	0.02478	0.02706	0.02975	0.03178	0.03333	0.03526	0.03737	0.04042	0.04448	0.04849	0.05137	0.05518	0.05891	0.0629	0.06452	0.06901	0.07328	0.0753	0.07895	0.08194	0.08573	0.09	0.09391	0.09748	0.09924	0.10188	0.10174	0.10386	0.10397	0.10103	0.10078	0.10185	0.1018	0.10045	0.09879	0.09764	0.0962	0.09445	0.09217	0.08769	0.0864	0.08513	0.08374	0.08123	0.07689
576	0.02246	0.02365	0.025	0.02696	0.02811	0.03058	0.03347	0.03567	0.03738	0.03949	0.0418	0.0451	0.04945	0.05373	0.05681	0.06086	0.06483	0.06906	0.07078	0.07551	0.08005	0.08225	0.0861	0.08925	0.09327	0.09771	0.10178	0.1055	0.10738	0.11016	0.11013	0.11245	0.11269	0.10981	0.10972	0.11091	0.1109	0.10961	0.10803	0.10692	0.10557	0.10396	0.10175	0.0972	0.09599	0.09476	0.09342	0.09098	0.08661
577	0.02486	0.02613	0.02758	0.02967	0.03091	0.03353	0.03658	0.03891	0.04074	0.04301	0.04548	0.04896	0.05353	0.05801	0.06125	0.06547	0.06962	0.07404	0.07583	0.08074	0.08546	0.08781	0.0918	0.09505	0.09924	0.10378	0.10795	0.11179	0.11373	0.11662	0.11665	0.11911	0.11947	0.11666	0.11668	0.11796	0.11799	0.11675	0.11524	0.11417	0.11288	0.11139	0.10927	0.10467	0.10355	0.10237	0.10107	0.09871	0.09434
578	0.02784	0.02922	0.03079	0.03304	0.03439	0.03719	0.04043	0.04292	0.04491	0.04735	0.05002	0.05373	0.05857	0.06329	0.06672	0.07115	0.07552	0.08014	0.08203	0.08715	0.09212	0.09463	0.09879	0.10216	0.10656	0.11125	0.11556	0.1195	0.12155	0.12458	0.12471	0.12734	0.12783	0.12509	0.12524	0.12663	0.1267	0.12552	0.12411	0.12309	0.12188	0.12054	0.1185	0.11385	0.11284	0.11171	0.11048	0.10821	0.10386
579	0.02991	0.03136	0.03301	0.03538	0.0368	0.03971	0.04307	0.04567	0.04775	0.05031	0.05311	0.05697	0.06196	0.06683	0.07036	0.07491	0.07938	0.08412	0.08604	0.09126	0.09635	0.09894	0.10318	0.10658	0.11107	0.1158	0.12013	0.12416	0.12623	0.12927	0.12943	0.13215	0.13271	0.13	0.13025	0.13169	0.13178	0.13063	0.12928	0.12827	0.12713	0.12588	0.12393	0.11928	0.11836	0.11725	0.11608	0.11393	0.10959
580	0.03255	0.03409	0.03584	0.03834	0.03984	0.0429	0.04641	0.04913	0.05133	0.05403	0.05699	0.06102	0.06619	0.07124	0.07489	0.07959	0.0842	0.08908	0.09105	0.09639	0.10163	0.10434	0.10867	0.11213	0.11674	0.12154	0.12593	0.13002	0.13213	0.13523	0.13544	0.13828	0.13893	0.13627	0.13661	0.13812	0.13825	0.13713	0.13586	0.13489	0.13381	0.13269	0.13083	0.12619	0.12535	0.12428	0.12317	0.12114	0.11685
581	0.03474	0.03635	0.03818	0.04077	0.04234	0.0455	0.04912	0.05194	0.05423	0.05704	0.06011	0.06427	0.06958	0.07475	0.0785	0.08329	0.088	0.09297	0.09497	0.1004	0.10574	0.10853	0.11292	0.11642	0.12112	0.12595	0.13036	0.13451	0.13666	0.1398	0.14006	0.14297	0.14369	0.14107	0.14149	0.14306	0.14321	0.14216	0.14095	0.13999	0.13899	0.13796	0.13617	0.13155	0.13078	0.12977	0.12871	0.12678	0.12252
582	0.03737	0.03907	0.04099	0.04371	0.04536	0.04866	0.05242	0.05534	0.05776	0.06071	0.06392	0.06824	0.07373	0.07906	0.08293	0.08785	0.09268	0.09779	0.09983	0.10537	0.11086	0.11373	0.11821	0.12176	0.12657	0.13144	0.13591	0.14014	0.14232	0.14549	0.14579	0.1488	0.14962	0.14705	0.14755	0.14916	0.14934	0.14831	0.14717	0.14625	0.1453	0.14437	0.14267	0.13808	0.13738	0.13637	0.13539	0.13357	0.12937
583	0.03976	0.04152	0.04354	0.04636	0.04808	0.05148	0.05534	0.05837	0.06088	0.06394	0.06727	0.07171	0.07734	0.0828	0.08675	0.09175	0.09666	0.10186	0.10392	0.10952	0.1151	0.11805	0.12259	0.12615	0.13102	0.13593	0.14041	0.14468	0.1469	0.15009	0.15042	0.1535	0.15438	0.15186	0.15242	0.15406	0.15426	0.15327	0.15221	0.1513	0.1504	0.14957	0.14796	0.1434	0.14278	0.14178	0.14086	0.13916	0.13501
584	0.04226	0.0441	0.04621	0.04915	0.05093	0.05446	0.05844	0.06155	0.06417	0.06735	0.07081	0.07538	0.08115	0.08673	0.09077	0.09587	0.10087	0.10616	0.10824	0.11393	0.1196	0.12261	0.12719	0.13077	0.13571	0.14065	0.14515	0.14949	0.15172	0.15494	0.15532	0.15845	0.15934	0.15686	0.15747	0.15914	0.15936	0.15842	0.15741	0.15654	0.15567	0.15493	0.15339	0.14885	0.14831	0.14733	0.14647	0.14487	0.14076
585	0.04486	0.04678	0.04897	0.05203	0.0539	0.05755	0.06165	0.06487	0.06759	0.07089	0.07448	0.07917	0.0851	0.09082	0.09497	0.10015	0.10526	0.11066	0.11277	0.11853	0.12432	0.12741	0.13206	0.13566	0.14067	0.14565	0.1502	0.15462	0.15689	0.16016	0.16057	0.16376	0.16471	0.16224	0.16289	0.16461	0.16487	0.16397	0.16301	0.16217	0.16135	0.16069	0.15921	0.1547	0.15422	0.15324	0.15244	0.15096	0.14688
586	0.04664	0.04861	0.05085	0.05398	0.05589	0.0596	0.06377	0.06704	0.06981	0.07318	0.07683	0.0816	0.08759	0.09336	0.09754	0.10277	0.1079	0.11333	0.11543	0.1212	0.12701	0.13014	0.13478	0.13836	0.1434	0.14836	0.15289	0.15731	0.15958	0.16285	0.16327	0.16647	0.16743	0.16498	0.16565	0.16739	0.16765	0.16677	0.16587	0.16504	0.16423	0.1636	0.16218	0.1577	0.15728	0.15632	0.15556	0.15415	0.1501
587	0.0491	0.05113	0.05345	0.05667	0.05863	0.06244	0.06669	0.07004	0.0729	0.07635	0.0801	0.08495	0.09103	0.09689	0.10113	0.1064	0.11157	0.11705	0.11915	0.12494	0.13081	0.13397	0.13863	0.14219	0.14725	0.15219	0.15669	0.16115	0.16342	0.16666	0.1671	0.17034	0.17132	0.1689	0.16961	0.17137	0.17165	0.1708	0.16995	0.16912	0.16838	0.16782	0.16647	0.16205	0.16168	0.16073	0.16003	0.15872	0.15473
588	0.05108	0.05317	0.05555	0.05885	0.06087	0.06475	0.06908	0.07249	0.07542	0.07894	0.08276	0.08768	0.09384	0.09976	0.10405	0.10936	0.11457	0.12008	0.12218	0.12798	0.13389	0.13706	0.14173	0.14527	0.15033	0.15527	0.15978	0.16427	0.16654	0.16978	0.17022	0.17347	0.17444	0.17202	0.17273	0.17451	0.1748	0.17398	0.17316	0.17236	0.17164	0.17111	0.16979	0.1654	0.1651	0.16415	0.16349	0.16226	0.15827
589	0.05275	0.05487	0.05731	0.06067	0.06273	0.06667	0.07105	0.07451	0.07748	0.08106	0.08493	0.08989	0.0961	0.10208	0.10639	0.1117	0.11692	0.12243	0.12451	0.1303	0.13622	0.13942	0.14408	0.14758	0.15263	0.15754	0.16204	0.16656	0.16884	0.17206	0.17251	0.17575	0.17671	0.17428	0.17498	0.17679	0.17709	0.17628	0.17551	0.1747	0.17399	0.1735	0.17222	0.16788	0.16761	0.16663	0.16601	0.16486	0.16089
590	0.05531	0.05749	0.06	0.06345	0.06556	0.06958	0.07404	0.07757	0.08062	0.08428	0.08824	0.09328	0.09958	0.10562	0.10998	0.11534	0.12058	0.12612	0.1282	0.13401	0.13997	0.14319	0.14785	0.15134	0.15642	0.1613	0.16576	0.17029	0.17255	0.17575	0.17619	0.17947	0.18045	0.17806	0.17881	0.18062	0.18093	0.18014	0.1794	0.17862	0.17793	0.1775	0.17629	0.17199	0.17178	0.17082	0.17023	0.16918	0.16527
591	0.0579	0.06015	0.06273	0.06625	0.06841	0.07251	0.07704	0.08062	0.08374	0.08748	0.09153	0.09665	0.10302	0.10912	0.11351	0.11889	0.12416	0.12974	0.1318	0.13762	0.14362	0.14686	0.15152	0.155	0.16009	0.16494	0.16936	0.17386	0.17611	0.17928	0.17972	0.18304	0.18408	0.18176	0.18256	0.18436	0.18466	0.18389	0.1832	0.18244	0.1818	0.18141	0.18029	0.17606	0.17589	0.17497	0.17443	0.17346	0.16964
592	0.05989	0.06218	0.06481	0.0684	0.07059	0.07475	0.07934	0.08297	0.08614	0.08995	0.09408	0.09926	0.10568	0.11182	0.11624	0.12167	0.12697	0.13258	0.13465	0.14049	0.14652	0.14978	0.15444	0.15793	0.16304	0.16788	0.17227	0.17676	0.17899	0.18215	0.18259	0.18594	0.18704	0.18477	0.18562	0.18742	0.18773	0.18699	0.18632	0.18558	0.18498	0.18465	0.18356	0.17938	0.17925	0.17838	0.17786	0.17695	0.17316
593	0.06112	0.06343	0.06609	0.0697	0.07189	0.07607	0.08066	0.0843	0.0875	0.09132	0.09546	0.10066	0.10706	0.11317	0.11758	0.12297	0.12825	0.13384	0.13587	0.14167	0.14765	0.15088	0.15548	0.15893	0.164	0.16879	0.17312	0.17756	0.17975	0.18284	0.18327	0.18659	0.18768	0.1854	0.18624	0.18801	0.18831	0.18757	0.18692	0.18616	0.18557	0.18525	0.18417	0.18001	0.1799	0.17903	0.17852	0.17764	0.17389
594	0.06253	0.06487	0.06756	0.07121	0.07343	0.07763	0.08224	0.08591	0.08913	0.09298	0.09715	0.10237	0.10879	0.11491	0.11932	0.12471	0.12997	0.13555	0.13756	0.14333	0.1493	0.15253	0.15712	0.16053	0.16559	0.17034	0.17463	0.17905	0.18122	0.1843	0.18472	0.18803	0.18912	0.18686	0.1877	0.18947	0.18978	0.18903	0.1884	0.18764	0.18707	0.18676	0.18571	0.1816	0.1815	0.18061	0.18013	0.1793	0.17558
595	0.06439	0.06676	0.06949	0.07319	0.07543	0.07968	0.08433	0.08803	0.09129	0.09519	0.09941	0.10465	0.1111	0.11724	0.12167	0.12707	0.13232	0.13791	0.1399	0.14565	0.15164	0.15486	0.15943	0.16282	0.16786	0.17258	0.17682	0.18123	0.18337	0.18641	0.18682	0.19013	0.19124	0.189	0.18985	0.19161	0.19192	0.19117	0.19055	0.1898	0.18924	0.18896	0.18794	0.18387	0.18378	0.1829	0.18245	0.18168	0.178
596	0.06602	0.06843	0.0712	0.07494	0.07721	0.0815	0.08619	0.08993	0.09323	0.09718	0.10143	0.10672	0.11321	0.11939	0.12384	0.12925	0.13452	0.14013	0.14212	0.14789	0.15389	0.15713	0.1617	0.16509	0.17014	0.17485	0.17909	0.18349	0.18564	0.18867	0.18908	0.19241	0.19355	0.19133	0.19221	0.19397	0.19429	0.19355	0.19296	0.19222	0.19168	0.19143	0.19045	0.1864	0.18635	0.18548	0.18504	0.18431	0.18066
597	0.06682	0.06924	0.07202	0.07578	0.07805	0.08234	0.08703	0.09077	0.09408	0.09802	0.10229	0.10757	0.11404	0.1202	0.12463	0.13001	0.13524	0.14082	0.14277	0.1485	0.15446	0.15768	0.16221	0.16557	0.17059	0.17525	0.17944	0.18382	0.18594	0.18892	0.18933	0.19264	0.19376	0.19155	0.1924	0.19415	0.19446	0.19373	0.19314	0.19238	0.19186	0.19161	0.19064	0.18663	0.18658	0.1857	0.18525	0.18455	0.18093
598	0.06808	0.07051	0.07333	0.07712	0.0794	0.08371	0.08841	0.09217	0.0955	0.09946	0.10374	0.10903	0.11551	0.12168	0.1261	0.13146	0.13666	0.14222	0.14415	0.14984	0.15579	0.15898	0.1635	0.16681	0.17179	0.1764	0.18055	0.18493	0.18703	0.18996	0.19033	0.19364	0.19476	0.19255	0.1934	0.19513	0.19545	0.19471	0.19412	0.19337	0.19284	0.1926	0.19164	0.18767	0.18763	0.18672	0.1863	0.18564	0.18205
599	0.07013	0.07261	0.07547	0.07931	0.08163	0.08599	0.09073	0.09453	0.0979	0.10192	0.10625	0.11158	0.1181	0.12429	0.12873	0.1341	0.13931	0.14488	0.14679	0.15247	0.15843	0.16164	0.16614	0.16943	0.17442	0.179	0.18311	0.18747	0.18956	0.19248	0.19286	0.19617	0.1973	0.19511	0.19597	0.19769	0.19801	0.19728	0.19672	0.19598	0.19546	0.19526	0.19434	0.19039	0.19036	0.18948	0.18908	0.18847	0.18491
600	0.07105	0.07355	0.07643	0.08028	0.08261	0.08699	0.09175	0.09556	0.09896	0.10299	0.10734	0.11267	0.1192	0.12538	0.12983	0.1352	0.1404	0.14598	0.14788	0.15355	0.15949	0.16271	0.16719	0.17047	0.17544	0.18002	0.18412	0.18846	0.19053	0.19346	0.19383	0.19713	0.19826	0.19608	0.19694	0.19865	0.19897	0.19824	0.19769	0.19694	0.19644	0.19624	0.19533	0.19139	0.19137	0.1905	0.1901	0.1895	0.18595
601	0.07197	0.07448	0.07737	0.08124	0.08358	0.08796	0.09272	0.09653	0.09992	0.10396	0.10831	0.11363	0.12015	0.1263	0.13072	0.13606	0.14123	0.14678	0.14864	0.15426	0.16018	0.16335	0.16779	0.17101	0.17596	0.18049	0.18455	0.18888	0.19092	0.19381	0.19417	0.19742	0.19853	0.19632	0.19716	0.19885	0.19917	0.19845	0.1979	0.19716	0.19663	0.19642	0.19551	0.19159	0.19159	0.19069	0.1903	0.18972	0.18618
602	0.07347	0.076	0.07893	0.08283	0.08518	0.08959	0.09437	0.09819	0.10161	0.10567	0.11004	0.11538	0.1219	0.12804	0.13245	0.13778	0.14293	0.14846	0.15031	0.1559	0.16179	0.16495	0.16935	0.17255	0.17747	0.18197	0.18599	0.19031	0.19232	0.19518	0.19553	0.19877	0.19986	0.19766	0.19849	0.20018	0.2005	0.19978	0.19926	0.1985	0.198	0.1978	0.19689	0.193	0.19302	0.19212	0.19174	0.19119	0.18766
603	0.0754	0.07797	0.08094	0.08489	0.08727	0.09172	0.09654	0.10039	0.10385	0.10794	0.11236	0.11772	0.12426	0.13042	0.13484	0.14017	0.14532	0.15084	0.15266	0.15824	0.16413	0.16729	0.17168	0.17484	0.17974	0.18421	0.1882	0.1925	0.19451	0.19735	0.19768	0.20092	0.20202	0.19983	0.20067	0.20235	0.20268	0.20196	0.20145	0.20071	0.20022	0.20004	0.19916	0.19533	0.19536	0.19447	0.19411	0.19361	0.19011
604	0.07777	0.08038	0.08341	0.08742	0.08984	0.09434	0.0992	0.10309	0.1066	0.11074	0.1152	0.12059	0.12716	0.13334	0.13777	0.14309	0.14823	0.15375	0.15555	0.16111	0.16699	0.17014	0.1745	0.17762	0.1825	0.18694	0.1909	0.19521	0.1972	0.2	0.20033	0.20356	0.20465	0.20248	0.2033	0.20497	0.2053	0.2046	0.2041	0.20338	0.20289	0.20273	0.20189	0.19809	0.19816	0.19725	0.19691	0.19647	0.19299
605	0.07935	0.08199	0.08505	0.0891	0.09153	0.09606	0.10095	0.10485	0.10839	0.11256	0.11705	0.12245	0.12904	0.13523	0.13966	0.14496	0.15008	0.1556	0.15738	0.16291	0.16878	0.17192	0.17626	0.17935	0.18421	0.18862	0.19255	0.19686	0.19884	0.20161	0.20194	0.20515	0.20623	0.20405	0.20486	0.20652	0.20686	0.20616	0.20568	0.20494	0.20445	0.2043	0.20347	0.1997	0.19976	0.19885	0.19853	0.1981	0.19464
606	0.08106	0.08371	0.08681	0.09089	0.09333	0.09788	0.10277	0.10668	0.11023	0.11441	0.11889	0.12428	0.13084	0.13701	0.14141	0.14666	0.15172	0.15718	0.15891	0.16436	0.17018	0.17327	0.17754	0.18056	0.18536	0.18971	0.19356	0.19785	0.19979	0.2025	0.20279	0.20595	0.20698	0.20477	0.20554	0.20718	0.20751	0.20679	0.20631	0.20557	0.20507	0.20489	0.20407	0.20036	0.20042	0.19947	0.19917	0.19878	0.19532
607	0.08352	0.08621	0.08936	0.09348	0.09595	0.10054	0.10547	0.1094	0.11299	0.1172	0.12173	0.12713	0.13371	0.13986	0.14426	0.1495	0.15454	0.16	0.16169	0.16711	0.17292	0.17599	0.18023	0.18321	0.18797	0.19229	0.1961	0.20037	0.2023	0.20498	0.20526	0.2084	0.20944	0.20724	0.20801	0.20964	0.20997	0.20927	0.20883	0.20808	0.20761	0.20744	0.20664	0.20296	0.20305	0.20211	0.20183	0.20148	0.19805
608	0.08543	0.08816	0.09134	0.0955	0.09798	0.1026	0.10754	0.11149	0.1151	0.11933	0.12387	0.12928	0.13586	0.142	0.14636	0.15157	0.15658	0.16201	0.16365	0.16902	0.1748	0.17783	0.18201	0.18492	0.18965	0.19393	0.19769	0.20195	0.20382	0.20644	0.2067	0.20982	0.21084	0.20862	0.20936	0.21097	0.2113	0.21059	0.21014	0.20939	0.2089	0.20873	0.20794	0.20429	0.2044	0.20343	0.20314	0.20284	0.1994
609	0.08844	0.09121	0.09445	0.09867	0.10118	0.10583	0.11079	0.11477	0.11842	0.12269	0.12725	0.13266	0.13924	0.14537	0.14971	0.15487	0.15982	0.16522	0.16682	0.17212	0.17786	0.18085	0.18498	0.18783	0.1925	0.1967	0.20039	0.20463	0.20648	0.20903	0.20925	0.21234	0.21332	0.2111	0.21181	0.2134	0.21373	0.21303	0.21258	0.21182	0.21132	0.21117	0.21039	0.2068	0.20691	0.20593	0.20567	0.20541	0.20199
610	0.09116	0.09396	0.09725	0.10153	0.10405	0.10873	0.11372	0.11771	0.1214	0.12569	0.13028	0.13567	0.14224	0.14837	0.15269	0.15781	0.16268	0.16803	0.16958	0.17481	0.1805	0.18346	0.18751	0.19029	0.19489	0.19902	0.20264	0.20687	0.20867	0.21114	0.21131	0.21437	0.21534	0.21311	0.2138	0.21536	0.21568	0.21494	0.21449	0.21373	0.21323	0.21306	0.21232	0.20879	0.20887	0.20786	0.20763	0.20742	0.20404
611	0.09346	0.09629	0.0996	0.1039	0.10643	0.11114	0.11613	0.12012	0.12382	0.12812	0.13271	0.13809	0.14464	0.1507	0.15499	0.16007	0.16491	0.17022	0.17171	0.17689	0.18252	0.18544	0.18943	0.19214	0.19671	0.2008	0.20435	0.20853	0.21029	0.21272	0.21288	0.2159	0.21685	0.21461	0.21528	0.21682	0.21713	0.2164	0.21598	0.21521	0.21472	0.21455	0.21381	0.21031	0.21042	0.20942	0.20918	0.20901	0.20564
612	0.09624	0.09911	0.10247	0.10681	0.10937	0.1141	0.11911	0.12312	0.12684	0.13118	0.1358	0.14118	0.14773	0.15377	0.15804	0.16309	0.1679	0.17319	0.17464	0.17977	0.18537	0.18826	0.1922	0.19486	0.1994	0.20344	0.20694	0.21111	0.21284	0.21523	0.21539	0.21838	0.21931	0.21707	0.21772	0.21924	0.21955	0.21883	0.21843	0.21766	0.21716	0.21701	0.21628	0.21281	0.21295	0.21192	0.21171	0.21157	0.20821
613	0.09904	0.10194	0.10535	0.10974	0.1123	0.11707	0.12209	0.12611	0.12987	0.13421	0.13885	0.14422	0.15076	0.15679	0.16103	0.16603	0.17077	0.17603	0.17743	0.1825	0.18805	0.1909	0.19479	0.19739	0.20187	0.20585	0.20929	0.21343	0.21513	0.21745	0.21757	0.22054	0.22145	0.21921	0.21984	0.22134	0.22165	0.22094	0.22053	0.21975	0.21926	0.21911	0.21839	0.21498	0.2151	0.21407	0.21387	0.21377	0.21043
614	0.10145	0.10438	0.10782	0.11223	0.1148	0.11958	0.1246	0.12862	0.13238	0.13673	0.14137	0.14672	0.15323	0.1592	0.1634	0.16835	0.17305	0.17826	0.17961	0.18461	0.19011	0.1929	0.19672	0.19925	0.20368	0.20761	0.21098	0.21508	0.21673	0.219	0.2191	0.22202	0.2229	0.22066	0.22126	0.22273	0.22304	0.22231	0.22191	0.22113	0.22064	0.22048	0.21977	0.21638	0.21653	0.21548	0.21529	0.2152	0.21188
615	0.10374	0.10667	0.11013	0.11456	0.11713	0.12188	0.12689	0.13089	0.13465	0.13899	0.14361	0.14893	0.15538	0.16128	0.16543	0.17031	0.17491	0.18004	0.18131	0.18623	0.19165	0.19439	0.19813	0.20059	0.20493	0.20879	0.21208	0.21613	0.21773	0.21993	0.21998	0.22287	0.22372	0.22147	0.22204	0.22348	0.22377	0.22303	0.22263	0.22184	0.22134	0.22117	0.22048	0.21714	0.21728	0.21621	0.21603	0.21597	0.21267
616	0.10594	0.10888	0.11237	0.11682	0.11939	0.12415	0.12915	0.13314	0.13692	0.14125	0.14586	0.15113	0.15755	0.16343	0.16753	0.17235	0.17688	0.18196	0.18319	0.18802	0.1934	0.19609	0.19977	0.20218	0.20646	0.21025	0.21347	0.21752	0.21909	0.22123	0.22125	0.22409	0.22491	0.22264	0.22317	0.22459	0.22487	0.22414	0.22373	0.22292	0.22241	0.22222	0.22152	0.21822	0.21835	0.21726	0.21708	0.21705	0.21374
617	0.10826	0.11122	0.11474	0.1192	0.12176	0.12652	0.13151	0.13548	0.13925	0.14358	0.14817	0.15341	0.15978	0.16559	0.16965	0.1744	0.17886	0.18388	0.18505	0.18981	0.19512	0.19776	0.20137	0.20371	0.20793	0.21165	0.21481	0.21883	0.22035	0.22243	0.22243	0.22523	0.22602	0.22375	0.22428	0.22566	0.22594	0.22519	0.22479	0.22399	0.22346	0.22327	0.2226	0.21934	0.21945	0.21838	0.2182	0.21818	0.2149
618	0.10952	0.11247	0.11598	0.12043	0.12298	0.12771	0.13267	0.13662	0.14036	0.14466	0.14923	0.15441	0.16072	0.16646	0.17046	0.17515	0.17955	0.18451	0.18562	0.1903	0.19553	0.19813	0.20166	0.20395	0.20812	0.21178	0.21487	0.21883	0.22031	0.22234	0.2223	0.22505	0.22582	0.22354	0.22402	0.22537	0.22564	0.22487	0.22447	0.22365	0.22312	0.22291	0.22221	0.21898	0.21909	0.21798	0.21781	0.21779	0.21452
619	0.11234	0.11533	0.11887	0.12335	0.1259	0.13065	0.13561	0.13956	0.14332	0.14764	0.15221	0.15739	0.16368	0.16938	0.17335	0.17801	0.18235	0.18729	0.18837	0.193	0.1982	0.20076	0.20426	0.2065	0.21062	0.21424	0.21729	0.22122	0.22267	0.22466	0.22462	0.22736	0.22812	0.22586	0.22635	0.22768	0.22794	0.22719	0.22679	0.22599	0.22547	0.22527	0.2246	0.22141	0.22154	0.22045	0.22028	0.22029	0.21705
620	0.11366	0.11663	0.12019	0.12467	0.1272	0.13193	0.13686	0.1408	0.14455	0.14883	0.15337	0.15849	0.16473	0.1704	0.17433	0.17891	0.18318	0.18804	0.18908	0.19365	0.1988	0.20131	0.20476	0.20696	0.21101	0.21456	0.21755	0.22146	0.22289	0.22483	0.22476	0.22746	0.22819	0.22593	0.22639	0.22771	0.22798	0.22722	0.22681	0.226	0.22548	0.22526	0.2246	0.22144	0.22156	0.22046	0.2203	0.22032	0.21709
621	0.115	0.11797	0.12153	0.12602	0.12854	0.13325	0.13817	0.14209	0.14584	0.1501	0.15464	0.15973	0.16593	0.17157	0.17547	0.18	0.18422	0.18904	0.19004	0.19456	0.19966	0.20214	0.20556	0.20772	0.21172	0.21524	0.21819	0.22207	0.22348	0.22538	0.22528	0.22796	0.22868	0.22642	0.22686	0.22817	0.22842	0.22765	0.22724	0.22642	0.2259	0.22567	0.22501	0.22189	0.22199	0.22087	0.22072	0.22075	0.21754
622	0.11638	0.11935	0.12291	0.1274	0.12991	0.1346	0.13949	0.14338	0.14711	0.15136	0.15586	0.1609	0.16705	0.17263	0.17648	0.18096	0.18512	0.1899	0.19086	0.19532	0.20036	0.2028	0.20616	0.20826	0.21222	0.2157	0.21861	0.22244	0.22383	0.22569	0.22558	0.22823	0.22892	0.22666	0.22707	0.22834	0.22859	0.22783	0.22743	0.2266	0.22606	0.22583	0.22517	0.22208	0.22217	0.22105	0.2209	0.22092	0.21772
623	0.11786	0.12083	0.1244	0.1289	0.13139	0.13607	0.14095	0.14483	0.14855	0.15278	0.15726	0.16224	0.16836	0.17391	0.17773	0.18216	0.18625	0.19098	0.1919	0.19631	0.2013	0.2037	0.20701	0.20906	0.21296	0.21639	0.21925	0.22308	0.22444	0.22624	0.22611	0.22872	0.22939	0.22711	0.2275	0.22875	0.22899	0.22822	0.22779	0.22696	0.22641	0.22616	0.2255	0.22244	0.22252	0.22138	0.22123	0.22127	0.21808
624	0.11835	0.12131	0.12487	0.12933	0.13181	0.13646	0.1413	0.14515	0.14885	0.15304	0.15748	0.16242	0.16849	0.17399	0.17775	0.18213	0.18617	0.19085	0.19174	0.19609	0.20102	0.20338	0.20665	0.20867	0.21253	0.21591	0.21873	0.22254	0.22386	0.22562	0.22546	0.22804	0.22871	0.22642	0.22679	0.22802	0.22825	0.22746	0.22703	0.22619	0.22563	0.22538	0.22471	0.22166	0.22172	0.22057	0.22041	0.22044	0.21727
625	0.11967	0.12264	0.1262	0.13066	0.13313	0.13777	0.1426	0.14644	0.15013	0.15432	0.15875	0.16368	0.1697	0.17515	0.1789	0.18325	0.18727	0.19191	0.19278	0.1971	0.20201	0.20435	0.20758	0.20958	0.21341	0.21677	0.21957	0.22334	0.22464	0.2264	0.22625	0.2288	0.22944	0.22717	0.22753	0.22876	0.229	0.22821	0.22779	0.22696	0.22641	0.22615	0.22548	0.22245	0.22253	0.22139	0.22123	0.22127	0.21811
626	0.11941	0.12236	0.1259	0.13034	0.13279	0.1374	0.14219	0.146	0.14967	0.15382	0.15821	0.1631	0.16909	0.17449	0.17819	0.18251	0.18651	0.19112	0.19197	0.19624	0.2011	0.20341	0.20661	0.2086	0.2124	0.21574	0.21851	0.22224	0.22353	0.22527	0.22509	0.22762	0.22826	0.22597	0.22632	0.22752	0.22776	0.22696	0.22654	0.22569	0.22514	0.22487	0.22418	0.22116	0.22123	0.2201	0.21992	0.21993	0.21677
627	0.12058	0.12353	0.12708	0.13151	0.13395	0.13855	0.14334	0.14715	0.15081	0.15495	0.15933	0.16421	0.17017	0.17555	0.17924	0.18354	0.18749	0.19208	0.19292	0.19716	0.20201	0.20431	0.20749	0.20946	0.21323	0.21655	0.2193	0.22302	0.22429	0.22601	0.22582	0.22835	0.22898	0.22669	0.22704	0.22823	0.22846	0.22767	0.22723	0.2264	0.22584	0.22557	0.22489	0.22187	0.22194	0.2208	0.22063	0.22065	0.21751
628	0.12121	0.12417	0.12772	0.13213	0.13457	0.13918	0.14396	0.14775	0.15142	0.15556	0.15994	0.16482	0.17078	0.17612	0.1798	0.18411	0.18807	0.19265	0.1935	0.19775	0.20258	0.20487	0.20804	0.20999	0.21378	0.21711	0.21985	0.22355	0.22482	0.22655	0.22638	0.22889	0.22952	0.22726	0.22761	0.2288	0.22904	0.22824	0.22783	0.227	0.22645	0.22618	0.22551	0.2225	0.22258	0.22145	0.22128	0.22131	0.21817
629	0.12219	0.12516	0.1287	0.13311	0.13553	0.14012	0.14488	0.14866	0.15232	0.15644	0.1608	0.16565	0.17157	0.17688	0.18053	0.1848	0.18873	0.19329	0.19413	0.19833	0.20313	0.20538	0.20852	0.21045	0.21421	0.21751	0.22023	0.22391	0.22516	0.22685	0.22668	0.22916	0.22979	0.22754	0.22788	0.22905	0.22928	0.22848	0.22806	0.22725	0.22669	0.22642	0.22574	0.22276	0.22283	0.22171	0.22152	0.22156	0.21845
630	0.12237	0.12531	0.12885	0.13325	0.13566	0.14022	0.14495	0.14871	0.15234	0.15644	0.16076	0.16555	0.17142	0.17671	0.18034	0.18456	0.18843	0.19294	0.19375	0.1979	0.20266	0.20489	0.20801	0.20991	0.21361	0.21687	0.21956	0.22323	0.22448	0.22614	0.22595	0.22841	0.22901	0.22675	0.22707	0.22823	0.22846	0.22767	0.22724	0.22641	0.22585	0.22557	0.22489	0.22193	0.22199	0.22086	0.22068	0.22071	0.2176
631	0.12308	0.12601	0.12956	0.13397	0.13638	0.14093	0.14566	0.14942	0.15305	0.15713	0.16145	0.16621	0.17207	0.17737	0.181	0.1852	0.18904	0.19351	0.19431	0.19844	0.20319	0.20543	0.20854	0.21043	0.21411	0.21735	0.22003	0.2237	0.22495	0.22661	0.2264	0.22887	0.22946	0.2272	0.22751	0.22867	0.22891	0.22812	0.22769	0.22686	0.2263	0.22602	0.22535	0.22241	0.22246	0.22133	0.22117	0.22121	0.2181
632	0.12372	0.12664	0.13018	0.13458	0.13697	0.1415	0.14621	0.14994	0.15356	0.15763	0.16192	0.16665	0.17248	0.17774	0.18133	0.18549	0.18929	0.19374	0.19451	0.19862	0.20332	0.20553	0.20861	0.21047	0.21411	0.21733	0.21998	0.22364	0.22486	0.22649	0.22627	0.22872	0.2293	0.22704	0.22734	0.22847	0.2287	0.2279	0.22746	0.22663	0.22607	0.22576	0.22511	0.22218	0.22223	0.22107	0.22091	0.22095	0.21786
633	0.1255	0.12844	0.13199	0.13638	0.13877	0.14329	0.14798	0.15171	0.15533	0.1594	0.16368	0.1684	0.17421	0.17942	0.18298	0.18712	0.19089	0.19533	0.19609	0.20015	0.20482	0.20701	0.21005	0.21188	0.21552	0.21871	0.22133	0.22495	0.22615	0.22775	0.22753	0.22996	0.23055	0.22832	0.2286	0.22973	0.22994	0.22915	0.22872	0.2279	0.22733	0.22705	0.22639	0.22349	0.22353	0.2224	0.22224	0.22229	0.21923
634	0.12633	0.12926	0.1328	0.13719	0.13957	0.14407	0.14874	0.15245	0.15605	0.1601	0.16436	0.16904	0.17481	0.17999	0.18354	0.18764	0.19136	0.19576	0.19649	0.20052	0.20516	0.20732	0.21034	0.21215	0.21575	0.21891	0.2215	0.2251	0.22629	0.22788	0.22765	0.23005	0.23061	0.22837	0.22865	0.22978	0.23	0.2292	0.22878	0.22794	0.22738	0.22709	0.22643	0.22354	0.22358	0.22245	0.22229	0.22234	0.21928
635	0.12686	0.12977	0.1333	0.13767	0.14002	0.14449	0.14912	0.1528	0.15637	0.16037	0.16459	0.16922	0.17493	0.18006	0.18355	0.18759	0.19125	0.19559	0.19629	0.20026	0.20485	0.20696	0.20994	0.21171	0.21525	0.21836	0.22092	0.2245	0.22566	0.22721	0.22696	0.22932	0.22986	0.22761	0.22788	0.22898	0.2292	0.2284	0.22795	0.22712	0.22655	0.22624	0.22558	0.22271	0.22273	0.22159	0.22143	0.22147	0.21842
636	0.1289	0.13182	0.13536	0.13973	0.14208	0.14653	0.15114	0.1548	0.15837	0.16236	0.16656	0.17115	0.17682	0.18191	0.18536	0.18935	0.19296	0.19725	0.19793	0.20184	0.20638	0.20847	0.21139	0.21313	0.21663	0.21971	0.22222	0.22578	0.22692	0.22842	0.22816	0.23051	0.23103	0.22879	0.22903	0.23012	0.23033	0.22953	0.22909	0.22826	0.22768	0.22737	0.22672	0.22389	0.2239	0.22276	0.2226	0.22266	0.21964
637	0.1301	0.133	0.13653	0.14088	0.14319	0.14761	0.15218	0.1558	0.15934	0.16329	0.16744	0.17197	0.17757	0.18258	0.18598	0.18992	0.19346	0.19769	0.19832	0.20217	0.20665	0.20868	0.21155	0.21324	0.21669	0.21971	0.22218	0.22569	0.2268	0.22827	0.22798	0.23029	0.2308	0.22855	0.22877	0.22983	0.23004	0.22923	0.22878	0.22795	0.22738	0.22705	0.22639	0.22359	0.22361	0.22245	0.22229	0.22235	0.21933
638	0.13302	0.13594	0.13949	0.14385	0.14616	0.15057	0.15512	0.15874	0.16227	0.16623	0.17038	0.17489	0.18046	0.18543	0.18879	0.19268	0.19617	0.20036	0.20096	0.20476	0.2092	0.2112	0.21402	0.21567	0.21908	0.22207	0.22449	0.22799	0.22907	0.23049	0.23019	0.23249	0.23299	0.23076	0.23098	0.23202	0.23222	0.23142	0.23098	0.23016	0.22957	0.22926	0.22861	0.22584	0.22586	0.22471	0.22456	0.22463	0.22165
639	0.13554	0.13847	0.14203	0.14638	0.14867	0.15306	0.15757	0.16115	0.16468	0.16863	0.17277	0.17724	0.18276	0.18764	0.19096	0.19479	0.19823	0.20238	0.20292	0.20667	0.21106	0.21301	0.21577	0.21739	0.22077	0.22371	0.22606	0.22952	0.23057	0.23196	0.23167	0.23393	0.23441	0.23219	0.2324	0.23342	0.2336	0.23281	0.23239	0.23156	0.23098	0.23067	0.23003	0.22727	0.2273	0.22617	0.22602	0.2261	0.22313
640	0.1363	0.13919	0.14272	0.14704	0.14929	0.15363	0.15808	0.1616	0.16509	0.16897	0.17303	0.17742	0.18284	0.18766	0.19089	0.19463	0.19797	0.20203	0.20253	0.20619	0.21049	0.21238	0.21507	0.21663	0.21992	0.2228	0.2251	0.22852	0.22952	0.23086	0.23052	0.23273	0.23317	0.23094	0.23109	0.2321	0.23227	0.23146	0.23102	0.23018	0.22958	0.22924	0.2286	0.22587	0.22588	0.22471	0.22456	0.22464	0.22168
641	0.13857	0.14146	0.145	0.14931	0.15153	0.15584	0.16026	0.16375	0.16721	0.17106	0.17509	0.17942	0.18477	0.18951	0.1927	0.19637	0.19962	0.20361	0.20405	0.20763	0.21187	0.21371	0.21634	0.21784	0.22106	0.22389	0.22613	0.22952	0.23049	0.23178	0.23141	0.23358	0.23399	0.23174	0.23187	0.23285	0.23301	0.23219	0.23173	0.23089	0.2303	0.22992	0.22928	0.22659	0.22658	0.2254	0.22526	0.22534	0.22239
642	0.14113	0.14401	0.14756	0.15186	0.15404	0.15832	0.1627	0.16615	0.1696	0.17341	0.17739	0.18165	0.18694	0.1916	0.19472	0.19833	0.2015	0.20543	0.20583	0.20933	0.2135	0.21528	0.21785	0.21929	0.22245	0.22524	0.22742	0.23078	0.23171	0.23295	0.23255	0.23469	0.23507	0.23283	0.23294	0.23388	0.23404	0.23322	0.23276	0.23193	0.23132	0.23094	0.23029	0.22763	0.22761	0.22643	0.22629	0.22638	0.22343
643	0.14321	0.14606	0.1496	0.15389	0.15603	0.16025	0.16458	0.16799	0.17141	0.17517	0.17909	0.18325	0.18847	0.19305	0.1961	0.19962	0.20269	0.20654	0.20687	0.21029	0.21438	0.2161	0.21859	0.21997	0.22306	0.22578	0.2279	0.23122	0.23212	0.23328	0.23285	0.23495	0.2353	0.23305	0.23312	0.23404	0.23418	0.23334	0.23288	0.23203	0.23141	0.23101	0.23037	0.22773	0.2277	0.2265	0.22636	0.22645	0.22352
644	0.14443	0.14727	0.1508	0.15505	0.15716	0.16135	0.16564	0.16901	0.1724	0.17611	0.17998	0.18409	0.18923	0.19375	0.19676	0.20022	0.20324	0.20704	0.20733	0.2107	0.21472	0.2164	0.21884	0.22018	0.22323	0.22591	0.22799	0.23128	0.23216	0.23329	0.23284	0.23491	0.23524	0.23297	0.23302	0.23392	0.23407	0.23323	0.23276	0.23191	0.23128	0.23087	0.23021	0.2276	0.22757	0.22636	0.22621	0.2263	0.22337
645	0.14552	0.14833	0.15183	0.15604	0.15811	0.16223	0.16645	0.16976	0.17309	0.17674	0.18054	0.18454	0.18959	0.19403	0.19696	0.20032	0.20324	0.20694	0.20719	0.21047	0.21441	0.21602	0.2184	0.21968	0.22264	0.22525	0.22727	0.23052	0.23136	0.23243	0.23195	0.23397	0.23426	0.23199	0.23201	0.23288	0.23301	0.23216	0.23167	0.23081	0.23017	0.22973	0.22907	0.2265	0.22644	0.22522	0.22507	0.22514	0.22223
646	0.14675	0.14953	0.15301	0.15718	0.15919	0.16327	0.16743	0.17069	0.17398	0.17757	0.18129	0.18521	0.19017	0.19452	0.19739	0.20067	0.20349	0.20712	0.20732	0.21052	0.21439	0.21593	0.21824	0.21946	0.22236	0.22493	0.22689	0.2301	0.23091	0.23193	0.23142	0.23339	0.23365	0.23137	0.23135	0.23219	0.23231	0.23144	0.23094	0.23008	0.22943	0.22897	0.2283	0.22576	0.22567	0.22445	0.22429	0.22436	0.22146
647	0.14864	0.15141	0.15489	0.15905	0.16105	0.1651	0.16923	0.17247	0.17574	0.17929	0.18298	0.18685	0.19176	0.19606	0.19889	0.20212	0.2049	0.20848	0.20864	0.21178	0.21559	0.21711	0.21938	0.22056	0.22341	0.22594	0.22787	0.23106	0.23184	0.23283	0.2323	0.23424	0.23448	0.23219	0.23214	0.23297	0.23308	0.23221	0.23171	0.23084	0.23018	0.22971	0.22903	0.22649	0.22641	0.22517	0.225	0.22506	0.22216
648	0.1498	0.15256	0.15601	0.16011	0.16208	0.16607	0.17015	0.17333	0.17655	0.18004	0.18366	0.18746	0.19228	0.19648	0.19923	0.20239	0.20508	0.20859	0.20871	0.21177	0.21551	0.21695	0.21914	0.22027	0.22306	0.22554	0.22741	0.23056	0.23129	0.23223	0.23167	0.23356	0.23376	0.23145	0.23138	0.23217	0.23228	0.23141	0.23088	0.23001	0.22933	0.22884	0.22814	0.22562	0.22552	0.22429	0.2241	0.22416	0.22125
649	0.15067	0.15341	0.15684	0.16092	0.16286	0.16683	0.17087	0.17402	0.17721	0.18066	0.18425	0.188	0.19277	0.19691	0.19962	0.20273	0.20538	0.20886	0.20895	0.21196	0.21565	0.21706	0.21921	0.22031	0.22307	0.22552	0.22736	0.23048	0.23119	0.23211	0.23153	0.23338	0.23357	0.23126	0.23116	0.23193	0.23203	0.23115	0.23062	0.22975	0.22905	0.22855	0.22783	0.22532	0.22521	0.22397	0.22379	0.22383	0.22093
650	0.15087	0.1536	0.15699	0.16104	0.16295	0.16688	0.17088	0.17399	0.17714	0.18057	0.18411	0.18781	0.19254	0.19661	0.19927	0.20234	0.20495	0.20839	0.20846	0.21143	0.21507	0.21644	0.21856	0.21962	0.22235	0.22478	0.22659	0.22967	0.23036	0.23126	0.23068	0.2325	0.23267	0.23036	0.23025	0.23099	0.23108	0.2302	0.22967	0.22879	0.22809	0.22757	0.22686	0.22435	0.22424	0.223	0.2228	0.22283	0.21993
651	0.15162	0.15433	0.15772	0.16173	0.16362	0.16753	0.1715	0.17457	0.1777	0.18108	0.18459	0.18825	0.19293	0.19695	0.19958	0.20261	0.20517	0.20858	0.20862	0.21156	0.21514	0.21649	0.21857	0.21962	0.22231	0.22471	0.2265	0.22955	0.23023	0.23111	0.23052	0.23231	0.23247	0.23016	0.23002	0.23075	0.23084	0.22997	0.22943	0.22855	0.22784	0.22732	0.22659	0.2241	0.22398	0.22274	0.22254	0.22255	0.21966
652	0.15191	0.1546	0.15797	0.16195	0.1638	0.16766	0.17159	0.17463	0.17772	0.18106	0.18451	0.18812	0.19275	0.1967	0.19929	0.20228	0.20479	0.20814	0.20817	0.21106	0.2146	0.2159	0.21795	0.21897	0.22161	0.22399	0.22576	0.22878	0.22944	0.23029	0.22969	0.23145	0.23158	0.22926	0.22911	0.22982	0.22991	0.22902	0.22848	0.22759	0.22688	0.22633	0.22561	0.22312	0.22299	0.22174	0.22154	0.22153	0.21865
653	0.15163	0.1543	0.15764	0.16158	0.16339	0.16722	0.17111	0.17412	0.17719	0.18048	0.1839	0.18746	0.19204	0.19595	0.1985	0.20144	0.20392	0.20724	0.20725	0.2101	0.21361	0.21487	0.21689	0.21789	0.22051	0.22285	0.22459	0.2276	0.22824	0.22905	0.22842	0.23017	0.23029	0.22796	0.22779	0.22849	0.22857	0.22766	0.22711	0.22621	0.2255	0.22493	0.22418	0.22171	0.22156	0.2203	0.22008	0.22007	0.21719
654	0.15203	0.15467	0.158	0.16191	0.16369	0.16748	0.17133	0.17432	0.17735	0.1806	0.18397	0.18748	0.192	0.19587	0.19838	0.20129	0.2037	0.20698	0.20696	0.20976	0.21322	0.21446	0.21645	0.21742	0.21999	0.2223	0.224	0.22698	0.2276	0.22838	0.22774	0.22945	0.22956	0.22723	0.22705	0.22773	0.22781	0.2269	0.22634	0.22544	0.22471	0.22413	0.22338	0.22092	0.22077	0.21951	0.21928	0.21927	0.2164
655	0.15233	0.15496	0.15827	0.16215	0.16392	0.16769	0.17151	0.17448	0.17749	0.1807	0.18402	0.18749	0.19198	0.19582	0.19829	0.20115	0.20354	0.2068	0.20677	0.20953	0.21294	0.21415	0.21611	0.21706	0.2196	0.2219	0.22359	0.22655	0.22715	0.22792	0.22726	0.22893	0.22902	0.22668	0.22647	0.22713	0.22721	0.22629	0.22572	0.22482	0.22406	0.22348	0.22271	0.22026	0.22007	0.21881	0.21857	0.21854	0.21566
656	0.15216	0.15476	0.15805	0.16188	0.16363	0.16737	0.17116	0.17409	0.17707	0.18022	0.18347	0.18687	0.19132	0.19509	0.19753	0.20034	0.20267	0.20588	0.20583	0.20853	0.21189	0.21305	0.21497	0.21588	0.21838	0.22064	0.22231	0.22526	0.22585	0.22658	0.2259	0.22753	0.22758	0.22521	0.22494	0.22558	0.22566	0.22473	0.22414	0.22322	0.22244	0.22182	0.22103	0.21858	0.21838	0.21708	0.21683	0.21678	0.21389
657	0.15154	0.15412	0.15735	0.16113	0.16284	0.16653	0.17027	0.17314	0.17606	0.17915	0.18233	0.18566	0.19002	0.19371	0.19609	0.19885	0.20112	0.20428	0.2042	0.20685	0.21014	0.21125	0.21311	0.21398	0.21643	0.21868	0.22032	0.22323	0.22378	0.22449	0.22379	0.22537	0.22539	0.22299	0.22269	0.2233	0.22337	0.22243	0.22183	0.2209	0.22012	0.21947	0.21865	0.2162	0.21599	0.21468	0.21442	0.21434	0.21144
658	0.15248	0.15504	0.15826	0.16199	0.16366	0.16732	0.17102	0.17385	0.17672	0.17976	0.18292	0.18622	0.19052	0.19412	0.19645	0.19916	0.2014	0.20452	0.2044	0.20701	0.21025	0.21132	0.21314	0.214	0.2164	0.21863	0.22023	0.22309	0.22362	0.22431	0.2236	0.22515	0.22516	0.22276	0.22247	0.22306	0.22313	0.22219	0.22159	0.22066	0.21988	0.21923	0.21839	0.21596	0.21575	0.21446	0.21418	0.21409	0.2112
659	0.15299	0.15553	0.15873	0.16242	0.16408	0.1677	0.17136	0.17417	0.17701	0.18001	0.18312	0.18637	0.19062	0.19418	0.19647	0.19914	0.20134	0.20441	0.20428	0.20684	0.21004	0.21107	0.21286	0.21369	0.21606	0.21825	0.21983	0.22265	0.22317	0.22383	0.22311	0.22463	0.22462	0.22223	0.22191	0.22248	0.22254	0.2216	0.22098	0.22005	0.21926	0.2186	0.21775	0.21533	0.2151	0.21381	0.21352	0.21341	0.21052
660	0.15285	0.15537	0.15853	0.16217	0.16379	0.16737	0.17099	0.17376	0.17655	0.17949	0.18254	0.18573	0.18993	0.19341	0.19565	0.19828	0.20043	0.20346	0.2033	0.20581	0.20895	0.20994	0.2117	0.21249	0.21483	0.21699	0.21853	0.22133	0.22182	0.22246	0.22172	0.22319	0.22317	0.22077	0.22042	0.22096	0.22102	0.22007	0.21945	0.21851	0.2177	0.21702	0.21616	0.21374	0.2135	0.21221	0.2119	0.21177	0.20889
661	0.15321	0.1557	0.15883	0.16242	0.16399	0.16753	0.17109	0.17381	0.17655	0.17944	0.18245	0.18556	0.18968	0.19309	0.19527	0.19784	0.19993	0.2029	0.2027	0.20515	0.20823	0.20918	0.21088	0.21163	0.21392	0.21604	0.21754	0.22029	0.22075	0.22135	0.22058	0.22202	0.22197	0.21956	0.21919	0.21971	0.21976	0.2188	0.21816	0.21721	0.21638	0.21568	0.2148	0.21239	0.21214	0.21084	0.21052	0.21038	0.2075
662	0.15378	0.15626	0.15935	0.1629	0.16443	0.16794	0.17146	0.17414	0.17684	0.17968	0.18262	0.18569	0.18975	0.1931	0.19523	0.19774	0.19978	0.20272	0.2025	0.20491	0.20794	0.20884	0.2105	0.21122	0.21347	0.21557	0.21705	0.21977	0.2202	0.22077	0.21999	0.22139	0.22133	0.21891	0.21853	0.21902	0.21906	0.2181	0.21744	0.2165	0.21566	0.21495	0.21405	0.21166	0.21138	0.21008	0.20976	0.2096	0.20673
663	0.15317	0.15562	0.15869	0.16218	0.16367	0.16715	0.17064	0.17329	0.17594	0.17872	0.1816	0.18461	0.18862	0.19191	0.194	0.19648	0.19847	0.20138	0.20114	0.2035	0.20648	0.20733	0.20896	0.20965	0.21186	0.21394	0.21539	0.21808	0.2185	0.21905	0.21825	0.2196	0.21951	0.21708	0.21666	0.21713	0.21718	0.21619	0.21553	0.21458	0.21372	0.21298	0.21207	0.20967	0.20938	0.20807	0.20773	0.20755	0.20467
664	0.15179	0.15419	0.15723	0.16066	0.16211	0.16553	0.16897	0.17156	0.17417	0.17688	0.17969	0.18263	0.18656	0.18979	0.19183	0.19425	0.1962	0.19904	0.19877	0.20108	0.20399	0.20481	0.20639	0.20707	0.20921	0.21126	0.21268	0.21534	0.21574	0.21625	0.21542	0.21674	0.21662	0.21416	0.21372	0.21417	0.2142	0.21321	0.21253	0.21156	0.21069	0.20992	0.20898	0.2066	0.20629	0.20497	0.20461	0.2044	0.20152
665	0.15104	0.15341	0.15641	0.1598	0.16122	0.16459	0.16799	0.17056	0.17312	0.17577	0.17853	0.1814	0.18529	0.18848	0.19048	0.19286	0.19475	0.19756	0.19728	0.19955	0.2024	0.20319	0.20475	0.2054	0.20751	0.20952	0.21092	0.21355	0.21394	0.21443	0.21359	0.21487	0.21473	0.21227	0.21181	0.21224	0.21227	0.21128	0.21058	0.20961	0.20874	0.20795	0.207	0.20463	0.2043	0.20298	0.20261	0.20238	0.19951
666	0.15039	0.15274	0.15571	0.15905	0.16045	0.16379	0.16714	0.16968	0.17221	0.17481	0.17753	0.18038	0.18421	0.18733	0.18931	0.19165	0.19353	0.1963	0.19602	0.19826	0.20108	0.20183	0.20336	0.204	0.20609	0.20808	0.20946	0.21206	0.21243	0.2129	0.21206	0.21331	0.21316	0.2107	0.21022	0.21063	0.21067	0.20967	0.20897	0.208	0.20711	0.20632	0.20535	0.20298	0.20265	0.20132	0.20094	0.20069	0.19783
667	0.15064	0.15298	0.15593	0.15924	0.16061	0.16394	0.16728	0.1698	0.1723	0.17487	0.17755	0.18036	0.18416	0.18725	0.18921	0.19152	0.19336	0.1961	0.1958	0.19801	0.2008	0.20153	0.20303	0.20365	0.2057	0.20768	0.20905	0.21163	0.21198	0.21243	0.21157	0.2128	0.21263	0.21017	0.20967	0.21007	0.21009	0.20908	0.20837	0.2074	0.2065	0.20569	0.20472	0.20236	0.202	0.20067	0.20029	0.20003	0.19716
668	0.14999	0.15232	0.15524	0.15852	0.15988	0.16319	0.16653	0.16903	0.17151	0.17405	0.17671	0.1795	0.18327	0.18634	0.18827	0.19058	0.19241	0.19514	0.19483	0.19702	0.19979	0.2005	0.202	0.20261	0.20465	0.20661	0.20797	0.21054	0.21088	0.21133	0.21045	0.21166	0.21149	0.20901	0.2085	0.20889	0.20891	0.20789	0.20717	0.20619	0.20528	0.20445	0.20347	0.2011	0.20074	0.1994	0.199	0.19873	0.19585
669	0.14948	0.15179	0.15469	0.15792	0.15925	0.16253	0.16583	0.1683	0.17075	0.17325	0.17587	0.17862	0.18235	0.18536	0.18727	0.18954	0.19134	0.19404	0.19373	0.19589	0.19862	0.1993	0.20076	0.20135	0.20338	0.20533	0.20667	0.20921	0.20953	0.20996	0.20907	0.21026	0.21007	0.20759	0.20706	0.20743	0.20745	0.20643	0.2057	0.20471	0.2038	0.20296	0.20196	0.1996	0.19923	0.1979	0.19749	0.1972	0.19433
670	0.14769	0.14998	0.15284	0.15604	0.15735	0.1606	0.16386	0.16631	0.16872	0.1712	0.17378	0.17651	0.18022	0.1832	0.18508	0.18733	0.18912	0.1918	0.19149	0.19363	0.19633	0.19699	0.19845	0.19903	0.20103	0.20297	0.2043	0.20682	0.20713	0.20756	0.20667	0.20783	0.20763	0.20515	0.20461	0.20496	0.20498	0.20395	0.20321	0.20222	0.2013	0.20045	0.19944	0.19708	0.1967	0.19536	0.19493	0.19463	0.19177
671	0.14739	0.14968	0.15253	0.15571	0.157	0.16024	0.1635	0.16594	0.16834	0.17081	0.17337	0.17609	0.17978	0.18275	0.18461	0.18686	0.18864	0.19132	0.191	0.19314	0.19583	0.19648	0.19793	0.19851	0.2005	0.20244	0.20376	0.20626	0.20657	0.20699	0.2061	0.20725	0.20704	0.20456	0.20402	0.20437	0.20438	0.20335	0.20261	0.20162	0.20069	0.19984	0.19882	0.19645	0.19607	0.19474	0.1943	0.19398	0.19112
672	0.14727	0.14957	0.15241	0.15558	0.1569	0.16014	0.16341	0.16585	0.16825	0.17071	0.17328	0.17601	0.17971	0.18266	0.18453	0.18679	0.18859	0.19127	0.19097	0.19311	0.1958	0.19645	0.1979	0.19848	0.20048	0.20243	0.20377	0.20626	0.20657	0.207	0.20612	0.20726	0.20705	0.20457	0.20403	0.20437	0.20439	0.20336	0.20263	0.20164	0.20071	0.19985	0.19883	0.19646	0.19608	0.19475	0.19431	0.19398	0.19112
673	0.14703	0.14933	0.15216	0.15533	0.15665	0.1599	0.16317	0.16561	0.168	0.17045	0.17303	0.17576	0.17946	0.1824	0.18427	0.18653	0.18833	0.19102	0.19072	0.19286	0.19554	0.19619	0.19765	0.19823	0.20022	0.20218	0.20351	0.20599	0.20629	0.20674	0.20585	0.20698	0.20677	0.20429	0.20374	0.20408	0.2041	0.20307	0.20233	0.20134	0.2004	0.19955	0.19851	0.19613	0.19575	0.19442	0.19398	0.19365	0.19077
674	0.1465	0.14879	0.15161	0.15477	0.15608	0.15933	0.16259	0.16502	0.16742	0.16987	0.17244	0.17516	0.17885	0.18181	0.18368	0.18594	0.18774	0.19041	0.19012	0.19226	0.19495	0.19561	0.19706	0.19764	0.19964	0.20159	0.20292	0.20541	0.20571	0.20615	0.20526	0.20639	0.20619	0.20372	0.20317	0.20351	0.20353	0.2025	0.20175	0.20077	0.19983	0.19898	0.19794	0.19558	0.19518	0.19385	0.19341	0.19308	0.19021
675	0.14532	0.14759	0.15039	0.15353	0.15482	0.15802	0.16126	0.16368	0.16605	0.16848	0.17103	0.17373	0.1774	0.18033	0.18218	0.18442	0.1862	0.18886	0.18856	0.19068	0.19335	0.19399	0.19543	0.19602	0.19801	0.19994	0.20125	0.20372	0.20402	0.20445	0.20356	0.20468	0.20447	0.202	0.20145	0.20178	0.20179	0.20076	0.20001	0.19903	0.19808	0.19722	0.19619	0.19382	0.19342	0.1921	0.19166	0.19132	0.18846
676	0.14463	0.14691	0.14972	0.15287	0.15417	0.1574	0.16066	0.1631	0.16548	0.16792	0.17048	0.1732	0.17689	0.17986	0.18174	0.184	0.18579	0.18848	0.18819	0.19034	0.19302	0.19369	0.19515	0.19575	0.19775	0.19969	0.20102	0.20351	0.20382	0.20426	0.20337	0.2045	0.2043	0.20183	0.20129	0.20163	0.20165	0.20062	0.19986	0.19888	0.19793	0.19708	0.19604	0.19367	0.19326	0.19194	0.1915	0.19115	0.1883
677	0.14431	0.1466	0.1494	0.15253	0.15382	0.15705	0.1603	0.16274	0.16512	0.16756	0.17011	0.17284	0.17652	0.17947	0.18135	0.18361	0.18542	0.18811	0.18783	0.18998	0.19266	0.19331	0.19476	0.19537	0.19738	0.19933	0.20067	0.20314	0.20345	0.20388	0.203	0.20412	0.20392	0.20145	0.20091	0.20125	0.20126	0.20023	0.19948	0.1985	0.19755	0.19669	0.19565	0.19328	0.19288	0.19156	0.19111	0.19076	0.18791
678	0.14393	0.14622	0.14903	0.15217	0.15349	0.15674	0.16002	0.16248	0.16487	0.16733	0.16992	0.17268	0.17639	0.17936	0.18126	0.18357	0.18541	0.18812	0.18786	0.19004	0.19275	0.19343	0.1949	0.19553	0.19756	0.19954	0.20089	0.20337	0.20368	0.20414	0.20328	0.20441	0.20423	0.20176	0.20123	0.20158	0.2016	0.20057	0.19982	0.19885	0.19791	0.19706	0.19601	0.19363	0.19325	0.19193	0.19148	0.19114	0.18828
679	0.14395	0.14625	0.14906	0.15223	0.15356	0.15682	0.16011	0.16259	0.165	0.16749	0.1701	0.17288	0.17661	0.17962	0.18154	0.18386	0.18571	0.18844	0.18819	0.19039	0.19311	0.19381	0.19531	0.19595	0.19799	0.19998	0.20134	0.20382	0.20415	0.20461	0.20374	0.2049	0.20473	0.20228	0.20175	0.20211	0.20213	0.2011	0.20035	0.19938	0.19844	0.1976	0.19657	0.19419	0.1938	0.19249	0.19205	0.19171	0.18886
680	0.14345	0.14576	0.14858	0.15176	0.15311	0.15637	0.15968	0.16217	0.1646	0.1671	0.16973	0.17254	0.1763	0.17933	0.18128	0.18361	0.18549	0.18823	0.188	0.19022	0.19297	0.19369	0.19521	0.19587	0.19793	0.19992	0.2013	0.20379	0.20413	0.20461	0.20375	0.20492	0.20476	0.20233	0.20182	0.20218	0.2022	0.20118	0.20043	0.19947	0.19854	0.19771	0.19668	0.1943	0.19391	0.19261	0.19217	0.19184	0.18899
681	0.14276	0.14507	0.14789	0.15109	0.15245	0.15573	0.15906	0.16157	0.16401	0.16653	0.16919	0.17201	0.1758	0.17887	0.18084	0.1832	0.1851	0.18785	0.18764	0.18988	0.19266	0.1934	0.19494	0.19561	0.19769	0.1997	0.20109	0.20359	0.20394	0.20444	0.20359	0.20478	0.20463	0.2022	0.20171	0.20209	0.20211	0.20109	0.20034	0.19938	0.19846	0.19764	0.19662	0.19424	0.19386	0.19256	0.19213	0.1918	0.18896
682	0.14247	0.14479	0.14763	0.15086	0.15224	0.15554	0.15889	0.16143	0.1639	0.16646	0.16915	0.17201	0.17584	0.17895	0.18095	0.18335	0.18528	0.18808	0.18789	0.19017	0.19298	0.19375	0.19533	0.19602	0.19812	0.20016	0.20157	0.20409	0.20446	0.20498	0.20415	0.20536	0.20523	0.20282	0.20234	0.20273	0.20276	0.20174	0.20101	0.20005	0.19915	0.19834	0.19733	0.19495	0.19458	0.19328	0.19286	0.19254	0.1897
683	0.14271	0.14506	0.14794	0.15121	0.15263	0.15596	0.15935	0.16193	0.16446	0.16709	0.16984	0.17278	0.17667	0.17986	0.18192	0.18437	0.18637	0.18921	0.18907	0.19141	0.19428	0.19511	0.19673	0.19747	0.19964	0.2017	0.20315	0.2057	0.2061	0.20665	0.20584	0.2071	0.20701	0.20462	0.20417	0.20459	0.20463	0.20363	0.20291	0.20196	0.20107	0.2003	0.19931	0.19691	0.19656	0.19528	0.19487	0.19457	0.19174
684	0.1423	0.14468	0.14757	0.15088	0.15235	0.15571	0.15915	0.16178	0.16434	0.16703	0.16985	0.17286	0.17682	0.18008	0.1822	0.18471	0.18678	0.18967	0.18956	0.19197	0.19491	0.1958	0.19748	0.19827	0.20049	0.20259	0.20407	0.20664	0.20706	0.20766	0.20688	0.20819	0.20813	0.20577	0.20537	0.20582	0.20586	0.20487	0.20417	0.20324	0.20237	0.20162	0.20065	0.19825	0.19792	0.19667	0.19626	0.19598	0.19316
685	0.14193	0.14433	0.14724	0.15062	0.15212	0.15551	0.15899	0.16166	0.16427	0.16703	0.16992	0.173	0.17703	0.18037	0.18256	0.18514	0.18726	0.1902	0.19014	0.19261	0.19562	0.19658	0.19832	0.19915	0.20143	0.20357	0.20508	0.20768	0.20813	0.20877	0.20803	0.20939	0.20937	0.20704	0.20668	0.20716	0.2072	0.20622	0.20554	0.20461	0.20376	0.20305	0.20211	0.1997	0.19939	0.19814	0.19776	0.1975	0.19469
686	0.13925	0.14165	0.14458	0.14801	0.14956	0.15298	0.15651	0.15922	0.16189	0.1647	0.16764	0.17079	0.1749	0.17836	0.18063	0.18327	0.18545	0.18846	0.18845	0.191	0.19408	0.19511	0.19694	0.19784	0.20016	0.20234	0.2039	0.20655	0.20706	0.20774	0.20703	0.20844	0.20845	0.20614	0.2058	0.20632	0.20637	0.2054	0.20472	0.20381	0.20297	0.20228	0.20136	0.19894	0.19864	0.19739	0.19702	0.19678	0.19398
687	0.13597	0.13839	0.14136	0.14485	0.14645	0.14993	0.15354	0.15634	0.15909	0.16198	0.16499	0.16826	0.1725	0.17612	0.1785	0.18125	0.18355	0.18665	0.18674	0.1894	0.19261	0.19374	0.19567	0.19665	0.19907	0.20133	0.20299	0.20571	0.20628	0.20703	0.20636	0.20783	0.20788	0.20559	0.2053	0.20586	0.20592	0.20495	0.20428	0.20337	0.20255	0.20188	0.20098	0.19853	0.19823	0.19699	0.19663	0.1964	0.19359
688	0.13303	0.13549	0.13848	0.14202	0.1437	0.14726	0.15096	0.15383	0.15664	0.15962	0.16275	0.16615	0.17052	0.17426	0.17675	0.17966	0.18211	0.18532	0.18551	0.18831	0.19164	0.19288	0.19492	0.196	0.19852	0.20089	0.20265	0.20542	0.20606	0.20693	0.20632	0.20785	0.20795	0.20569	0.20544	0.20606	0.20614	0.2052	0.20455	0.20366	0.20287	0.20223	0.20134	0.19886	0.19859	0.19737	0.19703	0.19681	0.19398
689	0.13188	0.1344	0.13743	0.14104	0.14281	0.14647	0.15026	0.15322	0.15612	0.15924	0.16251	0.16609	0.17062	0.17451	0.17713	0.18019	0.18283	0.18619	0.18649	0.18943	0.19291	0.19428	0.19645	0.19765	0.20032	0.20279	0.20465	0.20747	0.20819	0.20917	0.20864	0.21027	0.21045	0.20825	0.20809	0.20875	0.20886	0.20795	0.20734	0.20647	0.20572	0.20515	0.20428	0.20176	0.20155	0.20037	0.20004	0.19983	0.19703
690	0.12855	0.13111	0.13415	0.13782	0.13967	0.1434	0.14729	0.15034	0.1533	0.15653	0.15993	0.16367	0.16836	0.17243	0.17518	0.1784	0.18122	0.18473	0.18514	0.18825	0.1919	0.1934	0.19573	0.19705	0.19986	0.20244	0.20442	0.2073	0.20811	0.2092	0.20874	0.21047	0.21074	0.20858	0.20851	0.20923	0.20935	0.20847	0.20788	0.20704	0.20632	0.2058	0.20496	0.2024	0.20221	0.20106	0.20075	0.20055	0.19776
691	0.12284	0.12542	0.12845	0.13213	0.13405	0.13785	0.14182	0.14496	0.14797	0.15129	0.15479	0.15868	0.16351	0.16775	0.17066	0.17406	0.17708	0.18075	0.18131	0.18462	0.18842	0.19006	0.19256	0.19404	0.19699	0.19971	0.20184	0.20479	0.20569	0.20693	0.20656	0.20838	0.20873	0.20662	0.20663	0.2074	0.20755	0.2067	0.20612	0.20531	0.20462	0.20415	0.2033	0.20069	0.20053	0.19941	0.1991	0.19888	0.1961
692	0.11546	0.11804	0.12103	0.1247	0.12667	0.13052	0.13457	0.13778	0.14082	0.14421	0.1478	0.15186	0.15684	0.16126	0.16431	0.16791	0.17116	0.17501	0.17574	0.17926	0.18324	0.18503	0.18771	0.18938	0.1925	0.19538	0.1977	0.20071	0.20171	0.20309	0.20281	0.20474	0.20517	0.20311	0.2032	0.20404	0.20422	0.20339	0.20282	0.20202	0.20136	0.20093	0.20006	0.19737	0.19722	0.19614	0.19581	0.19556	0.19275
693	0.10597	0.10851	0.11142	0.11503	0.11702	0.12089	0.12499	0.12825	0.13128	0.1347	0.13833	0.14252	0.14762	0.15219	0.15539	0.15919	0.16266	0.16668	0.16761	0.17135	0.1755	0.17744	0.18031	0.18218	0.18548	0.18853	0.19105	0.19412	0.19523	0.19679	0.1966	0.19861	0.19914	0.19711	0.19727	0.19816	0.19837	0.19756	0.19697	0.19619	0.19554	0.19512	0.19422	0.19142	0.19127	0.19024	0.18987	0.18954	0.18669
694	0.09486	0.09731	0.10008	0.10358	0.10558	0.1094	0.1135	0.11677	0.11974	0.12313	0.12674	0.13098	0.13617	0.14086	0.14419	0.14816	0.15183	0.15599	0.15711	0.16106	0.16535	0.16742	0.1705	0.17258	0.17603	0.17925	0.18197	0.18511	0.18635	0.18809	0.18798	0.19006	0.19066	0.18864	0.18886	0.1898	0.19003	0.18922	0.1886	0.18783	0.18717	0.18674	0.18577	0.18285	0.18267	0.18167	0.18124	0.18079	0.17789
695	0.08187	0.08416	0.08673	0.09002	0.09194	0.09562	0.0996	0.10277	0.10559	0.10885	0.11234	0.11654	0.12168	0.12637	0.12971	0.13376	0.13756	0.14178	0.14306	0.14714	0.15147	0.15362	0.15683	0.15908	0.16263	0.166	0.1689	0.17202	0.17335	0.17525	0.1752	0.17729	0.17792	0.17592	0.17615	0.17709	0.17733	0.17652	0.17583	0.17507	0.17436	0.17389	0.1728	0.16976	0.16951	0.16855	0.16802	0.16737	0.16443
696	0.06788	0.06996	0.07226	0.07524	0.07701	0.08044	0.0842	0.08718	0.08976	0.09277	0.096	0.10002	0.10496	0.10949	0.11275	0.11677	0.12056	0.12473	0.12611	0.13021	0.13447	0.13658	0.13983	0.14219	0.14573	0.14917	0.15218	0.15522	0.15658	0.15858	0.15855	0.16057	0.16116	0.15912	0.15931	0.16022	0.16045	0.1596	0.15881	0.15802	0.15725	0.15666	0.15541	0.15225	0.15189	0.15095	0.15028	0.14938	0.14636
697	0.05455	0.05638	0.05837	0.061	0.06256	0.06568	0.06913	0.07185	0.07413	0.07682	0.07972	0.08344	0.08805	0.09231	0.09539	0.09926	0.10293	0.10693	0.10835	0.11236	0.11643	0.11842	0.12161	0.12401	0.12743	0.13087	0.13391	0.13683	0.13817	0.14019	0.14013	0.14201	0.14252	0.14043	0.14051	0.14135	0.14156	0.14064	0.13973	0.13891	0.13805	0.13729	0.13586	0.13263	0.13212	0.13118	0.13038	0.12922	0.12613
698	0.04225	0.0438	0.04547	0.04771	0.04905	0.05178	0.05486	0.05725	0.05918	0.0615	0.064	0.06732	0.07149	0.07534	0.07815	0.08175	0.08517	0.08888	0.09026	0.09406	0.0978	0.09959	0.1026	0.10494	0.10814	0.11148	0.11444	0.11715	0.11841	0.12036	0.12023	0.12189	0.12226	0.12011	0.12004	0.12076	0.12091	0.11992	0.11887	0.11802	0.11705	0.11609	0.11449	0.11125	0.11059	0.10964	0.1087	0.10729	0.10418
699	0.03061	0.03185	0.03318	0.03501	0.03608	0.03835	0.04096	0.04296	0.0445	0.04638	0.0484	0.0512	0.05478	0.05811	0.06053	0.06369	0.06669	0.06996	0.07119	0.0746	0.07787	0.07934	0.08204	0.08418	0.08699	0.09007	0.0928	0.09525	0.09635	0.09808	0.09782	0.09918	0.09933	0.09713	0.09685	0.0974	0.09747	0.09641	0.09523	0.09435	0.09327	0.0921	0.09037	0.08726	0.08644	0.08547	0.08444	0.08286	0.0798
700	0.02093	0.02188	0.02289	0.02432	0.02513	0.02694	0.02906	0.03066	0.03183	0.03328	0.03483	0.03708	0.04003	0.04278	0.04477	0.04743	0.04994	0.05269	0.05371	0.05663	0.05936	0.06049	0.06277	0.06463	0.06696	0.06969	0.07209	0.07421	0.0751	0.07655	0.07614	0.07716	0.07709	0.07488	0.0744	0.07477	0.07476	0.07365	0.07239	0.07149	0.07035	0.06902	0.06726	0.06439	0.06347	0.0625	0.06145	0.05982	0.05695
701	0.01303	0.0137	0.01442	0.01547	0.01604	0.01741	0.01904	0.02023	0.02106	0.0221	0.02321	0.0249	0.0272	0.02935	0.03088	0.03299	0.03495	0.03714	0.03792	0.04028	0.04242	0.04318	0.045	0.0465	0.04832	0.05059	0.05257	0.05433	0.05499	0.05609	0.05555	0.05624	0.05595	0.05383	0.05318	0.05337	0.05329	0.05219	0.05093	0.05005	0.04891	0.04752	0.04586	0.04338	0.04244	0.04152	0.04053	0.039	0.03647
702	0.00725	0.0077	0.00818	0.00891	0.00928	0.01025	0.01143	0.01228	0.01283	0.01353	0.01427	0.01547	0.01717	0.01876	0.01987	0.02146	0.02291	0.02456	0.02511	0.02692	0.02851	0.02896	0.03032	0.03147	0.0328	0.03459	0.03614	0.03754	0.03799	0.03875	0.03813	0.03854	0.03811	0.03616	0.03542	0.03547	0.03534	0.03432	0.03315	0.03235	0.0313	0.02997	0.02851	0.0265	0.02564	0.02483	0.02399	0.02269	0.02062
703	0.00341	0.00368	0.00398	0.00444	0.00466	0.0053	0.0061	0.00666	0.00699	0.00743	0.00788	0.00868	0.00986	0.01098	0.01174	0.01287	0.01388	0.01506	0.01541	0.01673	0.01785	0.01807	0.01903	0.01985	0.02076	0.02212	0.02326	0.02433	0.0246	0.02508	0.02445	0.02464	0.02415	0.02246	0.02173	0.02169	0.02154	0.02065	0.01966	0.01897	0.01808	0.01694	0.01576	0.01425	0.01354	0.01289	0.01225	0.01126	0.00975
704	0.00111	0.00125	0.0014	0.00166	0.00177	0.00213	0.00261	0.00293	0.00311	0.00335	0.0036	0.00407	0.00482	0.00553	0.006	0.00675	0.00739	0.00818	0.00837	0.00926	0.00999	0.01005	0.01068	0.01122	0.01179	0.01274	0.01353	0.01431	0.01444	0.0147	0.01412	0.01418	0.01369	0.01233	0.0117	0.01162	0.01147	0.01078	0.01	0.00948	0.0088	0.00793	0.00709	0.00609	0.00559	0.00514	0.00472	0.0041	0.00318
705	8.67e-05	0.00012091	0.00016448	0.00024912	0.0002821	0.00041998	0.00062818	0.00077135	0.00084042	0.00093816	0.00104	0.00126	0.00165	0.00203	0.00228	0.00269	0.00305	0.0035	0.00358	0.00411	0.00453	0.0045	0.00486	0.00517	0.00549	0.00609	0.00657	0.00709	0.00713	0.00724	0.00677	0.00675	0.00635	0.00538	0.00491	0.00483	0.00471	0.00425	0.00374	0.0034	0.00298	0.00245	0.00198	0.00147	0.00122	0.001	0.00081958	0.00056918	0.00025815
706	0.00017652	0.00014118	0.00010631	5.85e-05	4.79e-05	1.3e-05	3.39e-07	8.46e-06	1.41e-05	2.48e-05	3.77e-05	7.87e-05	0.000181	0.00030362	0.00038642	0.00054456	0.00068217	0.00087622	0.00089496	0.00113	0.00132	0.00127	0.00143	0.00158	0.00171	0.00202	0.00226	0.00255	0.00255	0.00257	0.00226	0.00222	0.00196	0.00142	0.00116	0.00111	0.00105	0.00082436	0.00060357	0.00046669	0.0003133	0.00015239	5.35e-05	1.89e-06	4.83e-06	3.15e-05	7.47e-05	0.00017926	0.0004504
707	0.00117	0.00109	0.00101	0.00085999	0.00083325	0.00067104	0.00048709	0.00040403	0.00038313	0.00035085	0.00032324	0.00024775	0.00013538	6.6e-05	3.96e-05	9.4e-06	6.05e-07	5.12e-06	4.97e-06	3.05e-05	5.97e-05	4.44e-05	7.08e-05	9.77e-05	0.00012296	0.00020406	0.00027433	0.00037287	0.00036273	0.00035657	0.00023971	0.00021691	0.00013534	2.37e-05	9.89e-07	9.55e-10	9.54e-07	2.22e-05	8e-05	0.00014401	0.0002556	0.00046244	0.00070443	0.00104	0.00129	0.00156	0.0018	0.00222	0.00301
708	0.00292	0.00282	0.0027	0.00248	0.00246	0.00221	0.00189	0.00175	0.00173	0.00169	0.00166	0.00152	0.00125	0.00104	0.00094672	0.00078248	0.00068382	0.00055362	0.00057063	0.00044263	0.00037139	0.00042837	0.00037392	0.00033149	0.00030338	0.0002123	0.00015997	0.00010134	0.00011128	0.00012219	0.00021543	0.00024526	0.00036029	0.00066939	0.00089532	0.00096197	0.00103	0.00129	0.00161	0.00187	0.00223	0.00279	0.00334	0.00402	0.00449	0.00498	0.0054	0.00609	0.00735
709	0.00533	0.00523	0.00509	0.00482	0.00482	0.00451	0.00409	0.00393	0.00393	0.00391	0.0039	0.00374	0.00335	0.00305	0.00293	0.00268	0.00253	0.00231	0.00238	0.00215	0.00202	0.00218	0.00209	0.00202	0.00198	0.00176	0.00163	0.00144	0.00149	0.00155	0.00187	0.00197	0.0023	0.00301	0.00349	0.00363	0.00377	0.00425	0.00482	0.00527	0.00586	0.00676	0.00759	0.00855	0.00923	0.00993	0.0105	0.01141	0.01308
710	0.00817	0.00808	0.00794	0.00764	0.00768	0.00733	0.00684	0.00668	0.00672	0.00674	0.00678	0.00662	0.00616	0.00581	0.00569	0.00539	0.00524	0.00497	0.00511	0.00482	0.00468	0.00496	0.00486	0.00479	0.00477	0.00447	0.0043	0.00401	0.00411	0.00425	0.00478	0.00496	0.00549	0.00657	0.00728	0.00749	0.00769	0.00837	0.00916	0.00977	0.01057	0.01175	0.01281	0.01399	0.01485	0.01573	0.01641	0.0175	0.01951
711	0.01163	0.01156	0.01143	0.01111	0.0112	0.01083	0.0103	0.01015	0.01025	0.01032	0.01043	0.0103	0.00981	0.00942	0.00933	0.00901	0.00889	0.0086	0.00882	0.00851	0.00838	0.0088	0.00873	0.00868	0.00872	0.00836	0.00817	0.00779	0.00796	0.00819	0.00894	0.00921	0.00994	0.01138	0.01231	0.01261	0.01287	0.01373	0.01472	0.01549	0.01647	0.01792	0.01919	0.02057	0.02157	0.02262	0.02341	0.02465	0.02695
712	0.01544	0.0154	0.01529	0.01496	0.0151	0.01474	0.01418	0.01407	0.01423	0.01437	0.01455	0.01449	0.01398	0.01359	0.01354	0.01323	0.01316	0.01288	0.0132	0.01289	0.0128	0.01336	0.01333	0.01332	0.01343	0.01304	0.01287	0.01241	0.01266	0.01299	0.01394	0.0143	0.01522	0.01697	0.0181	0.01847	0.01879	0.01982	0.02097	0.02188	0.02302	0.0247	0.02613	0.02766	0.0288	0.02999	0.03085	0.0322	0.03475
713	0.01947	0.01948	0.01938	0.01905	0.01926	0.01891	0.01835	0.01828	0.01851	0.01872	0.01899	0.01899	0.01849	0.01812	0.01813	0.01784	0.01784	0.01758	0.01801	0.01773	0.01768	0.01838	0.0184	0.01845	0.01864	0.01825	0.0181	0.01758	0.01789	0.01833	0.01947	0.01991	0.02099	0.02301	0.02432	0.02475	0.02512	0.02627	0.02757	0.02858	0.02986	0.03171	0.03328	0.03492	0.03615	0.03746	0.03838	0.0398	0.04253
714	0.02382	0.02388	0.02381	0.02349	0.02375	0.02343	0.02288	0.02287	0.02317	0.02346	0.02381	0.0239	0.02342	0.02309	0.02316	0.02292	0.02299	0.02277	0.02331	0.02307	0.02309	0.02392	0.02401	0.02412	0.02439	0.024	0.02389	0.02333	0.02371	0.02425	0.02556	0.02608	0.02731	0.02957	0.03103	0.03153	0.03193	0.0332	0.03461	0.03573	0.03711	0.03912	0.04079	0.04252	0.04383	0.04523	0.04619	0.04766	0.05054
715	0.02842	0.02853	0.02849	0.02818	0.02851	0.02823	0.0277	0.02775	0.02813	0.0285	0.02894	0.02912	0.02868	0.02839	0.02853	0.02834	0.0285	0.02833	0.02899	0.0288	0.02888	0.02985	0.03	0.03018	0.03054	0.03018	0.03011	0.02951	0.02996	0.0306	0.03205	0.03265	0.03402	0.03647	0.03807	0.03862	0.03906	0.04042	0.04193	0.04312	0.04459	0.04673	0.04848	0.05027	0.05164	0.05312	0.0541	0.05561	0.0586
716	0.0332	0.03335	0.03335	0.03305	0.03345	0.03321	0.03271	0.03283	0.03328	0.03373	0.03426	0.03453	0.03414	0.0339	0.03412	0.03399	0.03424	0.03412	0.03489	0.03476	0.03492	0.03601	0.03623	0.03648	0.03692	0.03658	0.03657	0.03594	0.03645	0.03718	0.03877	0.03943	0.04091	0.04354	0.04525	0.04584	0.04631	0.04775	0.04933	0.05059	0.05212	0.05436	0.05617	0.058	0.05941	0.06096	0.06195	0.06348	0.06654
717	0.03823	0.03843	0.03846	0.03819	0.03866	0.03846	0.03799	0.03818	0.03871	0.03924	0.03986	0.04023	0.03989	0.0397	0.04	0.03994	0.04029	0.04022	0.0411	0.04104	0.04127	0.04247	0.04276	0.04309	0.0436	0.04331	0.04334	0.0427	0.04326	0.04408	0.04578	0.0465	0.04808	0.05086	0.05266	0.05329	0.05378	0.05528	0.05692	0.05824	0.05982	0.06213	0.06399	0.06585	0.06729	0.06889	0.06989	0.07141	0.07454
718	0.04357	0.04383	0.04389	0.04364	0.04418	0.04404	0.04361	0.04388	0.04448	0.04509	0.0458	0.04627	0.04598	0.04586	0.04624	0.04625	0.04669	0.04668	0.04767	0.04769	0.04798	0.0493	0.04965	0.05005	0.05065	0.05039	0.05048	0.04981	0.05043	0.05132	0.05313	0.0539	0.05557	0.05847	0.06035	0.06102	0.06153	0.06308	0.06476	0.06613	0.06775	0.07012	0.07202	0.07389	0.07535	0.07698	0.07798	0.0795	0.08267
719	0.04904	0.04935	0.04944	0.04921	0.04983	0.04973	0.04936	0.0497	0.05038	0.05106	0.05185	0.05241	0.05219	0.05213	0.05259	0.05267	0.0532	0.05325	0.05435	0.05444	0.05479	0.05621	0.05663	0.0571	0.05776	0.05754	0.05768	0.05701	0.05767	0.05863	0.06053	0.06134	0.06308	0.06609	0.06802	0.06872	0.06924	0.07082	0.07254	0.07394	0.07559	0.07799	0.07991	0.08178	0.08326	0.08491	0.08591	0.08741	0.09059
720	0.05436	0.05473	0.05485	0.05465	0.05532	0.05528	0.05495	0.05538	0.05611	0.05686	0.05773	0.05839	0.05822	0.05822	0.05875	0.0589	0.05951	0.05962	0.06081	0.06097	0.06139	0.06289	0.06336	0.06389	0.06462	0.06444	0.06462	0.06394	0.06463	0.06566	0.06762	0.06846	0.07025	0.07333	0.0753	0.07602	0.07655	0.07815	0.07988	0.08132	0.08297	0.08539	0.08732	0.08918	0.09065	0.09232	0.0933	0.09477	0.09795
721	0.05946	0.05987	0.06002	0.05984	0.06058	0.06059	0.0603	0.0608	0.06159	0.06239	0.06333	0.06407	0.06396	0.06402	0.06461	0.06482	0.06552	0.06567	0.06695	0.06717	0.06764	0.06921	0.06973	0.07031	0.0711	0.07095	0.07117	0.07048	0.07121	0.07227	0.07429	0.07515	0.07698	0.08011	0.0821	0.08284	0.08337	0.08498	0.08672	0.08816	0.08982	0.09224	0.09416	0.096	0.09746	0.09913	0.10009	0.10154	0.1047
722	0.06449	0.06494	0.06512	0.06496	0.06575	0.06581	0.06557	0.06613	0.06698	0.06784	0.06883	0.06965	0.06959	0.06971	0.07036	0.07063	0.0714	0.0716	0.07295	0.07322	0.07375	0.07537	0.07594	0.07657	0.0774	0.07729	0.07755	0.07686	0.0776	0.07871	0.08076	0.08163	0.0835	0.08666	0.08867	0.08941	0.08994	0.09155	0.09329	0.09474	0.09639	0.0988	0.10071	0.10253	0.10398	0.10565	0.10658	0.10799	0.11113
723	0.06963	0.07013	0.07033	0.0702	0.07104	0.07115	0.07096	0.07158	0.07248	0.07339	0.07444	0.07533	0.07532	0.07549	0.0762	0.07653	0.07736	0.07761	0.07903	0.07936	0.07993	0.0816	0.08222	0.08289	0.08376	0.08368	0.08398	0.08328	0.08405	0.08518	0.08727	0.08816	0.09004	0.09322	0.09523	0.09599	0.09652	0.09812	0.09985	0.10131	0.10295	0.10534	0.10724	0.10903	0.11046	0.11212	0.11303	0.11441	0.11751
724	0.0748	0.07534	0.07557	0.07545	0.07634	0.07649	0.07636	0.07704	0.07798	0.07893	0.08003	0.08099	0.08104	0.08125	0.08202	0.0824	0.08329	0.08358	0.08506	0.08545	0.08605	0.08777	0.08842	0.08913	0.09004	0.08998	0.09031	0.08962	0.0904	0.09156	0.09366	0.09455	0.09645	0.09964	0.10165	0.1024	0.10293	0.10453	0.10624	0.1077	0.10932	0.11169	0.11356	0.11533	0.11674	0.11838	0.11927	0.12061	0.12367
725	0.07982	0.0804	0.08065	0.08055	0.08148	0.08168	0.08158	0.08233	0.08331	0.08429	0.08543	0.08645	0.08654	0.0868	0.08761	0.08804	0.08898	0.0893	0.09083	0.09127	0.09191	0.09366	0.09433	0.09508	0.09601	0.09598	0.09634	0.09565	0.09644	0.09761	0.09972	0.10062	0.10251	0.1057	0.1077	0.10846	0.10898	0.11056	0.11225	0.1137	0.1153	0.11764	0.11949	0.12123	0.12261	0.12424	0.1251	0.1264	0.12942
726	0.08463	0.08525	0.08551	0.08543	0.08639	0.08663	0.08658	0.08738	0.08839	0.0894	0.09058	0.09165	0.09178	0.09208	0.09293	0.0934	0.09438	0.09474	0.09631	0.09679	0.09745	0.09923	0.09993	0.10069	0.10165	0.10164	0.10202	0.10133	0.10213	0.10331	0.10542	0.10632	0.10821	0.11138	0.11337	0.11412	0.11464	0.1162	0.11787	0.11931	0.12089	0.12319	0.12502	0.12672	0.12807	0.12968	0.13052	0.13179	0.13475
727	0.0893	0.08994	0.09022	0.09015	0.09115	0.09143	0.09141	0.09226	0.0933	0.09433	0.09554	0.09666	0.09683	0.09716	0.09806	0.09856	0.09958	0.09996	0.10157	0.10209	0.10277	0.10456	0.10528	0.10607	0.10705	0.10706	0.10745	0.10676	0.10757	0.10875	0.11085	0.11175	0.11363	0.11679	0.11875	0.11951	0.12001	0.12155	0.1232	0.12462	0.12618	0.12844	0.13024	0.13191	0.13324	0.13482	0.13564	0.13687	0.13978
728	0.09381	0.09449	0.09478	0.09473	0.09576	0.09606	0.09608	0.09698	0.09804	0.09909	0.10032	0.10149	0.10169	0.10205	0.10297	0.10351	0.10456	0.10496	0.10661	0.10715	0.10785	0.10966	0.11039	0.1112	0.11219	0.11221	0.11262	0.11194	0.11274	0.11392	0.11602	0.11691	0.11877	0.12191	0.12385	0.1246	0.1251	0.12661	0.12823	0.12964	0.13116	0.13339	0.13516	0.1368	0.1381	0.13966	0.14045	0.14165	0.14451
729	0.09815	0.09884	0.09914	0.0991	0.10016	0.1005	0.10055	0.10148	0.10256	0.10362	0.10488	0.10607	0.10631	0.1067	0.10765	0.10821	0.10928	0.1097	0.11137	0.11195	0.11266	0.11447	0.11521	0.11603	0.11703	0.11707	0.11749	0.11681	0.11761	0.11878	0.12086	0.12175	0.12359	0.1267	0.12861	0.12935	0.12984	0.13133	0.13293	0.13432	0.13581	0.138	0.13974	0.14134	0.14261	0.14415	0.14492	0.14608	0.14888
730	0.10225	0.10297	0.10328	0.10325	0.10433	0.10469	0.10477	0.10574	0.10683	0.1079	0.10917	0.1104	0.11065	0.11107	0.11203	0.11262	0.11371	0.11415	0.11584	0.11643	0.11715	0.11896	0.11971	0.12054	0.12154	0.12159	0.12201	0.12134	0.12214	0.1233	0.12536	0.12624	0.12806	0.13114	0.13302	0.13376	0.13423	0.13569	0.13726	0.13863	0.1401	0.14224	0.14396	0.14553	0.14677	0.14828	0.14902	0.15015	0.15291
731	0.10615	0.10688	0.1072	0.10718	0.10827	0.10865	0.10876	0.10976	0.11086	0.11194	0.11322	0.11447	0.11475	0.11518	0.11616	0.11676	0.11787	0.11832	0.12002	0.12063	0.12136	0.12316	0.12392	0.12475	0.12575	0.1258	0.12624	0.12557	0.12636	0.1275	0.12954	0.13041	0.13222	0.13526	0.13711	0.13784	0.13831	0.13973	0.14128	0.14263	0.14407	0.14617	0.14785	0.14939	0.15061	0.15209	0.15281	0.15391	0.15661
732	0.10982	0.11057	0.11089	0.11087	0.11199	0.11238	0.11252	0.11354	0.11465	0.11572	0.11702	0.11828	0.11858	0.11903	0.12002	0.12064	0.12176	0.12221	0.12392	0.12455	0.12528	0.12707	0.12783	0.12867	0.12966	0.12972	0.13016	0.12949	0.13027	0.13141	0.13342	0.13428	0.13606	0.13907	0.14088	0.14161	0.14207	0.14347	0.14498	0.14631	0.14772	0.14978	0.15144	0.15295	0.15414	0.15559	0.15629	0.15736	0.16001
733	0.11325	0.11401	0.11434	0.11433	0.11545	0.11586	0.11602	0.11707	0.11818	0.11925	0.12055	0.12183	0.12214	0.12261	0.12361	0.12423	0.12536	0.12582	0.12753	0.12817	0.1289	0.13069	0.13145	0.13228	0.13328	0.13333	0.13377	0.13311	0.13388	0.135	0.13699	0.13783	0.1396	0.14256	0.14435	0.14506	0.14551	0.14689	0.14837	0.14969	0.15107	0.15308	0.15471	0.1562	0.15736	0.15879	0.15947	0.16051	0.16311
734	0.11648	0.11725	0.11757	0.11757	0.1187	0.11913	0.1193	0.12037	0.12148	0.12255	0.12385	0.12514	0.12547	0.12595	0.12695	0.12759	0.12872	0.12918	0.1309	0.13155	0.13227	0.13405	0.13481	0.13564	0.13663	0.13669	0.13712	0.13647	0.13724	0.13833	0.14029	0.14113	0.14287	0.1458	0.14756	0.14826	0.1487	0.15005	0.15151	0.1528	0.15416	0.15613	0.15774	0.1592	0.16034	0.16174	0.1624	0.16342	0.16597
735	0.1195	0.12028	0.1206	0.1206	0.12175	0.12218	0.12237	0.12346	0.12457	0.12563	0.12693	0.12823	0.12857	0.12905	0.13006	0.1307	0.13184	0.1323	0.13402	0.13467	0.1354	0.13716	0.13792	0.13875	0.13973	0.13979	0.14022	0.13958	0.14033	0.14141	0.14334	0.14417	0.14588	0.14878	0.1505	0.1512	0.15163	0.15295	0.15438	0.15566	0.15699	0.15892	0.16051	0.16194	0.16305	0.16443	0.16508	0.16607	0.16858
736	0.12231	0.12309	0.12341	0.12342	0.12456	0.12501	0.12521	0.12631	0.12742	0.12847	0.12977	0.13107	0.13142	0.13191	0.13292	0.13357	0.1347	0.13516	0.13687	0.13753	0.13825	0.14	0.14076	0.14158	0.14255	0.14261	0.14304	0.1424	0.14314	0.1442	0.14611	0.14693	0.14862	0.15148	0.15317	0.15386	0.15429	0.15558	0.15698	0.15824	0.15954	0.16145	0.163	0.16441	0.16551	0.16686	0.16749	0.16846	0.17092
737	0.1249	0.12569	0.12601	0.12601	0.12716	0.12761	0.12783	0.12894	0.13004	0.13108	0.13238	0.13368	0.13404	0.13453	0.13554	0.13619	0.13732	0.13777	0.13948	0.14015	0.14086	0.14259	0.14334	0.14416	0.14512	0.14518	0.1456	0.14497	0.1457	0.14674	0.14862	0.14943	0.1511	0.15392	0.15559	0.15627	0.15668	0.15795	0.15933	0.16057	0.16185	0.16372	0.16525	0.16664	0.16771	0.16904	0.16966	0.17061	0.17303
738	0.12732	0.12811	0.12843	0.12844	0.12959	0.13004	0.13026	0.13139	0.13248	0.13351	0.1348	0.13611	0.13647	0.13697	0.13797	0.13862	0.13974	0.1402	0.1419	0.14256	0.14327	0.14499	0.14573	0.14654	0.14749	0.14755	0.14797	0.14734	0.14806	0.14908	0.15093	0.15173	0.15338	0.15617	0.1578	0.15848	0.15888	0.16013	0.16149	0.16271	0.16396	0.1658	0.16731	0.16868	0.16973	0.17104	0.17164	0.17257	0.17495
739	0.12955	0.13034	0.13065	0.13067	0.13182	0.13227	0.1325	0.13363	0.13472	0.13574	0.13702	0.13833	0.13869	0.13919	0.1402	0.14084	0.14196	0.1424	0.1441	0.14476	0.14546	0.14717	0.1479	0.14871	0.14965	0.1497	0.15011	0.14949	0.15019	0.1512	0.15302	0.15381	0.15544	0.15819	0.15981	0.16047	0.16087	0.16209	0.16343	0.16463	0.16586	0.16767	0.16916	0.17051	0.17154	0.17283	0.17342	0.17433	0.17667
740	0.13158	0.13237	0.13268	0.13269	0.13384	0.1343	0.13453	0.13567	0.13675	0.13776	0.13904	0.14034	0.1407	0.1412	0.1422	0.14284	0.14395	0.14439	0.14608	0.14674	0.14744	0.14912	0.14985	0.15065	0.15158	0.15162	0.15203	0.15141	0.15211	0.15309	0.15489	0.15567	0.15728	0.16	0.16159	0.16225	0.16264	0.16384	0.16515	0.16634	0.16755	0.16932	0.1708	0.17213	0.17315	0.17441	0.17499	0.17589	0.1782
741	0.13342	0.13421	0.13452	0.13453	0.13568	0.13613	0.13638	0.13751	0.13859	0.13958	0.14085	0.14215	0.14252	0.14302	0.14401	0.14464	0.14574	0.14618	0.14786	0.14852	0.1492	0.15087	0.15159	0.15238	0.1533	0.15334	0.15374	0.15313	0.15381	0.15478	0.15656	0.15733	0.15892	0.16161	0.16317	0.16382	0.1642	0.16538	0.16668	0.16785	0.16905	0.17079	0.17225	0.17356	0.17456	0.17581	0.17637	0.17726	0.17953
742	0.13507	0.13586	0.13616	0.13617	0.13731	0.13777	0.13801	0.13915	0.14022	0.1412	0.14246	0.14375	0.14412	0.14462	0.1456	0.14623	0.14732	0.14776	0.14942	0.15008	0.15075	0.15241	0.15312	0.1539	0.15481	0.15484	0.15524	0.15463	0.1553	0.15625	0.158	0.15877	0.16034	0.163	0.16454	0.16518	0.16556	0.16672	0.168	0.16916	0.17033	0.17205	0.17349	0.17479	0.17578	0.17701	0.17756	0.17844	0.18068
743	0.13655	0.13733	0.13763	0.13764	0.13878	0.13923	0.13948	0.14062	0.14168	0.14264	0.1439	0.14518	0.14555	0.14605	0.14702	0.14765	0.14873	0.14916	0.15081	0.15146	0.15213	0.15377	0.15448	0.15525	0.15615	0.15618	0.15656	0.15596	0.15662	0.15756	0.15928	0.16005	0.1616	0.16423	0.16575	0.16639	0.16676	0.1679	0.16916	0.17031	0.17146	0.17316	0.17459	0.17587	0.17684	0.17805	0.1786	0.17946	0.18167
744	0.13789	0.13867	0.13896	0.13897	0.14011	0.14056	0.14081	0.14195	0.143	0.14396	0.1452	0.14648	0.14685	0.14734	0.14831	0.14893	0.15	0.15042	0.15207	0.15272	0.15338	0.155	0.1557	0.15647	0.15735	0.15738	0.15776	0.15716	0.15781	0.15873	0.16044	0.16119	0.16273	0.16533	0.16683	0.16746	0.16783	0.16896	0.1702	0.17133	0.17248	0.17415	0.17556	0.17684	0.17779	0.17899	0.17952	0.18038	0.18256
745	0.13909	0.13987	0.14015	0.14016	0.1413	0.14174	0.14199	0.14313	0.14417	0.14512	0.14635	0.14763	0.14799	0.14848	0.14944	0.15006	0.15112	0.15154	0.15317	0.15381	0.15447	0.15607	0.15677	0.15753	0.1584	0.15842	0.1588	0.1582	0.15885	0.15975	0.16144	0.16219	0.16371	0.16629	0.16777	0.1684	0.16876	0.16987	0.1711	0.17222	0.17335	0.175	0.1764	0.17766	0.17861	0.17979	0.18032	0.18116	0.18332
746	0.14011	0.14089	0.14117	0.14118	0.14231	0.14275	0.143	0.14414	0.14517	0.1461	0.14733	0.14859	0.14896	0.14944	0.1504	0.15101	0.15206	0.15247	0.15409	0.15473	0.15538	0.15697	0.15766	0.15841	0.15927	0.15929	0.15965	0.15906	0.1597	0.16059	0.16226	0.163	0.16451	0.16707	0.16853	0.16915	0.16951	0.17061	0.17182	0.17293	0.17405	0.17568	0.17707	0.17832	0.17925	0.18042	0.18094	0.18178	0.18392
747	0.14101	0.14178	0.14205	0.14206	0.14318	0.14362	0.14387	0.14501	0.14603	0.14695	0.14817	0.14943	0.14979	0.15027	0.15122	0.15182	0.15287	0.15327	0.15488	0.15551	0.15615	0.15773	0.15841	0.15916	0.16001	0.16002	0.16038	0.15979	0.16042	0.1613	0.16295	0.16369	0.16518	0.16772	0.16917	0.16979	0.17014	0.17122	0.17243	0.17352	0.17463	0.17624	0.17762	0.17886	0.17979	0.18094	0.18146	0.18229	0.18441
748	0.14182	0.14259	0.14286	0.14286	0.14398	0.14442	0.14467	0.1458	0.14681	0.14772	0.14894	0.15019	0.15055	0.15103	0.15197	0.15256	0.1536	0.15399	0.1556	0.15623	0.15686	0.15842	0.1591	0.15984	0.16069	0.16069	0.16104	0.16046	0.16108	0.16194	0.16358	0.16431	0.16579	0.16831	0.16975	0.17036	0.17071	0.17178	0.17297	0.17406	0.17515	0.17675	0.17812	0.17936	0.18027	0.18142	0.18193	0.18275	0.18485
749	0.14256	0.14332	0.14359	0.1436	0.14471	0.14514	0.14539	0.14652	0.14753	0.14843	0.14963	0.15088	0.15123	0.15171	0.15264	0.15323	0.15426	0.15465	0.15625	0.15687	0.15749	0.15905	0.15972	0.16045	0.16129	0.16129	0.16164	0.16105	0.16167	0.16252	0.16414	0.16487	0.16634	0.16884	0.17027	0.17087	0.17122	0.17228	0.17346	0.17454	0.17562	0.17721	0.17857	0.17979	0.1807	0.18184	0.18234	0.18316	0.18524
750	0.1432	0.14396	0.14422	0.14422	0.14533	0.14576	0.14601	0.14714	0.14813	0.14902	0.15022	0.15146	0.15181	0.15229	0.15321	0.1538	0.15482	0.1552	0.15679	0.1574	0.15802	0.15957	0.16023	0.16096	0.16179	0.16178	0.16213	0.16155	0.16216	0.163	0.1646	0.16533	0.16679	0.16928	0.17068	0.17129	0.17163	0.17268	0.17385	0.17493	0.176	0.17757	0.17892	0.18014	0.18104	0.18217	0.18266	0.18348	0.18554
751	0.14373	0.14448	0.14474	0.14474	0.14585	0.14627	0.14652	0.14765	0.14863	0.14951	0.15071	0.15194	0.15229	0.15276	0.15368	0.15425	0.15527	0.15564	0.15722	0.15783	0.15845	0.15998	0.16064	0.16136	0.16219	0.16217	0.16251	0.16193	0.16254	0.16337	0.16496	0.16569	0.16714	0.16961	0.17101	0.17161	0.17194	0.17299	0.17415	0.17521	0.17628	0.17784	0.17918	0.1804	0.18129	0.18241	0.1829	0.18371	0.18576
752	0.14418	0.14493	0.14518	0.14519	0.14629	0.1467	0.14695	0.14808	0.14906	0.14993	0.15112	0.15234	0.15269	0.15315	0.15407	0.15464	0.15565	0.15602	0.15759	0.15819	0.1588	0.16033	0.16098	0.1617	0.16251	0.1625	0.16283	0.16226	0.16285	0.16368	0.16526	0.16598	0.16742	0.16988	0.17127	0.17186	0.1722	0.17323	0.17439	0.17545	0.1765	0.17805	0.17939	0.1806	0.18148	0.18259	0.18308	0.18389	0.18592
753	0.14458	0.14532	0.14557	0.14557	0.14667	0.14708	0.14733	0.14845	0.14942	0.15029	0.15147	0.15269	0.15303	0.15349	0.1544	0.15497	0.15597	0.15634	0.1579	0.1585	0.15911	0.16062	0.16127	0.16198	0.16279	0.16277	0.1631	0.16253	0.16312	0.16394	0.1655	0.16622	0.16766	0.1701	0.17148	0.17208	0.17241	0.17344	0.17458	0.17564	0.17669	0.17823	0.17956	0.18076	0.18164	0.18275	0.18323	0.18403	0.18606
754	0.1449	0.14564	0.14589	0.14589	0.14698	0.14738	0.14763	0.14875	0.14972	0.15057	0.15175	0.15296	0.1533	0.15376	0.15467	0.15523	0.15622	0.15658	0.15814	0.15874	0.15934	0.16084	0.16149	0.16219	0.163	0.16298	0.1633	0.16273	0.16332	0.16412	0.16568	0.1664	0.16783	0.17026	0.17163	0.17223	0.17255	0.17357	0.17472	0.17576	0.17681	0.17834	0.17967	0.18086	0.18174	0.18284	0.18332	0.18412	0.18613
755	0.14515	0.14589	0.14613	0.14613	0.14721	0.14761	0.14786	0.14897	0.14994	0.15079	0.15196	0.15317	0.15351	0.15396	0.15486	0.15541	0.1564	0.15676	0.15831	0.1589	0.1595	0.161	0.16164	0.16234	0.16314	0.16312	0.16344	0.16286	0.16345	0.16425	0.1658	0.16651	0.16794	0.17036	0.17173	0.17232	0.17264	0.17366	0.17479	0.17583	0.17687	0.1784	0.17972	0.18091	0.18178	0.18288	0.18335	0.18415	0.18616
756	0.14536	0.14609	0.14633	0.14633	0.14741	0.14781	0.14804	0.14916	0.15012	0.15096	0.15213	0.15334	0.15367	0.15413	0.15502	0.15557	0.15656	0.15691	0.15845	0.15905	0.15964	0.16113	0.16178	0.16247	0.16327	0.16324	0.16356	0.16298	0.16356	0.16436	0.1659	0.16661	0.16804	0.17045	0.17181	0.1724	0.17272	0.17373	0.17486	0.1759	0.17693	0.17845	0.17977	0.18096	0.18183	0.18292	0.18339	0.18419	0.18618
757	0.14552	0.14626	0.14649	0.14649	0.14756	0.14795	0.14819	0.14931	0.15026	0.1511	0.15228	0.15348	0.15381	0.15427	0.15516	0.15571	0.15669	0.15704	0.15858	0.15917	0.15977	0.16126	0.1619	0.16259	0.16339	0.16336	0.16367	0.1631	0.16368	0.16447	0.166	0.16672	0.16814	0.17056	0.17191	0.1725	0.17282	0.17382	0.17495	0.17599	0.17702	0.17853	0.17985	0.18103	0.1819	0.18298	0.18346	0.18425	0.18624
758	0.14576	0.1465	0.14673	0.14673	0.1478	0.14819	0.14843	0.14955	0.1505	0.15134	0.15252	0.15372	0.15406	0.15452	0.15541	0.15597	0.15694	0.1573	0.15883	0.15943	0.16003	0.16152	0.16216	0.16286	0.16366	0.16363	0.16394	0.16337	0.16394	0.16473	0.16626	0.16698	0.16841	0.17082	0.17218	0.17277	0.17308	0.17408	0.17521	0.17624	0.17727	0.17878	0.1801	0.18128	0.18214	0.18322	0.1837	0.18449	0.18647
759	0.14628	0.14703	0.14726	0.14726	0.14834	0.14874	0.14899	0.15011	0.15107	0.15192	0.1531	0.15431	0.15465	0.15511	0.15601	0.15657	0.15756	0.15791	0.15945	0.16005	0.16066	0.16215	0.1628	0.1635	0.1643	0.16428	0.1646	0.16403	0.16461	0.1654	0.16694	0.16765	0.16908	0.17149	0.17284	0.17343	0.17375	0.17475	0.17587	0.1769	0.17794	0.17944	0.18076	0.18193	0.1828	0.18388	0.18435	0.18514	0.18712
760	0.14693	0.14768	0.14792	0.14792	0.14901	0.14942	0.14968	0.15081	0.15178	0.15263	0.15381	0.15502	0.15537	0.15584	0.15675	0.15732	0.15831	0.15868	0.16023	0.16083	0.16144	0.16294	0.16359	0.16429	0.16509	0.16508	0.16541	0.16484	0.16543	0.16624	0.16777	0.16849	0.16991	0.17231	0.17367	0.17425	0.17457	0.17557	0.1767	0.17773	0.17876	0.18027	0.18158	0.18275	0.18361	0.18469	0.18517	0.18595	0.18793
761	0.14722	0.14797	0.14821	0.14821	0.1493	0.14973	0.14999	0.15111	0.15209	0.15295	0.15413	0.15534	0.15569	0.15616	0.15707	0.15765	0.15865	0.15901	0.16056	0.16116	0.16178	0.16328	0.16394	0.16463	0.16544	0.16544	0.16577	0.1652	0.16579	0.1666	0.16814	0.16886	0.17027	0.17267	0.17403	0.17461	0.17493	0.17593	0.17706	0.17809	0.17912	0.18062	0.18193	0.18311	0.18397	0.18504	0.18552	0.1863	0.18827
762	0.14702	0.14777	0.148	0.148	0.14909	0.1495	0.14977	0.15088	0.15185	0.15271	0.15389	0.1551	0.15544	0.15591	0.15682	0.15739	0.15839	0.15875	0.1603	0.16089	0.16151	0.163	0.16366	0.16435	0.16515	0.16515	0.16547	0.16491	0.16549	0.1663	0.16784	0.16856	0.16997	0.17237	0.17372	0.1743	0.17462	0.17562	0.17674	0.17777	0.1788	0.18031	0.18162	0.18279	0.18365	0.18472	0.18519	0.18597	0.18795
763	0.14663	0.14737	0.14761	0.1476	0.14868	0.14909	0.14935	0.15046	0.15142	0.15226	0.15344	0.15463	0.15497	0.15543	0.15633	0.15689	0.15788	0.15824	0.15977	0.16036	0.16097	0.16246	0.16311	0.16379	0.16459	0.16458	0.16489	0.16433	0.16491	0.16571	0.16724	0.16795	0.16936	0.17175	0.1731	0.17368	0.174	0.17499	0.17611	0.17714	0.17817	0.17967	0.18098	0.18215	0.183	0.18407	0.18455	0.18533	0.1873
764	0.14629	0.14702	0.14724	0.14724	0.14831	0.14871	0.14896	0.15006	0.15101	0.15184	0.15301	0.15419	0.15453	0.15498	0.15586	0.15641	0.15739	0.15774	0.15926	0.15984	0.16044	0.16191	0.16256	0.16323	0.16402	0.164	0.16431	0.16375	0.16432	0.16511	0.16663	0.16734	0.16874	0.17112	0.17246	0.17304	0.17336	0.17435	0.17547	0.17649	0.17751	0.17901	0.18031	0.18148	0.18234	0.1834	0.18388	0.18466	0.18662
765	0.14596	0.14668	0.1469	0.14689	0.14796	0.14835	0.14858	0.14968	0.15062	0.15144	0.15259	0.15377	0.1541	0.15454	0.15542	0.15595	0.15691	0.15725	0.15877	0.15934	0.15993	0.16139	0.16203	0.1627	0.16348	0.16344	0.16375	0.16319	0.16375	0.16453	0.16604	0.16675	0.16814	0.17052	0.17185	0.17243	0.17274	0.17373	0.17484	0.17586	0.17687	0.17836	0.17967	0.18084	0.18169	0.18275	0.18322	0.184	0.18596
766	0.14565	0.14636	0.14658	0.14657	0.14763	0.148	0.14823	0.14932	0.15025	0.15107	0.15221	0.15338	0.1537	0.15413	0.155	0.15552	0.15647	0.15681	0.15831	0.15888	0.15945	0.16091	0.16154	0.1622	0.16298	0.16293	0.16323	0.16266	0.16322	0.16399	0.16549	0.1662	0.16759	0.16996	0.17129	0.17186	0.17218	0.17316	0.17426	0.17528	0.17629	0.17777	0.17907	0.18024	0.1811	0.18215	0.18262	0.18341	0.18536
767	0.1454	0.14611	0.14632	0.14631	0.14737	0.14773	0.14795	0.14904	0.14996	0.15076	0.1519	0.15306	0.15338	0.15381	0.15466	0.15518	0.15612	0.15645	0.15795	0.15851	0.15908	0.16053	0.16115	0.16181	0.16258	0.16253	0.16282	0.16225	0.16281	0.16357	0.16506	0.16576	0.16715	0.16952	0.17084	0.17141	0.17173	0.1727	0.17381	0.17482	0.17583	0.1773	0.1786	0.17977	0.18062	0.18168	0.18215	0.18293	0.18488
768	0.14522	0.14592	0.14613	0.14612	0.14717	0.14752	0.14774	0.14883	0.14974	0.15054	0.15167	0.15283	0.15314	0.15356	0.15441	0.15493	0.15586	0.15618	0.15767	0.15823	0.15879	0.16024	0.16086	0.16152	0.16228	0.16222	0.16251	0.16194	0.16249	0.16325	0.16473	0.16544	0.16683	0.16918	0.1705	0.17108	0.17139	0.17236	0.17346	0.17447	0.17548	0.17695	0.17825	0.17942	0.18027	0.18132	0.18179	0.18257	0.18452
769	0.14506	0.14576	0.14597	0.14595	0.147	0.14735	0.14757	0.14865	0.14956	0.15035	0.15148	0.15263	0.15294	0.15336	0.15421	0.15471	0.15564	0.15596	0.15745	0.158	0.15856	0.16	0.16062	0.16127	0.16203	0.16197	0.16226	0.16169	0.16224	0.16299	0.16447	0.16517	0.16656	0.16891	0.17023	0.1708	0.17112	0.17209	0.17319	0.17419	0.1752	0.17667	0.17797	0.17914	0.17998	0.18104	0.1815	0.18228	0.18423
770	0.1449	0.1456	0.1458	0.14579	0.14683	0.14718	0.14739	0.14847	0.14938	0.15017	0.15129	0.15244	0.15274	0.15316	0.15401	0.15451	0.15544	0.15575	0.15723	0.15779	0.15834	0.15978	0.16039	0.16104	0.1618	0.16174	0.16202	0.16145	0.162	0.16275	0.16422	0.16493	0.16631	0.16866	0.16998	0.17055	0.17086	0.17183	0.17293	0.17393	0.17493	0.17641	0.1777	0.17887	0.17972	0.18077	0.18123	0.18202	0.18396
771	0.14473	0.14543	0.14563	0.14561	0.14665	0.147	0.14721	0.14828	0.14919	0.14997	0.1511	0.15224	0.15254	0.15296	0.1538	0.1543	0.15522	0.15554	0.15701	0.15756	0.15812	0.15955	0.16016	0.16081	0.16157	0.1615	0.16178	0.16122	0.16176	0.1625	0.16398	0.16468	0.16606	0.16841	0.16973	0.1703	0.17061	0.17158	0.17267	0.17368	0.17468	0.17615	0.17744	0.17861	0.17946	0.18051	0.18097	0.18176	0.1837
772	0.14455	0.14525	0.14545	0.14543	0.14647	0.14681	0.14702	0.14809	0.14899	0.14978	0.1509	0.15204	0.15234	0.15275	0.15359	0.15409	0.15501	0.15532	0.1568	0.15734	0.15789	0.15933	0.15993	0.16059	0.16134	0.16127	0.16155	0.16098	0.16152	0.16227	0.16374	0.16444	0.16582	0.16817	0.16948	0.17005	0.17036	0.17133	0.17243	0.17343	0.17443	0.1759	0.17719	0.17836	0.17921	0.18026	0.18072	0.18151	0.18345
773	0.14438	0.14508	0.14527	0.14525	0.14629	0.14663	0.14684	0.14791	0.14881	0.14959	0.15071	0.15185	0.15214	0.15256	0.15339	0.15389	0.1548	0.15511	0.15659	0.15713	0.15768	0.15911	0.15972	0.16037	0.16112	0.16105	0.16132	0.16076	0.1613	0.16204	0.16351	0.16421	0.16559	0.16794	0.16925	0.16982	0.17013	0.1711	0.17219	0.17319	0.17419	0.17566	0.17696	0.17812	0.17897	0.18002	0.18048	0.18127	0.18321
774	0.14421	0.1449	0.1451	0.14508	0.14611	0.14645	0.14666	0.14772	0.14862	0.1494	0.15052	0.15165	0.15195	0.15236	0.15319	0.15368	0.1546	0.15491	0.15638	0.15692	0.15747	0.1589	0.1595	0.16015	0.1609	0.16083	0.1611	0.16054	0.16108	0.16181	0.16328	0.16398	0.16536	0.16771	0.16902	0.16959	0.1699	0.17087	0.17196	0.17296	0.17396	0.17543	0.17672	0.17789	0.17874	0.17978	0.18025	0.18103	0.18297
775	0.14403	0.14472	0.14492	0.1449	0.14593	0.14626	0.14647	0.14753	0.14843	0.14921	0.15032	0.15146	0.15175	0.15216	0.15299	0.15348	0.15439	0.1547	0.15617	0.15671	0.15725	0.15868	0.15928	0.15993	0.16068	0.1606	0.16088	0.16031	0.16085	0.16159	0.16305	0.16376	0.16514	0.16748	0.16879	0.16936	0.16967	0.17064	0.17173	0.17273	0.17373	0.1752	0.17649	0.17766	0.1785	0.17955	0.18001	0.1808	0.18274
776	0.14385	0.14453	0.14473	0.14471	0.14574	0.14607	0.14627	0.14733	0.14822	0.149	0.15012	0.15125	0.15154	0.15195	0.15277	0.15326	0.15417	0.15448	0.15594	0.15648	0.15703	0.15845	0.15905	0.1597	0.16045	0.16037	0.16064	0.16008	0.16061	0.16135	0.16281	0.16352	0.1649	0.16724	0.16855	0.16912	0.16943	0.17039	0.17149	0.17249	0.17348	0.17495	0.17625	0.17742	0.17826	0.17931	0.17977	0.18056	0.18249
777	0.14365	0.14434	0.14453	0.14451	0.14553	0.14586	0.14606	0.14712	0.14801	0.14879	0.1499	0.15103	0.15132	0.15173	0.15255	0.15304	0.15395	0.15425	0.15571	0.15625	0.15679	0.15822	0.15882	0.15946	0.16021	0.16013	0.1604	0.15983	0.16037	0.1611	0.16257	0.16327	0.16465	0.16699	0.1683	0.16887	0.16918	0.17014	0.17124	0.17223	0.17323	0.1747	0.176	0.17716	0.17801	0.17906	0.17952	0.18031	0.18224
778	0.14346	0.14415	0.14434	0.14431	0.14534	0.14567	0.14587	0.14693	0.14781	0.14859	0.1497	0.15083	0.15111	0.15152	0.15234	0.15282	0.15373	0.15403	0.15549	0.15603	0.15657	0.15799	0.15859	0.15923	0.15998	0.1599	0.16017	0.1596	0.16014	0.16087	0.16233	0.16304	0.16441	0.16676	0.16806	0.16863	0.16894	0.16991	0.171	0.172	0.17299	0.17446	0.17576	0.17692	0.17777	0.17881	0.17928	0.18007	0.182
779	0.14328	0.14397	0.14416	0.14413	0.14516	0.14548	0.14568	0.14674	0.14762	0.14839	0.1495	0.15063	0.15091	0.15132	0.15214	0.15262	0.15352	0.15382	0.15528	0.15582	0.15636	0.15778	0.15838	0.15902	0.15976	0.15968	0.15995	0.15938	0.15992	0.16065	0.16211	0.16281	0.16419	0.16653	0.16784	0.1684	0.16872	0.16968	0.17077	0.17177	0.17277	0.17423	0.17553	0.1767	0.17754	0.17859	0.17905	0.17984	0.18178
780	0.1431	0.14378	0.14397	0.14395	0.14497	0.14529	0.14549	0.14654	0.14743	0.1482	0.14931	0.15043	0.15071	0.15112	0.15194	0.15241	0.15332	0.15362	0.15507	0.1556	0.15615	0.15756	0.15816	0.1588	0.15955	0.15946	0.15973	0.15916	0.1597	0.16043	0.16189	0.16259	0.16397	0.16631	0.16762	0.16818	0.16849	0.16946	0.17055	0.17155	0.17254	0.17401	0.17531	0.17648	0.17732	0.17837	0.17883	0.17962	0.18155
781	0.14291	0.14359	0.14378	0.14375	0.14477	0.14509	0.14529	0.14634	0.14722	0.14799	0.1491	0.15022	0.1505	0.1509	0.15172	0.1522	0.1531	0.1534	0.15485	0.15538	0.15592	0.15734	0.15794	0.15858	0.15932	0.15924	0.1595	0.15893	0.15947	0.1602	0.16165	0.16236	0.16374	0.16608	0.16738	0.16795	0.16826	0.16923	0.17032	0.17131	0.17231	0.17378	0.17507	0.17624	0.17709	0.17813	0.1786	0.17939	0.18132
782	0.14271	0.14338	0.14357	0.14354	0.14456	0.14488	0.14507	0.14612	0.14701	0.14777	0.14888	0.15	0.15028	0.15068	0.1515	0.15197	0.15287	0.15317	0.15462	0.15515	0.15569	0.1571	0.1577	0.15834	0.15908	0.15899	0.15926	0.15869	0.15922	0.15995	0.16141	0.16211	0.16349	0.16583	0.16714	0.1677	0.16801	0.16898	0.17007	0.17106	0.17206	0.17353	0.17483	0.176	0.17684	0.17788	0.17835	0.17914	0.18108
783	0.14251	0.14319	0.14338	0.14335	0.14437	0.14468	0.14487	0.14592	0.1468	0.14757	0.14867	0.14979	0.15007	0.15047	0.15128	0.15176	0.15265	0.15295	0.1544	0.15492	0.15546	0.15688	0.15747	0.15811	0.15885	0.15877	0.15903	0.15846	0.15899	0.15972	0.16117	0.16188	0.16326	0.1656	0.16691	0.16747	0.16778	0.16875	0.16984	0.17083	0.17183	0.1733	0.17459	0.17576	0.17661	0.17765	0.17812	0.17891	0.18084
784	0.14234	0.14302	0.1432	0.14317	0.14419	0.1445	0.14469	0.14574	0.14662	0.14739	0.14849	0.14961	0.14988	0.15028	0.15109	0.15156	0.15246	0.15275	0.1542	0.15473	0.15527	0.15668	0.15728	0.15791	0.15865	0.15857	0.15883	0.15826	0.15879	0.15952	0.16097	0.16168	0.16305	0.16539	0.1667	0.16726	0.16758	0.16854	0.16963	0.17063	0.17162	0.17309	0.17439	0.17556	0.17641	0.17745	0.17791	0.17871	0.18064
785	0.14218	0.14285	0.14304	0.14301	0.14402	0.14433	0.14452	0.14557	0.14645	0.14721	0.14832	0.14943	0.14971	0.1501	0.15091	0.15138	0.15228	0.15257	0.15402	0.15454	0.15508	0.15649	0.15709	0.15772	0.15846	0.15838	0.15864	0.15807	0.1586	0.15932	0.16078	0.16148	0.16286	0.1652	0.16651	0.16707	0.16739	0.16835	0.16944	0.17043	0.17143	0.1729	0.1742	0.17537	0.17621	0.17726	0.17772	0.17852	0.18045
786	0.14201	0.14268	0.14286	0.14283	0.14385	0.14416	0.14434	0.14539	0.14626	0.14703	0.14813	0.14924	0.14952	0.14991	0.15073	0.1512	0.15209	0.15238	0.15383	0.15435	0.15489	0.1563	0.15689	0.15753	0.15826	0.15818	0.15844	0.15787	0.1584	0.15913	0.16058	0.16129	0.16266	0.165	0.16631	0.16687	0.16719	0.16815	0.16924	0.17023	0.17123	0.1727	0.174	0.17517	0.17602	0.17706	0.17752	0.17832	0.18025
787	0.14182	0.1425	0.14268	0.14265	0.14366	0.14397	0.14416	0.1452	0.14608	0.14684	0.14794	0.14905	0.14933	0.14972	0.15053	0.151	0.15189	0.15218	0.15363	0.15415	0.15469	0.1561	0.15669	0.15733	0.15806	0.15798	0.15824	0.15767	0.1582	0.15892	0.16037	0.16108	0.16246	0.1648	0.16611	0.16667	0.16698	0.16794	0.16903	0.17003	0.17103	0.1725	0.17379	0.17496	0.17581	0.17685	0.17732	0.17812	0.18005
788	0.14163	0.1423	0.14248	0.14245	0.14346	0.14377	0.14396	0.145	0.14587	0.14663	0.14774	0.14885	0.14912	0.14951	0.15032	0.15079	0.15168	0.15197	0.15341	0.15393	0.15447	0.15588	0.15647	0.15711	0.15784	0.15776	0.15802	0.15745	0.15798	0.1587	0.16015	0.16086	0.16224	0.16458	0.16589	0.16645	0.16676	0.16773	0.16882	0.16981	0.17081	0.17228	0.17358	0.17475	0.1756	0.17664	0.1771	0.1779	0.17983
789	0.14143	0.1421	0.14228	0.14225	0.14326	0.14356	0.14375	0.14479	0.14566	0.14642	0.14752	0.14863	0.1489	0.14929	0.1501	0.15057	0.15146	0.15175	0.15319	0.15371	0.15424	0.15565	0.15625	0.15688	0.15761	0.15753	0.15779	0.15722	0.15774	0.15847	0.15992	0.16063	0.16201	0.16435	0.16566	0.16622	0.16653	0.16749	0.16858	0.16958	0.17058	0.17205	0.17335	0.17452	0.17537	0.17641	0.17687	0.17767	0.17961
790	0.14124	0.14191	0.14209	0.14206	0.14306	0.14337	0.14355	0.14459	0.14546	0.14622	0.14732	0.14842	0.1487	0.14908	0.14989	0.15036	0.15124	0.15153	0.15297	0.15349	0.15403	0.15543	0.15603	0.15666	0.15739	0.1573	0.15756	0.15699	0.15752	0.15824	0.15969	0.1604	0.16178	0.16412	0.16543	0.16599	0.1663	0.16727	0.16836	0.16935	0.17035	0.17182	0.17312	0.17429	0.17514	0.17618	0.17665	0.17745	0.17938
791	0.14104	0.14171	0.14189	0.14186	0.14286	0.14316	0.14334	0.14438	0.14525	0.14601	0.14711	0.14821	0.14848	0.14887	0.14967	0.15014	0.15102	0.15131	0.15275	0.15326	0.1538	0.1552	0.1558	0.15643	0.15716	0.15707	0.15733	0.15676	0.15728	0.15801	0.15945	0.16016	0.16154	0.16388	0.16519	0.16575	0.16606	0.16703	0.16812	0.16911	0.17011	0.17158	0.17288	0.17405	0.1749	0.17594	0.17641	0.17721	0.17914
792	0.14084	0.1415	0.14168	0.14165	0.14265	0.14295	0.14313	0.14416	0.14503	0.14579	0.14689	0.14799	0.14825	0.14864	0.14944	0.1499	0.15079	0.15107	0.15251	0.15302	0.15356	0.15496	0.15555	0.15618	0.15691	0.15682	0.15708	0.15651	0.15703	0.15775	0.1592	0.15991	0.16129	0.16363	0.16493	0.1655	0.16581	0.16677	0.16786	0.16885	0.16985	0.17132	0.17262	0.1738	0.17465	0.17569	0.17615	0.17695	0.17889
793	0.14064	0.1413	0.14148	0.14144	0.14244	0.14274	0.14292	0.14395	0.14482	0.14557	0.14667	0.14777	0.14803	0.14842	0.14922	0.14968	0.15056	0.15084	0.15227	0.15279	0.15332	0.15472	0.15531	0.15594	0.15667	0.15658	0.15683	0.15626	0.15679	0.15751	0.15895	0.15966	0.16104	0.16338	0.16469	0.16525	0.16556	0.16652	0.16761	0.16861	0.1696	0.17107	0.17237	0.17355	0.1744	0.17544	0.17591	0.17671	0.17864
794	0.14046	0.14112	0.14129	0.14126	0.14226	0.14255	0.14273	0.14376	0.14462	0.14538	0.14647	0.14757	0.14784	0.14822	0.14902	0.14947	0.15035	0.15064	0.15207	0.15258	0.15311	0.15451	0.1551	0.15573	0.15646	0.15637	0.15662	0.15605	0.15657	0.15729	0.15874	0.15945	0.16083	0.16316	0.16447	0.16503	0.16534	0.16631	0.16739	0.16839	0.16939	0.17086	0.17216	0.17333	0.17418	0.17522	0.17569	0.17649	0.17842
795	0.14029	0.14095	0.14113	0.14109	0.14209	0.14238	0.14256	0.14358	0.14445	0.1452	0.1463	0.14739	0.14765	0.14804	0.14884	0.14929	0.15017	0.15045	0.15188	0.15239	0.15292	0.15432	0.15491	0.15554	0.15627	0.15617	0.15643	0.15586	0.15638	0.1571	0.15854	0.15925	0.16063	0.16297	0.16428	0.16484	0.16515	0.16611	0.1672	0.16819	0.16919	0.17066	0.17197	0.17314	0.17399	0.17503	0.1755	0.1763	0.17823
796	0.14011	0.14078	0.14095	0.14091	0.14191	0.1422	0.14238	0.1434	0.14427	0.14502	0.14611	0.14721	0.14747	0.14785	0.14865	0.1491	0.14998	0.15026	0.15169	0.1522	0.15273	0.15413	0.15472	0.15535	0.15608	0.15598	0.15623	0.15566	0.15618	0.1569	0.15835	0.15906	0.16044	0.16278	0.16408	0.16464	0.16496	0.16592	0.16701	0.168	0.169	0.17047	0.17177	0.17295	0.1738	0.17484	0.17531	0.17611	0.17804
797	0.13993	0.14059	0.14076	0.14072	0.14172	0.14201	0.14218	0.14321	0.14407	0.14482	0.14592	0.14701	0.14727	0.14765	0.14845	0.1489	0.14977	0.15005	0.15148	0.15199	0.15252	0.15392	0.15451	0.15514	0.15586	0.15577	0.15602	0.15545	0.15597	0.15669	0.15813	0.15884	0.16022	0.16256	0.16387	0.16443	0.16474	0.1657	0.16679	0.16779	0.16879	0.17026	0.17156	0.17273	0.17358	0.17462	0.17509	0.1759	0.17783
798	0.13973	0.14039	0.14057	0.14053	0.14152	0.14181	0.14198	0.143	0.14387	0.14462	0.14571	0.1468	0.14706	0.14744	0.14823	0.14869	0.14956	0.14984	0.15126	0.15177	0.1523	0.1537	0.15429	0.15491	0.15564	0.15554	0.15579	0.15522	0.15574	0.15646	0.1579	0.15862	0.16	0.16233	0.16364	0.1642	0.16452	0.16548	0.16657	0.16756	0.16856	0.17003	0.17133	0.17251	0.17336	0.1744	0.17487	0.17567	0.17761
799	0.13955	0.14021	0.14038	0.14034	0.14133	0.14162	0.14179	0.14281	0.14367	0.14442	0.14551	0.1466	0.14686	0.14723	0.14803	0.14848	0.14935	0.14963	0.15105	0.15156	0.15209	0.15349	0.15407	0.1547	0.15542	0.15533	0.15557	0.155	0.15552	0.15624	0.15768	0.15839	0.15977	0.16211	0.16342	0.16398	0.16429	0.16525	0.16634	0.16734	0.16834	0.16981	0.17111	0.17228	0.17314	0.17418	0.17465	0.17545	0.17739
800	0.13937	0.14003	0.1402	0.14016	0.14115	0.14143	0.1416	0.14262	0.14348	0.14423	0.14532	0.14641	0.14666	0.14704	0.14783	0.14828	0.14915	0.14943	0.15085	0.15136	0.15188	0.15328	0.15387	0.15449	0.15522	0.15512	0.15536	0.15479	0.15531	0.15603	0.15747	0.15818	0.15956	0.1619	0.16321	0.16377	0.16408	0.16504	0.16613	0.16712	0.16813	0.1696	0.1709	0.17207	0.17293	0.17397	0.17444	0.17524	0.17718
801	0.13918	0.13984	0.14001	0.13996	0.14095	0.14124	0.1414	0.14242	0.14328	0.14403	0.14512	0.1462	0.14646	0.14683	0.14763	0.14807	0.14894	0.14922	0.15064	0.15114	0.15167	0.15307	0.15365	0.15428	0.155	0.1549	0.15515	0.15457	0.15509	0.15581	0.15725	0.15796	0.15934	0.16168	0.16299	0.16355	0.16386	0.16482	0.16591	0.16691	0.16791	0.16938	0.17068	0.17186	0.17271	0.17375	0.17422	0.17503	0.17696
802	0.139	0.13966	0.13983	0.13978	0.14077	0.14105	0.14122	0.14224	0.14309	0.14384	0.14493	0.14601	0.14627	0.14664	0.14743	0.14788	0.14875	0.14902	0.15044	0.15094	0.15147	0.15286	0.15345	0.15407	0.15479	0.1547	0.15494	0.15437	0.15489	0.1556	0.15704	0.15776	0.15914	0.16147	0.16278	0.16334	0.16365	0.16462	0.1657	0.1667	0.1677	0.16917	0.17047	0.17165	0.1725	0.17354	0.17401	0.17482	0.17675
803	0.13883	0.13949	0.13966	0.13962	0.1406	0.14088	0.14105	0.14206	0.14292	0.14366	0.14475	0.14583	0.14609	0.14646	0.14725	0.14769	0.14856	0.14883	0.15025	0.15075	0.15128	0.15267	0.15326	0.15388	0.1546	0.1545	0.15474	0.15417	0.15469	0.1554	0.15684	0.15755	0.15893	0.16127	0.16258	0.16314	0.16345	0.16441	0.1655	0.16649	0.1675	0.16897	0.17027	0.17145	0.1723	0.17334	0.17381	0.17462	0.17655
804	0.13866	0.13931	0.13948	0.13944	0.14042	0.1407	0.14086	0.14187	0.14273	0.14347	0.14456	0.14564	0.14589	0.14626	0.14705	0.14749	0.14836	0.14863	0.15004	0.15054	0.15107	0.15246	0.15304	0.15366	0.15439	0.15428	0.15453	0.15395	0.15447	0.15519	0.15662	0.15734	0.15871	0.16105	0.16236	0.16292	0.16323	0.16419	0.16528	0.16627	0.16727	0.16875	0.17005	0.17123	0.17208	0.17312	0.17359	0.1744	0.17633
805	0.13845	0.1391	0.13927	0.13922	0.14021	0.14048	0.14064	0.14165	0.1425	0.14325	0.14433	0.14541	0.14566	0.14603	0.14682	0.14726	0.14812	0.14839	0.1498	0.1503	0.15083	0.15222	0.1528	0.15342	0.15414	0.15404	0.15428	0.1537	0.15422	0.15493	0.15637	0.15708	0.15846	0.1608	0.16211	0.16266	0.16298	0.16394	0.16503	0.16602	0.16702	0.16849	0.1698	0.17097	0.17183	0.17287	0.17334	0.17414	0.17608
806	0.13826	0.13891	0.13908	0.13903	0.14001	0.14028	0.14044	0.14145	0.1423	0.14305	0.14413	0.14521	0.14546	0.14582	0.14661	0.14705	0.14791	0.14818	0.14959	0.15009	0.15061	0.152	0.15258	0.1532	0.15392	0.15381	0.15405	0.15348	0.154	0.15471	0.15614	0.15686	0.15824	0.16057	0.16188	0.16244	0.16275	0.16371	0.1648	0.16579	0.16679	0.16826	0.16957	0.17075	0.1716	0.17264	0.17311	0.17392	0.17586
807	0.13811	0.13876	0.13892	0.13888	0.13986	0.14013	0.14029	0.14129	0.14214	0.14288	0.14397	0.14505	0.14529	0.14566	0.14644	0.14688	0.14774	0.14801	0.14942	0.14991	0.15044	0.15183	0.15241	0.15303	0.15375	0.15364	0.15388	0.15331	0.15382	0.15453	0.15597	0.15668	0.15806	0.1604	0.16171	0.16226	0.16258	0.16354	0.16463	0.16562	0.16662	0.16809	0.1694	0.17057	0.17143	0.17247	0.17294	0.17375	0.17568
808	0.13797	0.13862	0.13878	0.13873	0.13971	0.13998	0.14014	0.14115	0.142	0.14274	0.14382	0.1449	0.14514	0.14551	0.14629	0.14673	0.14759	0.14786	0.14927	0.14976	0.15028	0.15167	0.15225	0.15287	0.15359	0.15349	0.15372	0.15315	0.15366	0.15438	0.15581	0.15653	0.15791	0.16024	0.16155	0.16211	0.16242	0.16338	0.16447	0.16546	0.16646	0.16794	0.16924	0.17042	0.17127	0.17231	0.17279	0.1736	0.17553
809	0.13781	0.13845	0.13862	0.13857	0.13955	0.13982	0.13998	0.14098	0.14183	0.14257	0.14366	0.14473	0.14498	0.14534	0.14613	0.14656	0.14742	0.14769	0.1491	0.14959	0.15011	0.1515	0.15209	0.1527	0.15342	0.15332	0.15356	0.15298	0.1535	0.15421	0.15564	0.15636	0.15774	0.16008	0.16139	0.16194	0.16226	0.16322	0.16431	0.1653	0.1663	0.16777	0.16908	0.17026	0.17111	0.17215	0.17262	0.17344	0.17537
810	0.13765	0.1383	0.13846	0.13841	0.13939	0.13966	0.13982	0.14082	0.14167	0.14241	0.14349	0.14457	0.14481	0.14518	0.14596	0.1464	0.14726	0.14753	0.14893	0.14943	0.14995	0.15134	0.15193	0.15254	0.15326	0.15316	0.1534	0.15282	0.15334	0.15405	0.15548	0.1562	0.15758	0.15992	0.16123	0.16179	0.16211	0.16307	0.16416	0.16515	0.16615	0.16762	0.16893	0.17011	0.17096	0.172	0.17248	0.17329	0.17523
811	0.13751	0.13816	0.13832	0.13827	0.13925	0.13952	0.13968	0.14068	0.14153	0.14227	0.14336	0.14443	0.14468	0.14504	0.14583	0.14626	0.14712	0.14739	0.1488	0.14929	0.14982	0.15121	0.15179	0.15241	0.15313	0.15303	0.15327	0.15269	0.15321	0.15392	0.15535	0.15607	0.15746	0.1598	0.16111	0.16167	0.16198	0.16294	0.16403	0.16502	0.16603	0.1675	0.16881	0.16999	0.17084	0.17188	0.17236	0.17317	0.17511
812	0.13738	0.13803	0.13819	0.13815	0.13912	0.13939	0.13955	0.14055	0.1414	0.14214	0.14323	0.14431	0.14455	0.14492	0.1457	0.14614	0.147	0.14727	0.14868	0.14917	0.1497	0.15109	0.15168	0.15229	0.15301	0.15291	0.15315	0.15258	0.15309	0.15381	0.15524	0.15596	0.15735	0.15969	0.161	0.16156	0.16187	0.16284	0.16393	0.16492	0.16592	0.1674	0.16871	0.16988	0.17074	0.17178	0.17226	0.17307	0.17501
813	0.13725	0.1379	0.13806	0.13801	0.13899	0.13925	0.13941	0.14042	0.14127	0.14201	0.1431	0.14417	0.14442	0.14479	0.14557	0.14601	0.14687	0.14714	0.14855	0.14905	0.14957	0.15097	0.15155	0.15217	0.15289	0.15279	0.15303	0.15246	0.15297	0.15369	0.15512	0.15585	0.15723	0.15957	0.16089	0.16144	0.16176	0.16272	0.16381	0.1648	0.16581	0.16729	0.1686	0.16978	0.17063	0.17167	0.17215	0.17296	0.1749
814	0.13711	0.13776	0.13793	0.13788	0.13885	0.13912	0.13928	0.14028	0.14113	0.14188	0.14296	0.14404	0.14428	0.14465	0.14544	0.14588	0.14674	0.14701	0.14841	0.14891	0.14944	0.15083	0.15142	0.15204	0.15276	0.15266	0.1529	0.15233	0.15284	0.15356	0.155	0.15572	0.15711	0.15945	0.16076	0.16132	0.16164	0.1626	0.16369	0.16468	0.16569	0.16717	0.16848	0.16966	0.17051	0.17156	0.17203	0.17285	0.17479
815	0.13697	0.13762	0.13779	0.13774	0.13871	0.13898	0.13914	0.14014	0.14099	0.14174	0.14282	0.1439	0.14414	0.14451	0.1453	0.14574	0.1466	0.14687	0.14828	0.14877	0.1493	0.15069	0.15128	0.1519	0.15262	0.15252	0.15276	0.15219	0.15271	0.15343	0.15486	0.15558	0.15697	0.15931	0.16063	0.16119	0.1615	0.16247	0.16356	0.16455	0.16556	0.16704	0.16835	0.16953	0.17039	0.17143	0.1719	0.17272	0.17466
816	0.13683	0.13747	0.13764	0.13759	0.13856	0.13883	0.13899	0.13999	0.14084	0.14158	0.14267	0.14374	0.14399	0.14435	0.14514	0.14558	0.14644	0.1467	0.14811	0.14861	0.14914	0.15053	0.15112	0.15173	0.15245	0.15236	0.1526	0.15202	0.15254	0.15326	0.1547	0.15542	0.1568	0.15915	0.16046	0.16102	0.16134	0.1623	0.1634	0.16439	0.1654	0.16687	0.16819	0.16936	0.17022	0.17127	0.17174	0.17256	0.1745
817	0.13666	0.13731	0.13747	0.13742	0.13839	0.13866	0.13882	0.13981	0.14066	0.14141	0.14249	0.14357	0.14381	0.14417	0.14496	0.14539	0.14625	0.14652	0.14792	0.14842	0.14895	0.15034	0.15092	0.15154	0.15226	0.15216	0.1524	0.15182	0.15234	0.15306	0.1545	0.15522	0.1566	0.15895	0.16026	0.16082	0.16114	0.1621	0.16319	0.16418	0.16519	0.16667	0.16799	0.16916	0.17002	0.17107	0.17154	0.17236	0.1743
818	0.13648	0.13712	0.13729	0.13724	0.13821	0.13847	0.13862	0.13962	0.14047	0.14121	0.14229	0.14336	0.1436	0.14397	0.14475	0.14519	0.14604	0.14631	0.14771	0.1482	0.14873	0.15012	0.1507	0.15132	0.15204	0.15194	0.15218	0.1516	0.15212	0.15283	0.15427	0.15499	0.15638	0.15872	0.16003	0.16059	0.16091	0.16187	0.16296	0.16395	0.16496	0.16644	0.16776	0.16893	0.16979	0.17084	0.17131	0.17213	0.17407
819	0.13628	0.13692	0.13709	0.13704	0.138	0.13826	0.13842	0.13941	0.14025	0.141	0.14208	0.14315	0.14339	0.14375	0.14453	0.14496	0.14582	0.14608	0.14748	0.14797	0.1485	0.14989	0.15047	0.15109	0.1518	0.1517	0.15194	0.15136	0.15187	0.15259	0.15402	0.15475	0.15613	0.15848	0.15979	0.16035	0.16066	0.16163	0.16272	0.16371	0.16472	0.1662	0.16751	0.16869	0.16955	0.17059	0.17107	0.17189	0.17383
820	0.13608	0.13673	0.13689	0.13684	0.1378	0.13806	0.13821	0.1392	0.14004	0.14078	0.14187	0.14293	0.14317	0.14353	0.14431	0.14474	0.14559	0.14586	0.14726	0.14775	0.14827	0.14966	0.15024	0.15086	0.15157	0.15147	0.1517	0.15113	0.15164	0.15235	0.15379	0.15451	0.1559	0.15824	0.15956	0.16011	0.16043	0.16139	0.16248	0.16347	0.16448	0.16596	0.16727	0.16845	0.16931	0.17035	0.17083	0.17165	0.17359
821	0.13594	0.13658	0.13674	0.13669	0.13765	0.13791	0.13806	0.13905	0.13989	0.14063	0.14171	0.14278	0.14301	0.14337	0.14415	0.14458	0.14543	0.14569	0.14709	0.14758	0.1481	0.14949	0.15007	0.15068	0.1514	0.15129	0.15153	0.15095	0.15146	0.15218	0.15361	0.15433	0.15572	0.15806	0.15938	0.15993	0.16025	0.16121	0.1623	0.16329	0.1643	0.16578	0.1671	0.16827	0.16913	0.17017	0.17065	0.17147	0.17342
822	0.13582	0.13646	0.13662	0.13657	0.13753	0.13779	0.13794	0.13893	0.13977	0.1405	0.14158	0.14265	0.14288	0.14324	0.14402	0.14445	0.14529	0.14556	0.14695	0.14744	0.14796	0.14935	0.14993	0.15054	0.15126	0.15115	0.15138	0.15081	0.15132	0.15203	0.15346	0.15419	0.15557	0.15791	0.15923	0.15979	0.1601	0.16106	0.16216	0.16315	0.16416	0.16563	0.16695	0.16813	0.16899	0.17003	0.17051	0.17133	0.17327
823	0.13566	0.1363	0.13646	0.1364	0.13737	0.13762	0.13777	0.13876	0.1396	0.14033	0.14141	0.14247	0.14271	0.14307	0.14384	0.14427	0.14512	0.14537	0.14677	0.14726	0.14778	0.14916	0.14974	0.15036	0.15107	0.15096	0.1512	0.15062	0.15113	0.15185	0.15328	0.154	0.15538	0.15772	0.15904	0.1596	0.15991	0.16088	0.16197	0.16296	0.16397	0.16544	0.16676	0.16794	0.1688	0.16984	0.17032	0.17114	0.17308
824	0.13546	0.1361	0.13626	0.13621	0.13717	0.13742	0.13756	0.13855	0.13939	0.14013	0.14121	0.14227	0.1425	0.14286	0.14363	0.14406	0.1449	0.14516	0.14656	0.14704	0.14756	0.14895	0.14953	0.15014	0.15085	0.15074	0.15098	0.1504	0.15091	0.15162	0.15305	0.15378	0.15516	0.1575	0.15882	0.15938	0.15969	0.16065	0.16175	0.16274	0.16375	0.16523	0.16654	0.16772	0.16858	0.16962	0.1701	0.17092	0.17287
825	0.1353	0.13593	0.13609	0.13604	0.13699	0.13724	0.13739	0.13837	0.13921	0.13995	0.14103	0.14209	0.14232	0.14268	0.14345	0.14387	0.14472	0.14498	0.14637	0.14685	0.14738	0.14876	0.14934	0.14995	0.15066	0.15055	0.15078	0.15021	0.15072	0.15143	0.15286	0.15358	0.15497	0.15731	0.15863	0.15919	0.1595	0.16046	0.16156	0.16254	0.16355	0.16503	0.16635	0.16753	0.16839	0.16943	0.16991	0.17073	0.17268
826	0.13517	0.13581	0.13597	0.13591	0.13687	0.13711	0.13726	0.13824	0.13908	0.13982	0.14089	0.14195	0.14219	0.14254	0.14331	0.14374	0.14458	0.14484	0.14623	0.14671	0.14723	0.14862	0.1492	0.14981	0.15052	0.15041	0.15064	0.15006	0.15057	0.15128	0.15271	0.15344	0.15483	0.15717	0.15849	0.15904	0.15936	0.16032	0.16141	0.1624	0.16341	0.16489	0.1662	0.16739	0.16825	0.16929	0.16977	0.17059	0.17253
827	0.13506	0.13569	0.13585	0.13579	0.13675	0.137	0.13714	0.13813	0.13896	0.1397	0.14077	0.14183	0.14206	0.14242	0.14319	0.14361	0.14445	0.14471	0.1461	0.14659	0.14711	0.14849	0.14907	0.14968	0.15039	0.15028	0.15051	0.14993	0.15044	0.15115	0.15258	0.15331	0.15469	0.15703	0.15835	0.15891	0.15922	0.16019	0.16128	0.16227	0.16328	0.16476	0.16607	0.16726	0.16812	0.16916	0.16964	0.17046	0.1724
828	0.13492	0.13556	0.13572	0.13566	0.13662	0.13686	0.13701	0.13799	0.13883	0.13956	0.14064	0.14169	0.14192	0.14228	0.14305	0.14347	0.14431	0.14457	0.14596	0.14644	0.14696	0.14834	0.14892	0.14953	0.15025	0.15013	0.15036	0.14979	0.1503	0.15101	0.15243	0.15316	0.15455	0.15689	0.15821	0.15876	0.15908	0.16004	0.16113	0.16212	0.16313	0.16461	0.16593	0.16711	0.16797	0.16902	0.16949	0.17032	0.17226
829	0.13476	0.1354	0.13556	0.1355	0.13645	0.1367	0.13684	0.13782	0.13866	0.13939	0.14047	0.14153	0.14175	0.14211	0.14288	0.1433	0.14414	0.1444	0.14579	0.14627	0.14679	0.14817	0.14875	0.14936	0.15007	0.14996	0.15019	0.14961	0.15012	0.15083	0.15226	0.15298	0.15437	0.15671	0.15803	0.15859	0.1589	0.15987	0.16096	0.16195	0.16296	0.16444	0.16576	0.16694	0.1678	0.16884	0.16932	0.17015	0.17209
830	0.13459	0.13523	0.13538	0.13533	0.13628	0.13652	0.13666	0.13764	0.13848	0.13921	0.14029	0.14134	0.14157	0.14193	0.14269	0.14311	0.14395	0.14421	0.1456	0.14608	0.1466	0.14798	0.14856	0.14917	0.14988	0.14977	0.15	0.14942	0.14993	0.15064	0.15206	0.15279	0.15418	0.15652	0.15784	0.15839	0.15871	0.15967	0.16077	0.16175	0.16277	0.16425	0.16557	0.16675	0.16761	0.16865	0.16913	0.16996	0.1719
831	0.13444	0.13507	0.13523	0.13517	0.13612	0.13636	0.1365	0.13748	0.13831	0.13905	0.14012	0.14118	0.1414	0.14176	0.14252	0.14294	0.14378	0.14403	0.14542	0.1459	0.14642	0.1478	0.14838	0.14899	0.1497	0.14959	0.14981	0.14923	0.14974	0.15045	0.15188	0.1526	0.15399	0.15634	0.15766	0.15821	0.15853	0.15949	0.16058	0.16157	0.16258	0.16406	0.16538	0.16656	0.16743	0.16847	0.16895	0.16977	0.17172
832	0.13428	0.13491	0.13507	0.13501	0.13596	0.1362	0.13634	0.13732	0.13815	0.13888	0.13996	0.14101	0.14123	0.14158	0.14235	0.14276	0.1436	0.14386	0.14524	0.14572	0.14624	0.14762	0.14819	0.1488	0.14951	0.1494	0.14962	0.14905	0.14955	0.15026	0.15169	0.15241	0.1538	0.15615	0.15746	0.15802	0.15833	0.1593	0.16039	0.16138	0.16239	0.16387	0.16519	0.16637	0.16724	0.16828	0.16876	0.16958	0.17153
833	0.13413	0.13477	0.13492	0.13486	0.13581	0.13605	0.13618	0.13716	0.13799	0.13872	0.1398	0.14085	0.14107	0.14142	0.14219	0.1426	0.14344	0.14369	0.14507	0.14555	0.14607	0.14745	0.14802	0.14863	0.14934	0.14922	0.14945	0.14887	0.14938	0.15009	0.15151	0.15224	0.15363	0.15597	0.15729	0.15784	0.15816	0.15912	0.16021	0.1612	0.16221	0.16369	0.16501	0.1662	0.16706	0.1681	0.16858	0.16941	0.17135
834	0.13401	0.13464	0.13479	0.13473	0.13568	0.13592	0.13605	0.13703	0.13786	0.13859	0.13966	0.14071	0.14093	0.14128	0.14204	0.14246	0.14329	0.14355	0.14493	0.14541	0.14592	0.1473	0.14787	0.14848	0.14919	0.14907	0.1493	0.14872	0.14922	0.14993	0.15136	0.15208	0.15347	0.15581	0.15713	0.15769	0.158	0.15897	0.16006	0.16105	0.16206	0.16354	0.16486	0.16604	0.16691	0.16795	0.16843	0.16925	0.1712
835	0.13388	0.13451	0.13467	0.13461	0.13555	0.13579	0.13592	0.1369	0.13773	0.13846	0.13953	0.14058	0.1408	0.14115	0.14191	0.14232	0.14316	0.14341	0.14479	0.14527	0.14578	0.14716	0.14773	0.14834	0.14905	0.14893	0.14915	0.14857	0.14908	0.14979	0.15121	0.15194	0.15333	0.15567	0.15699	0.15754	0.15786	0.15882	0.15991	0.1609	0.16191	0.16339	0.16471	0.1659	0.16676	0.1678	0.16828	0.16911	0.17106
836	0.13375	0.13438	0.13453	0.13447	0.13541	0.13565	0.13578	0.13675	0.13758	0.13831	0.13938	0.14043	0.14065	0.141	0.14176	0.14217	0.143	0.14325	0.14463	0.14511	0.14562	0.147	0.14757	0.14818	0.14889	0.14877	0.14899	0.14841	0.14891	0.14962	0.15104	0.15177	0.15316	0.1555	0.15682	0.15737	0.15769	0.15865	0.15974	0.16073	0.16174	0.16322	0.16454	0.16573	0.16659	0.16763	0.16811	0.16894	0.17089
837	0.1336	0.13423	0.13438	0.13432	0.13526	0.13549	0.13562	0.1366	0.13742	0.13815	0.13922	0.14027	0.14049	0.14083	0.14159	0.142	0.14283	0.14308	0.14446	0.14493	0.14545	0.14682	0.1474	0.148	0.14871	0.14859	0.14881	0.14823	0.14873	0.14944	0.15086	0.15159	0.15297	0.15532	0.15664	0.15719	0.1575	0.15846	0.15956	0.16054	0.16155	0.16304	0.16436	0.16554	0.1664	0.16744	0.16792	0.16875	0.1707
838	0.13345	0.13408	0.13423	0.13417	0.13511	0.13534	0.13547	0.13644	0.13727	0.13799	0.13906	0.14011	0.14033	0.14067	0.14143	0.14183	0.14266	0.14291	0.14429	0.14476	0.14528	0.14665	0.14722	0.14782	0.14853	0.14841	0.14863	0.14805	0.14855	0.14926	0.15068	0.1514	0.15279	0.15513	0.15645	0.15701	0.15732	0.15828	0.15938	0.16036	0.16137	0.16285	0.16417	0.16536	0.16622	0.16726	0.16774	0.16857	0.17052
839	0.13332	0.13395	0.1341	0.13403	0.13497	0.1352	0.13533	0.1363	0.13713	0.13785	0.13892	0.13996	0.14018	0.14052	0.14128	0.14169	0.14252	0.14276	0.14414	0.14461	0.14512	0.1465	0.14707	0.14767	0.14838	0.14825	0.14847	0.14789	0.14839	0.1491	0.15052	0.15125	0.15263	0.15497	0.15629	0.15685	0.15716	0.15812	0.15921	0.1602	0.16121	0.16269	0.16401	0.1652	0.16606	0.1671	0.16758	0.16841	0.17036
840	0.1332	0.13382	0.13397	0.13391	0.13485	0.13508	0.1352	0.13617	0.137	0.13772	0.13879	0.13983	0.14005	0.14039	0.14114	0.14155	0.14238	0.14262	0.144	0.14447	0.14498	0.14635	0.14692	0.14753	0.14823	0.14811	0.14833	0.14775	0.14825	0.14895	0.15037	0.1511	0.15249	0.15483	0.15615	0.1567	0.15701	0.15797	0.15907	0.16005	0.16106	0.16255	0.16387	0.16505	0.16591	0.16695	0.16743	0.16826	0.17021
841	0.13308	0.13371	0.13386	0.13379	0.13473	0.13496	0.13508	0.13605	0.13687	0.13759	0.13867	0.1397	0.13992	0.14026	0.14102	0.14142	0.14225	0.14249	0.14387	0.14434	0.14485	0.14622	0.14679	0.14739	0.1481	0.14797	0.14819	0.14761	0.14811	0.14881	0.15023	0.15096	0.15235	0.15469	0.15601	0.15656	0.15687	0.15783	0.15893	0.15991	0.16092	0.1624	0.16372	0.16491	0.16577	0.16681	0.16729	0.16812	0.17007
842	0.13298	0.1336	0.13375	0.13368	0.13462	0.13484	0.13497	0.13594	0.13676	0.13748	0.13855	0.13959	0.1398	0.14014	0.1409	0.1413	0.14212	0.14237	0.14374	0.14421	0.14472	0.14609	0.14666	0.14726	0.14797	0.14784	0.14806	0.14748	0.14798	0.14868	0.1501	0.15083	0.15222	0.15456	0.15587	0.15643	0.15674	0.1577	0.15879	0.15978	0.16079	0.16227	0.16359	0.16478	0.16564	0.16668	0.16716	0.16799	0.16994
843	0.13286	0.13348	0.13363	0.13356	0.1345	0.13472	0.13485	0.13581	0.13663	0.13735	0.13842	0.13946	0.13967	0.14001	0.14076	0.14117	0.14199	0.14223	0.1436	0.14407	0.14458	0.14595	0.14652	0.14712	0.14783	0.1477	0.14792	0.14734	0.14784	0.14854	0.14995	0.15068	0.15207	0.15441	0.15573	0.15628	0.1566	0.15756	0.15865	0.15963	0.16064	0.16213	0.16345	0.16463	0.1655	0.16653	0.16701	0.16785	0.16979
844	0.13273	0.13336	0.1335	0.13344	0.13437	0.13459	0.13472	0.13568	0.1365	0.13722	0.13829	0.13933	0.13954	0.13988	0.14063	0.14103	0.14185	0.1421	0.14347	0.14393	0.14444	0.14581	0.14638	0.14698	0.14768	0.14756	0.14777	0.14719	0.14769	0.14839	0.14981	0.15054	0.15192	0.15426	0.15558	0.15613	0.15645	0.15741	0.1585	0.15948	0.16049	0.16198	0.1633	0.16448	0.16535	0.16639	0.16687	0.1677	0.16965
845	0.13262	0.13324	0.13339	0.13332	0.13426	0.13448	0.1346	0.13556	0.13638	0.1371	0.13817	0.1392	0.13942	0.13976	0.1405	0.1409	0.14173	0.14197	0.14334	0.1438	0.14431	0.14568	0.14625	0.14685	0.14755	0.14743	0.14764	0.14706	0.14756	0.14826	0.14967	0.1504	0.15179	0.15413	0.15545	0.156	0.15632	0.15727	0.15837	0.15935	0.16036	0.16184	0.16316	0.16435	0.16521	0.16625	0.16673	0.16757	0.16951
846	0.13251	0.13313	0.13328	0.13321	0.13414	0.13436	0.13448	0.13545	0.13626	0.13698	0.13805	0.13908	0.1393	0.13964	0.14038	0.14078	0.1416	0.14185	0.14321	0.14368	0.14419	0.14556	0.14612	0.14672	0.14743	0.1473	0.14751	0.14693	0.14743	0.14813	0.14954	0.15027	0.15166	0.154	0.15532	0.15587	0.15619	0.15714	0.15824	0.15922	0.16023	0.16171	0.16303	0.16422	0.16508	0.16612	0.1666	0.16744	0.16938
847	0.13237	0.13299	0.13314	0.13307	0.134	0.13422	0.13434	0.1353	0.13612	0.13684	0.1379	0.13894	0.13915	0.13949	0.14023	0.14063	0.14145	0.14169	0.14306	0.14352	0.14403	0.1454	0.14597	0.14657	0.14727	0.14714	0.14735	0.14677	0.14727	0.14797	0.14938	0.15011	0.1515	0.15384	0.15516	0.15571	0.15602	0.15698	0.15807	0.15906	0.16007	0.16155	0.16287	0.16406	0.16492	0.16596	0.16644	0.16727	0.16922
848	0.13227	0.13289	0.13303	0.13296	0.13389	0.13411	0.13423	0.13519	0.13601	0.13672	0.13779	0.13882	0.13903	0.13937	0.14012	0.14051	0.14133	0.14157	0.14294	0.1434	0.14391	0.14528	0.14584	0.14644	0.14714	0.14702	0.14723	0.14665	0.14714	0.14784	0.14926	0.14998	0.15137	0.15371	0.15503	0.15558	0.1559	0.15685	0.15795	0.15893	0.15994	0.16142	0.16274	0.16393	0.16479	0.16583	0.16631	0.16715	0.16909
849	0.13221	0.13283	0.13297	0.1329	0.13383	0.13405	0.13417	0.13513	0.13594	0.13666	0.13773	0.13876	0.13897	0.13931	0.14005	0.14045	0.14127	0.14151	0.14287	0.14334	0.14385	0.14521	0.14578	0.14638	0.14708	0.14695	0.14716	0.14658	0.14708	0.14777	0.14919	0.14992	0.15131	0.15365	0.15496	0.15552	0.15583	0.15679	0.15788	0.15886	0.15987	0.16136	0.16268	0.16386	0.16473	0.16577	0.16625	0.16708	0.16903
850	0.13212	0.13274	0.13288	0.13281	0.13374	0.13396	0.13408	0.13504	0.13585	0.13657	0.13764	0.13867	0.13888	0.13921	0.13996	0.14035	0.14117	0.14141	0.14278	0.14324	0.14375	0.14512	0.14568	0.14628	0.14698	0.14686	0.14707	0.14649	0.14698	0.14768	0.14909	0.14982	0.15121	0.15355	0.15487	0.15542	0.15574	0.15669	0.15779	0.15877	0.15978	0.16126	0.16259	0.16377	0.16464	0.16567	0.16615	0.16699	0.16894
851	0.13199	0.13261	0.13275	0.13268	0.13361	0.13382	0.13394	0.1349	0.13571	0.13643	0.1375	0.13853	0.13874	0.13907	0.13982	0.14021	0.14103	0.14127	0.14263	0.1431	0.14361	0.14497	0.14554	0.14613	0.14684	0.14671	0.14692	0.14634	0.14683	0.14753	0.14895	0.14967	0.15107	0.1534	0.15472	0.15527	0.15559	0.15655	0.15764	0.15862	0.15963	0.16112	0.16244	0.16362	0.16449	0.16553	0.16601	0.16684	0.16879
852	0.13187	0.13248	0.13263	0.13255	0.13348	0.1337	0.13381	0.13477	0.13559	0.1363	0.13737	0.1384	0.13861	0.13894	0.13968	0.14008	0.14089	0.14113	0.1425	0.14296	0.14347	0.14483	0.1454	0.14599	0.14669	0.14656	0.14678	0.14619	0.14669	0.14739	0.1488	0.14953	0.15092	0.15326	0.15458	0.15513	0.15544	0.1564	0.15749	0.15847	0.15949	0.16097	0.16229	0.16348	0.16434	0.16538	0.16586	0.1667	0.16864
853	0.13179	0.13241	0.13255	0.13248	0.13341	0.13362	0.13374	0.1347	0.13551	0.13622	0.13729	0.13831	0.13852	0.13886	0.1396	0.13999	0.14081	0.14105	0.14241	0.14287	0.14337	0.14474	0.1453	0.1459	0.1466	0.14647	0.14668	0.1461	0.14659	0.14729	0.1487	0.14943	0.15082	0.15316	0.15447	0.15502	0.15534	0.1563	0.15739	0.15837	0.15938	0.16087	0.16219	0.16337	0.16424	0.16527	0.16576	0.16659	0.16854
854	0.13172	0.13234	0.13248	0.13241	0.13334	0.13355	0.13367	0.13462	0.13544	0.13615	0.13721	0.13824	0.13844	0.13878	0.13952	0.13991	0.14073	0.14096	0.14232	0.14278	0.14329	0.14465	0.14522	0.14581	0.14651	0.14638	0.14659	0.14601	0.1465	0.1472	0.14861	0.14934	0.15073	0.15306	0.15438	0.15493	0.15525	0.1562	0.15729	0.15828	0.15929	0.16077	0.16209	0.16328	0.16414	0.16518	0.16566	0.1665	0.16844
855	0.13161	0.13222	0.13236	0.13229	0.13322	0.13343	0.13354	0.1345	0.13531	0.13602	0.13708	0.13811	0.13832	0.13865	0.13939	0.13978	0.14059	0.14083	0.14219	0.14265	0.14316	0.14452	0.14508	0.14568	0.14638	0.14624	0.14645	0.14587	0.14637	0.14706	0.14847	0.1492	0.15059	0.15293	0.15424	0.15479	0.15511	0.15607	0.15716	0.15814	0.15915	0.16063	0.16196	0.16314	0.16401	0.16504	0.16552	0.16636	0.16831
856	0.13146	0.13208	0.13222	0.13215	0.13307	0.13328	0.13339	0.13435	0.13516	0.13587	0.13693	0.13796	0.13817	0.1385	0.13924	0.13963	0.14044	0.14068	0.14204	0.14249	0.143	0.14437	0.14493	0.14552	0.14622	0.14609	0.1463	0.14572	0.14621	0.14691	0.14832	0.14905	0.15044	0.15277	0.15409	0.15464	0.15496	0.15591	0.157	0.15798	0.159	0.16048	0.1618	0.16299	0.16385	0.16489	0.16537	0.16621	0.16815
857	0.13135	0.13197	0.13211	0.13203	0.13296	0.13316	0.13328	0.13423	0.13504	0.13575	0.13681	0.13784	0.13805	0.13838	0.13912	0.13951	0.14032	0.14056	0.14191	0.14237	0.14288	0.14424	0.1448	0.1454	0.1461	0.14597	0.14617	0.14559	0.14608	0.14678	0.14819	0.14892	0.15031	0.15265	0.15397	0.15452	0.15483	0.15579	0.15688	0.15786	0.15887	0.16035	0.16168	0.16286	0.16373	0.16476	0.16525	0.16608	0.16803
858	0.13125	0.13186	0.132	0.13193	0.13285	0.13306	0.13317	0.13412	0.13493	0.13564	0.13671	0.13773	0.13793	0.13827	0.139	0.13939	0.1402	0.14044	0.14179	0.14225	0.14276	0.14412	0.14469	0.14528	0.14598	0.14585	0.14605	0.14547	0.14596	0.14666	0.14807	0.1488	0.15019	0.15253	0.15384	0.15439	0.15471	0.15566	0.15676	0.15774	0.15875	0.16023	0.16155	0.16274	0.16361	0.16464	0.16512	0.16596	0.16791
859	0.13113	0.13175	0.13189	0.13181	0.13273	0.13294	0.13305	0.134	0.13481	0.13552	0.13658	0.1376	0.13781	0.13814	0.13888	0.13927	0.14008	0.14031	0.14166	0.14212	0.14263	0.14399	0.14455	0.14514	0.14584	0.14571	0.14592	0.14533	0.14583	0.14652	0.14793	0.14866	0.15005	0.15239	0.1537	0.15425	0.15457	0.15552	0.15662	0.1576	0.15861	0.16009	0.16141	0.1626	0.16347	0.1645	0.16498	0.16582	0.16777
860	0.13104	0.13165	0.13179	0.13171	0.13263	0.13284	0.13295	0.1339	0.13471	0.13542	0.13648	0.1375	0.1377	0.13803	0.13877	0.13916	0.13997	0.1402	0.14155	0.14201	0.14252	0.14388	0.14444	0.14503	0.14573	0.1456	0.1458	0.14522	0.14571	0.1464	0.14781	0.14854	0.14993	0.15227	0.15359	0.15414	0.15445	0.15541	0.1565	0.15748	0.15849	0.15997	0.1613	0.16248	0.16335	0.16438	0.16486	0.1657	0.16765
861	0.13097	0.13158	0.13172	0.13165	0.13257	0.13277	0.13288	0.13383	0.13464	0.13535	0.13641	0.13743	0.13763	0.13796	0.1387	0.13909	0.13989	0.14013	0.14148	0.14194	0.14244	0.1438	0.14437	0.14496	0.14566	0.14552	0.14573	0.14514	0.14564	0.14633	0.14774	0.14847	0.14986	0.1522	0.15352	0.15406	0.15438	0.15533	0.15642	0.1574	0.15842	0.1599	0.16122	0.16241	0.16327	0.16431	0.16479	0.16563	0.16758
862	0.13088	0.13149	0.13163	0.13155	0.13247	0.13267	0.13278	0.13373	0.13454	0.13525	0.13631	0.13733	0.13753	0.13786	0.1386	0.13898	0.13979	0.14003	0.14138	0.14183	0.14234	0.1437	0.14426	0.14486	0.14555	0.14542	0.14562	0.14504	0.14553	0.14623	0.14763	0.14836	0.14976	0.15209	0.15341	0.15396	0.15428	0.15523	0.15632	0.1573	0.15831	0.1598	0.16112	0.16231	0.16317	0.16421	0.16469	0.16553	0.16748
863	0.13078	0.13139	0.13153	0.13145	0.13237	0.13257	0.13268	0.13363	0.13443	0.13514	0.1362	0.13722	0.13743	0.13775	0.13849	0.13887	0.13968	0.13992	0.14127	0.14172	0.14223	0.14359	0.14415	0.14474	0.14544	0.1453	0.14551	0.14492	0.14541	0.14611	0.14752	0.14825	0.14964	0.15198	0.15329	0.15384	0.15416	0.15511	0.1562	0.15718	0.15819	0.15968	0.161	0.16219	0.16305	0.16409	0.16457	0.16541	0.16736
864	0.1307	0.13131	0.13145	0.13137	0.13229	0.13249	0.1326	0.13354	0.13435	0.13506	0.13612	0.13714	0.13734	0.13767	0.1384	0.13879	0.13959	0.13983	0.14118	0.14163	0.14214	0.1435	0.14405	0.14465	0.14534	0.14521	0.14541	0.14483	0.14532	0.14601	0.14742	0.14815	0.14954	0.15188	0.15319	0.15374	0.15406	0.15501	0.1561	0.15708	0.15809	0.15958	0.1609	0.16209	0.16295	0.16399	0.16447	0.16531	0.16726
865	0.13065	0.13126	0.13139	0.13131	0.13224	0.13244	0.13254	0.13349	0.1343	0.135	0.13606	0.13708	0.13728	0.13761	0.13834	0.13872	0.13953	0.13976	0.14111	0.14156	0.14207	0.14343	0.14399	0.14458	0.14527	0.14514	0.14534	0.14476	0.14525	0.14594	0.14735	0.14808	0.14947	0.1518	0.15312	0.15367	0.15398	0.15494	0.15603	0.15701	0.15802	0.1595	0.16083	0.16201	0.16288	0.16391	0.1644	0.16524	0.16718
866	0.13056	0.13117	0.1313	0.13123	0.13215	0.13235	0.13245	0.1334	0.13421	0.13491	0.13597	0.13698	0.13719	0.13751	0.13824	0.13863	0.13943	0.13966	0.14101	0.14147	0.14197	0.14333	0.14389	0.14448	0.14517	0.14503	0.14524	0.14466	0.14515	0.14584	0.14725	0.14798	0.14936	0.1517	0.15302	0.15356	0.15388	0.15484	0.15593	0.15691	0.15792	0.1594	0.16072	0.16191	0.16278	0.16381	0.16429	0.16513	0.16708
867	0.13045	0.13106	0.13119	0.13111	0.13203	0.13223	0.13234	0.13328	0.13409	0.1348	0.13585	0.13687	0.13707	0.13739	0.13813	0.13851	0.13931	0.13954	0.14089	0.14134	0.14185	0.14321	0.14376	0.14435	0.14505	0.14491	0.14512	0.14453	0.14502	0.14572	0.14712	0.14785	0.14924	0.15158	0.15289	0.15344	0.15376	0.15471	0.1558	0.15678	0.15779	0.15928	0.1606	0.16179	0.16266	0.16369	0.16417	0.16501	0.16696
868	0.13034	0.13095	0.13109	0.13101	0.13192	0.13212	0.13223	0.13317	0.13398	0.13468	0.13574	0.13676	0.13696	0.13728	0.13801	0.13839	0.1392	0.13943	0.14078	0.14123	0.14173	0.14309	0.14365	0.14424	0.14494	0.1448	0.145	0.14442	0.14491	0.1456	0.14701	0.14774	0.14913	0.15146	0.15278	0.15333	0.15365	0.1546	0.15569	0.15667	0.15768	0.15917	0.16049	0.16168	0.16254	0.16358	0.16406	0.1649	0.16685
869	0.13025	0.13086	0.13099	0.13091	0.13183	0.13202	0.13213	0.13307	0.13388	0.13458	0.13564	0.13665	0.13685	0.13718	0.13791	0.13829	0.1391	0.13933	0.14067	0.14113	0.14163	0.14299	0.14355	0.14414	0.14483	0.1447	0.1449	0.14431	0.1448	0.14549	0.1469	0.14763	0.14902	0.15136	0.15268	0.15323	0.15354	0.15449	0.15559	0.15656	0.15758	0.15906	0.16039	0.16157	0.16244	0.16347	0.16396	0.1648	0.16674
870	0.13015	0.13075	0.13089	0.13081	0.13172	0.13192	0.13202	0.13297	0.13377	0.13448	0.13553	0.13655	0.13675	0.13707	0.1378	0.13818	0.13899	0.13922	0.14056	0.14101	0.14152	0.14288	0.14343	0.14402	0.14472	0.14458	0.14478	0.1442	0.14469	0.14538	0.14678	0.14752	0.14891	0.15124	0.15256	0.15311	0.15343	0.15438	0.15547	0.15645	0.15746	0.15895	0.16027	0.16146	0.16232	0.16336	0.16384	0.16468	0.16663
871	0.13005	0.13066	0.13079	0.13071	0.13163	0.13182	0.13193	0.13287	0.13367	0.13438	0.13543	0.13645	0.13664	0.13697	0.1377	0.13808	0.13888	0.13911	0.14046	0.14091	0.14141	0.14277	0.14332	0.14391	0.14461	0.14447	0.14467	0.14409	0.14458	0.14527	0.14667	0.1474	0.1488	0.15113	0.15245	0.153	0.15331	0.15427	0.15536	0.15634	0.15735	0.15883	0.16016	0.16134	0.16221	0.16324	0.16373	0.16457	0.16652
872	0.12997	0.13058	0.13071	0.13063	0.13155	0.13174	0.13184	0.13278	0.13359	0.13429	0.13535	0.13636	0.13656	0.13688	0.13761	0.13799	0.13879	0.13902	0.14037	0.14082	0.14132	0.14268	0.14323	0.14382	0.14452	0.14438	0.14458	0.144	0.14448	0.14518	0.14658	0.14731	0.1487	0.15104	0.15236	0.15291	0.15322	0.15417	0.15526	0.15624	0.15725	0.15874	0.16006	0.16125	0.16212	0.16315	0.16363	0.16448	0.16643
873	0.12991	0.13052	0.13065	0.13057	0.13149	0.13168	0.13178	0.13272	0.13353	0.13423	0.13529	0.1363	0.1365	0.13682	0.13755	0.13793	0.13873	0.13896	0.1403	0.14075	0.14126	0.14261	0.14317	0.14376	0.14445	0.14431	0.14451	0.14393	0.14442	0.14511	0.14651	0.14724	0.14864	0.15097	0.15229	0.15284	0.15315	0.15411	0.1552	0.15618	0.15719	0.15867	0.16	0.16118	0.16205	0.16308	0.16357	0.16441	0.16636
874	0.12986	0.13047	0.1306	0.13052	0.13143	0.13162	0.13173	0.13267	0.13347	0.13417	0.13523	0.13624	0.13644	0.13676	0.13749	0.13787	0.13867	0.1389	0.14024	0.14069	0.1412	0.14255	0.14311	0.1437	0.14439	0.14425	0.14445	0.14387	0.14436	0.14505	0.14645	0.14718	0.14857	0.15091	0.15223	0.15278	0.15309	0.15405	0.15514	0.15611	0.15713	0.15861	0.15994	0.16112	0.16199	0.16302	0.16351	0.16435	0.1663
875	0.12978	0.13039	0.13052	0.13044	0.13135	0.13154	0.13165	0.13258	0.13339	0.13409	0.13515	0.13616	0.13636	0.13668	0.13741	0.13778	0.13858	0.13881	0.14016	0.14061	0.14111	0.14246	0.14302	0.14361	0.1443	0.14417	0.14437	0.14378	0.14427	0.14496	0.14636	0.1471	0.14849	0.15082	0.15214	0.15269	0.15301	0.15396	0.15505	0.15603	0.15704	0.15852	0.15985	0.16104	0.1619	0.16294	0.16342	0.16426	0.16621
876	0.12968	0.13029	0.13042	0.13034	0.13125	0.13144	0.13155	0.13248	0.13329	0.13399	0.13505	0.13606	0.13625	0.13657	0.1373	0.13768	0.13848	0.13871	0.14005	0.1405	0.141	0.14236	0.14291	0.1435	0.1442	0.14406	0.14426	0.14367	0.14416	0.14485	0.14625	0.14699	0.14838	0.15071	0.15203	0.15258	0.1529	0.15385	0.15494	0.15592	0.15693	0.15842	0.15974	0.16093	0.16179	0.16283	0.16331	0.16416	0.1661
877	0.12961	0.13022	0.13035	0.13027	0.13118	0.13137	0.13147	0.13241	0.13321	0.13391	0.13497	0.13598	0.13618	0.1365	0.13723	0.1376	0.1384	0.13863	0.13997	0.14042	0.14092	0.14228	0.14284	0.14342	0.14412	0.14398	0.14418	0.1436	0.14408	0.14477	0.14617	0.14691	0.1483	0.15064	0.15196	0.1525	0.15282	0.15377	0.15486	0.15584	0.15685	0.15834	0.15967	0.16085	0.16172	0.16275	0.16324	0.16408	0.16603
878	0.12956	0.13017	0.1303	0.13022	0.13113	0.13132	0.13142	0.13236	0.13316	0.13386	0.13492	0.13593	0.13612	0.13645	0.13717	0.13755	0.13835	0.13858	0.13992	0.14037	0.14087	0.14223	0.14278	0.14337	0.14407	0.14393	0.14413	0.14354	0.14403	0.14472	0.14612	0.14686	0.14825	0.15058	0.15191	0.15245	0.15277	0.15372	0.15481	0.15579	0.1568	0.15829	0.15962	0.1608	0.16167	0.1627	0.16319	0.16403	0.16598
879	0.12951	0.13012	0.13025	0.13017	0.13107	0.13126	0.13137	0.1323	0.1331	0.13381	0.13486	0.13587	0.13607	0.13639	0.13712	0.1375	0.1383	0.13852	0.13986	0.14031	0.14082	0.14217	0.14273	0.14332	0.14401	0.14387	0.14407	0.14349	0.14397	0.14466	0.14607	0.1468	0.14819	0.15053	0.15185	0.1524	0.15271	0.15367	0.15476	0.15574	0.15675	0.15823	0.15956	0.16075	0.16161	0.16265	0.16313	0.16398	0.16593
880	0.12944	0.13005	0.13018	0.1301	0.131	0.13119	0.13129	0.13223	0.13303	0.13374	0.13479	0.1358	0.136	0.13632	0.13704	0.13742	0.13822	0.13845	0.13979	0.14024	0.14074	0.14209	0.14265	0.14324	0.14393	0.14379	0.14399	0.14341	0.1439	0.14458	0.14599	0.14672	0.14811	0.15045	0.15177	0.15232	0.15263	0.15359	0.15468	0.15566	0.15667	0.15815	0.15948	0.16067	0.16154	0.16257	0.16305	0.1639	0.16585
881	0.12936	0.12997	0.1301	0.13002	0.13092	0.13111	0.13121	0.13215	0.13295	0.13365	0.13471	0.13572	0.13591	0.13623	0.13696	0.13734	0.13814	0.13836	0.1397	0.14015	0.14065	0.14201	0.14257	0.14315	0.14385	0.14371	0.14391	0.14332	0.14381	0.1445	0.1459	0.14663	0.14803	0.15036	0.15168	0.15223	0.15255	0.1535	0.15459	0.15557	0.15658	0.15807	0.1594	0.16058	0.16145	0.16248	0.16297	0.16381	0.16576
882	0.12929	0.1299	0.13003	0.12994	0.13085	0.13104	0.13114	0.13208	0.13288	0.13358	0.13464	0.13564	0.13584	0.13616	0.13689	0.13726	0.13806	0.13829	0.13963	0.14008	0.14058	0.14193	0.14249	0.14308	0.14377	0.14363	0.14383	0.14325	0.14373	0.14442	0.14582	0.14656	0.14795	0.15029	0.15161	0.15216	0.15247	0.15343	0.15452	0.1555	0.15651	0.158	0.15932	0.16051	0.16138	0.16241	0.1629	0.16374	0.16569
883	0.12922	0.12983	0.12996	0.12987	0.13078	0.13097	0.13107	0.132	0.13281	0.13351	0.13456	0.13557	0.13577	0.13609	0.13681	0.13719	0.13799	0.13821	0.13955	0.14	0.14051	0.14186	0.14242	0.143	0.1437	0.14356	0.14376	0.14317	0.14366	0.14435	0.14575	0.14649	0.14788	0.15022	0.15154	0.15209	0.1524	0.15335	0.15444	0.15542	0.15644	0.15792	0.15925	0.16044	0.16131	0.16234	0.16282	0.16367	0.16562
884	0.12915	0.12975	0.12988	0.1298	0.13071	0.13089	0.13099	0.13193	0.13273	0.13343	0.13449	0.13549	0.13569	0.13601	0.13673	0.13711	0.13791	0.13813	0.13947	0.13992	0.14042	0.14178	0.14233	0.14292	0.14361	0.14347	0.14367	0.14309	0.14358	0.14426	0.14567	0.1464	0.1478	0.15013	0.15145	0.152	0.15232	0.15327	0.15436	0.15534	0.15635	0.15784	0.15917	0.16035	0.16122	0.16226	0.16274	0.16359	0.16554
885	0.12908	0.12969	0.12982	0.12973	0.13064	0.13083	0.13093	0.13186	0.13266	0.13336	0.13442	0.13542	0.13562	0.13594	0.13666	0.13704	0.13784	0.13806	0.1394	0.13985	0.14035	0.14171	0.14226	0.14285	0.14354	0.1434	0.1436	0.14302	0.1435	0.14419	0.14559	0.14633	0.14772	0.15006	0.15138	0.15193	0.15224	0.1532	0.15429	0.15527	0.15628	0.15777	0.1591	0.16028	0.16115	0.16218	0.16267	0.16352	0.16547
886	0.12903	0.12963	0.12976	0.12968	0.13058	0.13077	0.13087	0.1318	0.1326	0.13331	0.13436	0.13537	0.13556	0.13588	0.13661	0.13698	0.13778	0.138	0.13934	0.13979	0.14029	0.14165	0.1422	0.14279	0.14349	0.14335	0.14354	0.14296	0.14345	0.14414	0.14554	0.14627	0.14767	0.15	0.15133	0.15187	0.15219	0.15314	0.15423	0.15521	0.15623	0.15771	0.15904	0.16023	0.1611	0.16213	0.16262	0.16346	0.16541
887	0.12897	0.12957	0.1297	0.12962	0.13052	0.13071	0.13081	0.13174	0.13254	0.13324	0.1343	0.13531	0.1355	0.13582	0.13655	0.13692	0.13772	0.13794	0.13928	0.13973	0.14023	0.14159	0.14214	0.14273	0.14342	0.14329	0.14348	0.1429	0.14339	0.14407	0.14548	0.14621	0.14761	0.14994	0.15127	0.15182	0.15213	0.15308	0.15418	0.15515	0.15617	0.15766	0.15898	0.16017	0.16104	0.16207	0.16256	0.16341	0.16536
888	0.1289	0.12951	0.12964	0.12955	0.13046	0.13064	0.13074	0.13167	0.13247	0.13318	0.13423	0.13524	0.13544	0.13576	0.13648	0.13685	0.13765	0.13788	0.13922	0.13966	0.14017	0.14152	0.14208	0.14267	0.14336	0.14322	0.14342	0.14284	0.14332	0.14401	0.14541	0.14615	0.14755	0.14988	0.15121	0.15175	0.15207	0.15302	0.15411	0.15509	0.15611	0.15759	0.15892	0.16011	0.16098	0.16201	0.1625	0.16335	0.1653
889	0.12889	0.1295	0.12963	0.12955	0.13045	0.13064	0.13074	0.13167	0.13247	0.13317	0.13423	0.13524	0.13544	0.13576	0.13648	0.13686	0.13766	0.13788	0.13922	0.13967	0.14017	0.14153	0.14209	0.14267	0.14337	0.14323	0.14343	0.14284	0.14333	0.14402	0.14542	0.14616	0.14756	0.14989	0.15122	0.15177	0.15208	0.15304	0.15413	0.15511	0.15612	0.15761	0.15894	0.16012	0.16099	0.16203	0.16251	0.16336	0.16531
890	0.12889	0.12949	0.12962	0.12954	0.13044	0.13063	0.13073	0.13166	0.13247	0.13317	0.13423	0.13524	0.13543	0.13575	0.13648	0.13686	0.13766	0.13788	0.13922	0.13967	0.14018	0.14153	0.14209	0.14268	0.14338	0.14324	0.14344	0.14285	0.14334	0.14403	0.14543	0.14617	0.14757	0.14991	0.15123	0.15178	0.1521	0.15305	0.15414	0.15512	0.15613	0.15762	0.15895	0.16014	0.16101	0.16204	0.16253	0.16338	0.16533
891	0.12883	0.12943	0.12957	0.12948	0.13039	0.13057	0.13067	0.13161	0.13241	0.13311	0.13417	0.13518	0.13538	0.1357	0.13643	0.13681	0.13761	0.13783	0.13917	0.13962	0.14013	0.14149	0.14204	0.14263	0.14333	0.14319	0.14339	0.14281	0.1433	0.14399	0.14539	0.14613	0.14753	0.14987	0.15119	0.15174	0.15206	0.15301	0.1541	0.15508	0.1561	0.15759	0.15892	0.1601	0.16097	0.16201	0.16249	0.16334	0.16529
892	0.12877	0.12937	0.12951	0.12942	0.13032	0.13051	0.13061	0.13155	0.13235	0.13306	0.13412	0.13513	0.13532	0.13565	0.13637	0.13675	0.13755	0.13778	0.13912	0.13957	0.14008	0.14144	0.142	0.14259	0.14328	0.14315	0.14335	0.14276	0.14325	0.14394	0.14535	0.14609	0.14749	0.14983	0.15115	0.1517	0.15202	0.15297	0.15407	0.15504	0.15606	0.15755	0.15888	0.16007	0.16094	0.16197	0.16246	0.16331	0.16526
893	0.12879	0.12939	0.12953	0.12944	0.13035	0.13054	0.13064	0.13157	0.13238	0.13309	0.13415	0.13516	0.13536	0.13568	0.13641	0.13679	0.13759	0.13782	0.13916	0.13962	0.14013	0.14149	0.14205	0.14264	0.14334	0.1432	0.1434	0.14282	0.14331	0.144	0.14541	0.14615	0.14755	0.14989	0.15122	0.15177	0.15208	0.15304	0.15413	0.15511	0.15613	0.15762	0.15895	0.16014	0.16101	0.16204	0.16253	0.16338	0.16533
894	0.12884	0.12945	0.12959	0.1295	0.13041	0.1306	0.1307	0.13164	0.13245	0.13316	0.13422	0.13523	0.13543	0.13576	0.13649	0.13687	0.13768	0.13791	0.13925	0.13971	0.14022	0.14158	0.14214	0.14273	0.14343	0.1433	0.14351	0.14292	0.14341	0.14411	0.14552	0.14626	0.14766	0.15	0.15133	0.15188	0.1522	0.15315	0.15425	0.15523	0.15625	0.15774	0.15907	0.16025	0.16113	0.16216	0.16265	0.1635	0.16545
895	0.12887	0.12948	0.12962	0.12954	0.13044	0.13064	0.13074	0.13168	0.13249	0.1332	0.13426	0.13528	0.13548	0.13581	0.13654	0.13693	0.13773	0.13796	0.13931	0.13976	0.14028	0.14164	0.1422	0.1428	0.1435	0.14337	0.14357	0.14299	0.14348	0.14418	0.14559	0.14633	0.14773	0.15008	0.15141	0.15196	0.15227	0.15323	0.15433	0.15531	0.15633	0.15782	0.15915	0.16034	0.16121	0.16225	0.16274	0.16359	0.16554
896	0.12886	0.12948	0.12961	0.12953	0.13044	0.13064	0.13074	0.13168	0.13249	0.1332	0.13426	0.13528	0.13548	0.13581	0.13655	0.13693	0.13774	0.13797	0.13932	0.13978	0.14029	0.14165	0.14222	0.14281	0.14351	0.14339	0.14359	0.14301	0.1435	0.1442	0.14561	0.14635	0.14776	0.1501	0.15143	0.15198	0.1523	0.15326	0.15435	0.15533	0.15635	0.15785	0.15918	0.16036	0.16124	0.16228	0.16276	0.16362	0.16557
897	0.12886	0.12947	0.12961	0.12953	0.13043	0.13063	0.13074	0.13168	0.13249	0.1332	0.13427	0.13528	0.13549	0.13581	0.13655	0.13694	0.13775	0.13798	0.13933	0.13978	0.1403	0.14166	0.14223	0.14282	0.14353	0.1434	0.14361	0.14303	0.14352	0.14422	0.14563	0.14637	0.14778	0.15012	0.15145	0.152	0.15232	0.15328	0.15438	0.15536	0.15638	0.15787	0.15921	0.16039	0.16126	0.1623	0.16279	0.16364	0.1656
898	0.12887	0.12948	0.12962	0.12954	0.13045	0.13065	0.13075	0.13169	0.1325	0.13322	0.13428	0.1353	0.1355	0.13583	0.13657	0.13696	0.13777	0.138	0.13935	0.13981	0.14032	0.14169	0.14226	0.14285	0.14355	0.14343	0.14364	0.14305	0.14355	0.14425	0.14567	0.14641	0.14781	0.15015	0.15148	0.15204	0.15235	0.15332	0.15441	0.15539	0.15642	0.15791	0.15924	0.16043	0.1613	0.16234	0.16283	0.16368	0.16564
899	0.12887	0.12948	0.12962	0.12954	0.13045	0.13065	0.13076	0.1317	0.13251	0.13323	0.13429	0.13531	0.13551	0.13584	0.13658	0.13697	0.13778	0.13801	0.13936	0.13982	0.14034	0.1417	0.14227	0.14286	0.14357	0.14344	0.14365	0.14307	0.14356	0.14427	0.14568	0.14642	0.14782	0.15017	0.1515	0.15205	0.15237	0.15333	0.15443	0.15541	0.15643	0.15793	0.15926	0.16045	0.16132	0.16236	0.16285	0.1637	0.16566
900	0.12883	0.12944	0.12958	0.1295	0.13041	0.13061	0.13072	0.13166	0.13247	0.13318	0.13425	0.13527	0.13547	0.1358	0.13654	0.13693	0.13774	0.13797	0.13932	0.13978	0.14029	0.14166	0.14223	0.14282	0.14352	0.1434	0.14361	0.14303	0.14352	0.14422	0.14564	0.14638	0.14778	0.15013	0.15146	0.15201	0.15233	0.15329	0.15439	0.15537	0.15639	0.15789	0.15922	0.16041	0.16128	0.16232	0.16281	0.16366	0.16562
901	0.12876	0.12937	0.12951	0.12943	0.13033	0.13053	0.13064	0.13158	0.13239	0.1331	0.13417	0.13519	0.13539	0.13572	0.13646	0.13685	0.13765	0.13789	0.13923	0.13969	0.14021	0.14158	0.14214	0.14274	0.14344	0.14332	0.14352	0.14294	0.14344	0.14414	0.14555	0.14629	0.1477	0.15004	0.15138	0.15193	0.15224	0.15321	0.1543	0.15528	0.15631	0.1578	0.15914	0.16032	0.1612	0.16223	0.16272	0.16358	0.16553
902	0.12865	0.12926	0.1294	0.12932	0.13022	0.13042	0.13052	0.13146	0.13228	0.13299	0.13405	0.13507	0.13527	0.1356	0.13634	0.13673	0.13754	0.13777	0.13912	0.13958	0.14009	0.14146	0.14203	0.14262	0.14332	0.1432	0.14341	0.14282	0.14332	0.14402	0.14543	0.14617	0.14758	0.14993	0.15126	0.15181	0.15213	0.15309	0.15418	0.15517	0.15619	0.15768	0.15902	0.1602	0.16108	0.16212	0.16261	0.16346	0.16542
903	0.12853	0.12914	0.12928	0.12919	0.13009	0.13029	0.13039	0.13133	0.13214	0.13286	0.13392	0.13494	0.13514	0.13547	0.13621	0.1366	0.1374	0.13763	0.13898	0.13944	0.13996	0.14132	0.14189	0.14248	0.14319	0.14306	0.14327	0.14269	0.14318	0.14388	0.14529	0.14603	0.14744	0.14979	0.15112	0.15167	0.15199	0.15295	0.15405	0.15503	0.15605	0.15755	0.15888	0.16006	0.16094	0.16198	0.16247	0.16332	0.16528
904	0.12841	0.12903	0.12917	0.12908	0.12998	0.13017	0.13028	0.13121	0.13203	0.13274	0.1338	0.13482	0.13502	0.13535	0.13609	0.13648	0.13728	0.13751	0.13886	0.13932	0.13984	0.1412	0.14177	0.14236	0.14307	0.14294	0.14315	0.14256	0.14305	0.14375	0.14516	0.14591	0.14732	0.14967	0.151	0.15155	0.15187	0.15282	0.15392	0.1549	0.15592	0.15742	0.15876	0.15994	0.16081	0.16185	0.16234	0.1632	0.16515
905	0.1284	0.12902	0.12916	0.12907	0.12997	0.13017	0.13027	0.13121	0.13202	0.13273	0.1338	0.13482	0.13502	0.13535	0.13608	0.13647	0.13727	0.1375	0.13885	0.13931	0.13983	0.14119	0.14176	0.14235	0.14306	0.14293	0.14314	0.14255	0.14305	0.14375	0.14516	0.1459	0.14731	0.14966	0.15099	0.15154	0.15186	0.15282	0.15391	0.1549	0.15592	0.15741	0.15875	0.15993	0.16081	0.16184	0.16233	0.16319	0.16514
906	0.12848	0.12909	0.12923	0.12915	0.13005	0.13024	0.13035	0.13129	0.1321	0.13281	0.13388	0.1349	0.1351	0.13543	0.13616	0.13655	0.13736	0.13759	0.13894	0.1394	0.13991	0.14128	0.14185	0.14244	0.14315	0.14302	0.14323	0.14264	0.14314	0.14384	0.14525	0.14599	0.1474	0.14975	0.15108	0.15163	0.15195	0.15291	0.15401	0.15499	0.15601	0.15751	0.15884	0.16003	0.1609	0.16194	0.16243	0.16329	0.16524
907	0.12854	0.12916	0.1293	0.12921	0.13012	0.13032	0.13042	0.13136	0.13217	0.13289	0.13395	0.13497	0.13518	0.13551	0.13624	0.13663	0.13744	0.13767	0.13902	0.13948	0.14	0.14137	0.14193	0.14253	0.14323	0.14311	0.14332	0.14273	0.14323	0.14393	0.14534	0.14609	0.1475	0.14984	0.15118	0.15173	0.15205	0.15301	0.15411	0.15509	0.15611	0.15761	0.15894	0.16013	0.161	0.16204	0.16253	0.16339	0.16534
908	0.12856	0.12917	0.12931	0.12923	0.13013	0.13033	0.13044	0.13138	0.13219	0.13291	0.13397	0.135	0.1352	0.13553	0.13627	0.13666	0.13747	0.1377	0.13905	0.13951	0.14003	0.1414	0.14197	0.14256	0.14327	0.14315	0.14336	0.14277	0.14327	0.14397	0.14539	0.14613	0.14754	0.14989	0.15122	0.15178	0.15209	0.15306	0.15416	0.15514	0.15616	0.15766	0.15899	0.16018	0.16106	0.1621	0.16259	0.16344	0.1654
909	0.12851	0.12913	0.12927	0.12919	0.13009	0.13029	0.1304	0.13134	0.13215	0.13287	0.13394	0.13496	0.13516	0.1355	0.13624	0.13663	0.13744	0.13767	0.13902	0.13949	0.14001	0.14138	0.14195	0.14254	0.14325	0.14313	0.14334	0.14276	0.14325	0.14396	0.14537	0.14612	0.14753	0.14988	0.15121	0.15177	0.15208	0.15305	0.15415	0.15513	0.15615	0.15766	0.15899	0.16018	0.16105	0.16209	0.16258	0.16344	0.1654
910	0.12844	0.12906	0.1292	0.12911	0.13002	0.13022	0.13033	0.13127	0.13208	0.1328	0.13387	0.13489	0.1351	0.13543	0.13617	0.13657	0.13738	0.13761	0.13896	0.13943	0.13995	0.14132	0.14189	0.14249	0.1432	0.14308	0.14329	0.14271	0.1432	0.14391	0.14532	0.14607	0.14748	0.14983	0.15117	0.15172	0.15204	0.15301	0.15411	0.15509	0.15611	0.15762	0.15895	0.16014	0.16101	0.16206	0.16255	0.1634	0.16536
911	0.12838	0.12899	0.12914	0.12905	0.12996	0.13016	0.13026	0.1312	0.13202	0.13274	0.13381	0.13483	0.13504	0.13537	0.13611	0.13651	0.13732	0.13755	0.13891	0.13937	0.13989	0.14126	0.14184	0.14243	0.14314	0.14303	0.14323	0.14265	0.14315	0.14385	0.14527	0.14602	0.14743	0.14978	0.15112	0.15168	0.15199	0.15296	0.15406	0.15504	0.15607	0.15757	0.15891	0.16009	0.16097	0.16201	0.1625	0.16336	0.16532
912	0.12833	0.12895	0.12909	0.12901	0.12991	0.13011	0.13022	0.13116	0.13198	0.13269	0.13376	0.13479	0.13499	0.13533	0.13607	0.13646	0.13727	0.13751	0.13886	0.13932	0.13985	0.14122	0.14179	0.14239	0.14309	0.14298	0.14319	0.1426	0.1431	0.14381	0.14522	0.14597	0.14738	0.14974	0.15107	0.15163	0.15194	0.15291	0.15401	0.15499	0.15602	0.15752	0.15886	0.16004	0.16092	0.16196	0.16245	0.16331	0.16527
913	0.1283	0.12892	0.12906	0.12898	0.12988	0.13008	0.13019	0.13113	0.13195	0.13267	0.13374	0.13476	0.13496	0.1353	0.13604	0.13643	0.13724	0.13748	0.13883	0.13929	0.13982	0.14119	0.14176	0.14236	0.14307	0.14295	0.14316	0.14258	0.14307	0.14378	0.1452	0.14594	0.14736	0.14971	0.15105	0.1516	0.15192	0.15288	0.15398	0.15497	0.15599	0.15749	0.15883	0.16002	0.16089	0.16194	0.16243	0.16329	0.16525
914	0.1283	0.12892	0.12906	0.12897	0.12988	0.13008	0.13019	0.13113	0.13195	0.13267	0.13374	0.13476	0.13496	0.1353	0.13604	0.13643	0.13725	0.13748	0.13883	0.1393	0.13982	0.14119	0.14177	0.14236	0.14307	0.14295	0.14316	0.14258	0.14308	0.14379	0.14521	0.14595	0.14736	0.14972	0.15106	0.15161	0.15193	0.15289	0.154	0.15498	0.15601	0.15751	0.15885	0.16003	0.16091	0.16195	0.16244	0.1633	0.16526
915	0.1283	0.12892	0.12906	0.12898	0.12988	0.13008	0.13019	0.13113	0.13195	0.13267	0.13374	0.13476	0.13497	0.1353	0.13605	0.13644	0.13725	0.13749	0.13884	0.13931	0.13983	0.1412	0.14177	0.14237	0.14308	0.14296	0.14317	0.14259	0.14309	0.14379	0.14521	0.14596	0.14737	0.14973	0.15107	0.15162	0.15194	0.15291	0.15401	0.15499	0.15602	0.15752	0.15886	0.16005	0.16092	0.16197	0.16246	0.16332	0.16528
916	0.12824	0.12886	0.129	0.12892	0.12982	0.13003	0.13013	0.13107	0.13189	0.13261	0.13368	0.1347	0.13491	0.13524	0.13598	0.13638	0.13719	0.13742	0.13877	0.13924	0.13976	0.14113	0.14171	0.14231	0.14302	0.1429	0.14311	0.14252	0.14302	0.14373	0.14515	0.14589	0.14731	0.14966	0.151	0.15155	0.15187	0.15284	0.15394	0.15492	0.15595	0.15746	0.15879	0.15998	0.16086	0.1619	0.16239	0.16325	0.16521
917	0.12815	0.12877	0.12891	0.12882	0.12973	0.12993	0.13003	0.13097	0.13179	0.13251	0.13358	0.1346	0.13481	0.13514	0.13588	0.13627	0.13708	0.13732	0.13867	0.13914	0.13966	0.14103	0.1416	0.1422	0.14291	0.14279	0.143	0.14242	0.14291	0.14362	0.14504	0.14578	0.1472	0.14955	0.15089	0.15145	0.15177	0.15273	0.15383	0.15482	0.15584	0.15735	0.15869	0.15987	0.16075	0.16179	0.16229	0.16315	0.16511
918	0.12803	0.12865	0.12879	0.12871	0.12961	0.12981	0.12991	0.13085	0.13167	0.13239	0.13346	0.13448	0.13468	0.13502	0.13576	0.13615	0.13696	0.13719	0.13854	0.13901	0.13953	0.1409	0.14147	0.14207	0.14278	0.14266	0.14287	0.14229	0.14278	0.14349	0.14491	0.14565	0.14707	0.14943	0.15077	0.15132	0.15164	0.1526	0.1537	0.15469	0.15572	0.15722	0.15856	0.15974	0.16062	0.16167	0.16216	0.16302	0.16498
919	0.1279	0.12852	0.12866	0.12858	0.12948	0.12967	0.12978	0.13071	0.13153	0.13225	0.13332	0.13434	0.13455	0.13488	0.13562	0.13601	0.13682	0.13705	0.1384	0.13886	0.13939	0.14076	0.14133	0.14193	0.14264	0.14252	0.14272	0.14214	0.14263	0.14334	0.14476	0.14551	0.14692	0.14928	0.15062	0.15117	0.15149	0.15246	0.15356	0.15454	0.15557	0.15707	0.15841	0.1596	0.16048	0.16152	0.16201	0.16287	0.16484
920	0.1278	0.12842	0.12856	0.12847	0.12937	0.12957	0.12967	0.13061	0.13143	0.13214	0.13321	0.13424	0.13444	0.13477	0.13551	0.1359	0.13671	0.13694	0.13829	0.13875	0.13928	0.14065	0.14122	0.14182	0.14253	0.14241	0.14261	0.14203	0.14252	0.14323	0.14464	0.14539	0.14681	0.14917	0.15051	0.15106	0.15138	0.15235	0.15345	0.15443	0.15546	0.15696	0.15831	0.15949	0.16037	0.16141	0.16191	0.16277	0.16473
921	0.12774	0.12836	0.1285	0.12841	0.12931	0.12951	0.12961	0.13055	0.13136	0.13208	0.13315	0.13417	0.13438	0.13471	0.13545	0.13584	0.13664	0.13688	0.13823	0.13869	0.13922	0.14059	0.14116	0.14175	0.14247	0.14234	0.14255	0.14197	0.14246	0.14316	0.14458	0.14533	0.14675	0.14911	0.15045	0.151	0.15132	0.15229	0.15339	0.15437	0.1554	0.15691	0.15825	0.15943	0.16031	0.16136	0.16185	0.16271	0.16468
922	0.12772	0.12834	0.12848	0.12839	0.12929	0.12949	0.12959	0.13052	0.13134	0.13206	0.13313	0.13416	0.13436	0.13469	0.13543	0.13582	0.13663	0.13686	0.13821	0.13868	0.1392	0.14057	0.14115	0.14174	0.14246	0.14234	0.14254	0.14196	0.14245	0.14315	0.14457	0.14532	0.14674	0.1491	0.15045	0.151	0.15132	0.15228	0.15339	0.15437	0.1554	0.15691	0.15825	0.15943	0.16031	0.16136	0.16185	0.16271	0.16468
923	0.12772	0.12834	0.12848	0.12839	0.12929	0.12949	0.12959	0.13053	0.13135	0.13207	0.13314	0.13417	0.13437	0.13471	0.13545	0.13584	0.13665	0.13688	0.13823	0.1387	0.13923	0.1406	0.14117	0.14177	0.14249	0.14237	0.14257	0.14199	0.14248	0.14319	0.14461	0.14536	0.14678	0.14914	0.15049	0.15104	0.15136	0.15233	0.15343	0.15442	0.15544	0.15695	0.1583	0.15948	0.16036	0.16141	0.1619	0.16276	0.16473
924	0.12768	0.1283	0.12845	0.12836	0.12926	0.12946	0.12956	0.1305	0.13132	0.13204	0.13312	0.13415	0.13435	0.13469	0.13543	0.13582	0.13664	0.13687	0.13822	0.13869	0.13922	0.1406	0.14117	0.14177	0.14249	0.14237	0.14258	0.14199	0.14249	0.1432	0.14462	0.14537	0.1468	0.14916	0.15051	0.15107	0.15138	0.15235	0.15345	0.15444	0.15547	0.15698	0.15832	0.15951	0.16039	0.16144	0.16193	0.1628	0.16476
925	0.1276	0.12822	0.12836	0.12827	0.12917	0.12937	0.12947	0.13041	0.13124	0.13196	0.13304	0.13407	0.13428	0.13462	0.13536	0.13576	0.13657	0.13681	0.13816	0.13864	0.13917	0.14055	0.14113	0.14173	0.14245	0.14233	0.14254	0.14196	0.14245	0.14316	0.14459	0.14534	0.14677	0.14914	0.15049	0.15104	0.15136	0.15233	0.15343	0.15442	0.15545	0.15697	0.15831	0.15949	0.16038	0.16142	0.16192	0.16279	0.16475
926	0.12753	0.12815	0.1283	0.12821	0.12911	0.12931	0.12941	0.13035	0.13118	0.1319	0.13299	0.13402	0.13423	0.13457	0.13532	0.13572	0.13654	0.13677	0.13813	0.1386	0.13914	0.14052	0.1411	0.14171	0.14243	0.14232	0.14253	0.14194	0.14244	0.14315	0.14458	0.14534	0.14677	0.14914	0.15049	0.15105	0.15136	0.15233	0.15344	0.15443	0.15546	0.15698	0.15832	0.15951	0.16039	0.16144	0.16193	0.1628	0.16477
927	0.12756	0.12818	0.12833	0.12824	0.12914	0.12935	0.12945	0.13039	0.13122	0.13195	0.13304	0.13408	0.13429	0.13464	0.13539	0.13579	0.13661	0.13685	0.13821	0.13869	0.13923	0.14061	0.14119	0.1418	0.14253	0.14242	0.14263	0.14205	0.14255	0.14326	0.14469	0.14545	0.14689	0.14926	0.15061	0.15117	0.15149	0.15246	0.15357	0.15456	0.15559	0.15711	0.15846	0.15964	0.16053	0.16157	0.16207	0.16294	0.16491
928	0.12766	0.12829	0.12844	0.12836	0.12926	0.12946	0.12957	0.13052	0.13135	0.13209	0.13318	0.13422	0.13443	0.13478	0.13553	0.13594	0.13677	0.13701	0.13837	0.13886	0.1394	0.14079	0.14137	0.14198	0.14271	0.14261	0.14282	0.14224	0.14274	0.14346	0.14489	0.14566	0.14709	0.14947	0.15083	0.15139	0.1517	0.15268	0.15379	0.15477	0.15581	0.15733	0.15868	0.15987	0.16075	0.1618	0.1623	0.16317	0.16515
929	0.12794	0.12858	0.12873	0.12865	0.12955	0.12977	0.12988	0.13083	0.13167	0.13241	0.1335	0.13455	0.13477	0.13512	0.13588	0.1363	0.13713	0.13737	0.13874	0.13923	0.13978	0.14117	0.14176	0.14237	0.14311	0.14301	0.14323	0.14264	0.14315	0.14387	0.14531	0.14608	0.14751	0.14989	0.15125	0.15182	0.15213	0.15311	0.15422	0.15522	0.15626	0.15778	0.15913	0.16031	0.1612	0.16225	0.16275	0.16362	0.1656
930	0.12836	0.129	0.12916	0.12908	0.12999	0.13021	0.13033	0.13129	0.13213	0.13288	0.13398	0.13504	0.13526	0.13561	0.13638	0.13681	0.13764	0.13789	0.13927	0.13977	0.14032	0.14172	0.14231	0.14293	0.14367	0.14358	0.1438	0.14322	0.14373	0.14446	0.14591	0.14667	0.14811	0.1505	0.15186	0.15242	0.15274	0.15372	0.15484	0.15583	0.15688	0.1584	0.15976	0.16094	0.16183	0.16289	0.16339	0.16426	0.16624
931	0.12869	0.12933	0.1295	0.12942	0.13034	0.13057	0.1307	0.13166	0.13251	0.13326	0.13437	0.13543	0.13566	0.13602	0.1368	0.13723	0.13807	0.13833	0.13972	0.14022	0.14077	0.14218	0.14278	0.1434	0.14414	0.14406	0.14429	0.14371	0.14422	0.14496	0.14642	0.14718	0.14862	0.15101	0.15238	0.15294	0.15327	0.15426	0.15538	0.15637	0.15742	0.15895	0.1603	0.16149	0.16239	0.16344	0.16395	0.16482	0.1668
932	0.12903	0.12968	0.12984	0.12977	0.13071	0.13094	0.13107	0.13204	0.1329	0.13366	0.13477	0.13584	0.13607	0.13644	0.13722	0.13766	0.13851	0.13878	0.14018	0.14068	0.14124	0.14265	0.14326	0.14389	0.14463	0.14455	0.14479	0.14421	0.14473	0.14548	0.14695	0.14771	0.14915	0.15154	0.15291	0.15348	0.1538	0.1548	0.15592	0.15692	0.15797	0.15951	0.16086	0.16205	0.16295	0.16401	0.16452	0.16539	0.16737
933	0.12928	0.12993	0.13011	0.13004	0.13098	0.13122	0.13136	0.13233	0.13319	0.13396	0.13507	0.13615	0.13639	0.13676	0.13755	0.138	0.13886	0.13912	0.14053	0.14104	0.1416	0.14302	0.14364	0.14427	0.14502	0.14494	0.14519	0.14461	0.14514	0.14589	0.14736	0.14813	0.14956	0.15196	0.15333	0.1539	0.15423	0.15523	0.15636	0.15736	0.15841	0.15995	0.16131	0.1625	0.1634	0.16446	0.16497	0.16584	0.16783
934	0.12932	0.12998	0.13016	0.13009	0.13103	0.13128	0.13142	0.13239	0.13326	0.13404	0.13515	0.13623	0.13647	0.13685	0.13764	0.1381	0.13896	0.13923	0.14064	0.14116	0.14172	0.14315	0.14376	0.1444	0.14515	0.14508	0.14533	0.14475	0.14528	0.14604	0.14752	0.14828	0.14973	0.15213	0.1535	0.15407	0.1544	0.15541	0.15654	0.15754	0.15859	0.16014	0.16149	0.16269	0.16359	0.16465	0.16516	0.16603	0.16803
935	0.12917	0.12983	0.13001	0.12994	0.13088	0.13113	0.13127	0.13224	0.13312	0.13389	0.13501	0.13609	0.13634	0.13671	0.13751	0.13797	0.13883	0.1391	0.14052	0.14103	0.1416	0.14303	0.14365	0.14429	0.14505	0.14498	0.14523	0.14465	0.14518	0.14594	0.14742	0.14819	0.14963	0.15204	0.15342	0.15399	0.15432	0.15533	0.15646	0.15746	0.15852	0.16006	0.16142	0.16262	0.16352	0.16458	0.1651	0.16597	0.16797
936	0.12895	0.12962	0.12979	0.12972	0.13066	0.13091	0.13105	0.13202	0.1329	0.13368	0.13479	0.13588	0.13613	0.13651	0.13731	0.13776	0.13863	0.1389	0.14032	0.14084	0.14141	0.14284	0.14346	0.1441	0.14486	0.1448	0.14505	0.14447	0.145	0.14576	0.14724	0.14801	0.14947	0.15188	0.15326	0.15384	0.15416	0.15517	0.1563	0.15731	0.15837	0.15991	0.16128	0.16247	0.16337	0.16444	0.16495	0.16583	0.16783
937	0.12867	0.12934	0.12951	0.12944	0.13037	0.13062	0.13075	0.13173	0.13261	0.13339	0.13451	0.1356	0.13585	0.13623	0.13703	0.13749	0.13835	0.13863	0.14004	0.14056	0.14114	0.14258	0.1432	0.14384	0.1446	0.14454	0.14479	0.14421	0.14474	0.1455	0.14698	0.14776	0.14922	0.15164	0.15302	0.1536	0.15392	0.15493	0.15606	0.15707	0.15813	0.15968	0.16105	0.16224	0.16314	0.16421	0.16473	0.16561	0.16761
938	0.12829	0.12896	0.12913	0.12906	0.12998	0.13023	0.13036	0.13133	0.13221	0.13299	0.13412	0.13521	0.13546	0.13584	0.13664	0.13709	0.13796	0.13823	0.13964	0.14016	0.14075	0.14218	0.1428	0.14344	0.14421	0.14415	0.14439	0.14381	0.14434	0.1451	0.14659	0.14736	0.14883	0.15125	0.15264	0.15322	0.15354	0.15454	0.15568	0.15668	0.15775	0.1593	0.16067	0.16186	0.16277	0.16383	0.16435	0.16523	0.16724
939	0.12786	0.12852	0.12869	0.12862	0.12954	0.12978	0.12991	0.13088	0.13176	0.13254	0.13366	0.13475	0.135	0.13538	0.13617	0.13663	0.13749	0.13777	0.13917	0.13969	0.14028	0.14171	0.14233	0.14297	0.14374	0.14368	0.14392	0.14334	0.14386	0.14462	0.14611	0.14689	0.14836	0.15078	0.15217	0.15275	0.15307	0.15408	0.15521	0.15622	0.15728	0.15884	0.16021	0.1614	0.1623	0.16337	0.16389	0.16477	0.16678
940	0.12753	0.12819	0.12837	0.12829	0.12921	0.12945	0.12958	0.13055	0.13143	0.13221	0.13333	0.13442	0.13467	0.13504	0.13584	0.13629	0.13716	0.13743	0.13884	0.13936	0.13994	0.14138	0.142	0.14264	0.1434	0.14334	0.14358	0.143	0.14353	0.14428	0.14577	0.14655	0.14803	0.15045	0.15184	0.15242	0.15274	0.15375	0.15489	0.15589	0.15696	0.15852	0.15989	0.16108	0.16199	0.16306	0.16357	0.16446	0.16647
941	0.1275	0.12816	0.12834	0.12826	0.12918	0.12943	0.12955	0.13052	0.1314	0.13218	0.13331	0.1344	0.13465	0.13503	0.13582	0.13628	0.13714	0.13742	0.13883	0.13935	0.13993	0.14137	0.14199	0.14263	0.1434	0.14334	0.14358	0.143	0.14353	0.14429	0.14578	0.14656	0.14803	0.15046	0.15186	0.15243	0.15276	0.15377	0.15491	0.15591	0.15698	0.15854	0.15992	0.16111	0.16202	0.16309	0.16361	0.16449	0.16651
942	0.12768	0.12835	0.12853	0.12845	0.12938	0.12963	0.12976	0.13073	0.13162	0.1324	0.13353	0.13462	0.13487	0.13525	0.13605	0.13651	0.13738	0.13765	0.13907	0.13959	0.14018	0.14162	0.14224	0.14289	0.14366	0.14359	0.14384	0.14326	0.14379	0.14455	0.14605	0.14683	0.1483	0.15073	0.15213	0.15271	0.15304	0.15405	0.15519	0.1562	0.15727	0.15883	0.16021	0.1614	0.16231	0.16339	0.16391	0.16479	0.16681
943	0.12782	0.12849	0.12867	0.1286	0.12954	0.12979	0.12992	0.13089	0.13178	0.13257	0.1337	0.1348	0.13505	0.13543	0.13624	0.1367	0.13757	0.13785	0.13927	0.1398	0.14038	0.14183	0.14246	0.1431	0.14388	0.14381	0.14406	0.14348	0.14402	0.14479	0.14629	0.14707	0.14854	0.15098	0.15237	0.15296	0.15328	0.1543	0.15544	0.15646	0.15753	0.1591	0.16047	0.16167	0.16258	0.16366	0.16418	0.16507	0.16709
944	0.12776	0.12843	0.12861	0.12854	0.12948	0.12974	0.12987	0.13084	0.13173	0.13252	0.13366	0.13476	0.13501	0.13539	0.1362	0.13666	0.13754	0.13782	0.13925	0.13977	0.14036	0.14181	0.14244	0.14309	0.14386	0.1438	0.14406	0.14347	0.14401	0.14478	0.14629	0.14707	0.14854	0.15098	0.15238	0.15296	0.15329	0.15431	0.15546	0.15648	0.15755	0.15912	0.1605	0.1617	0.16261	0.16369	0.16421	0.1651	0.16713
945	0.12761	0.12828	0.12846	0.12839	0.12933	0.12959	0.12972	0.1307	0.13159	0.13238	0.13352	0.13462	0.13488	0.13526	0.13607	0.13653	0.13741	0.1377	0.13912	0.13965	0.14024	0.1417	0.14233	0.14298	0.14376	0.1437	0.14395	0.14337	0.14391	0.14468	0.14619	0.14697	0.14845	0.15089	0.1523	0.15288	0.15321	0.15424	0.15539	0.1564	0.15748	0.15905	0.16043	0.16163	0.16255	0.16363	0.16415	0.16504	0.16708
946	0.12748	0.12815	0.12834	0.12827	0.12921	0.12946	0.1296	0.13057	0.13147	0.13227	0.13341	0.13452	0.13478	0.13516	0.13597	0.13644	0.13732	0.13761	0.13904	0.13957	0.14017	0.14163	0.14226	0.14291	0.1437	0.14364	0.1439	0.14331	0.14385	0.14463	0.14615	0.14693	0.14841	0.15086	0.15227	0.15286	0.15319	0.15421	0.15537	0.15639	0.15747	0.15905	0.16043	0.16163	0.16255	0.16364	0.16416	0.16505	0.16709
947	0.12729	0.12797	0.12816	0.12809	0.12903	0.12928	0.12941	0.13039	0.1313	0.1321	0.13325	0.13436	0.13461	0.135	0.13582	0.13629	0.13717	0.13746	0.13889	0.13943	0.14003	0.14149	0.14213	0.14278	0.14357	0.14352	0.14377	0.14319	0.14373	0.14451	0.14603	0.14682	0.14831	0.15076	0.15218	0.15277	0.1531	0.15412	0.15528	0.1563	0.15739	0.15897	0.16036	0.16156	0.16248	0.16357	0.1641	0.16499	0.16703
948	0.12709	0.12777	0.12796	0.12788	0.12882	0.12908	0.12921	0.13019	0.13109	0.1319	0.13305	0.13416	0.13442	0.13481	0.13562	0.13609	0.13698	0.13727	0.1387	0.13924	0.13984	0.14131	0.14194	0.1426	0.14339	0.14334	0.1436	0.14301	0.14355	0.14434	0.14586	0.14665	0.14815	0.15061	0.15202	0.15261	0.15294	0.15397	0.15513	0.15615	0.15724	0.15883	0.16022	0.16142	0.16234	0.16343	0.16396	0.16486	0.1669
949	0.12694	0.12762	0.12781	0.12774	0.12867	0.12893	0.12906	0.13004	0.13095	0.13175	0.13291	0.13402	0.13428	0.13467	0.13549	0.13596	0.13685	0.13714	0.13858	0.13912	0.13972	0.14119	0.14182	0.14248	0.14328	0.14323	0.14349	0.1429	0.14344	0.14423	0.14576	0.14655	0.14804	0.15051	0.15193	0.15252	0.15285	0.15388	0.15504	0.15607	0.15716	0.15875	0.16014	0.16134	0.16227	0.16336	0.16389	0.16479	0.16684
950	0.12681	0.12749	0.12768	0.12761	0.12855	0.12881	0.12894	0.12992	0.13083	0.13164	0.1328	0.13392	0.13418	0.13457	0.13539	0.13586	0.13675	0.13705	0.13849	0.13903	0.13964	0.14111	0.14175	0.14241	0.14321	0.14316	0.14342	0.14283	0.14338	0.14417	0.1457	0.14649	0.148	0.15047	0.15189	0.15248	0.15282	0.15385	0.15502	0.15604	0.15713	0.15873	0.16012	0.16133	0.16226	0.16336	0.16389	0.16479	0.16684
951	0.12658	0.12726	0.12745	0.12738	0.12833	0.12859	0.12872	0.1297	0.13061	0.13143	0.13259	0.13371	0.13397	0.13436	0.13519	0.13566	0.13656	0.13685	0.1383	0.13884	0.13945	0.14093	0.14157	0.14223	0.14303	0.14299	0.14325	0.14266	0.14321	0.144	0.14554	0.14633	0.14784	0.15032	0.15175	0.15234	0.15267	0.15371	0.15488	0.15591	0.15701	0.15861	0.16	0.16121	0.16215	0.16325	0.16378	0.16468	0.16674
952	0.12647	0.12716	0.12736	0.12729	0.12823	0.1285	0.12863	0.12961	0.13053	0.13135	0.13251	0.13364	0.1339	0.1343	0.13512	0.1356	0.1365	0.13679	0.13824	0.13879	0.1394	0.14088	0.14153	0.14219	0.143	0.14295	0.14322	0.14263	0.14318	0.14398	0.14552	0.14631	0.14782	0.15031	0.15174	0.15234	0.15267	0.15371	0.15489	0.15592	0.15702	0.15862	0.16002	0.16123	0.16217	0.16327	0.1638	0.16471	0.16677
953	0.12642	0.12711	0.12731	0.12724	0.12819	0.12845	0.12858	0.12957	0.13049	0.13131	0.13248	0.1336	0.13387	0.13427	0.13509	0.13558	0.13648	0.13678	0.13823	0.13878	0.13939	0.14088	0.14153	0.1422	0.143	0.14296	0.14322	0.14263	0.14319	0.14399	0.14554	0.14633	0.14785	0.15033	0.15177	0.15237	0.1527	0.15375	0.15492	0.15596	0.15706	0.15867	0.16007	0.16129	0.16223	0.16333	0.16386	0.16477	0.16684
954	0.12622	0.12692	0.12711	0.12704	0.12799	0.12826	0.12839	0.12938	0.1303	0.13112	0.13229	0.13342	0.13369	0.13409	0.13491	0.1354	0.1363	0.1366	0.13806	0.13861	0.13922	0.14071	0.14136	0.14203	0.14284	0.1428	0.14306	0.14247	0.14303	0.14383	0.14538	0.14618	0.1477	0.15019	0.15163	0.15223	0.15257	0.15361	0.15479	0.15583	0.15693	0.15855	0.15995	0.16117	0.16211	0.16322	0.16375	0.16466	0.16674
955	0.12587	0.12657	0.12676	0.12669	0.12764	0.12791	0.12804	0.12903	0.12995	0.13077	0.13194	0.13307	0.13334	0.13374	0.13456	0.13505	0.13595	0.13625	0.13771	0.13826	0.13888	0.14037	0.14102	0.14169	0.1425	0.14246	0.14272	0.14213	0.14269	0.14349	0.14505	0.14584	0.14737	0.14986	0.15131	0.15191	0.15225	0.1533	0.15448	0.15552	0.15662	0.15824	0.15965	0.16087	0.16181	0.16292	0.16345	0.16437	0.16645
956	0.12565	0.12634	0.12654	0.12647	0.12742	0.12769	0.12781	0.1288	0.12973	0.13055	0.13172	0.13285	0.13312	0.13352	0.13435	0.13483	0.13574	0.13604	0.1375	0.13805	0.13867	0.14016	0.14081	0.14148	0.1423	0.14225	0.14252	0.14193	0.14248	0.14329	0.14485	0.14565	0.14717	0.14967	0.15112	0.15172	0.15206	0.15311	0.1543	0.15534	0.15645	0.15807	0.15948	0.1607	0.16165	0.16276	0.16329	0.1642	0.16629
957	0.12556	0.12626	0.12645	0.12638	0.12734	0.12761	0.12773	0.12872	0.12965	0.13048	0.13165	0.13278	0.13305	0.13345	0.13428	0.13477	0.13567	0.13598	0.13744	0.13799	0.13861	0.14011	0.14076	0.14143	0.14225	0.14221	0.14248	0.14188	0.14244	0.14325	0.14482	0.14561	0.14714	0.14965	0.1511	0.1517	0.15204	0.15309	0.15428	0.15532	0.15643	0.15806	0.15947	0.16069	0.16164	0.16275	0.16329	0.1642	0.1663
958	0.12549	0.12619	0.12639	0.12632	0.12727	0.12754	0.12767	0.12866	0.12959	0.13042	0.1316	0.13273	0.133	0.1334	0.13423	0.13472	0.13563	0.13594	0.1374	0.13795	0.13857	0.14007	0.14073	0.1414	0.14223	0.14218	0.14245	0.14186	0.14242	0.14323	0.1448	0.1456	0.14713	0.14964	0.15109	0.1517	0.15204	0.15309	0.15428	0.15533	0.15644	0.15807	0.15948	0.16071	0.16166	0.16277	0.16331	0.16423	0.16632
959	0.1254	0.1261	0.1263	0.12623	0.12718	0.12745	0.12758	0.12857	0.1295	0.13033	0.13151	0.13265	0.13293	0.13332	0.13416	0.13464	0.13556	0.13586	0.13732	0.13788	0.13851	0.14001	0.14066	0.14134	0.14217	0.14212	0.14239	0.1418	0.14236	0.14317	0.14474	0.14554	0.14708	0.14959	0.15105	0.15165	0.152	0.15305	0.15424	0.15529	0.15641	0.15804	0.15945	0.16068	0.16163	0.16275	0.16329	0.16421	0.16631
960	0.12527	0.12597	0.12617	0.1261	0.12705	0.12733	0.12745	0.12845	0.12938	0.13021	0.13139	0.13253	0.1328	0.1332	0.13403	0.13452	0.13543	0.13574	0.1372	0.13776	0.13839	0.13989	0.14054	0.14122	0.14205	0.142	0.14227	0.14168	0.14224	0.14306	0.14463	0.14543	0.14696	0.14948	0.15094	0.15154	0.15189	0.15295	0.15414	0.15519	0.1563	0.15794	0.15935	0.16058	0.16153	0.16265	0.16319	0.16411	0.16621
961	0.12514	0.12584	0.12604	0.12597	0.12692	0.1272	0.12732	0.12831	0.12925	0.13008	0.13126	0.13239	0.13267	0.13307	0.1339	0.13439	0.1353	0.13561	0.13707	0.13763	0.13825	0.13976	0.14041	0.14109	0.14192	0.14187	0.14214	0.14155	0.14211	0.14293	0.1445	0.1453	0.14683	0.14935	0.15081	0.15142	0.15176	0.15282	0.15401	0.15507	0.15618	0.15781	0.15923	0.16046	0.16141	0.16253	0.16307	0.16399	0.16609
962	0.12505	0.12575	0.12595	0.12588	0.12684	0.12711	0.12723	0.12823	0.12916	0.12999	0.13117	0.13231	0.13259	0.13298	0.13382	0.1343	0.13522	0.13553	0.13699	0.13755	0.13817	0.13968	0.14033	0.14101	0.14184	0.14179	0.14207	0.14147	0.14203	0.14285	0.14442	0.14522	0.14676	0.14928	0.15074	0.15135	0.15169	0.15275	0.15395	0.155	0.15612	0.15775	0.15917	0.1604	0.16136	0.16248	0.16301	0.16393	0.16604
963	0.12502	0.12572	0.12592	0.12585	0.12681	0.12708	0.1272	0.1282	0.12913	0.12997	0.13115	0.13229	0.13256	0.13296	0.13379	0.13428	0.1352	0.13551	0.13697	0.13753	0.13815	0.13966	0.14032	0.141	0.14183	0.14178	0.14205	0.14145	0.14201	0.14283	0.14441	0.14521	0.14675	0.14927	0.15074	0.15134	0.15169	0.15275	0.15394	0.155	0.15611	0.15775	0.15917	0.1604	0.16136	0.16248	0.16302	0.16394	0.16605
964	0.1249	0.1256	0.1258	0.12572	0.12668	0.12695	0.12707	0.12807	0.129	0.12983	0.13101	0.13215	0.13242	0.13282	0.13365	0.13414	0.13505	0.13536	0.13682	0.13738	0.138	0.13951	0.14016	0.14084	0.14167	0.14162	0.14189	0.14129	0.14185	0.14267	0.14425	0.14505	0.14659	0.14911	0.15058	0.15118	0.15153	0.15259	0.15378	0.15484	0.15595	0.15759	0.15901	0.16024	0.1612	0.16233	0.16286	0.16378	0.16589
965	0.12472	0.12542	0.12562	0.12554	0.1265	0.12676	0.12688	0.12788	0.1288	0.12963	0.13082	0.13195	0.13223	0.13262	0.13345	0.13393	0.13484	0.13515	0.13661	0.13716	0.13779	0.13929	0.13994	0.14062	0.14145	0.1414	0.14166	0.14106	0.14162	0.14244	0.14401	0.14481	0.14635	0.14888	0.15034	0.15095	0.15129	0.15235	0.15355	0.1546	0.15572	0.15736	0.15878	0.16001	0.16096	0.16209	0.16262	0.16354	0.16566
966	0.1246	0.1253	0.12549	0.12542	0.12637	0.12664	0.12675	0.12775	0.12867	0.1295	0.13069	0.13182	0.13209	0.13249	0.13331	0.13379	0.1347	0.13501	0.13647	0.13702	0.13764	0.13915	0.1398	0.14048	0.14131	0.14125	0.14152	0.14092	0.14148	0.14229	0.14387	0.14466	0.14621	0.14873	0.1502	0.1508	0.15115	0.1522	0.1534	0.15445	0.15557	0.15721	0.15863	0.15986	0.16082	0.16194	0.16247	0.1634	0.16551
967	0.12453	0.12523	0.12542	0.12535	0.1263	0.12656	0.12668	0.12767	0.1286	0.12943	0.13061	0.13174	0.13202	0.13241	0.13324	0.13372	0.13463	0.13493	0.13639	0.13694	0.13757	0.13907	0.13972	0.1404	0.14123	0.14117	0.14144	0.14084	0.1414	0.14221	0.14379	0.14459	0.14613	0.14866	0.15012	0.15073	0.15107	0.15213	0.15332	0.15438	0.15549	0.15713	0.15855	0.15978	0.16074	0.16186	0.1624	0.16332	0.16544
968	0.12443	0.12512	0.12532	0.12524	0.12619	0.12646	0.12657	0.12757	0.12849	0.12932	0.13051	0.13164	0.13191	0.1323	0.13313	0.13361	0.13452	0.13482	0.13628	0.13683	0.13746	0.13896	0.13961	0.14029	0.14112	0.14106	0.14133	0.14073	0.14129	0.1421	0.14367	0.14447	0.14602	0.14854	0.15001	0.15061	0.15096	0.15201	0.15321	0.15426	0.15538	0.15702	0.15844	0.15967	0.16063	0.16175	0.16229	0.16321	0.16532
969	0.12434	0.12504	0.12523	0.12515	0.1261	0.12637	0.12648	0.12747	0.1284	0.12923	0.13041	0.13154	0.13182	0.13221	0.13303	0.13351	0.13442	0.13472	0.13618	0.13673	0.13736	0.13886	0.13951	0.14019	0.14102	0.14096	0.14122	0.14062	0.14118	0.14199	0.14357	0.14437	0.14591	0.14844	0.1499	0.15051	0.15085	0.15191	0.1531	0.15416	0.15527	0.15691	0.15834	0.15957	0.16052	0.16165	0.16218	0.1631	0.16522
970	0.12436	0.12506	0.12526	0.12518	0.12613	0.12639	0.1265	0.1275	0.12843	0.12925	0.13044	0.13157	0.13184	0.13223	0.13306	0.13353	0.13444	0.13475	0.1362	0.13675	0.13738	0.13889	0.13953	0.14021	0.14104	0.14098	0.14124	0.14064	0.1412	0.14201	0.14359	0.14438	0.14593	0.14846	0.14992	0.15053	0.15087	0.15193	0.15312	0.15418	0.15529	0.15693	0.15835	0.15959	0.16054	0.16167	0.1622	0.16312	0.16524
971	0.12453	0.12523	0.12542	0.12535	0.1263	0.12656	0.12667	0.12767	0.12859	0.12942	0.13061	0.13174	0.13201	0.1324	0.13323	0.1337	0.13461	0.13492	0.13637	0.13693	0.13755	0.13906	0.1397	0.14038	0.14121	0.14115	0.14142	0.14082	0.14137	0.14218	0.14376	0.14456	0.1461	0.14863	0.15009	0.1507	0.15104	0.1521	0.15329	0.15435	0.15546	0.1571	0.15852	0.15975	0.16071	0.16183	0.16237	0.16329	0.16541
972	0.12473	0.12544	0.12563	0.12555	0.12651	0.12677	0.12689	0.12788	0.12881	0.12964	0.13083	0.13196	0.13223	0.13263	0.13345	0.13393	0.13484	0.13515	0.13661	0.13716	0.13778	0.13929	0.13994	0.14062	0.14145	0.14139	0.14166	0.14106	0.14161	0.14243	0.144	0.1448	0.14634	0.14887	0.15034	0.15094	0.15129	0.15234	0.15354	0.1546	0.15571	0.15735	0.15877	0.16	0.16096	0.16208	0.16262	0.16354	0.16566
973	0.1249	0.12561	0.1258	0.12573	0.12669	0.12695	0.12707	0.12807	0.129	0.12983	0.13102	0.13215	0.13243	0.13282	0.13365	0.13413	0.13504	0.13535	0.13681	0.13737	0.13799	0.1395	0.14015	0.14083	0.14166	0.1416	0.14187	0.14127	0.14183	0.14264	0.14422	0.14502	0.14656	0.14909	0.15056	0.15117	0.15151	0.15257	0.15376	0.15482	0.15593	0.15758	0.159	0.16023	0.16119	0.16231	0.16285	0.16377	0.16589
974	0.12502	0.12573	0.12592	0.12585	0.12681	0.12708	0.1272	0.1282	0.12913	0.12996	0.13115	0.13228	0.13256	0.13295	0.13378	0.13427	0.13518	0.13549	0.13695	0.13751	0.13813	0.13965	0.1403	0.14097	0.14181	0.14175	0.14202	0.14142	0.14198	0.14279	0.14437	0.14517	0.14671	0.14924	0.1507	0.15131	0.15166	0.15272	0.15391	0.15497	0.15608	0.15773	0.15915	0.16038	0.16134	0.16246	0.163	0.16392	0.16604
975	0.12511	0.12582	0.12601	0.12594	0.1269	0.12718	0.12729	0.1283	0.12923	0.13006	0.13125	0.13238	0.13266	0.13306	0.13389	0.13437	0.13529	0.13559	0.13706	0.13762	0.13824	0.13976	0.1404	0.14108	0.14192	0.14186	0.14213	0.14153	0.14209	0.1429	0.14448	0.14528	0.14682	0.14935	0.15082	0.15143	0.15177	0.15283	0.15403	0.15508	0.1562	0.15784	0.15926	0.16049	0.16145	0.16257	0.16311	0.16403	0.16615
976	0.12531	0.12602	0.12621	0.12614	0.12711	0.12738	0.1275	0.1285	0.12944	0.13027	0.13145	0.13259	0.13287	0.13327	0.1341	0.13458	0.1355	0.13581	0.13728	0.13784	0.13846	0.13998	0.14063	0.14131	0.14214	0.14208	0.14235	0.14175	0.14232	0.14313	0.14471	0.1455	0.14705	0.14958	0.15104	0.15165	0.152	0.15305	0.15425	0.15531	0.15642	0.15807	0.15948	0.16072	0.16168	0.1628	0.16333	0.16425	0.16637
977	0.1254	0.12611	0.1263	0.12623	0.12719	0.12746	0.12758	0.12858	0.12952	0.13035	0.13154	0.13268	0.13296	0.13335	0.13418	0.13466	0.13558	0.13589	0.13736	0.13792	0.13854	0.14006	0.14071	0.14139	0.14222	0.14216	0.14243	0.14183	0.14239	0.14321	0.14479	0.14558	0.14713	0.14966	0.15112	0.15173	0.15207	0.15313	0.15433	0.15538	0.15649	0.15814	0.15955	0.16079	0.16175	0.16287	0.1634	0.16432	0.16644
978	0.12525	0.12595	0.12614	0.12607	0.12703	0.1273	0.12741	0.12842	0.12935	0.13018	0.13136	0.1325	0.13278	0.13317	0.134	0.13448	0.13539	0.1357	0.13717	0.13772	0.13834	0.13986	0.1405	0.14118	0.14202	0.14196	0.14222	0.14162	0.14218	0.14299	0.14457	0.14536	0.14691	0.14944	0.1509	0.15151	0.15185	0.1529	0.1541	0.15516	0.15627	0.15791	0.15933	0.16056	0.16152	0.16264	0.16317	0.16409	0.16621
979	0.12517	0.12587	0.12606	0.12599	0.12695	0.12721	0.12733	0.12833	0.12926	0.13009	0.13127	0.13241	0.13268	0.13308	0.1339	0.13438	0.1353	0.1356	0.13707	0.13762	0.13824	0.13976	0.1404	0.14108	0.14191	0.14185	0.14212	0.14152	0.14207	0.14288	0.14446	0.14525	0.1468	0.14933	0.15079	0.1514	0.15174	0.15279	0.15399	0.15504	0.15615	0.15779	0.15921	0.16044	0.1614	0.16252	0.16305	0.16397	0.16609
980	0.12529	0.126	0.12619	0.12611	0.12707	0.12734	0.12745	0.12845	0.12938	0.13021	0.1314	0.13253	0.13281	0.1332	0.13403	0.13451	0.13542	0.13573	0.13719	0.13775	0.13837	0.13988	0.14053	0.1412	0.14204	0.14198	0.14224	0.14164	0.1422	0.14301	0.14458	0.14538	0.14692	0.14945	0.15091	0.15152	0.15186	0.15291	0.15411	0.15517	0.15627	0.15791	0.15933	0.16056	0.16152	0.16264	0.16317	0.16409	0.16621
981	0.12542	0.12613	0.12632	0.12624	0.1272	0.12747	0.12758	0.12858	0.12951	0.13034	0.13153	0.13266	0.13294	0.13333	0.13416	0.13463	0.13555	0.13586	0.13732	0.13787	0.13849	0.14001	0.14065	0.14133	0.14216	0.1421	0.14236	0.14176	0.14232	0.14312	0.1447	0.14549	0.14704	0.14957	0.15103	0.15164	0.15198	0.15303	0.15422	0.15528	0.15639	0.15803	0.15944	0.16067	0.16163	0.16275	0.16328	0.1642	0.16632
982	0.12538	0.12609	0.12628	0.1262	0.12716	0.12742	0.12753	0.12854	0.12946	0.13029	0.13147	0.13261	0.13288	0.13327	0.13409	0.13457	0.13548	0.13579	0.13725	0.1378	0.13842	0.13993	0.14057	0.14125	0.14208	0.14202	0.14228	0.14168	0.14223	0.14304	0.14461	0.1454	0.14695	0.14947	0.15093	0.15154	0.15188	0.15293	0.15412	0.15518	0.15628	0.15792	0.15934	0.16057	0.16152	0.16264	0.16317	0.16409	0.16621
983	0.12531	0.12602	0.1262	0.12613	0.12708	0.12735	0.12745	0.12846	0.12938	0.1302	0.13139	0.13252	0.13279	0.13318	0.134	0.13447	0.13538	0.13569	0.13714	0.1377	0.13831	0.13982	0.14046	0.14113	0.14197	0.1419	0.14216	0.14156	0.14211	0.14291	0.14448	0.14527	0.14681	0.14934	0.15079	0.1514	0.15174	0.15279	0.15398	0.15503	0.15614	0.15777	0.15919	0.16042	0.16137	0.16249	0.16302	0.16394	0.16605
984	0.12524	0.12594	0.12613	0.12605	0.12701	0.12727	0.12737	0.12837	0.1293	0.13012	0.1313	0.13243	0.1327	0.13309	0.13391	0.13438	0.13528	0.13559	0.13704	0.13759	0.13821	0.13971	0.14035	0.14103	0.14186	0.14179	0.14205	0.14145	0.142	0.1428	0.14437	0.14516	0.1467	0.14922	0.15067	0.15128	0.15162	0.15267	0.15386	0.15491	0.15602	0.15765	0.15907	0.1603	0.16125	0.16237	0.1629	0.16381	0.16593
985	0.12527	0.12598	0.12616	0.12608	0.12704	0.1273	0.1274	0.12841	0.12933	0.13015	0.13133	0.13246	0.13274	0.13312	0.13394	0.13441	0.13532	0.13562	0.13708	0.13763	0.13824	0.13975	0.14039	0.14106	0.14189	0.14182	0.14208	0.14148	0.14203	0.14283	0.1444	0.14519	0.14673	0.14926	0.15071	0.15132	0.15166	0.15271	0.1539	0.15495	0.15605	0.15769	0.1591	0.16033	0.16129	0.16241	0.16293	0.16385	0.16597
986	0.12545	0.12616	0.12634	0.12626	0.12722	0.12748	0.12759	0.12859	0.12952	0.13034	0.13152	0.13265	0.13293	0.13332	0.13413	0.1346	0.13551	0.13582	0.13727	0.13783	0.13844	0.13995	0.14059	0.14126	0.1421	0.14202	0.14228	0.14168	0.14223	0.14303	0.1446	0.14539	0.14694	0.14946	0.15091	0.15152	0.15186	0.15291	0.1541	0.15515	0.15626	0.15789	0.15931	0.16054	0.16149	0.16261	0.16314	0.16405	0.16617
987	0.12563	0.12633	0.12651	0.12644	0.1274	0.12766	0.12776	0.12877	0.12969	0.13051	0.13169	0.13282	0.1331	0.13349	0.13431	0.13478	0.13569	0.13599	0.13745	0.138	0.13861	0.14012	0.14076	0.14143	0.14227	0.14219	0.14245	0.14185	0.1424	0.1432	0.14477	0.14556	0.1471	0.14962	0.15108	0.15169	0.15203	0.15307	0.15426	0.15531	0.15641	0.15805	0.15946	0.16069	0.16165	0.16276	0.16329	0.1642	0.16632
988	0.1257	0.1264	0.12658	0.1265	0.12746	0.12772	0.12783	0.12884	0.12976	0.13058	0.13176	0.13288	0.13316	0.13355	0.13437	0.13484	0.13575	0.13605	0.13751	0.13806	0.13867	0.14018	0.14082	0.14149	0.14232	0.14225	0.1425	0.14191	0.14246	0.14325	0.14482	0.14561	0.14715	0.14967	0.15112	0.15173	0.15207	0.15311	0.1543	0.15535	0.15645	0.15808	0.1595	0.16073	0.16168	0.1628	0.16332	0.16424	0.16635
989	0.12577	0.12648	0.12666	0.12658	0.12754	0.1278	0.12791	0.12891	0.12984	0.13065	0.13183	0.13296	0.13323	0.13362	0.13444	0.13491	0.13582	0.13612	0.13757	0.13812	0.13874	0.14024	0.14088	0.14155	0.14238	0.14231	0.14256	0.14197	0.14251	0.14331	0.14487	0.14566	0.1472	0.14972	0.15117	0.15178	0.15212	0.15316	0.15435	0.1554	0.1565	0.15813	0.15954	0.16077	0.16172	0.16284	0.16336	0.16428	0.16639
990	0.1259	0.1266	0.12678	0.1267	0.12766	0.12792	0.12802	0.12903	0.12995	0.13077	0.13195	0.13307	0.13335	0.13374	0.13455	0.13502	0.13593	0.13623	0.13768	0.13823	0.13884	0.14035	0.14098	0.14165	0.14248	0.1424	0.14266	0.14206	0.14261	0.1434	0.14497	0.14575	0.14729	0.14981	0.15126	0.15187	0.1522	0.15324	0.15443	0.15548	0.15658	0.15821	0.15962	0.16085	0.1618	0.16291	0.16344	0.16435	0.16646
991	0.12587	0.12657	0.12675	0.12667	0.12762	0.12788	0.12798	0.12898	0.1299	0.13072	0.13189	0.13302	0.13329	0.13368	0.13449	0.13495	0.13586	0.13616	0.13761	0.13816	0.13877	0.14027	0.1409	0.14157	0.1424	0.14232	0.14258	0.14198	0.14252	0.14331	0.14487	0.14566	0.1472	0.14971	0.15116	0.15177	0.1521	0.15314	0.15433	0.15538	0.15647	0.1581	0.15951	0.16074	0.16169	0.1628	0.16332	0.16424	0.16634
992	0.12585	0.12655	0.12673	0.12665	0.1276	0.12786	0.12796	0.12896	0.12988	0.13069	0.13186	0.13299	0.13326	0.13365	0.13445	0.13492	0.13582	0.13612	0.13757	0.13811	0.13872	0.14022	0.14086	0.14152	0.14235	0.14227	0.14252	0.14193	0.14247	0.14326	0.14482	0.14561	0.14714	0.14965	0.1511	0.15171	0.15204	0.15308	0.15426	0.15531	0.15641	0.15803	0.15944	0.16067	0.16162	0.16273	0.16325	0.16417	0.16627
993	0.12603	0.12673	0.12691	0.12683	0.12779	0.12804	0.12814	0.12915	0.13007	0.13088	0.13205	0.13317	0.13345	0.13383	0.13464	0.13511	0.13601	0.13631	0.13776	0.1383	0.13891	0.14041	0.14104	0.14171	0.14254	0.14246	0.14271	0.14212	0.14266	0.14345	0.145	0.14579	0.14733	0.14984	0.15128	0.15189	0.15222	0.15326	0.15444	0.15549	0.15658	0.15821	0.15961	0.16084	0.16179	0.1629	0.16342	0.16433	0.16644
994	0.12631	0.12701	0.12719	0.12711	0.12807	0.12832	0.12843	0.12943	0.13035	0.13116	0.13233	0.13346	0.13373	0.13412	0.13493	0.1354	0.1363	0.1366	0.13805	0.1386	0.1392	0.1407	0.14134	0.142	0.14283	0.14275	0.14301	0.14241	0.14295	0.14374	0.14529	0.14608	0.14761	0.15012	0.15156	0.15217	0.1525	0.15354	0.15472	0.15577	0.15686	0.15848	0.15988	0.16111	0.16206	0.16316	0.16368	0.16459	0.16669
995	0.12632	0.12702	0.1272	0.12712	0.12807	0.12833	0.12843	0.12944	0.13036	0.13116	0.13233	0.13346	0.13373	0.13412	0.13493	0.13539	0.13629	0.13659	0.13804	0.13858	0.13919	0.14069	0.14132	0.14199	0.14281	0.14273	0.14298	0.14239	0.14293	0.14371	0.14527	0.14605	0.14758	0.15009	0.15153	0.15214	0.15247	0.1535	0.15468	0.15573	0.15682	0.15844	0.15984	0.16107	0.16202	0.16312	0.16364	0.16455	0.16665
996	0.1263	0.12699	0.12717	0.12709	0.12804	0.12829	0.12839	0.1294	0.13031	0.13112	0.13229	0.13341	0.13368	0.13406	0.13487	0.13533	0.13623	0.13653	0.13797	0.13852	0.13912	0.14062	0.14125	0.14191	0.14274	0.14265	0.14291	0.14231	0.14285	0.14363	0.14518	0.14597	0.1475	0.15	0.15144	0.15204	0.15238	0.15341	0.15459	0.15563	0.15672	0.15834	0.15974	0.16097	0.16191	0.16302	0.16354	0.16445	0.16655
997	0.12645	0.12714	0.12731	0.12723	0.12819	0.12844	0.12854	0.12954	0.13046	0.13126	0.13243	0.13355	0.13382	0.13421	0.13501	0.13547	0.13637	0.13667	0.13811	0.13866	0.13926	0.14076	0.14138	0.14205	0.14287	0.14279	0.14304	0.14244	0.14298	0.14376	0.14531	0.1461	0.14762	0.15013	0.15156	0.15217	0.1525	0.15353	0.15471	0.15575	0.15684	0.15846	0.15986	0.16108	0.16203	0.16313	0.16365	0.16456	0.16666
998	0.12676	0.12746	0.12764	0.12755	0.12851	0.12876	0.12886	0.12987	0.13079	0.13159	0.13276	0.13388	0.13416	0.13454	0.13535	0.13581	0.13671	0.13701	0.13846	0.139	0.1396	0.1411	0.14173	0.1424	0.14322	0.14314	0.14339	0.1428	0.14333	0.14411	0.14566	0.14645	0.14798	0.15048	0.15191	0.15252	0.15285	0.15388	0.15506	0.1561	0.15718	0.1588	0.1602	0.16142	0.16237	0.16347	0.16399	0.1649	0.16699
999	0.12791	0.12861	0.12879	0.12871	0.12969	0.12995	0.13006	0.13107	0.132	0.13281	0.13398	0.13511	0.13539	0.13578	0.13659	0.13706	0.13797	0.13828	0.13974	0.14028	0.14088	0.14239	0.14302	0.14369	0.14452	0.14444	0.1447	0.14411	0.14465	0.14543	0.14699	0.14777	0.14929	0.15179	0.15322	0.15383	0.15416	0.15519	0.15637	0.15742	0.1585	0.16012	0.16151	0.16274	0.16368	0.16478	0.1653	0.1662	0.1683
1000	0.12433	0.12501	0.12517	0.12507	0.12598	0.12621	0.12629	0.12727	0.12817	0.12896	0.13012	0.13123	0.13148	0.13186	0.13264	0.13309	0.13396	0.13424	0.13565	0.13619	0.13679	0.13826	0.13888	0.13954	0.14035	0.14027	0.1405	0.1399	0.14042	0.14118	0.1427	0.14351	0.14505	0.14754	0.14898	0.14957	0.1499	0.15091	0.15208	0.15311	0.1542	0.15581	0.15722	0.15843	0.15937	0.16046	0.16098	0.1619	0.16398
1001	0.11863	0.11927	0.11941	0.11928	0.12009	0.12026	0.1203	0.12122	0.12206	0.12282	0.12396	0.12502	0.12522	0.12557	0.1263	0.1267	0.12751	0.12776	0.12908	0.12958	0.13018	0.13159	0.13219	0.13281	0.13359	0.1335	0.13368	0.13308	0.13356	0.13428	0.13575	0.13658	0.13813	0.14058	0.14202	0.14259	0.1429	0.14388	0.14503	0.14603	0.14712	0.14871	0.15013	0.1513	0.15223	0.1533	0.15383	0.15477	0.15681
1002	0.11434	0.11494	0.11507	0.11492	0.11565	0.11577	0.11579	0.11665	0.11746	0.11818	0.1193	0.12031	0.12048	0.1208	0.12149	0.12185	0.12261	0.12284	0.12409	0.12456	0.12514	0.12651	0.12708	0.12768	0.12842	0.12833	0.12848	0.12788	0.12833	0.12902	0.13043	0.13127	0.13283	0.13522	0.13666	0.13721	0.1375	0.13845	0.13958	0.14055	0.14164	0.14321	0.14462	0.14577	0.14668	0.14773	0.14826	0.14921	0.15121
1003	0.11547	0.11608	0.11621	0.11606	0.11682	0.11695	0.11697	0.11784	0.11866	0.11939	0.12051	0.12154	0.12171	0.12204	0.12274	0.12311	0.12388	0.12411	0.12538	0.12586	0.12644	0.12782	0.12839	0.129	0.12975	0.12966	0.12981	0.12922	0.12968	0.13037	0.13179	0.13263	0.13419	0.1366	0.13803	0.13858	0.13888	0.13984	0.14097	0.14195	0.14304	0.14461	0.14603	0.14718	0.1481	0.14915	0.14968	0.15063	0.15264
1004	0.11553	0.11613	0.11626	0.11612	0.11687	0.117	0.11702	0.1179	0.11871	0.11944	0.12057	0.12159	0.12176	0.12209	0.12279	0.12316	0.12393	0.12416	0.12542	0.12591	0.12649	0.12787	0.12844	0.12905	0.12979	0.1297	0.12986	0.12926	0.12972	0.13041	0.13184	0.13268	0.13423	0.13664	0.13807	0.13862	0.13892	0.13987	0.14101	0.14199	0.14307	0.14464	0.14606	0.14721	0.14813	0.14918	0.14971	0.15066	0.15267
1005	0.11559	0.1162	0.11633	0.11618	0.11693	0.11706	0.11708	0.11796	0.11877	0.1195	0.12062	0.12165	0.12182	0.12215	0.12285	0.12321	0.12398	0.12422	0.12548	0.12596	0.12654	0.12792	0.12849	0.1291	0.12984	0.12975	0.12991	0.12931	0.12977	0.13046	0.13188	0.13272	0.13427	0.13668	0.13811	0.13867	0.13896	0.13991	0.14105	0.14203	0.14311	0.14468	0.1461	0.14725	0.14817	0.14922	0.14974	0.15069	0.1527
1006	0.11568	0.11628	0.11641	0.11627	0.11702	0.11715	0.11716	0.11804	0.11886	0.11958	0.12071	0.12173	0.1219	0.12223	0.12293	0.12329	0.12406	0.1243	0.12556	0.12604	0.12662	0.12799	0.12857	0.12917	0.12992	0.12983	0.12998	0.12939	0.12984	0.13053	0.13195	0.13279	0.13434	0.13675	0.13818	0.13873	0.13903	0.13998	0.14111	0.14209	0.14317	0.14474	0.14615	0.1473	0.14822	0.14927	0.1498	0.15074	0.15275
1007	0.11575	0.11636	0.11648	0.11634	0.11709	0.11722	0.11724	0.11812	0.11893	0.11965	0.12078	0.1218	0.12197	0.12229	0.123	0.12336	0.12413	0.12436	0.12562	0.1261	0.12668	0.12806	0.12863	0.12923	0.12998	0.12989	0.13004	0.12945	0.1299	0.13059	0.13201	0.13285	0.1344	0.1368	0.13823	0.13878	0.13908	0.14003	0.14116	0.14213	0.14322	0.14479	0.1462	0.14735	0.14826	0.14931	0.14984	0.15078	0.15279
1008	0.11582	0.11643	0.11655	0.11641	0.11716	0.11729	0.11731	0.11818	0.119	0.11972	0.12084	0.12186	0.12203	0.12236	0.12306	0.12342	0.12419	0.12442	0.12568	0.12616	0.12674	0.12812	0.12869	0.12929	0.13003	0.12994	0.13009	0.1295	0.12996	0.13064	0.13206	0.1329	0.13445	0.13685	0.13828	0.13883	0.13912	0.14007	0.1412	0.14218	0.14326	0.14483	0.14624	0.14739	0.1483	0.14935	0.14987	0.15082	0.15282
1009	0.11592	0.11653	0.11666	0.11651	0.11726	0.11739	0.11741	0.11829	0.1191	0.11982	0.12094	0.12196	0.12213	0.12246	0.12316	0.12352	0.12429	0.12452	0.12578	0.12626	0.12684	0.12821	0.12878	0.12938	0.13013	0.13003	0.13019	0.12959	0.13005	0.13073	0.13215	0.13299	0.13453	0.13693	0.13836	0.13891	0.13921	0.14015	0.14128	0.14226	0.14334	0.14491	0.14631	0.14746	0.14838	0.14943	0.14995	0.15089	0.1529
1010	0.11606	0.11667	0.11679	0.11665	0.1174	0.11753	0.11754	0.11842	0.11923	0.11996	0.12108	0.1221	0.12227	0.1226	0.1233	0.12365	0.12442	0.12465	0.12591	0.12639	0.12697	0.12834	0.12891	0.12952	0.13026	0.13017	0.13032	0.12972	0.13018	0.13086	0.13228	0.13311	0.13466	0.13706	0.13849	0.13904	0.13933	0.14028	0.14141	0.14238	0.14346	0.14503	0.14643	0.14758	0.1485	0.14954	0.15007	0.15101	0.15301
1011	0.11619	0.1168	0.11692	0.11678	0.11753	0.11766	0.11767	0.11855	0.11936	0.12009	0.12121	0.12222	0.1224	0.12272	0.12342	0.12378	0.12455	0.12478	0.12604	0.12652	0.1271	0.12847	0.12904	0.12964	0.13038	0.13029	0.13044	0.12985	0.1303	0.13098	0.1324	0.13324	0.13478	0.13718	0.1386	0.13916	0.13945	0.1404	0.14152	0.1425	0.14357	0.14514	0.14655	0.1477	0.14861	0.14965	0.15018	0.15112	0.15312
1012	0.11631	0.11691	0.11704	0.11689	0.11764	0.11777	0.11779	0.11867	0.11948	0.1202	0.12132	0.12234	0.12251	0.12284	0.12354	0.1239	0.12466	0.12489	0.12615	0.12663	0.12721	0.12858	0.12915	0.12975	0.13049	0.1304	0.13055	0.12996	0.13041	0.13109	0.1325	0.13334	0.13488	0.13728	0.13871	0.13926	0.13955	0.14049	0.14162	0.14259	0.14367	0.14523	0.14664	0.14779	0.1487	0.14975	0.15027	0.15121	0.15321
1013	0.1164	0.117	0.11713	0.11698	0.11773	0.11786	0.11788	0.11876	0.11957	0.12029	0.1214	0.12242	0.1226	0.12292	0.12362	0.12398	0.12475	0.12497	0.12623	0.12671	0.12729	0.12866	0.12923	0.12983	0.13057	0.13047	0.13062	0.13003	0.13049	0.13116	0.13258	0.13341	0.13496	0.13735	0.13877	0.13932	0.13962	0.14056	0.14169	0.14266	0.14373	0.1453	0.1467	0.14785	0.14876	0.1498	0.15033	0.15127	0.15326
1014	0.11642	0.11702	0.11715	0.117	0.11775	0.11787	0.11789	0.11877	0.11958	0.1203	0.12141	0.12243	0.1226	0.12293	0.12363	0.12398	0.12475	0.12498	0.12623	0.12671	0.12729	0.12866	0.12922	0.12982	0.13056	0.13047	0.13062	0.13003	0.13048	0.13116	0.13257	0.1334	0.13494	0.13734	0.13876	0.13931	0.1396	0.14054	0.14167	0.14264	0.14371	0.14527	0.14668	0.14782	0.14874	0.14978	0.1503	0.15124	0.15323
1015	0.11642	0.11702	0.11714	0.117	0.11774	0.11787	0.11789	0.11877	0.11957	0.12029	0.1214	0.12242	0.12259	0.12291	0.12361	0.12397	0.12473	0.12496	0.12621	0.12669	0.12726	0.12863	0.1292	0.1298	0.13053	0.13044	0.13059	0.13	0.13045	0.13112	0.13253	0.13337	0.13491	0.1373	0.13872	0.13927	0.13956	0.1405	0.14162	0.14259	0.14366	0.14522	0.14663	0.14777	0.14868	0.14972	0.15024	0.15118	0.15318
1016	0.11644	0.11704	0.11716	0.11701	0.11776	0.11788	0.1179	0.11878	0.11958	0.1203	0.12141	0.12242	0.1226	0.12292	0.12361	0.12397	0.12473	0.12496	0.12621	0.12669	0.12726	0.12863	0.12919	0.12979	0.13053	0.13043	0.13058	0.12999	0.13044	0.13111	0.13252	0.13335	0.13489	0.13728	0.13869	0.13924	0.13954	0.14048	0.1416	0.14257	0.14364	0.14519	0.1466	0.14774	0.14865	0.14969	0.15021	0.15115	0.15314
1017	0.11649	0.11709	0.11721	0.11706	0.11781	0.11793	0.11795	0.11883	0.11963	0.12034	0.12145	0.12247	0.12264	0.12296	0.12365	0.12401	0.12477	0.12499	0.12625	0.12672	0.12729	0.12865	0.12922	0.12982	0.13055	0.13045	0.1306	0.13001	0.13046	0.13113	0.13254	0.13337	0.13491	0.13729	0.13871	0.13926	0.13955	0.14049	0.14161	0.14258	0.14365	0.1452	0.1466	0.14775	0.14865	0.14969	0.15021	0.15115	0.15314
1018	0.11657	0.11717	0.11729	0.11714	0.11789	0.11801	0.11803	0.11891	0.11971	0.12042	0.12153	0.12254	0.12271	0.12303	0.12373	0.12408	0.12484	0.12507	0.12632	0.12679	0.12736	0.12872	0.12929	0.12988	0.13062	0.13052	0.13067	0.13008	0.13052	0.1312	0.1326	0.13343	0.13497	0.13735	0.13876	0.13931	0.1396	0.14054	0.14166	0.14263	0.1437	0.14525	0.14665	0.14779	0.1487	0.14974	0.15026	0.15119	0.15318
1019	0.11668	0.11728	0.1174	0.11726	0.118	0.11812	0.11814	0.11902	0.11982	0.12053	0.12164	0.12265	0.12282	0.12314	0.12384	0.12419	0.12495	0.12518	0.12643	0.1269	0.12747	0.12883	0.12939	0.12999	0.13072	0.13062	0.13077	0.13018	0.13063	0.1313	0.1327	0.13353	0.13507	0.13745	0.13886	0.13941	0.1397	0.14064	0.14175	0.14272	0.14379	0.14534	0.14674	0.14788	0.14879	0.14983	0.15034	0.15128	0.15326
1020	0.11678	0.11738	0.1175	0.11735	0.1181	0.11822	0.11824	0.11912	0.11992	0.12063	0.12174	0.12275	0.12292	0.12324	0.12393	0.12428	0.12504	0.12527	0.12652	0.12699	0.12756	0.12892	0.12948	0.13008	0.13081	0.13071	0.13086	0.13027	0.13072	0.13138	0.13278	0.13362	0.13515	0.13753	0.13894	0.13949	0.13978	0.14071	0.14183	0.1428	0.14386	0.14541	0.14681	0.14795	0.14886	0.14989	0.15041	0.15135	0.15333
1021	0.11684	0.11744	0.11756	0.11741	0.11816	0.11828	0.1183	0.11917	0.11997	0.12068	0.12179	0.1228	0.12297	0.12329	0.12398	0.12433	0.12509	0.12532	0.12656	0.12704	0.12761	0.12896	0.12953	0.13012	0.13085	0.13075	0.1309	0.13031	0.13076	0.13142	0.13282	0.13365	0.13518	0.13756	0.13897	0.13952	0.13981	0.14074	0.14186	0.14282	0.14389	0.14544	0.14683	0.14797	0.14888	0.14991	0.15043	0.15136	0.15334
1022	0.11689	0.11749	0.11761	0.11746	0.11821	0.11833	0.11834	0.11922	0.12002	0.12073	0.12183	0.12284	0.12301	0.12333	0.12402	0.12437	0.12513	0.12535	0.1266	0.12707	0.12764	0.129	0.12956	0.13015	0.13088	0.13078	0.13093	0.13034	0.13078	0.13145	0.13285	0.13368	0.13521	0.13758	0.13899	0.13954	0.13983	0.14076	0.14187	0.14284	0.1439	0.14545	0.14684	0.14798	0.14889	0.14992	0.15043	0.15137	0.15335
1023	0.11695	0.11755	0.11767	0.11752	0.11827	0.11839	0.1184	0.11928	0.12008	0.12078	0.12189	0.1229	0.12307	0.12339	0.12408	0.12443	0.12518	0.1254	0.12665	0.12712	0.12769	0.12904	0.12961	0.1302	0.13093	0.13083	0.13097	0.13038	0.13083	0.13149	0.13289	0.13372	0.13524	0.13762	0.13903	0.13957	0.13986	0.14079	0.1419	0.14287	0.14393	0.14548	0.14687	0.14801	0.14891	0.14994	0.15046	0.15139	0.15337
1024	0.117	0.1176	0.11771	0.11757	0.11831	0.11843	0.11845	0.11933	0.12012	0.12083	0.12193	0.12294	0.1231	0.12342	0.12411	0.12446	0.12522	0.12544	0.12669	0.12716	0.12772	0.12908	0.12964	0.13023	0.13096	0.13085	0.131	0.13041	0.13086	0.13152	0.13291	0.13374	0.13527	0.13764	0.13904	0.13959	0.13988	0.14081	0.14192	0.14288	0.14395	0.14549	0.14688	0.14802	0.14892	0.14995	0.15047	0.1514	0.15337
1025	0.11703	0.11763	0.11774	0.1176	0.11834	0.11846	0.11848	0.11935	0.12015	0.12085	0.12195	0.12296	0.12313	0.12345	0.12413	0.12448	0.12524	0.12546	0.1267	0.12717	0.12774	0.12909	0.12965	0.13024	0.13096	0.13086	0.13101	0.13042	0.13086	0.13153	0.13292	0.13375	0.13527	0.13764	0.13904	0.13959	0.13988	0.14081	0.14192	0.14288	0.14394	0.14548	0.14687	0.14801	0.14891	0.14994	0.15046	0.15139	0.15336
1026	0.11705	0.11765	0.11776	0.11761	0.11836	0.11848	0.11849	0.11937	0.12016	0.12086	0.12197	0.12297	0.12313	0.12345	0.12414	0.12449	0.12524	0.12546	0.1267	0.12717	0.12773	0.12909	0.12965	0.13024	0.13096	0.13086	0.131	0.13041	0.13086	0.13152	0.13291	0.13373	0.13526	0.13762	0.13903	0.13957	0.13986	0.14079	0.1419	0.14286	0.14392	0.14546	0.14685	0.14799	0.14889	0.14991	0.15043	0.15136	0.15333
1027	0.11706	0.11765	0.11777	0.11762	0.11836	0.11848	0.1185	0.11937	0.12016	0.12086	0.12196	0.12296	0.12313	0.12345	0.12413	0.12448	0.12523	0.12545	0.12669	0.12716	0.12772	0.12907	0.12963	0.13022	0.13094	0.13083	0.13098	0.13039	0.13083	0.13149	0.13288	0.13371	0.13523	0.13759	0.13899	0.13954	0.13983	0.14075	0.14186	0.14282	0.14388	0.14542	0.14681	0.14794	0.14884	0.14987	0.15038	0.15131	0.15328
1028	0.11706	0.11765	0.11776	0.11761	0.11836	0.11847	0.11849	0.11936	0.12015	0.12085	0.12195	0.12295	0.12311	0.12343	0.12411	0.12446	0.12521	0.12543	0.12667	0.12713	0.12769	0.12904	0.1296	0.13018	0.1309	0.1308	0.13094	0.13035	0.1308	0.13145	0.13284	0.13366	0.13518	0.13755	0.13895	0.13949	0.13978	0.1407	0.14181	0.14277	0.14383	0.14536	0.14675	0.14789	0.14878	0.14981	0.15032	0.15125	0.15322
1029	0.11712	0.11771	0.11782	0.11768	0.11842	0.11853	0.11855	0.11942	0.12021	0.12091	0.12201	0.12301	0.12317	0.12349	0.12417	0.12451	0.12526	0.12548	0.12672	0.12718	0.12774	0.12909	0.12965	0.13023	0.13095	0.13085	0.13099	0.1304	0.13084	0.1315	0.13288	0.13371	0.13523	0.13759	0.13899	0.13953	0.13982	0.14074	0.14185	0.1428	0.14386	0.1454	0.14678	0.14792	0.14882	0.14984	0.15035	0.15128	0.15325
1030	0.11721	0.1178	0.11792	0.11777	0.11851	0.11862	0.11864	0.11951	0.1203	0.121	0.1221	0.12309	0.12326	0.12358	0.12426	0.1246	0.12535	0.12557	0.12681	0.12727	0.12783	0.12918	0.12973	0.13032	0.13104	0.13093	0.13107	0.13049	0.13093	0.13158	0.13297	0.13379	0.13531	0.13767	0.13907	0.13961	0.1399	0.14082	0.14192	0.14288	0.14394	0.14547	0.14686	0.14799	0.14889	0.14991	0.15043	0.15135	0.15332
1031	0.11723	0.11782	0.11793	0.11778	0.11853	0.11864	0.11866	0.11953	0.12032	0.12101	0.12211	0.12311	0.12327	0.12359	0.12427	0.12461	0.12536	0.12558	0.12681	0.12728	0.12784	0.12918	0.12974	0.13032	0.13104	0.13093	0.13107	0.13049	0.13093	0.13158	0.13296	0.13379	0.1353	0.13766	0.13906	0.1396	0.13989	0.14081	0.14191	0.14287	0.14392	0.14546	0.14684	0.14798	0.14887	0.1499	0.15041	0.15134	0.1533
1032	0.11718	0.11777	0.11788	0.11773	0.11847	0.11858	0.1186	0.11947	0.12026	0.12095	0.12205	0.12304	0.12321	0.12352	0.1242	0.12454	0.12529	0.1255	0.12674	0.1272	0.12776	0.1291	0.12966	0.13024	0.13096	0.13085	0.13099	0.1304	0.13084	0.1315	0.13288	0.1337	0.13521	0.13757	0.13896	0.1395	0.13979	0.14071	0.14182	0.14277	0.14382	0.14535	0.14674	0.14787	0.14877	0.14979	0.1503	0.15123	0.15319
1033	0.11714	0.11773	0.11784	0.11769	0.11843	0.11854	0.11856	0.11943	0.12021	0.1209	0.122	0.12299	0.12315	0.12347	0.12415	0.12449	0.12523	0.12544	0.12668	0.12714	0.12769	0.12904	0.12959	0.13017	0.13089	0.13078	0.13092	0.13033	0.13077	0.13142	0.1328	0.13362	0.13513	0.13749	0.13888	0.13942	0.13971	0.14063	0.14173	0.14268	0.14374	0.14526	0.14665	0.14778	0.14867	0.1497	0.15021	0.15113	0.15309
1034	0.11712	0.11771	0.11782	0.11767	0.11841	0.11852	0.11853	0.1194	0.12018	0.12087	0.12196	0.12295	0.12312	0.12343	0.12411	0.12444	0.12519	0.1254	0.12663	0.12709	0.12764	0.12898	0.12954	0.13012	0.13083	0.13072	0.13086	0.13027	0.13071	0.13136	0.13274	0.13356	0.13507	0.13742	0.13881	0.13935	0.13964	0.14056	0.14166	0.14261	0.14366	0.14519	0.14657	0.1477	0.14859	0.14961	0.15012	0.15105	0.153
1035	0.11711	0.1177	0.11781	0.11766	0.11839	0.1185	0.11852	0.11938	0.12016	0.12085	0.12194	0.12293	0.12309	0.1234	0.12408	0.12442	0.12516	0.12537	0.1266	0.12706	0.12761	0.12895	0.1295	0.13008	0.13079	0.13068	0.13082	0.13023	0.13067	0.13132	0.13269	0.13351	0.13502	0.13737	0.13876	0.1393	0.13959	0.1405	0.1416	0.14256	0.1436	0.14513	0.14651	0.14764	0.14853	0.14955	0.15006	0.15099	0.15294
1036	0.11718	0.11776	0.11787	0.11772	0.11845	0.11856	0.11858	0.11944	0.12022	0.12091	0.122	0.12299	0.12315	0.12346	0.12413	0.12447	0.12521	0.12542	0.12665	0.12711	0.12766	0.129	0.12955	0.13013	0.13084	0.13073	0.13086	0.13028	0.13071	0.13136	0.13273	0.13356	0.13506	0.13741	0.1388	0.13934	0.13962	0.14054	0.14164	0.14259	0.14364	0.14516	0.14655	0.14768	0.14857	0.14959	0.15009	0.15102	0.15297
1037	0.11729	0.11788	0.11799	0.11783	0.11857	0.11868	0.11869	0.11956	0.12034	0.12103	0.12211	0.1231	0.12326	0.12358	0.12425	0.12459	0.12533	0.12554	0.12677	0.12722	0.12778	0.12911	0.12966	0.13024	0.13095	0.13084	0.13098	0.13039	0.13083	0.13147	0.13284	0.13367	0.13517	0.13752	0.13891	0.13945	0.13973	0.14065	0.14175	0.1427	0.14375	0.14527	0.14665	0.14778	0.14867	0.14969	0.1502	0.15112	0.15307
1038	0.1174	0.11798	0.11809	0.11794	0.11867	0.11878	0.1188	0.11966	0.12044	0.12113	0.12222	0.12321	0.12337	0.12368	0.12435	0.12469	0.12543	0.12564	0.12687	0.12732	0.12788	0.12921	0.12976	0.13034	0.13105	0.13094	0.13108	0.13049	0.13093	0.13157	0.13294	0.13376	0.13527	0.13762	0.139	0.13954	0.13983	0.14074	0.14184	0.14279	0.14384	0.14536	0.14674	0.14787	0.14876	0.14978	0.15029	0.15121	0.15316
1039	0.11747	0.11806	0.11816	0.11801	0.11875	0.11885	0.11887	0.11974	0.12051	0.1212	0.12229	0.12328	0.12344	0.12375	0.12442	0.12476	0.1255	0.12571	0.12694	0.12739	0.12795	0.12928	0.12983	0.13041	0.13112	0.13101	0.13114	0.13056	0.13099	0.13164	0.13301	0.13383	0.13534	0.13768	0.13907	0.1396	0.13989	0.1408	0.1419	0.14285	0.1439	0.14542	0.1468	0.14793	0.14882	0.14984	0.15034	0.15127	0.15322
1040	0.11751	0.11809	0.1182	0.11805	0.11878	0.11889	0.1189	0.11977	0.12055	0.12124	0.12232	0.12331	0.12347	0.12378	0.12446	0.12479	0.12553	0.12574	0.12697	0.12742	0.12797	0.12931	0.12986	0.13044	0.13115	0.13103	0.13117	0.13058	0.13102	0.13166	0.13303	0.13385	0.13536	0.1377	0.13909	0.13962	0.13991	0.14082	0.14192	0.14287	0.14391	0.14543	0.14681	0.14794	0.14883	0.14985	0.15035	0.15128	0.15322
1041	0.11752	0.11811	0.11821	0.11806	0.1188	0.1189	0.11892	0.11978	0.12056	0.12124	0.12233	0.12332	0.12348	0.12379	0.12446	0.12479	0.12553	0.12574	0.12697	0.12742	0.12797	0.12931	0.12986	0.13043	0.13114	0.13103	0.13116	0.13058	0.13101	0.13166	0.13302	0.13384	0.13535	0.13769	0.13907	0.13961	0.1399	0.14081	0.1419	0.14285	0.1439	0.14542	0.1468	0.14793	0.14881	0.14983	0.15034	0.15126	0.1532
1042	0.11752	0.1181	0.1182	0.11805	0.11879	0.11889	0.1189	0.11977	0.12055	0.12123	0.12231	0.1233	0.12346	0.12377	0.12444	0.12477	0.12551	0.12572	0.12695	0.1274	0.12795	0.12928	0.12983	0.13041	0.13111	0.131	0.13113	0.13055	0.13098	0.13163	0.13299	0.13381	0.13531	0.13766	0.13904	0.13957	0.13986	0.14077	0.14186	0.14281	0.14385	0.14537	0.14675	0.14788	0.14877	0.14978	0.15029	0.15121	0.15315
1043	0.1175	0.11808	0.11819	0.11803	0.11877	0.11887	0.11888	0.11975	0.12052	0.12121	0.12229	0.12328	0.12343	0.12374	0.12441	0.12475	0.12548	0.12569	0.12691	0.12737	0.12792	0.12925	0.12979	0.13037	0.13108	0.13096	0.13109	0.13051	0.13094	0.13158	0.13295	0.13377	0.13527	0.13761	0.13899	0.13952	0.13981	0.14072	0.14181	0.14276	0.1438	0.14532	0.1467	0.14782	0.14871	0.14972	0.15023	0.15115	0.15309
1044	0.11744	0.11802	0.11813	0.11797	0.1187	0.11881	0.11882	0.11968	0.12046	0.12114	0.12222	0.1232	0.12336	0.12367	0.12434	0.12467	0.12541	0.12561	0.12683	0.12729	0.12783	0.12916	0.12971	0.13028	0.13099	0.13087	0.13101	0.13042	0.13085	0.13149	0.13285	0.13367	0.13517	0.13751	0.13889	0.13943	0.13971	0.14062	0.14171	0.14266	0.1437	0.14522	0.14659	0.14772	0.1486	0.14962	0.15012	0.15104	0.15298
1045	0.11737	0.11795	0.11806	0.1179	0.11863	0.11873	0.11875	0.11961	0.12038	0.12106	0.12214	0.12312	0.12328	0.12359	0.12426	0.12459	0.12532	0.12552	0.12675	0.1272	0.12774	0.12907	0.12962	0.13019	0.1309	0.13078	0.13091	0.13033	0.13076	0.1314	0.13276	0.13358	0.13508	0.13741	0.13879	0.13932	0.13961	0.14052	0.14161	0.14255	0.1436	0.14511	0.14649	0.14761	0.1485	0.14951	0.15001	0.15093	0.15287
1046	0.11731	0.11789	0.11799	0.11784	0.11857	0.11866	0.11868	0.11954	0.12031	0.12099	0.12207	0.12305	0.1232	0.12351	0.12418	0.12451	0.12524	0.12544	0.12666	0.12711	0.12766	0.12899	0.12953	0.13011	0.13081	0.13069	0.13082	0.13024	0.13067	0.13131	0.13267	0.13349	0.13499	0.13732	0.1387	0.13923	0.13951	0.14042	0.14151	0.14246	0.1435	0.14501	0.14639	0.14751	0.1484	0.14941	0.14991	0.15083	0.15277
1047	0.11726	0.11784	0.11794	0.11779	0.11852	0.11862	0.11863	0.11949	0.12026	0.12094	0.12202	0.123	0.12315	0.12345	0.12412	0.12445	0.12518	0.12539	0.12661	0.12705	0.1276	0.12892	0.12947	0.13004	0.13074	0.13063	0.13076	0.13018	0.1306	0.13124	0.1326	0.13342	0.13492	0.13725	0.13863	0.13916	0.13944	0.14035	0.14144	0.14238	0.14342	0.14494	0.14631	0.14744	0.14832	0.14933	0.14984	0.15076	0.15269
1048	0.11728	0.11786	0.11796	0.1178	0.11853	0.11863	0.11864	0.1195	0.12027	0.12095	0.12203	0.12301	0.12316	0.12346	0.12413	0.12446	0.12519	0.12539	0.12661	0.12706	0.12761	0.12893	0.12947	0.13005	0.13075	0.13063	0.13076	0.13018	0.13061	0.13125	0.1326	0.13342	0.13492	0.13725	0.13862	0.13916	0.13944	0.14034	0.14143	0.14238	0.14342	0.14493	0.1463	0.14743	0.14831	0.14932	0.14982	0.15074	0.15268
1049	0.11734	0.11792	0.11802	0.11786	0.11859	0.11869	0.1187	0.11957	0.12033	0.12101	0.12209	0.12306	0.12322	0.12352	0.12419	0.12452	0.12525	0.12545	0.12667	0.12712	0.12766	0.12898	0.12953	0.1301	0.1308	0.13068	0.13081	0.13023	0.13066	0.1313	0.13265	0.13347	0.13496	0.13729	0.13867	0.1392	0.13948	0.14039	0.14148	0.14242	0.14346	0.14497	0.14634	0.14747	0.14835	0.14936	0.14986	0.15078	0.15271
1050	0.11738	0.11796	0.11806	0.11791	0.11863	0.11873	0.11875	0.11961	0.12037	0.12105	0.12213	0.1231	0.12326	0.12356	0.12423	0.12455	0.12529	0.12549	0.1267	0.12715	0.12769	0.12902	0.12956	0.13013	0.13083	0.13071	0.13084	0.13026	0.13069	0.13133	0.13268	0.1335	0.13499	0.13732	0.13869	0.13922	0.13951	0.14041	0.1415	0.14244	0.14348	0.14499	0.14636	0.14748	0.14836	0.14937	0.14988	0.15079	0.15273
1051	0.11735	0.11792	0.11802	0.11787	0.1186	0.11869	0.11871	0.11957	0.12033	0.12101	0.12208	0.12306	0.12321	0.12351	0.12418	0.12451	0.12524	0.12544	0.12665	0.1271	0.12764	0.12896	0.1295	0.13007	0.13077	0.13066	0.13078	0.1302	0.13063	0.13127	0.13262	0.13343	0.13493	0.13726	0.13863	0.13916	0.13944	0.14034	0.14143	0.14237	0.14341	0.14492	0.14629	0.14741	0.14829	0.1493	0.14981	0.15072	0.15266
1052	0.11727	0.11784	0.11794	0.11779	0.11852	0.11861	0.11862	0.11948	0.12025	0.12092	0.122	0.12297	0.12312	0.12343	0.12409	0.12441	0.12514	0.12534	0.12656	0.127	0.12754	0.12886	0.12941	0.12998	0.13067	0.13055	0.13068	0.1301	0.13053	0.13116	0.13251	0.13333	0.13482	0.13715	0.13852	0.13905	0.13933	0.14024	0.14132	0.14226	0.1433	0.14481	0.14618	0.1473	0.14818	0.14919	0.14969	0.15061	0.15254
1053	0.11717	0.11774	0.11784	0.11769	0.11841	0.11851	0.11852	0.11938	0.12014	0.12081	0.12189	0.12286	0.12301	0.12331	0.12398	0.1243	0.12503	0.12523	0.12644	0.12688	0.12742	0.12874	0.12928	0.12985	0.13055	0.13043	0.13056	0.12998	0.1304	0.13104	0.13238	0.1332	0.13469	0.13702	0.13839	0.13892	0.1392	0.1401	0.14119	0.14213	0.14317	0.14467	0.14605	0.14717	0.14805	0.14905	0.14956	0.15047	0.15241
1054	0.11711	0.11769	0.11779	0.11763	0.11835	0.11845	0.11846	0.11932	0.12008	0.12075	0.12182	0.1228	0.12295	0.12325	0.12391	0.12423	0.12496	0.12516	0.12637	0.12681	0.12735	0.12867	0.12921	0.12978	0.13048	0.13036	0.13048	0.1299	0.13033	0.13096	0.13231	0.13313	0.13462	0.13694	0.13831	0.13884	0.13913	0.14003	0.14111	0.14205	0.14309	0.1446	0.14597	0.14709	0.14797	0.14897	0.14948	0.1504	0.15233
1055	0.11713	0.11771	0.11781	0.11765	0.11837	0.11847	0.11848	0.11933	0.1201	0.12077	0.12184	0.12281	0.12296	0.12327	0.12393	0.12425	0.12498	0.12517	0.12639	0.12683	0.12737	0.12869	0.12923	0.1298	0.13049	0.13037	0.1305	0.12992	0.13034	0.13098	0.13232	0.13314	0.13463	0.13696	0.13833	0.13886	0.13914	0.14004	0.14113	0.14207	0.1431	0.14461	0.14598	0.1471	0.14798	0.14899	0.14949	0.15041	0.15234
1056	0.11718	0.11775	0.11785	0.11769	0.11842	0.11851	0.11852	0.11938	0.12014	0.12081	0.12189	0.12286	0.12301	0.12331	0.12397	0.1243	0.12502	0.12522	0.12643	0.12688	0.12742	0.12874	0.12928	0.12984	0.13054	0.13042	0.13055	0.12997	0.13039	0.13103	0.13237	0.13319	0.13468	0.13701	0.13838	0.13891	0.13919	0.14009	0.14117	0.14211	0.14315	0.14466	0.14603	0.14715	0.14803	0.14903	0.14954	0.15045	0.15238
1057	0.11723	0.11781	0.11791	0.11775	0.11847	0.11857	0.11858	0.11943	0.1202	0.12087	0.12194	0.12292	0.12307	0.12337	0.12403	0.12435	0.12508	0.12528	0.12649	0.12694	0.12748	0.12879	0.12934	0.1299	0.1306	0.13048	0.13061	0.13003	0.13045	0.13109	0.13243	0.13325	0.13474	0.13707	0.13844	0.13897	0.13925	0.14015	0.14123	0.14217	0.14321	0.14471	0.14608	0.14721	0.14809	0.14909	0.14959	0.15051	0.15244
1058	0.11728	0.11785	0.11795	0.11779	0.11851	0.11861	0.11862	0.11948	0.12024	0.12091	0.12199	0.12296	0.12311	0.12341	0.12407	0.1244	0.12512	0.12532	0.12653	0.12698	0.12752	0.12884	0.12938	0.12995	0.13064	0.13053	0.13065	0.13007	0.13049	0.13113	0.13248	0.13329	0.13478	0.13711	0.13848	0.13901	0.13929	0.14019	0.14127	0.14221	0.14325	0.14475	0.14613	0.14725	0.14813	0.14913	0.14963	0.15055	0.15248
1059	0.11725	0.11782	0.11792	0.11777	0.11849	0.11858	0.11859	0.11945	0.12021	0.12089	0.12196	0.12293	0.12308	0.12338	0.12405	0.12437	0.1251	0.12529	0.1265	0.12695	0.12749	0.12881	0.12935	0.12992	0.13061	0.13049	0.13062	0.13004	0.13046	0.1311	0.13244	0.13326	0.13475	0.13707	0.13844	0.13897	0.13925	0.14015	0.14124	0.14218	0.14321	0.14472	0.14609	0.14721	0.14809	0.14909	0.14959	0.15051	0.15244
1060	0.11718	0.11775	0.11785	0.11769	0.11841	0.1185	0.11851	0.11937	0.12013	0.1208	0.12187	0.12285	0.12299	0.1233	0.12396	0.12428	0.125	0.1252	0.12641	0.12685	0.12739	0.12871	0.12925	0.12982	0.13051	0.13039	0.13052	0.12994	0.13036	0.131	0.13234	0.13316	0.13465	0.13697	0.13834	0.13887	0.13915	0.14005	0.14113	0.14207	0.14311	0.14461	0.14598	0.1471	0.14798	0.14898	0.14949	0.1504	0.15233
1061	0.11711	0.11768	0.11777	0.11762	0.11834	0.11843	0.11844	0.11929	0.12005	0.12073	0.1218	0.12277	0.12291	0.12321	0.12388	0.1242	0.12492	0.12512	0.12633	0.12677	0.12731	0.12862	0.12916	0.12973	0.13042	0.1303	0.13043	0.12985	0.13027	0.1309	0.13225	0.13306	0.13455	0.13687	0.13824	0.13877	0.13905	0.13995	0.14103	0.14197	0.14301	0.14451	0.14588	0.147	0.14788	0.14888	0.14939	0.1503	0.15223
1062	0.11707	0.11764	0.11774	0.11758	0.1183	0.11839	0.1184	0.11925	0.12001	0.12068	0.12175	0.12272	0.12287	0.12317	0.12383	0.12415	0.12487	0.12507	0.12628	0.12672	0.12726	0.12857	0.12911	0.12967	0.13037	0.13025	0.13037	0.12979	0.13021	0.13085	0.13219	0.13301	0.1345	0.13682	0.13818	0.13871	0.13899	0.13989	0.14097	0.14191	0.14295	0.14445	0.14582	0.14694	0.14782	0.14882	0.14932	0.15024	0.15217
1063	0.11708	0.11765	0.11774	0.11758	0.1183	0.11839	0.1184	0.11926	0.12002	0.12069	0.12176	0.12273	0.12287	0.12317	0.12383	0.12415	0.12487	0.12507	0.12628	0.12672	0.12726	0.12857	0.12911	0.12967	0.13037	0.13025	0.13037	0.12979	0.13021	0.13084	0.13219	0.133	0.13449	0.13681	0.13818	0.13871	0.13899	0.13989	0.14097	0.14191	0.14294	0.14444	0.14581	0.14693	0.14781	0.14881	0.14932	0.15023	0.15216
1064	0.11711	0.11768	0.11778	0.11762	0.11834	0.11843	0.11844	0.11929	0.12005	0.12072	0.12179	0.12276	0.12291	0.12321	0.12387	0.12419	0.12491	0.12511	0.12631	0.12676	0.12729	0.12861	0.12915	0.12971	0.13041	0.13028	0.13041	0.12983	0.13025	0.13088	0.13222	0.13304	0.13453	0.13685	0.13821	0.13874	0.13902	0.13992	0.141	0.14194	0.14297	0.14448	0.14585	0.14697	0.14784	0.14884	0.14935	0.15026	0.15219
1065	0.11709	0.11766	0.11776	0.1176	0.11832	0.11841	0.11842	0.11927	0.12003	0.1207	0.12177	0.12274	0.12289	0.12319	0.12384	0.12416	0.12489	0.12508	0.12629	0.12673	0.12727	0.12858	0.12912	0.12969	0.13038	0.13026	0.13038	0.1298	0.13022	0.13085	0.1322	0.13301	0.1345	0.13682	0.13819	0.13871	0.13899	0.13989	0.14097	0.14191	0.14294	0.14445	0.14582	0.14693	0.14781	0.14881	0.14932	0.15023	0.15216
1066	0.11702	0.11759	0.11768	0.11752	0.11825	0.11833	0.11834	0.1192	0.11995	0.12062	0.12169	0.12266	0.12281	0.12311	0.12376	0.12408	0.12481	0.125	0.12621	0.12665	0.12718	0.1285	0.12904	0.1296	0.13029	0.13017	0.1303	0.12972	0.13014	0.13077	0.13211	0.13292	0.13441	0.13673	0.1381	0.13862	0.1389	0.1398	0.14088	0.14182	0.14285	0.14436	0.14572	0.14684	0.14772	0.14872	0.14922	0.15014	0.15206
1067	0.11695	0.11752	0.11762	0.11746	0.11818	0.11827	0.11828	0.11913	0.11989	0.12056	0.12163	0.12259	0.12274	0.12304	0.1237	0.12401	0.12474	0.12493	0.12614	0.12658	0.12711	0.12843	0.12896	0.12953	0.13022	0.1301	0.13022	0.12964	0.13006	0.13069	0.13203	0.13285	0.13434	0.13665	0.13802	0.13855	0.13883	0.13973	0.14081	0.14174	0.14278	0.14428	0.14565	0.14677	0.14764	0.14864	0.14915	0.15006	0.15199
1068	0.11689	0.11746	0.11756	0.1174	0.11812	0.11821	0.11822	0.11907	0.11982	0.12049	0.12156	0.12252	0.12267	0.12297	0.12363	0.12394	0.12467	0.12486	0.12606	0.1265	0.12704	0.12835	0.12889	0.12945	0.13014	0.13002	0.13015	0.12957	0.12999	0.13062	0.13196	0.13277	0.13426	0.13658	0.13794	0.13847	0.13875	0.13965	0.14073	0.14167	0.1427	0.1442	0.14557	0.14669	0.14756	0.14857	0.14907	0.14998	0.15191
1069	0.11681	0.11737	0.11747	0.11731	0.11803	0.11812	0.11813	0.11898	0.11974	0.1204	0.12147	0.12243	0.12258	0.12288	0.12353	0.12385	0.12457	0.12476	0.12597	0.12641	0.12694	0.12825	0.12879	0.12935	0.13004	0.12992	0.13004	0.12946	0.12989	0.13051	0.13185	0.13267	0.13416	0.13647	0.13784	0.13836	0.13864	0.13954	0.14062	0.14156	0.14259	0.14409	0.14546	0.14658	0.14746	0.14846	0.14896	0.14988	0.1518
1070	0.11676	0.11733	0.11742	0.11726	0.11798	0.11807	0.11808	0.11893	0.11969	0.12035	0.12142	0.12238	0.12253	0.12282	0.12348	0.1238	0.12452	0.12471	0.12591	0.12635	0.12689	0.1282	0.12873	0.1293	0.12999	0.12986	0.12999	0.12941	0.12983	0.13046	0.1318	0.13261	0.1341	0.13641	0.13778	0.1383	0.13858	0.13948	0.14056	0.1415	0.14253	0.14403	0.1454	0.14652	0.1474	0.1484	0.1489	0.14982	0.15174
1071	0.11676	0.11732	0.11742	0.11726	0.11798	0.11806	0.11807	0.11892	0.11968	0.12034	0.12141	0.12237	0.12252	0.12282	0.12347	0.12379	0.12451	0.1247	0.1259	0.12634	0.12688	0.12819	0.12872	0.12929	0.12998	0.12985	0.12998	0.1294	0.12982	0.13045	0.13178	0.1326	0.13409	0.1364	0.13777	0.13829	0.13857	0.13947	0.14055	0.14149	0.14252	0.14402	0.14539	0.14651	0.14739	0.14839	0.14889	0.1498	0.15173
1072	0.11677	0.11734	0.11743	0.11727	0.11799	0.11808	0.11808	0.11893	0.11969	0.12036	0.12142	0.12239	0.12253	0.12283	0.12348	0.1238	0.12452	0.12471	0.12592	0.12635	0.12689	0.1282	0.12873	0.1293	0.12999	0.12987	0.12999	0.12941	0.12983	0.13046	0.1318	0.13261	0.1341	0.13641	0.13778	0.1383	0.13858	0.13948	0.14056	0.1415	0.14253	0.14403	0.1454	0.14652	0.1474	0.1484	0.1489	0.14982	0.15174
1073	0.11678	0.11734	0.11744	0.11728	0.118	0.11808	0.11809	0.11894	0.1197	0.12036	0.12143	0.12239	0.12254	0.12283	0.12349	0.1238	0.12452	0.12472	0.12592	0.12636	0.12689	0.1282	0.12874	0.1293	0.12999	0.12987	0.12999	0.12941	0.12983	0.13046	0.1318	0.13261	0.1341	0.13642	0.13778	0.13831	0.13859	0.13948	0.14056	0.1415	0.14253	0.14403	0.1454	0.14652	0.1474	0.1484	0.1489	0.14982	0.15174
1074	0.11677	0.11734	0.11743	0.11727	0.11799	0.11808	0.11809	0.11893	0.11969	0.12036	0.12142	0.12239	0.12253	0.12283	0.12348	0.1238	0.12452	0.12471	0.12591	0.12635	0.12689	0.1282	0.12873	0.12929	0.12998	0.12986	0.12998	0.1294	0.12982	0.13045	0.13179	0.13261	0.13409	0.13641	0.13777	0.1383	0.13858	0.13948	0.14056	0.14149	0.14253	0.14403	0.14539	0.14651	0.14739	0.14839	0.14889	0.14981	0.15173
1075	0.11675	0.11731	0.11741	0.11725	0.11797	0.11806	0.11806	0.11891	0.11967	0.12033	0.1214	0.12236	0.12251	0.1228	0.12346	0.12377	0.12449	0.12469	0.12589	0.12633	0.12686	0.12817	0.12871	0.12927	0.12996	0.12984	0.12996	0.12938	0.1298	0.13043	0.13177	0.13258	0.13407	0.13638	0.13775	0.13827	0.13855	0.13945	0.14053	0.14147	0.1425	0.144	0.14537	0.14649	0.14737	0.14837	0.14887	0.14978	0.15171
1076	0.11672	0.11728	0.11738	0.11722	0.11794	0.11803	0.11803	0.11888	0.11964	0.1203	0.12137	0.12233	0.12247	0.12277	0.12343	0.12374	0.12446	0.12465	0.12586	0.12629	0.12683	0.12814	0.12867	0.12924	0.12993	0.1298	0.12993	0.12934	0.12977	0.13039	0.13173	0.13255	0.13403	0.13635	0.13771	0.13824	0.13852	0.13942	0.1405	0.14143	0.14247	0.14397	0.14533	0.14645	0.14733	0.14833	0.14883	0.14975	0.15167
1077	0.11667	0.11724	0.11733	0.11717	0.11789	0.11798	0.11799	0.11884	0.11959	0.12026	0.12132	0.12228	0.12243	0.12272	0.12338	0.12369	0.12441	0.12461	0.12581	0.12625	0.12678	0.12809	0.12862	0.12919	0.12988	0.12975	0.12988	0.1293	0.12972	0.13035	0.13168	0.1325	0.13398	0.1363	0.13766	0.13819	0.13847	0.13937	0.14045	0.14138	0.14242	0.14392	0.14528	0.1464	0.14728	0.14828	0.14878	0.1497	0.15162
1078	0.1166	0.11717	0.11727	0.11711	0.11783	0.11791	0.11792	0.11877	0.11952	0.12019	0.12125	0.12221	0.12236	0.12265	0.12331	0.12362	0.12434	0.12453	0.12574	0.12617	0.12671	0.12801	0.12855	0.12911	0.1298	0.12968	0.1298	0.12922	0.12964	0.13027	0.13161	0.13242	0.13391	0.13622	0.13759	0.13811	0.13839	0.13929	0.14037	0.14131	0.14234	0.14384	0.14521	0.14633	0.14721	0.14821	0.14871	0.14962	0.15155
1079	0.11654	0.1171	0.1172	0.11704	0.11776	0.11785	0.11785	0.1187	0.11945	0.12012	0.12118	0.12214	0.12229	0.12258	0.12324	0.12355	0.12427	0.12446	0.12566	0.1261	0.12663	0.12794	0.12848	0.12904	0.12973	0.1296	0.12973	0.12915	0.12957	0.13019	0.13153	0.13235	0.13383	0.13615	0.13751	0.13804	0.13832	0.13922	0.1403	0.14123	0.14227	0.14377	0.14513	0.14625	0.14713	0.14813	0.14863	0.14955	0.15147
1080	0.11648	0.11704	0.11714	0.11698	0.1177	0.11778	0.11779	0.11864	0.11939	0.12005	0.12112	0.12208	0.12222	0.12252	0.12317	0.12348	0.1242	0.12439	0.1256	0.12603	0.12657	0.12787	0.12841	0.12897	0.12966	0.12954	0.12966	0.12908	0.1295	0.13013	0.13147	0.13228	0.13376	0.13608	0.13744	0.13797	0.13825	0.13915	0.14023	0.14117	0.1422	0.1437	0.14507	0.14619	0.14707	0.14807	0.14857	0.14949	0.15141
1081	0.11644	0.117	0.1171	0.11694	0.11765	0.11774	0.11775	0.11859	0.11935	0.12001	0.12108	0.12204	0.12218	0.12248	0.12313	0.12344	0.12416	0.12435	0.12556	0.12599	0.12653	0.12784	0.12837	0.12893	0.12962	0.1295	0.12962	0.12904	0.12946	0.13009	0.13143	0.13224	0.13373	0.13604	0.13741	0.13794	0.13822	0.13912	0.1402	0.14114	0.14217	0.14367	0.14504	0.14616	0.14704	0.14804	0.14854	0.14946	0.15139
1082	0.11638	0.11694	0.11704	0.11688	0.11759	0.11768	0.11769	0.11853	0.11929	0.11995	0.12102	0.12198	0.12212	0.12242	0.12307	0.12338	0.1241	0.1243	0.1255	0.12593	0.12647	0.12778	0.12831	0.12887	0.12956	0.12944	0.12956	0.12898	0.1294	0.13003	0.13137	0.13219	0.13367	0.13599	0.13735	0.13788	0.13816	0.13906	0.14014	0.14108	0.14212	0.14362	0.14499	0.14611	0.14699	0.14799	0.14849	0.14941	0.15134
1083	0.11632	0.11689	0.11698	0.11682	0.11754	0.11763	0.11763	0.11848	0.11924	0.1199	0.12096	0.12193	0.12207	0.12236	0.12302	0.12333	0.12405	0.12424	0.12545	0.12588	0.12641	0.12772	0.12826	0.12882	0.12951	0.12939	0.12951	0.12893	0.12935	0.12998	0.13132	0.13214	0.13362	0.13594	0.13731	0.13783	0.13811	0.13902	0.1401	0.14103	0.14207	0.14357	0.14494	0.14606	0.14694	0.14794	0.14845	0.14937	0.15129
1084	0.11627	0.11684	0.11693	0.11677	0.11749	0.11758	0.11759	0.11843	0.11919	0.11985	0.12092	0.12188	0.12202	0.12231	0.12297	0.12328	0.124	0.12419	0.1254	0.12583	0.12637	0.12768	0.12821	0.12877	0.12946	0.12934	0.12946	0.12888	0.1293	0.12993	0.13127	0.13209	0.13357	0.13589	0.13726	0.13779	0.13807	0.13897	0.14005	0.14099	0.14202	0.14353	0.1449	0.14602	0.1469	0.1479	0.1484	0.14932	0.15125
1085	0.11621	0.11677	0.11687	0.11671	0.11743	0.11751	0.11752	0.11837	0.11912	0.11979	0.12085	0.12181	0.12195	0.12225	0.1229	0.12322	0.12393	0.12413	0.12533	0.12577	0.1263	0.12761	0.12814	0.12871	0.1294	0.12927	0.12939	0.12881	0.12924	0.12987	0.13121	0.13202	0.13351	0.13583	0.13719	0.13772	0.138	0.1389	0.13998	0.14092	0.14196	0.14346	0.14483	0.14595	0.14683	0.14783	0.14834	0.14926	0.15118
1086	0.11612	0.11668	0.11678	0.11662	0.11734	0.11742	0.11743	0.11827	0.11903	0.11969	0.12076	0.12172	0.12186	0.12215	0.12281	0.12312	0.12384	0.12403	0.12523	0.12567	0.1262	0.12751	0.12805	0.12861	0.1293	0.12917	0.1293	0.12871	0.12914	0.12977	0.13111	0.13192	0.13341	0.13573	0.13709	0.13762	0.1379	0.1388	0.13989	0.14082	0.14186	0.14336	0.14473	0.14585	0.14673	0.14774	0.14824	0.14916	0.15109
1087	0.11606	0.11663	0.11672	0.11656	0.11728	0.11737	0.11738	0.11822	0.11898	0.11964	0.12071	0.12167	0.12181	0.1221	0.12276	0.12307	0.12379	0.12398	0.12518	0.12562	0.12615	0.12746	0.128	0.12856	0.12925	0.12913	0.12925	0.12867	0.12909	0.12972	0.13106	0.13188	0.13336	0.13568	0.13705	0.13758	0.13786	0.13876	0.13984	0.14078	0.14182	0.14332	0.14469	0.14582	0.1467	0.1477	0.1482	0.14912	0.15105
1088	0.11605	0.11662	0.11672	0.11656	0.11728	0.11736	0.11737	0.11822	0.11897	0.11964	0.1207	0.12167	0.12181	0.1221	0.12276	0.12307	0.12379	0.12398	0.12519	0.12562	0.12616	0.12747	0.12801	0.12857	0.12926	0.12914	0.12926	0.12868	0.1291	0.12974	0.13108	0.13189	0.13338	0.1357	0.13707	0.1376	0.13788	0.13878	0.13987	0.14081	0.14184	0.14335	0.14472	0.14584	0.14672	0.14773	0.14823	0.14915	0.15108
1089	0.11607	0.11663	0.11673	0.11657	0.11729	0.11738	0.11738	0.11823	0.11899	0.11966	0.12072	0.12169	0.12183	0.12212	0.12278	0.1231	0.12382	0.12401	0.12521	0.12565	0.12619	0.1275	0.12804	0.1286	0.12929	0.12917	0.12929	0.12871	0.12914	0.12977	0.13111	0.13193	0.13342	0.13574	0.13711	0.13764	0.13792	0.13882	0.13991	0.14085	0.14189	0.14339	0.14476	0.14589	0.14677	0.14777	0.14828	0.1492	0.15113
1090	0.11606	0.11663	0.11673	0.11657	0.11729	0.11738	0.11739	0.11824	0.11899	0.11966	0.12073	0.12169	0.12183	0.12213	0.12279	0.12311	0.12383	0.12402	0.12523	0.12566	0.1262	0.12751	0.12805	0.12861	0.12931	0.12919	0.12931	0.12873	0.12915	0.12979	0.13113	0.13195	0.13344	0.13576	0.13713	0.13766	0.13794	0.13885	0.13993	0.14087	0.14191	0.14342	0.14479	0.14591	0.1468	0.1478	0.14831	0.14923	0.15116
1091	0.11602	0.11659	0.11669	0.11653	0.11725	0.11734	0.11735	0.1182	0.11896	0.11962	0.12069	0.12165	0.1218	0.12209	0.12275	0.12307	0.12379	0.12399	0.12519	0.12563	0.12617	0.12748	0.12802	0.12858	0.12927	0.12915	0.12928	0.1287	0.12912	0.12976	0.13111	0.13192	0.13341	0.13573	0.1371	0.13763	0.13792	0.13882	0.13991	0.14085	0.14189	0.14339	0.14477	0.14589	0.14677	0.14778	0.14829	0.14921	0.15114
1092	0.11594	0.11651	0.11661	0.11645	0.11717	0.11726	0.11727	0.11812	0.11888	0.11955	0.12061	0.12158	0.12172	0.12202	0.12267	0.12299	0.12371	0.12391	0.12512	0.12555	0.12609	0.1274	0.12794	0.12851	0.1292	0.12908	0.1292	0.12862	0.12905	0.12969	0.13103	0.13185	0.13334	0.13566	0.13703	0.13756	0.13784	0.13875	0.13984	0.14078	0.14182	0.14332	0.1447	0.14582	0.1467	0.14771	0.14822	0.14914	0.15107
1093	0.11587	0.11643	0.11653	0.11637	0.1171	0.11719	0.11719	0.11804	0.1188	0.11947	0.12054	0.1215	0.12165	0.12194	0.1226	0.12292	0.12364	0.12384	0.12504	0.12548	0.12602	0.12733	0.12787	0.12844	0.12913	0.12901	0.12914	0.12856	0.12898	0.12962	0.13097	0.13178	0.13327	0.1356	0.13697	0.1375	0.13778	0.13869	0.13978	0.14072	0.14176	0.14327	0.14464	0.14576	0.14665	0.14766	0.14816	0.14908	0.15102
1094	0.1158	0.11637	0.11647	0.11631	0.11703	0.11712	0.11713	0.11798	0.11874	0.11941	0.12048	0.12144	0.12159	0.12188	0.12254	0.12286	0.12359	0.12378	0.12499	0.12543	0.12597	0.12728	0.12782	0.12839	0.12908	0.12896	0.12909	0.12851	0.12893	0.12957	0.13092	0.13174	0.13323	0.13556	0.13693	0.13746	0.13774	0.13865	0.13974	0.14068	0.14172	0.14323	0.14461	0.14573	0.14662	0.14762	0.14813	0.14905	0.15099
1095	0.11573	0.11629	0.1164	0.11624	0.11696	0.11705	0.11706	0.11791	0.11867	0.11934	0.12041	0.12137	0.12152	0.12182	0.12248	0.1228	0.12352	0.12372	0.12492	0.12536	0.1259	0.12722	0.12776	0.12833	0.12902	0.1289	0.12903	0.12845	0.12888	0.12952	0.13087	0.13168	0.13318	0.1355	0.13688	0.13741	0.13769	0.1386	0.13969	0.14063	0.14167	0.14319	0.14456	0.14569	0.14657	0.14758	0.14809	0.14901	0.15095
1096	0.11567	0.11624	0.11634	0.11618	0.1169	0.117	0.11701	0.11785	0.11861	0.11929	0.12036	0.12132	0.12147	0.12177	0.12243	0.12275	0.12347	0.12367	0.12488	0.12532	0.12586	0.12718	0.12772	0.12828	0.12898	0.12886	0.12899	0.12841	0.12884	0.12948	0.13083	0.13165	0.13314	0.13547	0.13684	0.13737	0.13766	0.13857	0.13966	0.1406	0.14164	0.14315	0.14453	0.14566	0.14654	0.14755	0.14806	0.14898	0.15092
1097	0.11562	0.11619	0.1163	0.11614	0.11686	0.11695	0.11696	0.11781	0.11857	0.11925	0.12032	0.12128	0.12143	0.12173	0.12239	0.12271	0.12343	0.12363	0.12484	0.12528	0.12582	0.12714	0.12768	0.12825	0.12894	0.12883	0.12896	0.12838	0.1288	0.12945	0.1308	0.13162	0.13311	0.13544	0.13681	0.13734	0.13763	0.13854	0.13963	0.14057	0.14162	0.14313	0.14451	0.14563	0.14652	0.14753	0.14804	0.14896	0.1509
1098	0.1156	0.11617	0.11627	0.11611	0.11683	0.11693	0.11694	0.11779	0.11855	0.11922	0.12029	0.12126	0.12141	0.12171	0.12237	0.12269	0.12342	0.12361	0.12483	0.12527	0.12581	0.12713	0.12767	0.12824	0.12893	0.12882	0.12895	0.12837	0.1288	0.12944	0.13079	0.13161	0.1331	0.13543	0.13681	0.13734	0.13763	0.13854	0.13963	0.14057	0.14161	0.14313	0.14451	0.14563	0.14652	0.14753	0.14804	0.14896	0.1509
1099	0.11557	0.11614	0.11624	0.11608	0.11681	0.1169	0.11692	0.11776	0.11853	0.1192	0.12027	0.12124	0.12139	0.12169	0.12235	0.12268	0.1234	0.1236	0.12481	0.12526	0.1258	0.12712	0.12766	0.12823	0.12893	0.12881	0.12894	0.12836	0.12879	0.12944	0.13079	0.13161	0.1331	0.13543	0.13681	0.13734	0.13763	0.13854	0.13963	0.14057	0.14162	0.14313	0.14451	0.14564	0.14652	0.14753	0.14804	0.14897	0.15091
1100	0.11558	0.11615	0.11625	0.1161	0.11682	0.11692	0.11693	0.11778	0.11855	0.11922	0.1203	0.12127	0.12141	0.12171	0.12238	0.12271	0.12344	0.12363	0.12485	0.12529	0.12584	0.12716	0.1277	0.12827	0.12897	0.12886	0.12899	0.12841	0.12884	0.12949	0.13084	0.13166	0.13315	0.13549	0.13687	0.1374	0.13768	0.1386	0.13969	0.14063	0.14168	0.1432	0.14457	0.1457	0.14659	0.1476	0.14811	0.14904	0.15098
1101	0.11558	0.11615	0.11626	0.1161	0.11683	0.11693	0.11694	0.11779	0.11856	0.11924	0.12031	0.12128	0.12143	0.12173	0.1224	0.12273	0.12346	0.12366	0.12487	0.12532	0.12586	0.12719	0.12773	0.1283	0.129	0.12889	0.12903	0.12844	0.12888	0.12952	0.13088	0.1317	0.1332	0.13553	0.13691	0.13744	0.13773	0.13865	0.13974	0.14069	0.14173	0.14325	0.14463	0.14576	0.14665	0.14766	0.14817	0.14909	0.15104
1102	0.11552	0.1161	0.1162	0.11605	0.11677	0.11687	0.11689	0.11774	0.11851	0.11919	0.12026	0.12123	0.12138	0.12168	0.12235	0.12268	0.12341	0.12361	0.12483	0.12528	0.12582	0.12715	0.1277	0.12827	0.12897	0.12886	0.12899	0.12841	0.12884	0.12949	0.13085	0.13167	0.13317	0.13551	0.13689	0.13742	0.13771	0.13862	0.13972	0.14066	0.14171	0.14323	0.14461	0.14574	0.14663	0.14764	0.14815	0.14908	0.15102
1103	0.11541	0.11598	0.11609	0.11593	0.11666	0.11676	0.11677	0.11762	0.11839	0.11907	0.12014	0.12112	0.12127	0.12157	0.12224	0.12257	0.1233	0.1235	0.12472	0.12516	0.12571	0.12703	0.12758	0.12815	0.12886	0.12875	0.12888	0.1283	0.12873	0.12938	0.13075	0.13157	0.13306	0.1354	0.13678	0.13731	0.1376	0.13852	0.13962	0.14056	0.14161	0.14313	0.14451	0.14564	0.14653	0.14754	0.14805	0.14898	0.15092
1104	0.11526	0.11584	0.11595	0.11579	0.11651	0.11662	0.11663	0.11748	0.11825	0.11893	0.12	0.12097	0.12112	0.12143	0.12209	0.12243	0.12316	0.12336	0.12457	0.12502	0.12557	0.12689	0.12744	0.12801	0.12871	0.12861	0.12874	0.12816	0.12859	0.12925	0.13061	0.13143	0.13293	0.13526	0.13665	0.13718	0.13747	0.13839	0.13948	0.14042	0.14148	0.143	0.14438	0.1455	0.14639	0.14741	0.14792	0.14885	0.15079
1105	0.11513	0.11571	0.11582	0.11566	0.11638	0.11649	0.1165	0.11735	0.11811	0.1188	0.11987	0.12085	0.12099	0.1213	0.12196	0.1223	0.12303	0.12323	0.12444	0.12489	0.12544	0.12676	0.12731	0.12788	0.12859	0.12848	0.12861	0.12803	0.12847	0.12912	0.13048	0.1313	0.1328	0.13514	0.13652	0.13705	0.13734	0.13826	0.13936	0.1403	0.14135	0.14287	0.14426	0.14538	0.14627	0.14729	0.1478	0.14873	0.15067
1106	0.11506	0.11563	0.11574	0.11558	0.11631	0.11641	0.11642	0.11727	0.11804	0.11872	0.1198	0.12077	0.12092	0.12123	0.12189	0.12223	0.12296	0.12316	0.12438	0.12482	0.12537	0.1267	0.12725	0.12782	0.12852	0.12842	0.12855	0.12797	0.12841	0.12906	0.13042	0.13124	0.13274	0.13508	0.13647	0.137	0.13729	0.13821	0.1393	0.14025	0.1413	0.14282	0.1442	0.14533	0.14622	0.14724	0.14775	0.14868	0.15062
1107	0.11504	0.11561	0.11572	0.11557	0.11629	0.11639	0.11641	0.11725	0.11803	0.11871	0.11979	0.12076	0.12091	0.12122	0.12189	0.12222	0.12295	0.12315	0.12437	0.12482	0.12537	0.1267	0.12725	0.12782	0.12853	0.12842	0.12856	0.12798	0.12841	0.12907	0.13043	0.13125	0.13276	0.13509	0.13648	0.13701	0.1373	0.13822	0.13932	0.14027	0.14132	0.14284	0.14422	0.14535	0.14624	0.14726	0.14778	0.1487	0.15065
1108	0.11499	0.11557	0.11568	0.11552	0.11625	0.11635	0.11637	0.11721	0.11799	0.11867	0.11975	0.12073	0.12088	0.12118	0.12185	0.12219	0.12292	0.12312	0.12435	0.1248	0.12535	0.12667	0.12723	0.1278	0.1285	0.1284	0.12854	0.12796	0.1284	0.12905	0.13042	0.13124	0.13274	0.13508	0.13647	0.137	0.13729	0.13822	0.13931	0.14026	0.14132	0.14284	0.14422	0.14535	0.14625	0.14726	0.14778	0.14871	0.15065
1109	0.11491	0.11549	0.1156	0.11545	0.11617	0.11628	0.11629	0.11714	0.11791	0.1186	0.11968	0.12066	0.12081	0.12112	0.12179	0.12212	0.12286	0.12306	0.12428	0.12473	0.12529	0.12662	0.12717	0.12774	0.12845	0.12835	0.12849	0.12791	0.12834	0.129	0.13037	0.13119	0.1327	0.13504	0.13643	0.13696	0.13725	0.13818	0.13927	0.14022	0.14128	0.1428	0.14419	0.14532	0.14621	0.14723	0.14775	0.14868	0.15063
1110	0.11483	0.11541	0.11552	0.11536	0.11609	0.1162	0.11621	0.11706	0.11784	0.11852	0.11961	0.12058	0.12074	0.12104	0.12172	0.12205	0.12279	0.12299	0.12422	0.12467	0.12522	0.12655	0.12711	0.12768	0.12839	0.12829	0.12843	0.12785	0.12829	0.12895	0.13032	0.13114	0.13265	0.13499	0.13638	0.13691	0.1372	0.13813	0.13923	0.14018	0.14123	0.14276	0.14415	0.14528	0.14617	0.14719	0.14771	0.14864	0.15059
1111	0.11474	0.11532	0.11543	0.11528	0.116	0.11611	0.11613	0.11697	0.11775	0.11844	0.11952	0.1205	0.12065	0.12096	0.12164	0.12198	0.12271	0.12292	0.12414	0.1246	0.12515	0.12648	0.12704	0.12761	0.12832	0.12823	0.12836	0.12778	0.12822	0.12889	0.13026	0.13108	0.13259	0.13493	0.13632	0.13686	0.13715	0.13808	0.13918	0.14012	0.14118	0.14271	0.1441	0.14523	0.14612	0.14714	0.14766	0.14859	0.15054
1112	0.1147	0.11528	0.11539	0.11524	0.11596	0.11607	0.11609	0.11694	0.11772	0.11841	0.11949	0.12048	0.12063	0.12094	0.12162	0.12196	0.12269	0.1229	0.12413	0.12458	0.12514	0.12647	0.12703	0.12761	0.12831	0.12822	0.12836	0.12778	0.12822	0.12889	0.13026	0.13109	0.13259	0.13494	0.13633	0.13686	0.13715	0.13809	0.13919	0.14013	0.14119	0.14272	0.14411	0.14524	0.14613	0.14715	0.14767	0.14861	0.15056
1113	0.11471	0.11529	0.11541	0.11526	0.11598	0.11609	0.11612	0.11696	0.11774	0.11844	0.11952	0.12051	0.12066	0.12097	0.12165	0.122	0.12274	0.12294	0.12417	0.12463	0.12519	0.12652	0.12708	0.12766	0.12837	0.12828	0.12842	0.12784	0.12829	0.12895	0.13033	0.13115	0.13266	0.13501	0.1364	0.13694	0.13723	0.13816	0.13926	0.14021	0.14127	0.1428	0.14419	0.14532	0.14622	0.14724	0.14776	0.14869	0.15064
1114	0.11471	0.1153	0.11541	0.11526	0.11599	0.1161	0.11613	0.11697	0.11775	0.11845	0.11954	0.12053	0.12068	0.12099	0.12168	0.12202	0.12277	0.12298	0.12421	0.12466	0.12523	0.12656	0.12712	0.1277	0.12842	0.12833	0.12847	0.12789	0.12834	0.129	0.13038	0.13121	0.13272	0.13507	0.13647	0.137	0.13729	0.13823	0.13933	0.14028	0.14134	0.14287	0.14426	0.14539	0.14629	0.14731	0.14783	0.14877	0.15072
1115	0.11466	0.11524	0.11536	0.11521	0.11594	0.11606	0.11608	0.11693	0.11771	0.11841	0.1195	0.12049	0.12064	0.12096	0.12164	0.12199	0.12274	0.12295	0.12418	0.12464	0.1252	0.12654	0.1271	0.12769	0.1284	0.12831	0.12846	0.12788	0.12832	0.12899	0.13037	0.1312	0.13272	0.13507	0.13646	0.137	0.13729	0.13823	0.13933	0.14028	0.14135	0.14288	0.14427	0.1454	0.1463	0.14732	0.14785	0.14878	0.15074
1116	0.11458	0.11517	0.11529	0.11514	0.11586	0.11598	0.11601	0.11686	0.11764	0.11834	0.11943	0.12043	0.12058	0.1209	0.12158	0.12194	0.12268	0.12289	0.12412	0.12459	0.12516	0.12649	0.12706	0.12764	0.12836	0.12827	0.12842	0.12784	0.12829	0.12896	0.13034	0.13117	0.13269	0.13504	0.13644	0.13698	0.13727	0.13821	0.13932	0.14027	0.14133	0.14287	0.14426	0.14539	0.14629	0.14731	0.14784	0.14878	0.15073
1117	0.11438	0.11497	0.11509	0.11494	0.11567	0.11579	0.11581	0.11666	0.11744	0.11815	0.11924	0.12024	0.12039	0.12071	0.1214	0.12175	0.12249	0.12271	0.12394	0.12441	0.12497	0.12631	0.12688	0.12746	0.12818	0.1281	0.12825	0.12767	0.12812	0.12879	0.13018	0.13101	0.13253	0.13488	0.13628	0.13682	0.13711	0.13805	0.13916	0.14011	0.14118	0.14272	0.14411	0.14524	0.14614	0.14717	0.14769	0.14863	0.15059
1118	0.11412	0.11471	0.11483	0.11468	0.11541	0.11553	0.11556	0.1164	0.11719	0.11789	0.11899	0.11998	0.12014	0.12045	0.12115	0.1215	0.12224	0.12246	0.12369	0.12416	0.12473	0.12607	0.12664	0.12722	0.12794	0.12787	0.12801	0.12744	0.12789	0.12856	0.12995	0.13078	0.1323	0.13466	0.13606	0.1366	0.13689	0.13783	0.13894	0.13989	0.14096	0.1425	0.1439	0.14503	0.14593	0.14696	0.14748	0.14843	0.15038
1119	0.11393	0.11451	0.11464	0.11449	0.11521	0.11533	0.11536	0.1162	0.11699	0.1177	0.1188	0.1198	0.11995	0.12027	0.12096	0.12132	0.12206	0.12228	0.12352	0.12398	0.12456	0.1259	0.12647	0.12705	0.12777	0.1277	0.12785	0.12727	0.12772	0.12841	0.12979	0.13063	0.13215	0.1345	0.13591	0.13645	0.13674	0.13769	0.1388	0.13975	0.14082	0.14236	0.14376	0.14489	0.14579	0.14682	0.14735	0.1483	0.15025
1120	0.11381	0.1144	0.11453	0.11438	0.1151	0.11523	0.11525	0.1161	0.11689	0.1176	0.1187	0.1197	0.11985	0.12017	0.12087	0.12123	0.12198	0.12219	0.12343	0.1239	0.12448	0.12582	0.12639	0.12698	0.1277	0.12763	0.12779	0.12721	0.12766	0.12834	0.12973	0.13057	0.1321	0.13445	0.13587	0.1364	0.1367	0.13765	0.13876	0.13971	0.14079	0.14233	0.14373	0.14486	0.14576	0.14679	0.14733	0.14827	0.15023
1121	0.11377	0.11436	0.11449	0.11434	0.11506	0.11519	0.11522	0.11606	0.11686	0.11757	0.11867	0.11968	0.11983	0.12016	0.12086	0.12122	0.12197	0.12219	0.12343	0.1239	0.12448	0.12582	0.1264	0.12699	0.12771	0.12765	0.1278	0.12722	0.12768	0.12836	0.12976	0.1306	0.13213	0.13449	0.1359	0.13644	0.13673	0.13769	0.1388	0.13975	0.14084	0.14238	0.14379	0.14491	0.14582	0.14685	0.14739	0.14833	0.1503
1122	0.11374	0.11433	0.11446	0.11432	0.11504	0.11517	0.1152	0.11604	0.11684	0.11756	0.11867	0.11968	0.11983	0.12016	0.12086	0.12122	0.12198	0.1222	0.12344	0.12392	0.1245	0.12585	0.12643	0.12702	0.12774	0.12769	0.12784	0.12726	0.12772	0.12841	0.12981	0.13065	0.13218	0.13454	0.13596	0.1365	0.1368	0.13775	0.13887	0.13982	0.14091	0.14246	0.14386	0.14499	0.1459	0.14693	0.14747	0.14842	0.15039
1123	0.11358	0.11417	0.11431	0.11416	0.11489	0.11502	0.11505	0.1159	0.1167	0.11742	0.11853	0.11954	0.1197	0.12003	0.12073	0.1211	0.12185	0.12208	0.12332	0.1238	0.12438	0.12573	0.12631	0.12691	0.12764	0.12758	0.12774	0.12716	0.12762	0.12831	0.12971	0.13056	0.13209	0.13446	0.13588	0.13642	0.13671	0.13767	0.13879	0.13975	0.14083	0.14239	0.1438	0.14492	0.14583	0.14687	0.14741	0.14836	0.15033
1124	0.11326	0.11385	0.11399	0.11384	0.11457	0.1147	0.11474	0.11558	0.11638	0.11711	0.11821	0.11923	0.11938	0.11971	0.12042	0.12079	0.12155	0.12177	0.12302	0.12349	0.12408	0.12543	0.12602	0.12661	0.12734	0.12729	0.12745	0.12687	0.12733	0.12802	0.12943	0.13028	0.13181	0.13418	0.1356	0.13614	0.13644	0.1374	0.13852	0.13948	0.14057	0.14212	0.14353	0.14466	0.14557	0.14661	0.14715	0.1481	0.15007
1125	0.11295	0.11355	0.11369	0.11354	0.11427	0.1144	0.11444	0.11528	0.11608	0.11681	0.11792	0.11893	0.11909	0.11942	0.12013	0.1205	0.12126	0.12148	0.12273	0.12321	0.1238	0.12515	0.12573	0.12633	0.12706	0.12701	0.12717	0.12659	0.12705	0.12775	0.12916	0.13001	0.13155	0.13392	0.13534	0.13589	0.13618	0.13715	0.13827	0.13923	0.14032	0.14188	0.14329	0.14442	0.14533	0.14637	0.14691	0.14787	0.14984
1126	0.1127	0.11329	0.11344	0.11329	0.11401	0.11415	0.11418	0.11503	0.11583	0.11656	0.11767	0.11868	0.11884	0.11917	0.11988	0.12026	0.12102	0.12124	0.12249	0.12297	0.12356	0.12492	0.1255	0.1261	0.12683	0.12679	0.12695	0.12637	0.12683	0.12753	0.12894	0.12979	0.13133	0.13371	0.13514	0.13568	0.13598	0.13694	0.13807	0.13903	0.14012	0.14168	0.1431	0.14423	0.14514	0.14618	0.14673	0.14768	0.14966
1127	0.11242	0.11301	0.11316	0.11301	0.11373	0.11387	0.1139	0.11474	0.11555	0.11628	0.11739	0.11841	0.11857	0.1189	0.1196	0.11998	0.12074	0.12097	0.12221	0.12269	0.12329	0.12465	0.12523	0.12583	0.12656	0.12652	0.12668	0.1261	0.12656	0.12727	0.12868	0.12953	0.13107	0.13345	0.13488	0.13543	0.13572	0.13669	0.13782	0.13878	0.13988	0.14144	0.14286	0.14399	0.14491	0.14595	0.14649	0.14745	0.14943
1128	0.11211	0.11271	0.11285	0.1127	0.11342	0.11356	0.11359	0.11443	0.11524	0.11597	0.11709	0.1181	0.11826	0.11859	0.1193	0.11967	0.12043	0.12066	0.1219	0.12239	0.12298	0.12434	0.12492	0.12553	0.12626	0.12621	0.12637	0.12579	0.12626	0.12696	0.12838	0.12923	0.13077	0.13316	0.13459	0.13514	0.13543	0.13641	0.13754	0.1385	0.1396	0.14117	0.14258	0.14371	0.14463	0.14568	0.14622	0.14718	0.14917
1129	0.11176	0.11236	0.1125	0.11236	0.11307	0.11321	0.11324	0.11408	0.11489	0.11562	0.11674	0.11775	0.11791	0.11824	0.11895	0.11932	0.12008	0.12031	0.12156	0.12204	0.12263	0.12399	0.12458	0.12518	0.12591	0.12587	0.12603	0.12545	0.12591	0.12662	0.12804	0.12889	0.13044	0.13282	0.13426	0.13481	0.1351	0.13608	0.13721	0.13817	0.13928	0.14085	0.14227	0.1434	0.14432	0.14537	0.14592	0.14688	0.14887
1130	0.11133	0.11193	0.11208	0.11193	0.11264	0.11279	0.11281	0.11365	0.11446	0.1152	0.11631	0.11732	0.11748	0.11781	0.11852	0.11889	0.11965	0.11988	0.12113	0.12161	0.12221	0.12356	0.12415	0.12475	0.12549	0.12544	0.12561	0.12502	0.12549	0.1262	0.12762	0.12848	0.13003	0.13241	0.13386	0.1344	0.1347	0.13568	0.13682	0.13778	0.13888	0.14046	0.14188	0.14302	0.14394	0.14499	0.14554	0.1465	0.14849
1131	0.11089	0.11148	0.11163	0.11148	0.1122	0.11234	0.11237	0.1132	0.11401	0.11475	0.11587	0.11688	0.11704	0.11736	0.11807	0.11844	0.11921	0.11944	0.12068	0.12116	0.12176	0.12312	0.12371	0.12431	0.12505	0.12501	0.12517	0.12459	0.12506	0.12577	0.1272	0.12805	0.1296	0.13199	0.13344	0.13398	0.13428	0.13526	0.1364	0.13737	0.13848	0.14006	0.14148	0.14262	0.14355	0.14459	0.14514	0.14611	0.14811
1132	0.11051	0.11111	0.11126	0.11111	0.11182	0.11197	0.11199	0.11283	0.11364	0.11438	0.1155	0.11651	0.11667	0.117	0.11771	0.11808	0.11885	0.11908	0.12033	0.12081	0.12141	0.12278	0.12336	0.12397	0.12471	0.12467	0.12483	0.12425	0.12472	0.12543	0.12687	0.12772	0.12928	0.13167	0.13313	0.13367	0.13397	0.13496	0.1361	0.13707	0.13818	0.13977	0.14119	0.14233	0.14326	0.14432	0.14487	0.14584	0.14784
1133	0.11015	0.11075	0.1109	0.11075	0.11147	0.11162	0.11164	0.11247	0.11329	0.11404	0.11516	0.11618	0.11634	0.11666	0.11737	0.11775	0.11852	0.11875	0.12	0.12048	0.12109	0.12246	0.12305	0.12366	0.1244	0.12436	0.12453	0.12394	0.12441	0.12514	0.12657	0.12743	0.12899	0.13139	0.13285	0.1334	0.1337	0.13469	0.13584	0.13681	0.13792	0.13952	0.14095	0.14209	0.14302	0.14408	0.14463	0.14561	0.14762
1134	0.10978	0.11038	0.11054	0.11039	0.11111	0.11125	0.11127	0.11211	0.11293	0.11368	0.1148	0.11582	0.11598	0.1163	0.11702	0.1174	0.11817	0.1184	0.11965	0.12014	0.12075	0.12212	0.12271	0.12332	0.12407	0.12403	0.12419	0.12361	0.12408	0.12481	0.12625	0.12711	0.12867	0.13108	0.13255	0.13309	0.1334	0.13439	0.13554	0.13652	0.13764	0.13924	0.14067	0.14181	0.14275	0.14381	0.14437	0.14534	0.14736
1135	0.10937	0.10997	0.11012	0.10997	0.11069	0.11084	0.11085	0.11169	0.11251	0.11326	0.11439	0.11541	0.11557	0.11589	0.1166	0.11698	0.11775	0.11799	0.11924	0.11972	0.12033	0.12171	0.1223	0.12291	0.12366	0.12362	0.12379	0.1232	0.12367	0.1244	0.12585	0.12671	0.12828	0.1307	0.13217	0.13271	0.13302	0.13401	0.13517	0.13614	0.13727	0.13887	0.14031	0.14146	0.1424	0.14346	0.14402	0.145	0.14703
1136	0.10893	0.10953	0.10968	0.10953	0.11025	0.1104	0.11041	0.11124	0.11207	0.11282	0.11395	0.11497	0.11513	0.11545	0.11616	0.11654	0.11731	0.11755	0.1188	0.11928	0.11989	0.12127	0.12186	0.12247	0.12323	0.12319	0.12335	0.12277	0.12324	0.12397	0.12542	0.12628	0.12786	0.13028	0.13175	0.1323	0.13261	0.13361	0.13477	0.13574	0.13687	0.13848	0.13992	0.14107	0.14202	0.14309	0.14364	0.14463	0.14666
1137	0.10842	0.10902	0.10918	0.10902	0.10974	0.10988	0.1099	0.11073	0.11155	0.11231	0.11344	0.11445	0.11461	0.11493	0.11564	0.11602	0.11679	0.11703	0.11828	0.11876	0.11938	0.12076	0.12134	0.12196	0.12271	0.12267	0.12284	0.12225	0.12273	0.12346	0.12492	0.12578	0.12736	0.12978	0.13126	0.13181	0.13212	0.13312	0.13428	0.13526	0.1364	0.13801	0.13946	0.14061	0.14156	0.14263	0.14319	0.14418	0.14622
1138	0.10776	0.10837	0.10852	0.10837	0.10909	0.10923	0.10924	0.11007	0.11089	0.11165	0.11278	0.11379	0.11395	0.11427	0.11498	0.11536	0.11612	0.11636	0.11761	0.11809	0.11871	0.12009	0.12068	0.12129	0.12205	0.12201	0.12217	0.12158	0.12206	0.1228	0.12426	0.12512	0.1267	0.12913	0.13061	0.13116	0.13147	0.13248	0.13364	0.13463	0.13576	0.13738	0.13883	0.13999	0.14094	0.14201	0.14258	0.14357	0.14561
1139	0.10705	0.10765	0.10781	0.10765	0.10837	0.10851	0.10851	0.10934	0.11016	0.11092	0.11205	0.11306	0.11322	0.11353	0.11424	0.11462	0.11539	0.11563	0.11688	0.11735	0.11797	0.11935	0.11994	0.12055	0.12131	0.12127	0.12144	0.12085	0.12133	0.12207	0.12353	0.12439	0.12598	0.12841	0.1299	0.13045	0.13076	0.13177	0.13294	0.13392	0.13506	0.13669	0.13814	0.1393	0.14025	0.14133	0.1419	0.14289	0.14494
1140	0.10634	0.10694	0.1071	0.10695	0.10766	0.1078	0.1078	0.10862	0.10945	0.1102	0.11133	0.11235	0.1125	0.11281	0.11352	0.1139	0.11466	0.1149	0.11615	0.11663	0.11724	0.11862	0.11921	0.11983	0.12058	0.12055	0.12071	0.12012	0.1206	0.12134	0.12281	0.12367	0.12526	0.1277	0.12919	0.12974	0.13005	0.13106	0.13224	0.13323	0.13437	0.136	0.13745	0.13861	0.13957	0.14065	0.14122	0.14222	0.14428
1141	0.10571	0.10631	0.10647	0.10631	0.10702	0.10716	0.10716	0.10798	0.1088	0.10956	0.11069	0.1117	0.11185	0.11216	0.11287	0.11324	0.11401	0.11425	0.11549	0.11597	0.11658	0.11797	0.11855	0.11917	0.11993	0.11989	0.12006	0.11946	0.11994	0.12069	0.12216	0.12302	0.12461	0.12705	0.12855	0.1291	0.12941	0.13043	0.13161	0.1326	0.13375	0.13538	0.13684	0.138	0.13896	0.14005	0.14062	0.14162	0.14368
1142	0.10517	0.10577	0.10593	0.10577	0.10648	0.10662	0.10661	0.10743	0.10825	0.10901	0.11014	0.11116	0.1113	0.11161	0.11232	0.11269	0.11346	0.1137	0.11494	0.11542	0.11603	0.11742	0.11801	0.11862	0.11938	0.11935	0.11951	0.11892	0.1194	0.12015	0.12162	0.12249	0.12408	0.12653	0.12803	0.12858	0.12889	0.12992	0.1311	0.13209	0.13324	0.13488	0.13634	0.13751	0.13847	0.13956	0.14013	0.14114	0.14321
1143	0.10472	0.10532	0.10548	0.10532	0.10603	0.10617	0.10616	0.10697	0.1078	0.10857	0.1097	0.11071	0.11086	0.11117	0.11187	0.11225	0.11302	0.11325	0.1145	0.11498	0.1156	0.11698	0.11757	0.11819	0.11895	0.11892	0.11909	0.11849	0.11897	0.11972	0.1212	0.12207	0.12367	0.12612	0.12763	0.12818	0.1285	0.12952	0.13071	0.1317	0.13286	0.13451	0.13597	0.13714	0.13811	0.1392	0.13978	0.14079	0.14287
1144	0.10422	0.10482	0.10498	0.10483	0.10553	0.10567	0.10567	0.10647	0.10731	0.10807	0.10921	0.11022	0.11037	0.11067	0.11138	0.11176	0.11253	0.11277	0.11401	0.11449	0.11511	0.1165	0.11709	0.11771	0.11848	0.11845	0.11861	0.11802	0.1185	0.11926	0.12074	0.12161	0.12322	0.12568	0.12719	0.12774	0.12806	0.12909	0.13028	0.13128	0.13244	0.1341	0.13556	0.13674	0.13771	0.1388	0.13938	0.1404	0.14248
1145	0.10359	0.10419	0.10436	0.1042	0.10491	0.10505	0.10504	0.10584	0.10668	0.10745	0.10859	0.1096	0.10974	0.11005	0.11076	0.11114	0.11191	0.11215	0.1134	0.11387	0.1145	0.11589	0.11648	0.1171	0.11787	0.11784	0.11801	0.11741	0.1179	0.11866	0.12015	0.12102	0.12263	0.12509	0.12661	0.12717	0.12748	0.12852	0.12972	0.13072	0.13188	0.13354	0.13502	0.13619	0.13717	0.13827	0.13885	0.13987	0.14196
1146	0.10294	0.10354	0.10371	0.10355	0.10425	0.1044	0.10439	0.10519	0.10603	0.1068	0.10794	0.10895	0.10909	0.1094	0.11011	0.11049	0.11126	0.1115	0.11275	0.11322	0.11385	0.11525	0.11583	0.11646	0.11723	0.1172	0.11737	0.11678	0.11726	0.11803	0.11953	0.1204	0.12201	0.12448	0.12601	0.12656	0.12688	0.12792	0.12912	0.13013	0.1313	0.13297	0.13444	0.13562	0.1366	0.1377	0.13829	0.13931	0.14141
1147	0.10231	0.10291	0.10308	0.10292	0.10362	0.10377	0.10376	0.10456	0.10539	0.10617	0.10731	0.10832	0.10846	0.10877	0.10948	0.10986	0.11063	0.11087	0.11212	0.11259	0.11322	0.11462	0.11521	0.11583	0.11661	0.11658	0.11675	0.11615	0.11664	0.11741	0.11892	0.11979	0.12141	0.12388	0.12541	0.12597	0.12629	0.12733	0.12854	0.12954	0.13072	0.1324	0.13388	0.13506	0.13604	0.13715	0.13774	0.13876	0.14087
1148	0.10174	0.10234	0.10251	0.10235	0.10305	0.10319	0.10318	0.10398	0.10482	0.10559	0.10673	0.10774	0.10789	0.10819	0.1089	0.10928	0.11005	0.11029	0.11154	0.11201	0.11264	0.11404	0.11463	0.11526	0.11603	0.11601	0.11618	0.11558	0.11607	0.11685	0.11835	0.11922	0.12085	0.12333	0.12486	0.12542	0.12574	0.12679	0.128	0.12901	0.13019	0.13187	0.13335	0.13454	0.13553	0.13664	0.13723	0.13826	0.14037
1149	0.10128	0.10188	0.10206	0.1019	0.1026	0.10274	0.10273	0.10352	0.10436	0.10514	0.10628	0.10729	0.10743	0.10773	0.10844	0.10882	0.1096	0.10984	0.11109	0.11156	0.11219	0.11359	0.11418	0.11481	0.11559	0.11556	0.11573	0.11513	0.11563	0.1164	0.11792	0.11879	0.12041	0.1229	0.12444	0.125	0.12532	0.12637	0.12759	0.1286	0.12978	0.13147	0.13295	0.13414	0.13513	0.13624	0.13684	0.13787	0.13999
1150	0.10091	0.10151	0.10168	0.10152	0.10222	0.10237	0.10235	0.10314	0.10399	0.10476	0.10591	0.10692	0.10706	0.10736	0.10806	0.10845	0.10922	0.10946	0.11071	0.11119	0.11182	0.11322	0.11381	0.11444	0.11522	0.11519	0.11537	0.11477	0.11526	0.11604	0.11755	0.11843	0.12005	0.12254	0.12409	0.12465	0.12497	0.12603	0.12725	0.12826	0.12945	0.13114	0.13262	0.13381	0.13481	0.13592	0.13652	0.13755	0.13968
1151	0.1005	0.1011	0.10128	0.10111	0.10181	0.10196	0.10194	0.10273	0.10357	0.10435	0.1055	0.10651	0.10664	0.10694	0.10765	0.10803	0.1088	0.10905	0.11029	0.11077	0.1114	0.1128	0.11339	0.11402	0.1148	0.11478	0.11495	0.11435	0.11484	0.11563	0.11714	0.11802	0.11965	0.12214	0.12369	0.12425	0.12457	0.12563	0.12685	0.12787	0.12906	0.13075	0.13224	0.13343	0.13443	0.13555	0.13615	0.13718	0.13932
1152	0.1001	0.1007	0.10088	0.10071	0.10141	0.10156	0.10153	0.10232	0.10317	0.10395	0.10509	0.1061	0.10624	0.10653	0.10724	0.10762	0.10839	0.10864	0.10988	0.11035	0.11099	0.11239	0.11298	0.11361	0.11439	0.11436	0.11454	0.11394	0.11443	0.11522	0.11674	0.11761	0.11924	0.12174	0.12329	0.12385	0.12418	0.12524	0.12646	0.12748	0.12868	0.13037	0.13186	0.13306	0.13406	0.13518	0.13577	0.13682	0.13896
1153	0.09981	0.10042	0.10059	0.10043	0.10113	0.10128	0.10125	0.10204	0.10288	0.10366	0.10481	0.10581	0.10595	0.10624	0.10695	0.10733	0.1081	0.10835	0.10959	0.11007	0.1107	0.11211	0.11269	0.11332	0.11411	0.11408	0.11425	0.11365	0.11414	0.11493	0.11645	0.11733	0.11896	0.12146	0.12302	0.12358	0.1239	0.12497	0.1262	0.12721	0.12841	0.13011	0.13161	0.1328	0.1338	0.13493	0.13552	0.13657	0.13871
1154	0.09964	0.10025	0.10042	0.10026	0.10096	0.1011	0.10108	0.10187	0.10271	0.10349	0.10464	0.10565	0.10578	0.10607	0.10678	0.10716	0.10794	0.10818	0.10943	0.1099	0.11053	0.11194	0.11253	0.11316	0.11394	0.11391	0.11409	0.11348	0.11398	0.11477	0.11629	0.11717	0.11881	0.12131	0.12287	0.12343	0.12375	0.12482	0.12605	0.12707	0.12827	0.12997	0.13147	0.13267	0.13367	0.1348	0.13539	0.13644	0.13859
1155	0.0996	0.10021	0.10038	0.10022	0.10092	0.10107	0.10104	0.10183	0.10268	0.10346	0.10461	0.10561	0.10575	0.10604	0.10675	0.10713	0.10791	0.10815	0.1094	0.10988	0.11051	0.11192	0.11251	0.11314	0.11393	0.1139	0.11407	0.11347	0.11396	0.11475	0.11628	0.11715	0.1188	0.1213	0.12286	0.12343	0.12375	0.12482	0.12605	0.12708	0.12828	0.12998	0.13148	0.13268	0.13369	0.13481	0.13541	0.13646	0.13861
1156	0.09963	0.10024	0.10042	0.10025	0.10096	0.10111	0.10108	0.10187	0.10272	0.1035	0.10465	0.10566	0.1058	0.10609	0.1068	0.10718	0.10796	0.10821	0.10946	0.10993	0.11056	0.11198	0.11257	0.1132	0.11399	0.11396	0.11414	0.11353	0.11403	0.11482	0.11635	0.11722	0.11887	0.12138	0.12294	0.1235	0.12383	0.1249	0.12613	0.12716	0.12836	0.13007	0.13157	0.13277	0.13378	0.13491	0.13551	0.13655	0.13871
1157	0.09959	0.1002	0.10038	0.10021	0.10091	0.10106	0.10103	0.10183	0.10268	0.10346	0.10461	0.10562	0.10576	0.10605	0.10676	0.10714	0.10792	0.10817	0.10942	0.10989	0.11053	0.11194	0.11253	0.11316	0.11396	0.11393	0.1141	0.1135	0.11399	0.11478	0.11632	0.11719	0.11884	0.12135	0.12291	0.12348	0.12381	0.12488	0.12611	0.12714	0.12834	0.13005	0.13155	0.13275	0.13376	0.1349	0.13549	0.13654	0.1387
1158	0.09943	0.10004	0.10022	0.10005	0.10075	0.1009	0.10087	0.10167	0.10252	0.1033	0.10445	0.10546	0.1056	0.10589	0.10659	0.10697	0.10775	0.108	0.10925	0.10972	0.11035	0.11177	0.11236	0.11299	0.11378	0.11375	0.11393	0.11332	0.11382	0.11461	0.11614	0.11702	0.11866	0.12118	0.12274	0.12331	0.12364	0.12471	0.12594	0.12697	0.12818	0.12989	0.13139	0.13259	0.1336	0.13474	0.13533	0.13638	0.13855
1159	0.0993	0.0999	0.10008	0.09992	0.10062	0.10077	0.10073	0.10153	0.10237	0.10316	0.10431	0.10532	0.10546	0.10574	0.10645	0.10683	0.1076	0.10785	0.1091	0.10957	0.1102	0.11162	0.11221	0.11284	0.11363	0.1136	0.11377	0.11317	0.11366	0.11445	0.11599	0.11686	0.11851	0.12103	0.12259	0.12316	0.12349	0.12456	0.1258	0.12682	0.12803	0.12974	0.13125	0.13245	0.13346	0.1346	0.13519	0.13624	0.13841
1160	0.09923	0.09983	0.10001	0.09984	0.10055	0.10069	0.10065	0.10145	0.1023	0.10308	0.10423	0.10524	0.10538	0.10567	0.10637	0.10675	0.10752	0.10777	0.10902	0.10949	0.11012	0.11154	0.11213	0.11276	0.11355	0.11352	0.11369	0.11308	0.11358	0.11437	0.11591	0.11678	0.11843	0.12095	0.12251	0.12308	0.12341	0.12448	0.12572	0.12675	0.12795	0.12967	0.13117	0.13238	0.13339	0.13453	0.13512	0.13617	0.13834
1161	0.09919	0.0998	0.09997	0.09981	0.10051	0.10066	0.10062	0.10142	0.10226	0.10305	0.1042	0.1052	0.10534	0.10563	0.10633	0.10671	0.10749	0.10773	0.10898	0.10945	0.11008	0.1115	0.11209	0.11272	0.11352	0.11348	0.11365	0.11304	0.11354	0.11433	0.11587	0.11674	0.11839	0.12091	0.12248	0.12304	0.12337	0.12445	0.12568	0.12672	0.12792	0.12964	0.13114	0.13235	0.13336	0.1345	0.13509	0.13614	0.13832
1162	0.09922	0.09983	0.10001	0.09984	0.10054	0.10069	0.10065	0.10145	0.1023	0.10308	0.10423	0.10524	0.10538	0.10567	0.10637	0.10675	0.10753	0.10777	0.10902	0.10949	0.11013	0.11155	0.11213	0.11276	0.11356	0.11352	0.11369	0.11309	0.11358	0.11437	0.11591	0.11678	0.11843	0.12096	0.12252	0.12309	0.12342	0.1245	0.12573	0.12677	0.12797	0.12969	0.13119	0.1324	0.13342	0.13455	0.13515	0.1362	0.13838
1163	0.09929	0.0999	0.10008	0.09991	0.10062	0.10076	0.10072	0.10152	0.10237	0.10316	0.10431	0.10532	0.10546	0.10575	0.10645	0.10683	0.10761	0.10785	0.10911	0.10958	0.11021	0.11163	0.11221	0.11285	0.11365	0.11361	0.11378	0.11317	0.11367	0.11446	0.116	0.11687	0.11852	0.12105	0.12262	0.12318	0.12352	0.12459	0.12583	0.12686	0.12807	0.12979	0.13129	0.1325	0.13351	0.13465	0.13525	0.1363	0.13848
1164	0.09933	0.09994	0.10011	0.09995	0.10066	0.1008	0.10076	0.10157	0.10242	0.1032	0.10435	0.10536	0.1055	0.10579	0.10649	0.10687	0.10765	0.1079	0.10915	0.10962	0.11025	0.11168	0.11226	0.1129	0.11369	0.11365	0.11383	0.11322	0.11372	0.11451	0.11605	0.11692	0.11857	0.1211	0.12267	0.12324	0.12357	0.12464	0.12588	0.12692	0.12812	0.12984	0.13135	0.13256	0.13357	0.13471	0.13531	0.13636	0.13854
1165	0.09934	0.09995	0.10013	0.09996	0.10067	0.10082	0.10078	0.10158	0.10243	0.10321	0.10436	0.10538	0.10552	0.1058	0.10651	0.10689	0.10767	0.10791	0.10917	0.10964	0.11027	0.11169	0.11228	0.11291	0.11371	0.11367	0.11384	0.11323	0.11373	0.11452	0.11606	0.11694	0.11859	0.12112	0.12269	0.12325	0.12359	0.12466	0.1259	0.12694	0.12814	0.12986	0.13137	0.13258	0.1336	0.13474	0.13533	0.13638	0.13856
1166	0.09935	0.09996	0.10013	0.09997	0.10068	0.10082	0.10078	0.10159	0.10244	0.10322	0.10437	0.10538	0.10553	0.10581	0.10652	0.10689	0.10767	0.10792	0.10918	0.10965	0.11028	0.1117	0.11229	0.11292	0.11372	0.11368	0.11385	0.11324	0.11374	0.11453	0.11607	0.11694	0.1186	0.12113	0.1227	0.12326	0.1236	0.12467	0.12591	0.12695	0.12815	0.12988	0.13138	0.13259	0.13361	0.13475	0.13534	0.13639	0.13858
1167	0.09938	0.09999	0.10016	0.1	0.10071	0.10086	0.10081	0.10162	0.10247	0.10325	0.1044	0.10542	0.10556	0.10584	0.10655	0.10692	0.1077	0.10795	0.10921	0.10968	0.11031	0.11173	0.11232	0.11295	0.11375	0.11371	0.11388	0.11327	0.11377	0.11456	0.1161	0.11697	0.11863	0.12116	0.12273	0.1233	0.12363	0.1247	0.12594	0.12698	0.12818	0.12991	0.13141	0.13262	0.13364	0.13478	0.13538	0.13643	0.13861
1168	0.09942	0.10003	0.1002	0.10004	0.10075	0.10089	0.10085	0.10166	0.10251	0.10329	0.10444	0.10545	0.1056	0.10588	0.10659	0.10696	0.10774	0.10799	0.10925	0.10972	0.11035	0.11177	0.11236	0.11299	0.11379	0.11375	0.11392	0.11331	0.11381	0.1146	0.11614	0.11701	0.11867	0.1212	0.12277	0.12334	0.12367	0.12474	0.12598	0.12702	0.12823	0.12995	0.13145	0.13267	0.13368	0.13483	0.13542	0.13647	0.13865
1169	0.09946	0.10007	0.10025	0.10008	0.10079	0.10094	0.1009	0.1017	0.10255	0.10334	0.10449	0.1055	0.10564	0.10593	0.10663	0.10701	0.10779	0.10804	0.1093	0.10977	0.1104	0.11183	0.11241	0.11304	0.11384	0.1138	0.11397	0.11336	0.11386	0.11465	0.11619	0.11706	0.11872	0.12125	0.12282	0.12339	0.12372	0.1248	0.12604	0.12708	0.12828	0.13001	0.13151	0.13272	0.13374	0.13488	0.13548	0.13653	0.13871
1170	0.09948	0.10009	0.10026	0.1001	0.10081	0.10096	0.10091	0.10172	0.10257	0.10336	0.10451	0.10552	0.10567	0.10595	0.10665	0.10703	0.10781	0.10806	0.10932	0.10979	0.11042	0.11185	0.11243	0.11307	0.11387	0.11382	0.114	0.11339	0.11389	0.11467	0.11622	0.11709	0.11875	0.12128	0.12285	0.12342	0.12375	0.12483	0.12607	0.12711	0.12831	0.13004	0.13154	0.13276	0.13377	0.13492	0.13551	0.13656	0.13875
1171	0.09948	0.10009	0.10026	0.1001	0.10081	0.10096	0.10091	0.10172	0.10257	0.10336	0.10451	0.10552	0.10567	0.10595	0.10666	0.10703	0.10782	0.10806	0.10932	0.1098	0.11042	0.11185	0.11244	0.11307	0.11387	0.11383	0.114	0.11339	0.11389	0.11468	0.11623	0.1171	0.11875	0.12129	0.12286	0.12343	0.12376	0.12484	0.12608	0.12712	0.12833	0.13005	0.13156	0.13277	0.13379	0.13493	0.13553	0.13658	0.13877
1172	0.09953	0.10014	0.10031	0.10015	0.10086	0.10101	0.10097	0.10178	0.10263	0.10341	0.10457	0.10558	0.10572	0.10601	0.10672	0.10709	0.10788	0.10812	0.10938	0.10986	0.11049	0.11192	0.1125	0.11313	0.11394	0.11389	0.11407	0.11346	0.11396	0.11475	0.11629	0.11716	0.11882	0.12136	0.12293	0.1235	0.12383	0.12491	0.12615	0.12719	0.1284	0.13013	0.13163	0.13284	0.13386	0.13501	0.1356	0.13666	0.13884
1173	0.09961	0.10022	0.10039	0.10023	0.10094	0.10109	0.10105	0.10186	0.10271	0.1035	0.10465	0.10567	0.10581	0.1061	0.1068	0.10718	0.10797	0.10821	0.10947	0.10995	0.11058	0.11201	0.11259	0.11323	0.11403	0.11399	0.11416	0.11355	0.11405	0.11484	0.11639	0.11726	0.11892	0.12145	0.12303	0.1236	0.12393	0.12501	0.12625	0.12729	0.1285	0.13023	0.13173	0.13295	0.13397	0.13511	0.13571	0.13676	0.13895
1174	0.09966	0.10027	0.10044	0.10028	0.10099	0.10114	0.1011	0.10191	0.10277	0.10356	0.10471	0.10572	0.10587	0.10615	0.10686	0.10724	0.10802	0.10827	0.10953	0.11001	0.11064	0.11207	0.11265	0.11329	0.1141	0.11405	0.11423	0.11362	0.11411	0.1149	0.11645	0.11732	0.11898	0.12152	0.12309	0.12367	0.124	0.12508	0.12632	0.12736	0.12857	0.1303	0.1318	0.13302	0.13404	0.13518	0.13578	0.13683	0.13902
1175	0.09968	0.10029	0.10046	0.1003	0.10101	0.10116	0.10112	0.10193	0.10279	0.10358	0.10473	0.10574	0.10589	0.10618	0.10688	0.10726	0.10805	0.1083	0.10956	0.11003	0.11066	0.1121	0.11268	0.11332	0.11412	0.11408	0.11425	0.11364	0.11414	0.11493	0.11648	0.11735	0.11901	0.12155	0.12312	0.1237	0.12403	0.12511	0.12635	0.12739	0.1286	0.13033	0.13184	0.13305	0.13407	0.13522	0.13581	0.13686	0.13906
1176	0.09964	0.10025	0.10043	0.10026	0.10098	0.10113	0.10109	0.1019	0.10275	0.10354	0.10469	0.10571	0.10585	0.10614	0.10684	0.10722	0.10801	0.10826	0.10952	0.10999	0.11062	0.11206	0.11264	0.11328	0.11408	0.11404	0.11421	0.1136	0.1141	0.11489	0.11644	0.11731	0.11897	0.12151	0.12308	0.12366	0.12399	0.12507	0.12632	0.12736	0.12856	0.13029	0.1318	0.13301	0.13404	0.13518	0.13578	0.13683	0.13902
1177	0.09956	0.10017	0.10034	0.10018	0.1009	0.10105	0.101	0.10182	0.10267	0.10346	0.10461	0.10562	0.10577	0.10605	0.10676	0.10714	0.10792	0.10817	0.10943	0.10991	0.11054	0.11197	0.11255	0.11319	0.114	0.11395	0.11413	0.11352	0.11402	0.11481	0.11636	0.11723	0.11889	0.12142	0.123	0.12357	0.12391	0.12498	0.12623	0.12727	0.12848	0.13021	0.13172	0.13293	0.13395	0.1351	0.13569	0.13675	0.13894
1178	0.09951	0.10012	0.1003	0.10013	0.10085	0.101	0.10096	0.10177	0.10262	0.10341	0.10456	0.10557	0.10572	0.10601	0.10671	0.10709	0.10788	0.10812	0.10939	0.10986	0.11049	0.11192	0.11251	0.11314	0.11395	0.1139	0.11408	0.11347	0.11397	0.11476	0.11631	0.11718	0.11884	0.12138	0.12295	0.12352	0.12386	0.12494	0.12618	0.12723	0.12843	0.13016	0.13167	0.13289	0.13391	0.13506	0.13565	0.1367	0.1389
1179	0.09957	0.10019	0.10036	0.1002	0.10092	0.10107	0.10103	0.10184	0.1027	0.10348	0.10464	0.10565	0.1058	0.10608	0.10679	0.10717	0.10796	0.1082	0.10947	0.10994	0.11057	0.11201	0.11259	0.11323	0.11403	0.11399	0.11417	0.11356	0.11406	0.11485	0.1164	0.11727	0.11893	0.12147	0.12304	0.12362	0.12395	0.12503	0.12628	0.12732	0.12853	0.13026	0.13177	0.13298	0.134	0.13515	0.13575	0.1368	0.13899
1180	0.09963	0.10025	0.10042	0.10026	0.10098	0.10113	0.10109	0.1019	0.10276	0.10355	0.1047	0.10572	0.10586	0.10615	0.10686	0.10724	0.10803	0.10828	0.10954	0.11002	0.11065	0.11208	0.11267	0.1133	0.11411	0.11407	0.11424	0.11363	0.11413	0.11493	0.11648	0.11735	0.11901	0.12155	0.12313	0.1237	0.12404	0.12512	0.12636	0.12741	0.12861	0.13035	0.13185	0.13307	0.13409	0.13524	0.13584	0.13689	0.13908
1181	0.09968	0.1003	0.10047	0.10031	0.10103	0.10118	0.10114	0.10195	0.10281	0.1036	0.10475	0.10577	0.10592	0.10621	0.10691	0.1073	0.10808	0.10833	0.1096	0.11008	0.11071	0.11214	0.11273	0.11337	0.11417	0.11413	0.11431	0.1137	0.1142	0.11499	0.11655	0.11742	0.11908	0.12162	0.1232	0.12377	0.12411	0.12519	0.12644	0.12748	0.12869	0.13042	0.13193	0.13315	0.13417	0.13532	0.13591	0.13697	0.13916
1182	0.0997	0.10032	0.10049	0.10033	0.10105	0.1012	0.10116	0.10197	0.10283	0.10362	0.10478	0.1058	0.10594	0.10623	0.10694	0.10732	0.10811	0.10836	0.10963	0.11011	0.11074	0.11218	0.11276	0.1134	0.11421	0.11416	0.11434	0.11373	0.11423	0.11503	0.11658	0.11745	0.11912	0.12166	0.12324	0.12381	0.12415	0.12523	0.12648	0.12752	0.12873	0.13046	0.13197	0.13319	0.13421	0.13536	0.13596	0.13701	0.13921
1183	0.09968	0.1003	0.10047	0.10031	0.10103	0.10118	0.10114	0.10196	0.10282	0.10361	0.10476	0.10578	0.10593	0.10622	0.10692	0.10731	0.1081	0.10835	0.10961	0.11009	0.11072	0.11216	0.11275	0.11339	0.1142	0.11415	0.11433	0.11372	0.11422	0.11502	0.11657	0.11744	0.11911	0.12165	0.12323	0.1238	0.12414	0.12522	0.12647	0.12751	0.12872	0.13046	0.13197	0.13318	0.13421	0.13536	0.13595	0.13701	0.13921
1184	0.09961	0.10023	0.10041	0.10025	0.10096	0.10112	0.10108	0.10189	0.10275	0.10354	0.1047	0.10572	0.10586	0.10615	0.10686	0.10724	0.10803	0.10828	0.10955	0.11003	0.11066	0.1121	0.11268	0.11332	0.11413	0.11409	0.11427	0.11366	0.11416	0.11495	0.11651	0.11738	0.11904	0.12159	0.12317	0.12374	0.12408	0.12516	0.12641	0.12745	0.12866	0.1304	0.13191	0.13312	0.13415	0.1353	0.13589	0.13695	0.13915
1185	0.09961	0.10023	0.1004	0.10024	0.10096	0.10112	0.10108	0.10189	0.10275	0.10354	0.1047	0.10571	0.10586	0.10615	0.10686	0.10724	0.10803	0.10828	0.10955	0.11003	0.11066	0.1121	0.11268	0.11332	0.11413	0.11409	0.11427	0.11366	0.11416	0.11496	0.11651	0.11738	0.11905	0.12159	0.12317	0.12375	0.12408	0.12517	0.12641	0.12746	0.12867	0.13041	0.13192	0.13313	0.13416	0.13531	0.1359	0.13696	0.13916
1186	0.09965	0.10027	0.10045	0.10029	0.10101	0.10116	0.10112	0.10194	0.1028	0.10359	0.10475	0.10577	0.10591	0.1062	0.10691	0.10729	0.10809	0.10834	0.1096	0.11008	0.11072	0.11216	0.11274	0.11338	0.11419	0.11415	0.11433	0.11372	0.11422	0.11501	0.11657	0.11744	0.11911	0.12165	0.12323	0.12381	0.12414	0.12523	0.12648	0.12752	0.12873	0.13047	0.13198	0.13319	0.13422	0.13537	0.13597	0.13702	0.13922
1187	0.0997	0.10032	0.10049	0.10033	0.10105	0.10121	0.10117	0.10198	0.10284	0.10364	0.10479	0.10581	0.10596	0.10625	0.10696	0.10734	0.10813	0.10838	0.10965	0.11013	0.11076	0.1122	0.11279	0.11343	0.11424	0.1142	0.11438	0.11377	0.11427	0.11506	0.11662	0.11749	0.11916	0.1217	0.12328	0.12386	0.1242	0.12528	0.12653	0.12758	0.12878	0.13052	0.13203	0.13325	0.13427	0.13543	0.13602	0.13708	0.13928
1188	0.09972	0.10034	0.10052	0.10036	0.10108	0.10124	0.1012	0.10201	0.10287	0.10367	0.10482	0.10584	0.10599	0.10628	0.10699	0.10737	0.10816	0.10842	0.10969	0.11016	0.1108	0.11224	0.11282	0.11346	0.11428	0.11423	0.11441	0.1138	0.1143	0.1151	0.11666	0.11753	0.11919	0.12174	0.12332	0.1239	0.12423	0.12532	0.12657	0.12761	0.12882	0.13056	0.13207	0.13329	0.13432	0.13547	0.13606	0.13712	0.13932
1189	0.09974	0.10036	0.10054	0.10038	0.1011	0.10126	0.10122	0.10203	0.1029	0.10369	0.10484	0.10586	0.10601	0.1063	0.10701	0.1074	0.10819	0.10844	0.10971	0.11019	0.11082	0.11226	0.11285	0.11349	0.1143	0.11426	0.11444	0.11383	0.11433	0.11512	0.11668	0.11755	0.11922	0.12177	0.12335	0.12393	0.12426	0.12535	0.1266	0.12765	0.12885	0.13059	0.1321	0.13332	0.13435	0.1355	0.1361	0.13715	0.13935
1190	0.09975	0.10037	0.10055	0.10039	0.10111	0.10127	0.10123	0.10205	0.10291	0.1037	0.10486	0.10588	0.10603	0.10632	0.10703	0.10741	0.1082	0.10845	0.10973	0.1102	0.11084	0.11228	0.11286	0.11351	0.11432	0.11427	0.11446	0.11384	0.11435	0.11514	0.1167	0.11757	0.11924	0.12179	0.12337	0.12395	0.12429	0.12537	0.12662	0.12767	0.12888	0.13062	0.13213	0.13335	0.13437	0.13553	0.13612	0.13717	0.13938
1191	0.09978	0.1004	0.10057	0.10041	0.10114	0.10129	0.10125	0.10207	0.10293	0.10373	0.10488	0.1059	0.10605	0.10634	0.10705	0.10744	0.10823	0.10848	0.10975	0.11023	0.11087	0.11231	0.1129	0.11354	0.11435	0.11431	0.11449	0.11388	0.11438	0.11518	0.11674	0.11761	0.11927	0.12182	0.1234	0.12398	0.12432	0.1254	0.12665	0.1277	0.12891	0.13065	0.13216	0.13338	0.13441	0.13556	0.13616	0.13721	0.13941
1192	0.09982	0.10045	0.10062	0.10046	0.10119	0.10134	0.1013	0.10212	0.10299	0.10378	0.10494	0.10596	0.10611	0.1064	0.10711	0.10749	0.10829	0.10854	0.10981	0.11029	0.11092	0.11237	0.11295	0.1136	0.11441	0.11436	0.11455	0.11394	0.11444	0.11524	0.1168	0.11767	0.11934	0.12188	0.12346	0.12404	0.12438	0.12546	0.12672	0.12777	0.12897	0.13071	0.13223	0.13344	0.13447	0.13563	0.13622	0.13727	0.13948
1193	0.09989	0.10052	0.1007	0.10053	0.10126	0.10142	0.10138	0.1022	0.10306	0.10386	0.10501	0.10604	0.10619	0.10648	0.10719	0.10757	0.10837	0.10862	0.10989	0.11037	0.11101	0.11245	0.11304	0.11368	0.1145	0.11445	0.11463	0.11402	0.11453	0.11532	0.11689	0.11776	0.11942	0.12197	0.12355	0.12413	0.12447	0.12556	0.12681	0.12786	0.12907	0.13081	0.13232	0.13354	0.13456	0.13572	0.13631	0.13737	0.13957
1194	0.09998	0.1006	0.10078	0.10062	0.10135	0.1015	0.10146	0.10229	0.10315	0.10395	0.1051	0.10613	0.10628	0.10657	0.10728	0.10767	0.10846	0.10872	0.10999	0.11047	0.11111	0.11255	0.11314	0.11378	0.1146	0.11455	0.11474	0.11412	0.11463	0.11543	0.11699	0.11786	0.11953	0.12208	0.12366	0.12424	0.12458	0.12566	0.12692	0.12797	0.12918	0.13092	0.13243	0.13365	0.13468	0.13583	0.13642	0.13748	0.13969
1195	0.10007	0.1007	0.10087	0.10071	0.10144	0.1016	0.10156	0.10238	0.10325	0.10404	0.1052	0.10623	0.10638	0.10667	0.10739	0.10777	0.10857	0.10882	0.1101	0.11058	0.11122	0.11266	0.11325	0.11389	0.11471	0.11467	0.11485	0.11424	0.11474	0.11554	0.1171	0.11798	0.11965	0.1222	0.12378	0.12436	0.1247	0.12578	0.12704	0.12809	0.1293	0.13104	0.13255	0.13377	0.1348	0.13596	0.13655	0.1376	0.13981
1196	0.10015	0.10077	0.10095	0.10079	0.10152	0.10168	0.10164	0.10246	0.10333	0.10413	0.10529	0.10631	0.10647	0.10676	0.10747	0.10786	0.10866	0.10891	0.11019	0.11067	0.11131	0.11276	0.11334	0.11399	0.1148	0.11476	0.11494	0.11433	0.11484	0.11563	0.1172	0.11807	0.11974	0.12229	0.12388	0.12446	0.1248	0.12588	0.12713	0.12819	0.1294	0.13114	0.13265	0.13387	0.1349	0.13606	0.13665	0.1377	0.13991
1197	0.10021	0.10083	0.10101	0.10085	0.10158	0.10174	0.1017	0.10253	0.10339	0.10419	0.10535	0.10638	0.10653	0.10683	0.10754	0.10793	0.10872	0.10898	0.11026	0.11074	0.11138	0.11283	0.11341	0.11406	0.11488	0.11483	0.11502	0.1144	0.11491	0.11571	0.11727	0.11814	0.11982	0.12237	0.12395	0.12453	0.12487	0.12596	0.12721	0.12826	0.12947	0.13121	0.13273	0.13395	0.13497	0.13613	0.13672	0.13778	0.13999
1198	0.10027	0.1009	0.10108	0.10092	0.10165	0.10181	0.10177	0.10259	0.10346	0.10426	0.10542	0.10645	0.1066	0.10689	0.10761	0.108	0.10879	0.10905	0.11033	0.11081	0.11145	0.1129	0.11349	0.11413	0.11495	0.11491	0.11509	0.11448	0.11498	0.11578	0.11735	0.11822	0.11989	0.12244	0.12403	0.12461	0.12495	0.12603	0.12728	0.12833	0.12954	0.13129	0.1328	0.13402	0.13505	0.1362	0.1368	0.13785	0.14006
1199	0.10035	0.10098	0.10116	0.101	0.10173	0.10189	0.10185	0.10268	0.10355	0.10434	0.1055	0.10653	0.10669	0.10698	0.1077	0.10808	0.10888	0.10914	0.11042	0.1109	0.11154	0.11299	0.11357	0.11422	0.11504	0.11499	0.11518	0.11457	0.11507	0.11587	0.11744	0.11831	0.11998	0.12253	0.12411	0.12469	0.12503	0.12612	0.12737	0.12842	0.12963	0.13138	0.13289	0.13411	0.13513	0.13629	0.13688	0.13794	0.14014
1200	0.10044	0.10107	0.10125	0.10109	0.10182	0.10198	0.10194	0.10277	0.10364	0.10444	0.1056	0.10663	0.10678	0.10708	0.10779	0.10818	0.10898	0.10923	0.11051	0.111	0.11164	0.11309	0.11367	0.11432	0.11514	0.1151	0.11528	0.11467	0.11518	0.11597	0.11754	0.11841	0.12008	0.12264	0.12422	0.1248	0.12514	0.12622	0.12748	0.12853	0.12973	0.13148	0.13299	0.13421	0.13524	0.13639	0.13698	0.13804	0.14025
1201	0.10052	0.10115	0.10132	0.10116	0.10189	0.10206	0.10202	0.10285	0.10372	0.10452	0.10568	0.10671	0.10686	0.10716	0.10787	0.10826	0.10906	0.10932	0.1106	0.11109	0.11172	0.11317	0.11376	0.11441	0.11523	0.11518	0.11537	0.11476	0.11526	0.11606	0.11763	0.1185	0.12017	0.12272	0.12431	0.12489	0.12523	0.12631	0.12756	0.12862	0.12982	0.13157	0.13308	0.1343	0.13532	0.13648	0.13707	0.13813	0.14033
1202	0.10055	0.10118	0.10136	0.1012	0.10193	0.10209	0.10206	0.10289	0.10376	0.10455	0.10571	0.10674	0.1069	0.1072	0.10791	0.1083	0.1091	0.10936	0.11064	0.11113	0.11176	0.11321	0.1138	0.11445	0.11527	0.11522	0.11541	0.1148	0.1153	0.1161	0.11767	0.11854	0.12021	0.12276	0.12435	0.12493	0.12527	0.12635	0.1276	0.12866	0.12986	0.13161	0.13312	0.13433	0.13536	0.13652	0.13711	0.13816	0.14037
1203	0.10056	0.10119	0.10137	0.10121	0.10194	0.10211	0.10207	0.1029	0.10377	0.10457	0.10573	0.10676	0.10692	0.10721	0.10793	0.10832	0.10912	0.10937	0.11065	0.11114	0.11178	0.11323	0.11381	0.11446	0.11528	0.11524	0.11542	0.11481	0.11532	0.11611	0.11768	0.11855	0.12022	0.12278	0.12436	0.12494	0.12528	0.12636	0.12761	0.12867	0.12987	0.13162	0.13313	0.13434	0.13537	0.13653	0.13712	0.13817	0.14038
1204	0.10061	0.10124	0.10142	0.10126	0.10199	0.10215	0.10212	0.10295	0.10382	0.10461	0.10578	0.1068	0.10696	0.10726	0.10797	0.10836	0.10916	0.10942	0.1107	0.11119	0.11182	0.11327	0.11386	0.11451	0.11533	0.11528	0.11547	0.11486	0.11536	0.11616	0.11773	0.1186	0.12027	0.12282	0.1244	0.12498	0.12532	0.12641	0.12766	0.12871	0.12992	0.13166	0.13317	0.13439	0.13541	0.13657	0.13716	0.13821	0.14042
1205	0.10069	0.10132	0.1015	0.10134	0.10207	0.10224	0.1022	0.10303	0.1039	0.1047	0.10586	0.10689	0.10705	0.10734	0.10806	0.10845	0.10925	0.10951	0.11079	0.11127	0.11191	0.11336	0.11395	0.1146	0.11541	0.11537	0.11556	0.11495	0.11545	0.11625	0.11782	0.11869	0.12036	0.12291	0.12449	0.12507	0.12541	0.1265	0.12775	0.1288	0.13001	0.13175	0.13326	0.13448	0.1355	0.13666	0.13725	0.1383	0.14051
1206	0.10077	0.1014	0.10158	0.10142	0.10216	0.10232	0.10228	0.10312	0.10399	0.10478	0.10595	0.10698	0.10714	0.10743	0.10815	0.10854	0.10934	0.10959	0.11088	0.11136	0.112	0.11345	0.11404	0.11469	0.11551	0.11546	0.11565	0.11504	0.11554	0.11634	0.11791	0.11878	0.12045	0.123	0.12458	0.12516	0.1255	0.12659	0.12784	0.12889	0.13009	0.13184	0.13335	0.13456	0.13559	0.13675	0.13734	0.13839	0.1406
1207	0.10085	0.10148	0.10166	0.1015	0.10223	0.1024	0.10236	0.10319	0.10406	0.10486	0.10602	0.10705	0.10721	0.10751	0.10823	0.10862	0.10942	0.10967	0.11096	0.11144	0.11208	0.11353	0.11412	0.11477	0.11559	0.11555	0.11573	0.11512	0.11563	0.11642	0.11799	0.11886	0.12053	0.12308	0.12466	0.12524	0.12558	0.12667	0.12792	0.12897	0.13018	0.13192	0.13343	0.13464	0.13567	0.13683	0.13742	0.13847	0.14067
1208	0.10088	0.10151	0.10169	0.10153	0.10226	0.10243	0.10239	0.10323	0.1041	0.10489	0.10606	0.10709	0.10725	0.10754	0.10826	0.10865	0.10945	0.10971	0.11099	0.11148	0.11211	0.11357	0.11415	0.1148	0.11562	0.11558	0.11576	0.11515	0.11566	0.11645	0.11802	0.11889	0.12056	0.12311	0.12469	0.12527	0.12561	0.12669	0.12795	0.129	0.1302	0.13194	0.13345	0.13467	0.1357	0.13685	0.13744	0.13849	0.1407
1209	0.10088	0.10151	0.10169	0.10153	0.10226	0.10242	0.10239	0.10322	0.10409	0.10489	0.10605	0.10708	0.10724	0.10753	0.10825	0.10864	0.10944	0.1097	0.11098	0.11147	0.1121	0.11355	0.11414	0.11479	0.11561	0.11556	0.11575	0.11514	0.11564	0.11644	0.118	0.11887	0.12054	0.12309	0.12467	0.12525	0.12559	0.12667	0.12792	0.12898	0.13018	0.13192	0.13343	0.13464	0.13567	0.13683	0.13742	0.13847	0.14067
1210	0.10094	0.10157	0.10175	0.10159	0.10232	0.10248	0.10245	0.10328	0.10415	0.10495	0.10611	0.10714	0.1073	0.10759	0.10831	0.1087	0.1095	0.10976	0.11104	0.11153	0.11217	0.11362	0.1142	0.11485	0.11567	0.11563	0.11581	0.1152	0.11571	0.1165	0.11807	0.11893	0.1206	0.12315	0.12473	0.12531	0.12565	0.12673	0.12798	0.12904	0.13024	0.13198	0.13349	0.1347	0.13573	0.13689	0.13747	0.13852	0.14073
1211	0.10105	0.10169	0.10186	0.1017	0.10244	0.1026	0.10257	0.1034	0.10427	0.10507	0.10623	0.10726	0.10742	0.10772	0.10844	0.10883	0.10963	0.10989	0.11117	0.11166	0.11229	0.11374	0.11433	0.11498	0.1158	0.11576	0.11594	0.11533	0.11584	0.11663	0.1182	0.11907	0.12074	0.12329	0.12487	0.12545	0.12579	0.12687	0.12812	0.12917	0.13037	0.13211	0.13362	0.13484	0.13586	0.13702	0.13761	0.13866	0.14086
1212	0.10113	0.10176	0.10194	0.10178	0.10251	0.10268	0.10264	0.10348	0.10435	0.10515	0.10631	0.10734	0.1075	0.1078	0.10851	0.1089	0.10971	0.10996	0.11125	0.11173	0.11237	0.11382	0.11441	0.11506	0.11588	0.11583	0.11602	0.11541	0.11592	0.11671	0.11828	0.11914	0.12081	0.12337	0.12494	0.12552	0.12586	0.12695	0.1282	0.12925	0.13045	0.13219	0.1337	0.13491	0.13594	0.13709	0.13768	0.13873	0.14093
1213	0.10113	0.10177	0.10194	0.10178	0.10252	0.10268	0.10265	0.10348	0.10435	0.10515	0.10631	0.10734	0.1075	0.1078	0.10852	0.10891	0.10971	0.10996	0.11125	0.11174	0.11237	0.11382	0.11441	0.11506	0.11588	0.11583	0.11602	0.11541	0.11591	0.11671	0.11827	0.11914	0.12081	0.12336	0.12494	0.12552	0.12586	0.12694	0.12819	0.12924	0.13044	0.13218	0.13369	0.13491	0.13593	0.13709	0.13767	0.13872	0.14092
1214	0.10115	0.10178	0.10196	0.1018	0.10254	0.1027	0.10266	0.1035	0.10437	0.10517	0.10633	0.10736	0.10752	0.10782	0.10853	0.10892	0.10972	0.10998	0.11126	0.11175	0.11239	0.11384	0.11443	0.11507	0.11589	0.11585	0.11604	0.11542	0.11593	0.11672	0.11829	0.11916	0.12083	0.12338	0.12495	0.12553	0.12587	0.12695	0.1282	0.12925	0.13046	0.13219	0.1337	0.13492	0.13594	0.1371	0.13768	0.13873	0.14093
1215	0.10117	0.1018	0.10198	0.10182	0.10255	0.10272	0.10268	0.10352	0.10439	0.10518	0.10635	0.10738	0.10754	0.10783	0.10855	0.10894	0.10974	0.11	0.11128	0.11177	0.1124	0.11385	0.11444	0.11509	0.11591	0.11586	0.11605	0.11544	0.11594	0.11674	0.1183	0.11917	0.12084	0.12339	0.12496	0.12554	0.12588	0.12696	0.12821	0.12926	0.13047	0.1322	0.13371	0.13493	0.13595	0.13711	0.13769	0.13874	0.14094
1216	0.10119	0.10183	0.102	0.10184	0.10258	0.10274	0.10271	0.10354	0.10441	0.10521	0.10637	0.1074	0.10756	0.10785	0.10857	0.10896	0.10976	0.11002	0.1113	0.11179	0.11242	0.11387	0.11446	0.1151	0.11592	0.11588	0.11606	0.11545	0.11596	0.11675	0.11831	0.11918	0.12085	0.1234	0.12498	0.12556	0.1259	0.12697	0.12822	0.12927	0.13047	0.13221	0.13372	0.13493	0.13596	0.13711	0.1377	0.13875	0.14095
1217	0.10126	0.10189	0.10206	0.10191	0.10264	0.10281	0.10277	0.10361	0.10447	0.10527	0.10643	0.10746	0.10762	0.10792	0.10863	0.10902	0.10982	0.11008	0.11136	0.11185	0.11248	0.11393	0.11452	0.11517	0.11598	0.11594	0.11613	0.11551	0.11602	0.11681	0.11837	0.11924	0.12091	0.12346	0.12503	0.12561	0.12595	0.12703	0.12828	0.12933	0.13053	0.13227	0.13377	0.13499	0.13601	0.13717	0.13775	0.1388	0.141
1218	0.10133	0.10196	0.10214	0.10198	0.10271	0.10288	0.10284	0.10368	0.10455	0.10534	0.1065	0.10753	0.10769	0.10799	0.10871	0.10909	0.10989	0.11015	0.11143	0.11192	0.11256	0.11401	0.11459	0.11524	0.11606	0.11601	0.1162	0.11559	0.11609	0.11688	0.11845	0.11931	0.12098	0.12353	0.1251	0.12569	0.12602	0.1271	0.12835	0.1294	0.1306	0.13234	0.13384	0.13506	0.13608	0.13724	0.13782	0.13887	0.14107
1219	0.10131	0.10195	0.10212	0.10196	0.1027	0.10286	0.10282	0.10366	0.10453	0.10532	0.10648	0.10751	0.10767	0.10797	0.10868	0.10907	0.10987	0.11013	0.11141	0.1119	0.11253	0.11398	0.11457	0.11521	0.11603	0.11598	0.11617	0.11556	0.11606	0.11685	0.11842	0.11928	0.12095	0.1235	0.12507	0.12565	0.12599	0.12707	0.12832	0.12937	0.13057	0.1323	0.13381	0.13502	0.13605	0.1372	0.13779	0.13883	0.14103
1220	0.10123	0.10186	0.10204	0.10188	0.10261	0.10277	0.10274	0.10357	0.10444	0.10523	0.10639	0.10742	0.10758	0.10787	0.10859	0.10897	0.10977	0.11002	0.11131	0.11179	0.11242	0.11387	0.11446	0.1151	0.11592	0.11587	0.11605	0.11544	0.11595	0.11674	0.1183	0.11917	0.12083	0.12338	0.12495	0.12553	0.12587	0.12695	0.12819	0.12924	0.13044	0.13218	0.13368	0.1349	0.13592	0.13708	0.13766	0.13871	0.14091
1221	0.10118	0.1018	0.10198	0.10182	0.10255	0.10271	0.10267	0.10351	0.10437	0.10516	0.10632	0.10735	0.10751	0.1078	0.10851	0.1089	0.1097	0.10995	0.11123	0.11171	0.11234	0.11379	0.11438	0.11502	0.11583	0.11579	0.11597	0.11536	0.11586	0.11665	0.11821	0.11908	0.12074	0.12329	0.12486	0.12544	0.12578	0.12685	0.1281	0.12915	0.13035	0.13208	0.13359	0.1348	0.13582	0.13698	0.13756	0.13861	0.1408
1222	0.10117	0.1018	0.10197	0.10181	0.10255	0.10271	0.10267	0.1035	0.10437	0.10516	0.10632	0.10734	0.1075	0.10779	0.1085	0.10889	0.10968	0.10994	0.11122	0.1117	0.11233	0.11378	0.11436	0.115	0.11582	0.11577	0.11595	0.11534	0.11584	0.11663	0.11819	0.11905	0.12072	0.12326	0.12483	0.12541	0.12575	0.12683	0.12807	0.12912	0.13032	0.13205	0.13356	0.13477	0.13579	0.13694	0.13753	0.13857	0.14077
1223	0.1012	0.10183	0.102	0.10184	0.10257	0.10273	0.10269	0.10353	0.10439	0.10518	0.10634	0.10736	0.10752	0.10781	0.10852	0.10891	0.1097	0.10996	0.11123	0.11172	0.11235	0.11379	0.11438	0.11502	0.11583	0.11578	0.11596	0.11535	0.11586	0.11664	0.1182	0.11907	0.12073	0.12327	0.12484	0.12542	0.12576	0.12683	0.12808	0.12913	0.13032	0.13206	0.13356	0.13477	0.1358	0.13695	0.13753	0.13858	0.14077
1224	0.10122	0.10185	0.10202	0.10186	0.1026	0.10275	0.10272	0.10355	0.10441	0.1052	0.10636	0.10738	0.10754	0.10783	0.10854	0.10893	0.10972	0.10997	0.11125	0.11173	0.11236	0.11381	0.11439	0.11503	0.11585	0.1158	0.11598	0.11537	0.11587	0.11666	0.11821	0.11908	0.12074	0.12328	0.12485	0.12543	0.12577	0.12684	0.12809	0.12913	0.13033	0.13206	0.13357	0.13478	0.1358	0.13695	0.13753	0.13858	0.14077
1225	0.10122	0.10185	0.10202	0.10186	0.10259	0.10275	0.10271	0.10354	0.1044	0.10519	0.10635	0.10737	0.10753	0.10782	0.10853	0.10891	0.10971	0.10996	0.11124	0.11172	0.11235	0.11379	0.11438	0.11502	0.11583	0.11578	0.11596	0.11535	0.11585	0.11664	0.11819	0.11906	0.12072	0.12326	0.12483	0.12541	0.12575	0.12682	0.12806	0.12911	0.13031	0.13204	0.13354	0.13475	0.13578	0.13693	0.13751	0.13855	0.14075
1226	0.1012	0.10183	0.102	0.10184	0.10257	0.10273	0.10269	0.10352	0.10438	0.10517	0.10632	0.10735	0.1075	0.1078	0.1085	0.10888	0.10968	0.10993	0.11121	0.11169	0.11232	0.11376	0.11434	0.11498	0.1158	0.11574	0.11592	0.11531	0.11582	0.1166	0.11816	0.11902	0.12068	0.12322	0.12479	0.12537	0.12571	0.12678	0.12802	0.12907	0.13026	0.13199	0.1335	0.13471	0.13573	0.13688	0.13747	0.13851	0.1407
1227	0.10121	0.10183	0.102	0.10184	0.10258	0.10273	0.10269	0.10352	0.10438	0.10517	0.10633	0.10735	0.1075	0.1078	0.10851	0.10888	0.10968	0.10993	0.1112	0.11169	0.11231	0.11376	0.11434	0.11498	0.11579	0.11574	0.11592	0.11531	0.11581	0.11659	0.11815	0.11901	0.12067	0.12321	0.12478	0.12536	0.1257	0.12677	0.12801	0.12906	0.13025	0.13198	0.13349	0.1347	0.13572	0.13687	0.13745	0.1385	0.14069
1228	0.10123	0.10186	0.10203	0.10187	0.1026	0.10276	0.10272	0.10355	0.10441	0.1052	0.10635	0.10737	0.10753	0.10782	0.10853	0.10891	0.1097	0.10995	0.11122	0.11171	0.11233	0.11378	0.11436	0.115	0.11581	0.11575	0.11593	0.11532	0.11582	0.11661	0.11816	0.11903	0.12069	0.12323	0.12479	0.12537	0.12571	0.12678	0.12802	0.12907	0.13026	0.13199	0.1335	0.13471	0.13573	0.13688	0.13746	0.13851	0.1407
1229	0.10125	0.10188	0.10205	0.10188	0.10262	0.10277	0.10273	0.10356	0.10442	0.10521	0.10636	0.10738	0.10754	0.10783	0.10854	0.10892	0.10971	0.10996	0.11123	0.11171	0.11234	0.11378	0.11437	0.115	0.11582	0.11576	0.11594	0.11533	0.11583	0.11661	0.11817	0.11903	0.12069	0.12323	0.1248	0.12537	0.12571	0.12678	0.12803	0.12907	0.13026	0.13199	0.1335	0.13471	0.13573	0.13688	0.13746	0.1385	0.1407
1230	0.10126	0.10188	0.10205	0.10189	0.10262	0.10277	0.10273	0.10356	0.10442	0.10521	0.10636	0.10738	0.10754	0.10783	0.10854	0.10891	0.10971	0.10996	0.11123	0.11171	0.11234	0.11378	0.11436	0.115	0.11581	0.11575	0.11593	0.11532	0.11582	0.1166	0.11816	0.11902	0.12068	0.12322	0.12478	0.12536	0.1257	0.12677	0.12801	0.12906	0.13025	0.13198	0.13348	0.13469	0.13571	0.13686	0.13744	0.13849	0.14068
1231	0.10124	0.10187	0.10203	0.10187	0.1026	0.10276	0.10272	0.10355	0.1044	0.10519	0.10634	0.10736	0.10752	0.10781	0.10851	0.10889	0.10968	0.10993	0.11121	0.11168	0.11231	0.11375	0.11433	0.11497	0.11578	0.11572	0.1159	0.11529	0.11579	0.11657	0.11812	0.11899	0.12065	0.12318	0.12475	0.12533	0.12566	0.12673	0.12797	0.12902	0.13021	0.13194	0.13344	0.13465	0.13567	0.13682	0.1374	0.13845	0.14064
1232	0.10121	0.10183	0.102	0.10184	0.10257	0.10272	0.10268	0.10351	0.10437	0.10515	0.1063	0.10732	0.10748	0.10777	0.10847	0.10885	0.10964	0.10989	0.11116	0.11164	0.11226	0.1137	0.11428	0.11492	0.11573	0.11567	0.11585	0.11524	0.11574	0.11652	0.11807	0.11893	0.12059	0.12312	0.12469	0.12526	0.1256	0.12667	0.12791	0.12895	0.13015	0.13187	0.13337	0.13459	0.13561	0.13675	0.13733	0.13838	0.14057
1233	0.10119	0.10181	0.10198	0.10182	0.10255	0.1027	0.10266	0.10348	0.10434	0.10512	0.10627	0.10729	0.10745	0.10773	0.10844	0.10881	0.1096	0.10985	0.11112	0.1116	0.11222	0.11366	0.11424	0.11488	0.11568	0.11563	0.1158	0.11519	0.11569	0.11647	0.11802	0.11888	0.12054	0.12307	0.12463	0.12521	0.12555	0.12662	0.12786	0.1289	0.13009	0.13182	0.13332	0.13453	0.13555	0.13669	0.13728	0.13832	0.14051
1234	0.1012	0.10182	0.10198	0.10182	0.10255	0.1027	0.10266	0.10349	0.10434	0.10513	0.10628	0.10729	0.10745	0.10773	0.10844	0.10881	0.1096	0.10985	0.11112	0.11159	0.11222	0.11365	0.11423	0.11487	0.11568	0.11562	0.11579	0.11518	0.11568	0.11646	0.11801	0.11887	0.12053	0.12306	0.12462	0.1252	0.12553	0.1266	0.12784	0.12888	0.13007	0.1318	0.1333	0.13451	0.13553	0.13667	0.13726	0.1383	0.14049
1235	0.10121	0.10183	0.10199	0.10183	0.10256	0.10271	0.10267	0.1035	0.10435	0.10513	0.10628	0.1073	0.10745	0.10774	0.10844	0.10881	0.1096	0.10985	0.11112	0.11159	0.11222	0.11365	0.11423	0.11487	0.11568	0.11562	0.11579	0.11518	0.11568	0.11646	0.118	0.11886	0.12052	0.12305	0.12461	0.12519	0.12553	0.12659	0.12783	0.12887	0.13006	0.13179	0.13329	0.1345	0.13552	0.13666	0.13724	0.13829	0.14047
1236	0.10122	0.10184	0.102	0.10184	0.10257	0.10272	0.10268	0.1035	0.10436	0.10514	0.10629	0.1073	0.10746	0.10775	0.10845	0.10882	0.10961	0.10985	0.11112	0.1116	0.11222	0.11366	0.11423	0.11487	0.11568	0.11562	0.11579	0.11518	0.11568	0.11646	0.118	0.11886	0.12052	0.12305	0.12461	0.12519	0.12552	0.12659	0.12783	0.12887	0.13006	0.13178	0.13328	0.13449	0.13551	0.13665	0.13723	0.13828	0.14046
1237	0.10123	0.10185	0.10201	0.10185	0.10258	0.10273	0.10268	0.10351	0.10437	0.10515	0.1063	0.10731	0.10746	0.10775	0.10845	0.10882	0.10961	0.10986	0.11113	0.1116	0.11222	0.11366	0.11424	0.11487	0.11568	0.11562	0.11579	0.11518	0.11568	0.11646	0.118	0.11887	0.12052	0.12305	0.12461	0.12519	0.12552	0.12659	0.12783	0.12887	0.13006	0.13178	0.13328	0.13449	0.13551	0.13665	0.13723	0.13828	0.14046
1238	0.10123	0.10185	0.10201	0.10185	0.10258	0.10273	0.10269	0.10351	0.10437	0.10515	0.10629	0.10731	0.10746	0.10775	0.10845	0.10882	0.10961	0.10985	0.11112	0.1116	0.11222	0.11365	0.11423	0.11487	0.11567	0.11561	0.11579	0.11518	0.11567	0.11645	0.11799	0.11886	0.12051	0.12304	0.1246	0.12518	0.12551	0.12658	0.12782	0.12886	0.13004	0.13177	0.13327	0.13448	0.1355	0.13664	0.13722	0.13826	0.14045
1239	0.10122	0.10183	0.102	0.10183	0.10256	0.10271	0.10267	0.10349	0.10435	0.10513	0.10627	0.10729	0.10744	0.10773	0.10843	0.1088	0.10958	0.10983	0.11109	0.11157	0.11219	0.11362	0.1142	0.11483	0.11564	0.11558	0.11575	0.11514	0.11564	0.11641	0.11795	0.11882	0.12047	0.123	0.12456	0.12513	0.12547	0.12653	0.12777	0.12881	0.13	0.13172	0.13322	0.13443	0.13545	0.13659	0.13717	0.13821	0.1404
1240	0.10118	0.1018	0.10196	0.1018	0.10253	0.10267	0.10263	0.10345	0.10431	0.10508	0.10623	0.10724	0.10739	0.10768	0.10838	0.10875	0.10953	0.10978	0.11104	0.11151	0.11214	0.11357	0.11414	0.11478	0.11558	0.11552	0.11569	0.11508	0.11558	0.11635	0.11789	0.11875	0.12041	0.12294	0.12449	0.12507	0.1254	0.12647	0.1277	0.12874	0.12993	0.13165	0.13315	0.13436	0.13538	0.13652	0.1371	0.13814	0.14032
1241	0.10113	0.10175	0.10191	0.10175	0.10248	0.10262	0.10258	0.1034	0.10425	0.10503	0.10617	0.10718	0.10734	0.10762	0.10832	0.10869	0.10947	0.10971	0.11098	0.11145	0.11207	0.1135	0.11408	0.11471	0.11551	0.11545	0.11562	0.11501	0.11551	0.11628	0.11782	0.11868	0.12033	0.12286	0.12442	0.12499	0.12533	0.12639	0.12763	0.12866	0.12985	0.13157	0.13307	0.13428	0.13529	0.13643	0.13701	0.13806	0.14024
1242	0.10112	0.10174	0.1019	0.10174	0.10246	0.10261	0.10256	0.10339	0.10424	0.10501	0.10616	0.10717	0.10732	0.10761	0.1083	0.10867	0.10945	0.1097	0.11096	0.11143	0.11205	0.11348	0.11406	0.11469	0.11549	0.11543	0.1156	0.11499	0.11549	0.11626	0.1178	0.11866	0.12031	0.12284	0.12439	0.12497	0.1253	0.12637	0.1276	0.12864	0.12983	0.13154	0.13304	0.13425	0.13527	0.13641	0.13699	0.13803	0.14021
1243	0.10115	0.10177	0.10193	0.10176	0.10249	0.10263	0.10259	0.10342	0.10426	0.10504	0.10619	0.1072	0.10735	0.10763	0.10833	0.1087	0.10948	0.10972	0.11099	0.11146	0.11208	0.11351	0.11409	0.11472	0.11552	0.11546	0.11563	0.11502	0.11551	0.11629	0.11783	0.11869	0.12034	0.12286	0.12442	0.12499	0.12533	0.12639	0.12763	0.12866	0.12985	0.13157	0.13307	0.13428	0.13529	0.13643	0.13701	0.13805	0.14023
1244	0.10118	0.1018	0.10196	0.10179	0.10252	0.10267	0.10262	0.10345	0.1043	0.10507	0.10622	0.10723	0.10738	0.10767	0.10836	0.10873	0.10951	0.10976	0.11102	0.11149	0.11211	0.11354	0.11412	0.11475	0.11555	0.11549	0.11566	0.11505	0.11555	0.11632	0.11786	0.11872	0.12037	0.1229	0.12445	0.12503	0.12536	0.12642	0.12766	0.1287	0.12988	0.1316	0.1331	0.13431	0.13532	0.13646	0.13704	0.13808	0.14026
1245	0.10118	0.10179	0.10196	0.10179	0.10252	0.10266	0.10262	0.10344	0.10429	0.10507	0.10621	0.10722	0.10738	0.10766	0.10836	0.10873	0.10951	0.10975	0.11102	0.11149	0.11211	0.11354	0.11411	0.11474	0.11555	0.11548	0.11566	0.11505	0.11554	0.11631	0.11785	0.11871	0.12036	0.12289	0.12444	0.12502	0.12535	0.12641	0.12765	0.12869	0.12987	0.13159	0.13309	0.1343	0.13531	0.13645	0.13703	0.13807	0.14025
1246	0.10119	0.10181	0.10197	0.1018	0.10253	0.10267	0.10263	0.10346	0.1043	0.10508	0.10623	0.10723	0.10739	0.10767	0.10837	0.10874	0.10952	0.10976	0.11103	0.1115	0.11212	0.11355	0.11412	0.11475	0.11555	0.11549	0.11566	0.11505	0.11555	0.11632	0.11786	0.11872	0.12037	0.12289	0.12445	0.12502	0.12535	0.12642	0.12765	0.12869	0.12987	0.13159	0.13309	0.1343	0.13531	0.13645	0.13703	0.13807	0.14025
1247	0.10121	0.10183	0.10199	0.10183	0.10255	0.1027	0.10265	0.10348	0.10433	0.1051	0.10625	0.10726	0.10741	0.10769	0.10839	0.10876	0.10954	0.10978	0.11105	0.11152	0.11213	0.11356	0.11414	0.11477	0.11557	0.11551	0.11568	0.11507	0.11557	0.11634	0.11788	0.11874	0.12038	0.12291	0.12446	0.12504	0.12537	0.12643	0.12767	0.1287	0.12989	0.1316	0.1331	0.13431	0.13532	0.13646	0.13704	0.13808	0.14026
1248	0.10122	0.10183	0.102	0.10183	0.10256	0.1027	0.10266	0.10348	0.10433	0.10511	0.10625	0.10726	0.10741	0.10769	0.10839	0.10876	0.10954	0.10978	0.11104	0.11152	0.11213	0.11356	0.11414	0.11477	0.11557	0.11551	0.11568	0.11507	0.11556	0.11633	0.11787	0.11873	0.12038	0.1229	0.12445	0.12503	0.12536	0.12642	0.12766	0.12869	0.12988	0.13159	0.13309	0.1343	0.13531	0.13645	0.13703	0.13807	0.14025
1249	0.10121	0.10183	0.10199	0.10182	0.10255	0.10269	0.10265	0.10347	0.10432	0.10509	0.10624	0.10724	0.10739	0.10768	0.10838	0.10874	0.10952	0.10976	0.11103	0.1115	0.11212	0.11354	0.11412	0.11475	0.11555	0.11549	0.11566	0.11505	0.11554	0.11631	0.11785	0.11871	0.12036	0.12288	0.12443	0.125	0.12534	0.1264	0.12763	0.12867	0.12985	0.13157	0.13306	0.13427	0.13528	0.13642	0.137	0.13804	0.14022
1250	0.10122	0.10183	0.10199	0.10183	0.10256	0.1027	0.10265	0.10348	0.10432	0.1051	0.10624	0.10725	0.1074	0.10769	0.10838	0.10875	0.10953	0.10977	0.11103	0.1115	0.11212	0.11355	0.11412	0.11475	0.11555	0.11549	0.11566	0.11505	0.11554	0.11632	0.11785	0.11871	0.12036	0.12288	0.12443	0.12501	0.12534	0.1264	0.12763	0.12867	0.12985	0.13157	0.13306	0.13427	0.13529	0.13642	0.137	0.13804	0.14022
1251	0.10124	0.10185	0.10201	0.10185	0.10258	0.10272	0.10267	0.1035	0.10434	0.10512	0.10626	0.10727	0.10742	0.10771	0.1084	0.10877	0.10955	0.10979	0.11106	0.11153	0.11214	0.11357	0.11415	0.11478	0.11558	0.11552	0.11569	0.11508	0.11557	0.11634	0.11788	0.11874	0.12039	0.12291	0.12446	0.12503	0.12537	0.12643	0.12766	0.1287	0.12988	0.13159	0.13309	0.1343	0.13531	0.13645	0.13703	0.13807	0.14024
1252	0.10122	0.10183	0.10199	0.10183	0.10256	0.1027	0.10266	0.10348	0.10433	0.1051	0.10625	0.10725	0.1074	0.10769	0.10839	0.10875	0.10953	0.10977	0.11104	0.11151	0.11213	0.11355	0.11413	0.11476	0.11556	0.1155	0.11567	0.11506	0.11555	0.11632	0.11786	0.11872	0.12037	0.12289	0.12444	0.12501	0.12535	0.12641	0.12764	0.12867	0.12986	0.13157	0.13307	0.13428	0.13529	0.13643	0.137	0.13804	0.14022
1253	0.10121	0.10182	0.10198	0.10182	0.10255	0.10269	0.10265	0.10347	0.10431	0.10509	0.10623	0.10724	0.10739	0.10768	0.10837	0.10874	0.10952	0.10976	0.11102	0.11149	0.11211	0.11354	0.11411	0.11474	0.11554	0.11548	0.11565	0.11504	0.11554	0.11631	0.11784	0.1187	0.12035	0.12287	0.12442	0.12499	0.12533	0.12639	0.12762	0.12865	0.12984	0.13155	0.13305	0.13426	0.13527	0.1364	0.13698	0.13802	0.1402
1254	0.10126	0.10187	0.10203	0.10186	0.10259	0.10273	0.10269	0.10351	0.10436	0.10514	0.10628	0.10729	0.10744	0.10772	0.10842	0.10879	0.10957	0.10981	0.11107	0.11154	0.11216	0.11359	0.11416	0.11479	0.11559	0.11553	0.1157	0.11509	0.11559	0.11636	0.11789	0.11875	0.1204	0.12292	0.12447	0.12504	0.12538	0.12644	0.12767	0.1287	0.12989	0.1316	0.13309	0.1343	0.13531	0.13645	0.13703	0.13807	0.14024
1255	0.10129	0.1019	0.10206	0.1019	0.10262	0.10277	0.10273	0.10355	0.10439	0.10517	0.10631	0.10732	0.10747	0.10776	0.10846	0.10882	0.1096	0.10985	0.11111	0.11158	0.1122	0.11363	0.1142	0.11483	0.11563	0.11557	0.11574	0.11513	0.11563	0.1164	0.11793	0.11879	0.12044	0.12296	0.12451	0.12508	0.12542	0.12648	0.12771	0.12874	0.12993	0.13164	0.13313	0.13434	0.13535	0.13649	0.13707	0.13811	0.14028
1256	0.10123	0.10185	0.10201	0.10184	0.10257	0.10271	0.10267	0.10349	0.10434	0.10511	0.10626	0.10726	0.10741	0.1077	0.1084	0.10876	0.10954	0.10979	0.11105	0.11152	0.11214	0.11357	0.11414	0.11477	0.11557	0.11551	0.11568	0.11507	0.11557	0.11634	0.11787	0.11873	0.12038	0.1229	0.12445	0.12502	0.12535	0.12641	0.12765	0.12868	0.12986	0.13158	0.13307	0.13428	0.13529	0.13642	0.137	0.13804	0.14022
1257	0.10115	0.10176	0.10192	0.10176	0.10248	0.10262	0.10258	0.1034	0.10425	0.10503	0.10617	0.10718	0.10733	0.10761	0.10831	0.10868	0.10946	0.1097	0.11096	0.11143	0.11205	0.11348	0.11405	0.11468	0.11548	0.11542	0.11559	0.11498	0.11548	0.11625	0.11778	0.11864	0.12029	0.12281	0.12436	0.12493	0.12526	0.12632	0.12756	0.12859	0.12977	0.13149	0.13298	0.13419	0.1352	0.13634	0.13691	0.13795	0.14013
1258	0.10112	0.10174	0.1019	0.10173	0.10246	0.1026	0.10256	0.10338	0.10423	0.105	0.10615	0.10716	0.10731	0.10759	0.10829	0.10865	0.10944	0.10968	0.11094	0.11141	0.11203	0.11346	0.11403	0.11466	0.11546	0.1154	0.11557	0.11497	0.11546	0.11623	0.11777	0.11863	0.12028	0.12279	0.12434	0.12492	0.12525	0.12631	0.12754	0.12858	0.12976	0.13147	0.13297	0.13418	0.13519	0.13632	0.1369	0.13794	0.14011
1259	0.10113	0.10175	0.10191	0.10174	0.10247	0.10261	0.10257	0.10339	0.10424	0.10502	0.10616	0.10717	0.10732	0.1076	0.1083	0.10867	0.10945	0.10969	0.11096	0.11143	0.11205	0.11347	0.11405	0.11468	0.11548	0.11542	0.11559	0.11498	0.11548	0.11625	0.11779	0.11865	0.12029	0.12281	0.12436	0.12494	0.12527	0.12633	0.12756	0.1286	0.12978	0.13149	0.13299	0.13419	0.1352	0.13634	0.13692	0.13796	0.14013
1260	0.10114	0.10175	0.10191	0.10174	0.10247	0.10261	0.10257	0.10339	0.10424	0.10502	0.10616	0.10717	0.10732	0.10761	0.10831	0.10867	0.10945	0.1097	0.11096	0.11143	0.11205	0.11348	0.11405	0.11468	0.11548	0.11542	0.1156	0.11499	0.11548	0.11626	0.11779	0.11865	0.1203	0.12282	0.12437	0.12494	0.12527	0.12633	0.12756	0.1286	0.12978	0.1315	0.13299	0.1342	0.13521	0.13634	0.13692	0.13796	0.14013
1261	0.10112	0.10173	0.10189	0.10172	0.10245	0.10259	0.10255	0.10337	0.10422	0.105	0.10614	0.10715	0.1073	0.10759	0.10829	0.10865	0.10943	0.10968	0.11094	0.11141	0.11203	0.11346	0.11404	0.11466	0.11546	0.11541	0.11558	0.11497	0.11546	0.11624	0.11777	0.11863	0.12028	0.1228	0.12435	0.12492	0.12525	0.12631	0.12755	0.12858	0.12976	0.13148	0.13297	0.13418	0.13519	0.13632	0.1369	0.13794	0.14012
1262	0.10107	0.10168	0.10184	0.10168	0.1024	0.10255	0.10251	0.10333	0.10417	0.10495	0.1061	0.1071	0.10725	0.10754	0.10824	0.10861	0.10939	0.10963	0.11089	0.11136	0.11198	0.11341	0.11399	0.11462	0.11542	0.11536	0.11553	0.11493	0.11542	0.1162	0.11773	0.11859	0.12024	0.12276	0.12431	0.12488	0.12521	0.12627	0.1275	0.12854	0.12972	0.13144	0.13293	0.13414	0.13515	0.13628	0.13686	0.1379	0.14007
1263	0.10101	0.10162	0.10178	0.10162	0.10234	0.10249	0.10245	0.10327	0.10411	0.10489	0.10604	0.10704	0.10719	0.10748	0.10818	0.10855	0.10933	0.10957	0.11083	0.1113	0.11192	0.11335	0.11393	0.11456	0.11536	0.1153	0.11547	0.11487	0.11536	0.11614	0.11767	0.11853	0.12018	0.1227	0.12425	0.12482	0.12515	0.12621	0.12745	0.12848	0.12967	0.13138	0.13287	0.13408	0.13509	0.13623	0.13681	0.13784	0.14002
1264	0.10095	0.10156	0.10172	0.10155	0.10228	0.10242	0.10238	0.1032	0.10405	0.10483	0.10597	0.10698	0.10713	0.10742	0.10811	0.10848	0.10926	0.10951	0.11077	0.11124	0.11186	0.11329	0.11387	0.11449	0.11529	0.11524	0.11541	0.1148	0.1153	0.11607	0.11761	0.11847	0.12012	0.12263	0.12419	0.12476	0.12509	0.12615	0.12738	0.12842	0.1296	0.13132	0.13281	0.13402	0.13503	0.13616	0.13675	0.13778	0.13996
1265	0.10091	0.10152	0.10168	0.10151	0.10224	0.10238	0.10234	0.10316	0.10401	0.10479	0.10593	0.10694	0.10709	0.10737	0.10807	0.10844	0.10922	0.10947	0.11073	0.11119	0.11182	0.11325	0.11382	0.11445	0.11525	0.11519	0.11537	0.11476	0.11525	0.11603	0.11757	0.11843	0.12007	0.12259	0.12415	0.12472	0.12505	0.12611	0.12734	0.12838	0.12956	0.13128	0.13277	0.13398	0.13499	0.13613	0.13671	0.13774	0.13992
1266	0.10088	0.10149	0.10165	0.10149	0.10221	0.10236	0.10232	0.10313	0.10398	0.10476	0.1059	0.10691	0.10706	0.10735	0.10805	0.10841	0.10919	0.10944	0.1107	0.11117	0.11179	0.11322	0.1138	0.11442	0.11522	0.11517	0.11534	0.11473	0.11523	0.11601	0.11754	0.1184	0.12005	0.12257	0.12412	0.12469	0.12502	0.12608	0.12732	0.12835	0.12954	0.13125	0.13275	0.13395	0.13496	0.1361	0.13668	0.13772	0.13989
1267	0.10084	0.10145	0.10161	0.10145	0.10217	0.10231	0.10227	0.10309	0.10394	0.10472	0.10586	0.10687	0.10702	0.1073	0.108	0.10837	0.10915	0.10939	0.11065	0.11112	0.11175	0.11317	0.11375	0.11438	0.11518	0.11512	0.11529	0.11469	0.11518	0.11596	0.11749	0.11835	0.12	0.12252	0.12407	0.12464	0.12498	0.12604	0.12727	0.1283	0.12949	0.1312	0.1327	0.13391	0.13492	0.13605	0.13663	0.13767	0.13985
1268	0.10077	0.10139	0.10155	0.10138	0.1021	0.10225	0.10221	0.10302	0.10387	0.10465	0.10579	0.1068	0.10694	0.10723	0.10793	0.10829	0.10907	0.10932	0.11058	0.11105	0.11167	0.11309	0.11367	0.1143	0.1151	0.11504	0.11521	0.11461	0.1151	0.11588	0.11741	0.11827	0.11992	0.12244	0.12399	0.12456	0.12489	0.12595	0.12719	0.12822	0.12941	0.13112	0.13262	0.13382	0.13483	0.13597	0.13655	0.13759	0.13976
1269	0.10074	0.10135	0.10151	0.10134	0.10207	0.10221	0.10217	0.10298	0.10383	0.10461	0.10575	0.10676	0.10691	0.10719	0.10789	0.10826	0.10904	0.10928	0.11054	0.11101	0.11163	0.11306	0.11363	0.11426	0.11506	0.115	0.11517	0.11457	0.11506	0.11584	0.11737	0.11823	0.11988	0.1224	0.12395	0.12452	0.12485	0.12591	0.12715	0.12818	0.12937	0.13108	0.13258	0.13379	0.1348	0.13593	0.13651	0.13755	0.13973
1270	0.10073	0.10134	0.1015	0.10133	0.10206	0.1022	0.10216	0.10298	0.10382	0.1046	0.10574	0.10675	0.1069	0.10718	0.10788	0.10825	0.10903	0.10927	0.11053	0.111	0.11162	0.11305	0.11363	0.11425	0.11505	0.115	0.11517	0.11456	0.11505	0.11583	0.11737	0.11823	0.11987	0.12239	0.12395	0.12452	0.12485	0.12591	0.12714	0.12818	0.12936	0.13108	0.13258	0.13378	0.13479	0.13593	0.13651	0.13755	0.13973
1271	0.1007	0.10132	0.10148	0.10131	0.10203	0.10217	0.10213	0.10295	0.1038	0.10457	0.10572	0.10672	0.10687	0.10715	0.10785	0.10822	0.109	0.10924	0.1105	0.11097	0.11159	0.11301	0.11359	0.11422	0.11502	0.11496	0.11513	0.11452	0.11502	0.11579	0.11733	0.11819	0.11984	0.12236	0.12391	0.12448	0.12481	0.12587	0.12711	0.12814	0.12933	0.13104	0.13254	0.13375	0.13476	0.13589	0.13648	0.13751	0.13969
1272	0.10065	0.10126	0.10142	0.10125	0.10197	0.10211	0.10207	0.10288	0.10373	0.10451	0.10565	0.10665	0.1068	0.10708	0.10778	0.10814	0.10892	0.10916	0.11042	0.11089	0.11151	0.11293	0.11351	0.11414	0.11494	0.11488	0.11505	0.11444	0.11493	0.11571	0.11724	0.1181	0.11975	0.12227	0.12382	0.12439	0.12472	0.12578	0.12702	0.12805	0.12924	0.13095	0.13245	0.13365	0.13467	0.1358	0.13638	0.13742	0.1396
1273	0.10056	0.10117	0.10133	0.10116	0.10189	0.10202	0.10198	0.10279	0.10364	0.10441	0.10555	0.10656	0.1067	0.10698	0.10768	0.10804	0.10882	0.10906	0.11032	0.11078	0.1114	0.11282	0.1134	0.11402	0.11482	0.11476	0.11493	0.11432	0.11482	0.11559	0.11712	0.11798	0.11963	0.12215	0.1237	0.12427	0.1246	0.12566	0.12689	0.12793	0.12911	0.13083	0.13232	0.13353	0.13454	0.13568	0.13626	0.1373	0.13947
1274	0.10044	0.10105	0.10121	0.10104	0.10176	0.1019	0.10185	0.10267	0.10351	0.10428	0.10542	0.10642	0.10657	0.10685	0.10754	0.1079	0.10868	0.10892	0.11017	0.11063	0.11125	0.11267	0.11325	0.11387	0.11467	0.11461	0.11477	0.11417	0.11466	0.11543	0.11696	0.11782	0.11947	0.12198	0.12353	0.1241	0.12443	0.12549	0.12673	0.12776	0.12894	0.13066	0.13215	0.13336	0.13437	0.1355	0.13609	0.13712	0.1393
1275	0.10033	0.10094	0.1011	0.10093	0.10165	0.10179	0.10174	0.10255	0.10339	0.10416	0.1053	0.1063	0.10644	0.10672	0.10742	0.10777	0.10855	0.10879	0.11004	0.1105	0.11112	0.11254	0.11311	0.11373	0.11453	0.11447	0.11463	0.11403	0.11451	0.11529	0.11682	0.11768	0.11932	0.12183	0.12338	0.12395	0.12429	0.12534	0.12658	0.12761	0.12879	0.1305	0.132	0.13321	0.13422	0.13535	0.13593	0.13697	0.13915
1276	0.10024	0.10085	0.10101	0.10084	0.10156	0.10169	0.10165	0.10245	0.1033	0.10406	0.1052	0.1062	0.10634	0.10662	0.10731	0.10767	0.10844	0.10868	0.10993	0.11039	0.11101	0.11243	0.113	0.11362	0.11441	0.11435	0.11451	0.11391	0.1144	0.11517	0.1167	0.11756	0.1192	0.12171	0.12326	0.12383	0.12416	0.12522	0.12646	0.12749	0.12867	0.13038	0.13188	0.13309	0.1341	0.13523	0.13581	0.13685	0.13903
1277	0.10011	0.10072	0.10087	0.10071	0.10142	0.10156	0.10151	0.10232	0.10316	0.10393	0.10506	0.10606	0.1062	0.10648	0.10717	0.10752	0.10829	0.10853	0.10978	0.11024	0.11085	0.11227	0.11284	0.11347	0.11426	0.11419	0.11436	0.11375	0.11424	0.11501	0.11654	0.1174	0.11904	0.12155	0.1231	0.12367	0.12401	0.12506	0.1263	0.12733	0.12851	0.13022	0.13172	0.13293	0.13394	0.13508	0.13566	0.1367	0.13887
1278	0.09997	0.10058	0.10073	0.10056	0.10128	0.10141	0.10136	0.10217	0.10301	0.10377	0.10491	0.1059	0.10604	0.10632	0.10701	0.10736	0.10813	0.10837	0.10962	0.11007	0.11069	0.1121	0.11267	0.11329	0.11409	0.11402	0.11418	0.11358	0.11407	0.11483	0.11636	0.11722	0.11886	0.12138	0.12292	0.12349	0.12383	0.12489	0.12612	0.12715	0.12833	0.13005	0.13154	0.13275	0.13376	0.1349	0.13548	0.13652	0.13869
1279	0.09986	0.10047	0.10062	0.10045	0.10117	0.1013	0.10125	0.10205	0.10289	0.10366	0.10479	0.10578	0.10592	0.1062	0.10688	0.10724	0.10801	0.10824	0.10949	0.10995	0.11056	0.11197	0.11254	0.11316	0.11395	0.11389	0.11405	0.11344	0.11393	0.1147	0.11623	0.11708	0.11872	0.12124	0.12279	0.12336	0.12369	0.12475	0.12598	0.12701	0.12819	0.12991	0.1314	0.13261	0.13362	0.13476	0.13534	0.13638	0.13855
1280	0.09974	0.10035	0.1005	0.10033	0.10105	0.10118	0.10112	0.10193	0.10276	0.10353	0.10466	0.10566	0.10579	0.10607	0.10675	0.1071	0.10787	0.1081	0.10935	0.10981	0.11042	0.11183	0.1124	0.11302	0.11381	0.11374	0.11391	0.1133	0.11379	0.11456	0.11608	0.11694	0.11858	0.12109	0.12264	0.12321	0.12354	0.1246	0.12583	0.12686	0.12805	0.12976	0.13125	0.13246	0.13348	0.13461	0.13519	0.13623	0.13841
1281	0.09961	0.10021	0.10037	0.1002	0.10091	0.10104	0.10099	0.10179	0.10262	0.10339	0.10452	0.10551	0.10565	0.10592	0.1066	0.10696	0.10772	0.10795	0.1092	0.10966	0.11027	0.11168	0.11225	0.11287	0.11366	0.11359	0.11375	0.11314	0.11363	0.1144	0.11592	0.11678	0.11842	0.12093	0.12248	0.12305	0.12338	0.12444	0.12567	0.12671	0.12789	0.1296	0.1311	0.13231	0.13332	0.13445	0.13503	0.13608	0.13825
1282	0.09948	0.10008	0.10024	0.10007	0.10078	0.10091	0.10086	0.10166	0.10249	0.10326	0.10439	0.10538	0.10551	0.10579	0.10647	0.10682	0.10758	0.10782	0.10906	0.10952	0.11012	0.11154	0.11211	0.11272	0.11351	0.11344	0.11361	0.113	0.11348	0.11425	0.11578	0.11663	0.11827	0.12079	0.12234	0.1229	0.12324	0.1243	0.12553	0.12656	0.12774	0.12946	0.13095	0.13217	0.13318	0.13431	0.13489	0.13594	0.13811
1283	0.09931	0.09991	0.10006	0.09989	0.10061	0.10073	0.10068	0.10148	0.10231	0.10308	0.10421	0.10519	0.10533	0.1056	0.10628	0.10663	0.1074	0.10763	0.10887	0.10932	0.10993	0.11135	0.11191	0.11253	0.11332	0.11325	0.11341	0.1128	0.11329	0.11406	0.11558	0.11644	0.11808	0.12059	0.12214	0.12271	0.12304	0.1241	0.12533	0.12637	0.12755	0.12926	0.13076	0.13197	0.13298	0.13412	0.1347	0.13575	0.13792
1284	0.09908	0.09968	0.09983	0.09966	0.10037	0.10049	0.10044	0.10124	0.10207	0.10283	0.10396	0.10495	0.10508	0.10535	0.10603	0.10638	0.10714	0.10737	0.10861	0.10906	0.10967	0.11108	0.11165	0.11227	0.11305	0.11298	0.11314	0.11253	0.11302	0.11379	0.11531	0.11617	0.11781	0.12032	0.12187	0.12244	0.12277	0.12383	0.12506	0.1261	0.12728	0.12899	0.13049	0.1317	0.13272	0.13385	0.13443	0.13548	0.13765
1285	0.09885	0.09944	0.0996	0.09943	0.10014	0.10026	0.1002	0.101	0.10183	0.10259	0.10372	0.1047	0.10483	0.1051	0.10578	0.10613	0.10689	0.10712	0.10836	0.10881	0.10941	0.11082	0.11139	0.112	0.11279	0.11272	0.11288	0.11227	0.11276	0.11352	0.11505	0.1159	0.11754	0.12005	0.1216	0.12217	0.1225	0.12356	0.1248	0.12583	0.12701	0.12873	0.13022	0.13144	0.13245	0.13358	0.13417	0.13521	0.13739
1286	0.09863	0.09923	0.09938	0.09921	0.09992	0.10004	0.09998	0.10077	0.1016	0.10236	0.10349	0.10447	0.1046	0.10487	0.10555	0.10589	0.10665	0.10688	0.10812	0.10857	0.10917	0.11058	0.11114	0.11176	0.11255	0.11247	0.11263	0.11203	0.11251	0.11328	0.1148	0.11566	0.1173	0.11981	0.12136	0.12192	0.12226	0.12332	0.12455	0.12558	0.12677	0.12848	0.12998	0.13119	0.1322	0.13334	0.13392	0.13497	0.13715
1287	0.09839	0.09898	0.09914	0.09896	0.09967	0.09979	0.09973	0.10052	0.10135	0.10211	0.10324	0.10422	0.10434	0.10461	0.10528	0.10563	0.10639	0.10661	0.10785	0.1083	0.1089	0.11031	0.11087	0.11149	0.11227	0.1122	0.11236	0.11175	0.11224	0.113	0.11453	0.11538	0.11702	0.11953	0.12108	0.12165	0.12198	0.12304	0.12427	0.12531	0.12649	0.12821	0.1297	0.13092	0.13193	0.13306	0.13365	0.1347	0.13687
1288	0.09812	0.09872	0.09887	0.0987	0.0994	0.09952	0.09946	0.10025	0.10108	0.10184	0.10296	0.10394	0.10407	0.10433	0.105	0.10534	0.1061	0.10633	0.10756	0.10801	0.10861	0.11002	0.11058	0.11119	0.11198	0.11191	0.11206	0.11145	0.11194	0.11271	0.11423	0.11508	0.11672	0.11923	0.12078	0.12135	0.12168	0.12274	0.12398	0.12501	0.12619	0.12791	0.12941	0.13062	0.13164	0.13277	0.13336	0.1344	0.13658
1289	0.09786	0.09846	0.09861	0.09843	0.09914	0.09926	0.09919	0.09998	0.10081	0.10157	0.10269	0.10366	0.10379	0.10405	0.10472	0.10507	0.10582	0.10605	0.10728	0.10772	0.10833	0.10973	0.11029	0.11091	0.11169	0.11162	0.11177	0.11116	0.11165	0.11241	0.11394	0.11479	0.11643	0.11894	0.12049	0.12106	0.12139	0.12245	0.12369	0.12472	0.1259	0.12762	0.12912	0.13033	0.13135	0.13248	0.13307	0.13412	0.1363
1290	0.09761	0.0982	0.09836	0.09818	0.09888	0.099	0.09893	0.09972	0.10055	0.1013	0.10242	0.1034	0.10352	0.10378	0.10445	0.10479	0.10555	0.10577	0.107	0.10745	0.10805	0.10945	0.11001	0.11063	0.11141	0.11133	0.11149	0.11088	0.11137	0.11213	0.11366	0.11451	0.11615	0.11866	0.12021	0.12077	0.12111	0.12217	0.12341	0.12444	0.12562	0.12734	0.12884	0.13006	0.13107	0.13221	0.13279	0.13384	0.13602
1291	0.09735	0.09794	0.0981	0.09792	0.09862	0.09874	0.09867	0.09945	0.10028	0.10104	0.10216	0.10313	0.10325	0.10351	0.10418	0.10452	0.10527	0.10549	0.10672	0.10716	0.10776	0.10917	0.10973	0.11034	0.11112	0.11105	0.1112	0.11059	0.11108	0.11184	0.11337	0.11422	0.11586	0.11837	0.11992	0.12049	0.12082	0.12188	0.12312	0.12415	0.12534	0.12706	0.12855	0.12977	0.13079	0.13192	0.13251	0.13356	0.13574
1292	0.09707	0.09766	0.09782	0.09764	0.09834	0.09845	0.09838	0.09916	0.09999	0.10075	0.10186	0.10283	0.10295	0.10321	0.10388	0.10422	0.10497	0.10519	0.10642	0.10686	0.10746	0.10886	0.10942	0.11003	0.11081	0.11073	0.11089	0.11028	0.11076	0.11153	0.11305	0.11391	0.11554	0.11805	0.11961	0.12017	0.1205	0.12157	0.12281	0.12384	0.12503	0.12674	0.12824	0.12946	0.13048	0.13161	0.1322	0.13325	0.13544
1293	0.09681	0.09739	0.09755	0.09737	0.09807	0.09818	0.09811	0.09889	0.09971	0.10047	0.10159	0.10255	0.10267	0.10293	0.1036	0.10393	0.10468	0.1049	0.10613	0.10657	0.10716	0.10857	0.10912	0.10973	0.11052	0.11044	0.11059	0.10998	0.11047	0.11123	0.11276	0.11361	0.11525	0.11776	0.11931	0.11988	0.12021	0.12128	0.12251	0.12354	0.12473	0.12645	0.12795	0.12917	0.13019	0.13133	0.13191	0.13297	0.13515
1294	0.09653	0.09711	0.09727	0.09709	0.09778	0.09789	0.09782	0.0986	0.09942	0.10018	0.10129	0.10226	0.10238	0.10263	0.1033	0.10363	0.10438	0.1046	0.10582	0.10626	0.10686	0.10826	0.10882	0.10943	0.11021	0.11013	0.11029	0.10968	0.11016	0.11093	0.11245	0.1133	0.11494	0.11745	0.11901	0.11957	0.1199	0.12097	0.12221	0.12324	0.12443	0.12615	0.12765	0.12887	0.12989	0.13103	0.13162	0.13267	0.13486
1295	0.0962	0.09678	0.09693	0.09675	0.09745	0.09756	0.09749	0.09826	0.09908	0.09983	0.10095	0.10191	0.10203	0.10228	0.10294	0.10328	0.10402	0.10424	0.10547	0.1059	0.1065	0.1079	0.10845	0.10906	0.10984	0.10977	0.10992	0.10931	0.10979	0.11056	0.11208	0.11294	0.11457	0.11708	0.11864	0.1192	0.11954	0.12061	0.12185	0.12288	0.12407	0.12579	0.12729	0.12851	0.12953	0.13067	0.13126	0.13232	0.1345
1296	0.09587	0.09645	0.0966	0.09642	0.09711	0.09722	0.09715	0.09792	0.09874	0.09949	0.10061	0.10157	0.10168	0.10193	0.10259	0.10293	0.10367	0.10389	0.10511	0.10554	0.10614	0.10754	0.10809	0.1087	0.10948	0.1094	0.10955	0.10894	0.10943	0.11019	0.11172	0.11257	0.11421	0.11672	0.11827	0.11884	0.11917	0.12024	0.12148	0.12251	0.1237	0.12543	0.12693	0.12815	0.12917	0.13031	0.1309	0.13196	0.13415
1297	0.09559	0.09617	0.09632	0.09614	0.09683	0.09694	0.09686	0.09763	0.09845	0.0992	0.10031	0.10128	0.10139	0.10163	0.1023	0.10263	0.10337	0.10359	0.10481	0.10524	0.10583	0.10723	0.10779	0.10839	0.10917	0.10909	0.10925	0.10864	0.10912	0.10989	0.11141	0.11227	0.1139	0.11641	0.11797	0.11853	0.11887	0.11994	0.12118	0.12221	0.1234	0.12513	0.12663	0.12785	0.12888	0.13002	0.13061	0.13167	0.13386
1298	0.0953	0.09588	0.09603	0.09585	0.09654	0.09665	0.09657	0.09733	0.09815	0.09891	0.10002	0.10098	0.10109	0.10133	0.10199	0.10232	0.10307	0.10328	0.1045	0.10493	0.10553	0.10692	0.10748	0.10808	0.10886	0.10878	0.10893	0.10832	0.10881	0.10958	0.1111	0.11196	0.11359	0.1161	0.11766	0.11822	0.11856	0.11963	0.12087	0.12191	0.1231	0.12483	0.12633	0.12755	0.12858	0.12972	0.13031	0.13137	0.13356
1299	0.09497	0.09555	0.0957	0.09552	0.09621	0.09631	0.09624	0.097	0.09781	0.09857	0.09968	0.10064	0.10074	0.10099	0.10165	0.10198	0.10272	0.10293	0.10415	0.10458	0.10517	0.10657	0.10712	0.10773	0.1085	0.10843	0.10858	0.10797	0.10845	0.10922	0.11075	0.1116	0.11324	0.11575	0.11731	0.11787	0.11821	0.11928	0.12052	0.12156	0.12275	0.12448	0.12599	0.12721	0.12823	0.12938	0.12997	0.13103	0.13323
1300	0.09464	0.09522	0.09537	0.09519	0.09588	0.09598	0.0959	0.09666	0.09748	0.09823	0.09934	0.10029	0.1004	0.10064	0.1013	0.10163	0.10237	0.10258	0.1038	0.10423	0.10482	0.10622	0.10677	0.10737	0.10815	0.10807	0.10822	0.10761	0.10809	0.10886	0.11039	0.11125	0.11288	0.1154	0.11696	0.11752	0.11786	0.11893	0.12018	0.12121	0.12241	0.12414	0.12564	0.12687	0.1279	0.12904	0.12963	0.1307	0.1329
1301	0.09431	0.09489	0.09504	0.09486	0.09555	0.09565	0.09557	0.09632	0.09714	0.09789	0.099	0.09996	0.10006	0.1003	0.10096	0.10129	0.10202	0.10224	0.10345	0.10388	0.10447	0.10587	0.10642	0.10702	0.1078	0.10772	0.10787	0.10726	0.10774	0.10851	0.11004	0.1109	0.11254	0.11505	0.11661	0.11717	0.11751	0.11859	0.11984	0.12087	0.12207	0.1238	0.12531	0.12654	0.12756	0.12871	0.1293	0.13037	0.13257
1302	0.09397	0.09455	0.0947	0.09452	0.0952	0.09531	0.09522	0.09597	0.09679	0.09754	0.09865	0.0996	0.09971	0.09994	0.1006	0.10093	0.10166	0.10187	0.10309	0.10351	0.1041	0.1055	0.10605	0.10665	0.10743	0.10735	0.1075	0.10689	0.10737	0.10815	0.10968	0.11053	0.11217	0.11468	0.11625	0.11681	0.11715	0.11823	0.11947	0.12051	0.12171	0.12344	0.12495	0.12618	0.12721	0.12836	0.12895	0.13002	0.13222
1303	0.09364	0.09421	0.09437	0.09418	0.09487	0.09497	0.09488	0.09563	0.09645	0.0972	0.09831	0.09926	0.09936	0.0996	0.10025	0.10058	0.10131	0.10152	0.10273	0.10316	0.10375	0.10514	0.10569	0.1063	0.10707	0.10699	0.10714	0.10653	0.10702	0.10779	0.10932	0.11017	0.11181	0.11433	0.11589	0.11646	0.11679	0.11788	0.11912	0.12016	0.12136	0.1231	0.12461	0.12584	0.12687	0.12801	0.12861	0.12968	0.13189
1304	0.09331	0.09388	0.09404	0.09385	0.09453	0.09464	0.09455	0.0953	0.09611	0.09687	0.09797	0.09892	0.09902	0.09925	0.09991	0.10023	0.10097	0.10118	0.10239	0.10281	0.1034	0.10479	0.10534	0.10595	0.10672	0.10664	0.10679	0.10618	0.10667	0.10744	0.10897	0.10982	0.11146	0.11398	0.11555	0.11611	0.11645	0.11753	0.11878	0.11982	0.12102	0.12276	0.12427	0.12551	0.12654	0.12769	0.12829	0.12936	0.13157
1305	0.09295	0.09352	0.09368	0.09349	0.09417	0.09427	0.09419	0.09493	0.09574	0.0965	0.0976	0.09855	0.09864	0.09888	0.09953	0.09985	0.10059	0.1008	0.10201	0.10243	0.10302	0.10441	0.10496	0.10556	0.10634	0.10626	0.10641	0.1058	0.10628	0.10706	0.10859	0.10944	0.11108	0.1136	0.11517	0.11573	0.11607	0.11716	0.11841	0.11945	0.12065	0.12239	0.12391	0.12514	0.12617	0.12732	0.12793	0.129	0.13121
1306	0.09255	0.09312	0.09328	0.09309	0.09377	0.09387	0.09378	0.09452	0.09533	0.09609	0.09719	0.09813	0.09823	0.09846	0.09911	0.09943	0.10016	0.10037	0.10158	0.102	0.10259	0.10398	0.10453	0.10513	0.1059	0.10582	0.10597	0.10536	0.10585	0.10662	0.10816	0.10901	0.11065	0.11317	0.11474	0.1153	0.11564	0.11673	0.11798	0.11902	0.12023	0.12197	0.12349	0.12472	0.12576	0.12691	0.12751	0.12859	0.1308
1307	0.09216	0.09273	0.09288	0.0927	0.09337	0.09347	0.09338	0.09412	0.09493	0.09568	0.09678	0.09772	0.09782	0.09805	0.0987	0.09902	0.09975	0.09995	0.10116	0.10157	0.10216	0.10356	0.1041	0.1047	0.10548	0.1054	0.10554	0.10493	0.10542	0.1062	0.10773	0.10858	0.11022	0.11275	0.11432	0.11488	0.11522	0.11631	0.11757	0.1186	0.11982	0.12156	0.12308	0.12431	0.12535	0.1265	0.12711	0.12819	0.1304
1308	0.09184	0.09241	0.09256	0.09237	0.09305	0.09315	0.09305	0.09379	0.0946	0.09535	0.09645	0.09739	0.09749	0.09771	0.09836	0.09868	0.09941	0.09962	0.10082	0.10124	0.10183	0.10322	0.10376	0.10436	0.10514	0.10506	0.10521	0.10459	0.10508	0.10586	0.1074	0.10825	0.10989	0.11241	0.11399	0.11455	0.11489	0.11599	0.11724	0.11828	0.1195	0.12124	0.12276	0.124	0.12504	0.12619	0.1268	0.12788	0.1301
1309	0.09154	0.09211	0.09226	0.09208	0.09275	0.09285	0.09276	0.09349	0.0943	0.09505	0.09615	0.09709	0.09718	0.09741	0.09806	0.09838	0.09911	0.09931	0.10052	0.10093	0.10152	0.10291	0.10346	0.10406	0.10483	0.10475	0.1049	0.10429	0.10478	0.10556	0.10709	0.10795	0.10959	0.11211	0.11369	0.11425	0.1146	0.11569	0.11695	0.11799	0.11921	0.12096	0.12248	0.12372	0.12476	0.12592	0.12652	0.12761	0.12983
1310	0.09119	0.09176	0.09191	0.09173	0.0924	0.0925	0.0924	0.09313	0.09395	0.0947	0.09579	0.09673	0.09682	0.09705	0.09769	0.09801	0.09874	0.09894	0.10015	0.10056	0.10115	0.10254	0.10309	0.10369	0.10446	0.10438	0.10453	0.10392	0.1044	0.10519	0.10673	0.10758	0.10922	0.11175	0.11332	0.11389	0.11423	0.11533	0.11659	0.11763	0.11885	0.1206	0.12212	0.12336	0.12441	0.12557	0.12618	0.12726	0.12949
1311	0.09075	0.09132	0.09147	0.09128	0.09195	0.09205	0.09195	0.09268	0.09349	0.09424	0.09534	0.09627	0.09636	0.09658	0.09723	0.09755	0.09827	0.09847	0.09967	0.10009	0.10067	0.10207	0.10261	0.10321	0.10398	0.1039	0.10405	0.10343	0.10392	0.10471	0.10625	0.1071	0.10874	0.11127	0.11285	0.11341	0.11375	0.11486	0.11612	0.11716	0.11838	0.12013	0.12166	0.1229	0.12394	0.1251	0.12572	0.1268	0.12903
1312	0.09028	0.09084	0.09099	0.0908	0.09147	0.09157	0.09147	0.09219	0.093	0.09375	0.09484	0.09578	0.09586	0.09608	0.09672	0.09704	0.09776	0.09796	0.09916	0.09957	0.10016	0.10155	0.10209	0.10269	0.10346	0.10338	0.10353	0.10291	0.1034	0.10419	0.10573	0.10658	0.10822	0.11075	0.11233	0.1129	0.11324	0.11434	0.11561	0.11665	0.11787	0.11963	0.12115	0.1224	0.12344	0.12461	0.12522	0.12631	0.12854
1313	0.0898	0.09036	0.09051	0.09032	0.09099	0.09108	0.09098	0.0917	0.09251	0.09326	0.09435	0.09528	0.09536	0.09557	0.09621	0.09653	0.09725	0.09745	0.09865	0.09905	0.09964	0.10103	0.10157	0.10216	0.10293	0.10285	0.103	0.10239	0.10287	0.10366	0.1052	0.10605	0.1077	0.11022	0.11181	0.11237	0.11272	0.11382	0.11509	0.11613	0.11735	0.11911	0.12064	0.12189	0.12293	0.1241	0.12471	0.1258	0.12804
1314	0.08933	0.08988	0.09004	0.08985	0.09051	0.09061	0.0905	0.09121	0.09202	0.09277	0.09385	0.09478	0.09486	0.09507	0.09571	0.09602	0.09674	0.09694	0.09813	0.09853	0.09912	0.10051	0.10104	0.10164	0.10241	0.10233	0.10247	0.10186	0.10235	0.10313	0.10467	0.10552	0.10717	0.1097	0.11128	0.11184	0.11219	0.1133	0.11456	0.11561	0.11683	0.1186	0.12012	0.12137	0.12242	0.12359	0.1242	0.1253	0.12754
1315	0.08886	0.08942	0.08957	0.08938	0.09004	0.09014	0.09003	0.09074	0.09154	0.09229	0.09337	0.0943	0.09437	0.09458	0.09522	0.09553	0.09624	0.09644	0.09763	0.09803	0.09861	0.1	0.10054	0.10113	0.1019	0.10182	0.10196	0.10135	0.10184	0.10262	0.10416	0.10501	0.10666	0.10919	0.11077	0.11134	0.11168	0.11279	0.11406	0.11511	0.11634	0.1181	0.11963	0.12088	0.12193	0.1231	0.12372	0.12481	0.12706
1316	0.08839	0.08894	0.0891	0.08891	0.08957	0.08966	0.08955	0.09025	0.09105	0.0918	0.09289	0.0938	0.09388	0.09409	0.09472	0.09503	0.09574	0.09594	0.09713	0.09753	0.09811	0.09949	0.10003	0.10062	0.10139	0.10131	0.10145	0.10083	0.10132	0.10211	0.10366	0.10451	0.10615	0.10868	0.11027	0.11083	0.11118	0.11229	0.11356	0.11461	0.11584	0.11761	0.11914	0.12039	0.12144	0.12262	0.12324	0.12433	0.12658
1317	0.0879	0.08845	0.0886	0.08841	0.08907	0.08916	0.08904	0.08975	0.09055	0.09129	0.09237	0.09329	0.09336	0.09356	0.0942	0.09451	0.09522	0.09541	0.0966	0.09699	0.09757	0.09896	0.09949	0.10008	0.10085	0.10077	0.10091	0.10029	0.10078	0.10157	0.10312	0.10397	0.10561	0.10814	0.10973	0.1103	0.11064	0.11176	0.11303	0.11408	0.11531	0.11708	0.11861	0.11987	0.12093	0.1221	0.12272	0.12382	0.12607
1318	0.08732	0.08787	0.08802	0.08783	0.08848	0.08857	0.08845	0.08915	0.08995	0.09069	0.09177	0.09268	0.09275	0.09295	0.09358	0.09388	0.09459	0.09478	0.09597	0.09636	0.09694	0.09832	0.09885	0.09944	0.1002	0.10012	0.10026	0.09965	0.10014	0.10092	0.10247	0.10332	0.10496	0.10749	0.10909	0.10965	0.11	0.11112	0.11239	0.11344	0.11467	0.11644	0.11798	0.11923	0.12029	0.12147	0.12209	0.12319	0.12545
1319	0.08668	0.08723	0.08738	0.08719	0.08784	0.08792	0.0878	0.08849	0.08928	0.09003	0.0911	0.09201	0.09207	0.09227	0.09289	0.0932	0.0939	0.09409	0.09527	0.09565	0.09623	0.09761	0.09814	0.09872	0.09949	0.0994	0.09954	0.09893	0.09941	0.1002	0.10175	0.1026	0.10424	0.10677	0.10836	0.10892	0.10927	0.11039	0.11167	0.11272	0.11395	0.11573	0.11726	0.11852	0.11958	0.12075	0.12138	0.12248	0.12474
1320	0.08606	0.0866	0.08675	0.08656	0.08721	0.08729	0.08716	0.08784	0.08864	0.08938	0.09045	0.09135	0.09141	0.0916	0.09222	0.09252	0.09322	0.09341	0.09458	0.09496	0.09554	0.09691	0.09744	0.09802	0.09878	0.0987	0.09883	0.09822	0.09871	0.09949	0.10104	0.10188	0.10353	0.10606	0.10765	0.10821	0.10856	0.10968	0.11096	0.112	0.11324	0.11502	0.11655	0.11781	0.11887	0.12005	0.12068	0.12178	0.12404
1321	0.08552	0.08606	0.08621	0.08601	0.08665	0.08673	0.08661	0.08728	0.08807	0.08881	0.08988	0.09078	0.09083	0.09102	0.09164	0.09194	0.09263	0.09281	0.09398	0.09437	0.09494	0.09631	0.09683	0.09742	0.09817	0.09809	0.09822	0.09761	0.0981	0.09888	0.10043	0.10127	0.10291	0.10544	0.10704	0.1076	0.10795	0.10907	0.11035	0.1114	0.11264	0.11441	0.11595	0.11721	0.11827	0.11945	0.12008	0.12119	0.12345
1322	0.08497	0.08551	0.08566	0.08546	0.0861	0.08618	0.08605	0.08672	0.08751	0.08825	0.08931	0.09021	0.09026	0.09044	0.09106	0.09135	0.09205	0.09223	0.09339	0.09377	0.09434	0.09571	0.09623	0.09681	0.09757	0.09748	0.09762	0.097	0.09749	0.09828	0.09982	0.10067	0.10231	0.10484	0.10644	0.10699	0.10735	0.10847	0.10975	0.1108	0.11204	0.11382	0.11536	0.11662	0.11769	0.11886	0.1195	0.12061	0.12287
1323	0.08435	0.08489	0.08503	0.08484	0.08547	0.08554	0.08541	0.08608	0.08686	0.0876	0.08866	0.08955	0.0896	0.08978	0.09039	0.09068	0.09137	0.09155	0.09271	0.09309	0.09365	0.09502	0.09554	0.09612	0.09688	0.09679	0.09692	0.09631	0.09679	0.09758	0.09912	0.09997	0.10161	0.10414	0.10574	0.1063	0.10665	0.10777	0.10905	0.1101	0.11135	0.11313	0.11467	0.11593	0.117	0.11818	0.11882	0.11993	0.1222
1324	0.08369	0.08422	0.08437	0.08417	0.0848	0.08487	0.08473	0.08539	0.08618	0.08691	0.08797	0.08885	0.08889	0.08907	0.08968	0.08997	0.09065	0.09083	0.09198	0.09235	0.09292	0.09428	0.0948	0.09538	0.09613	0.09603	0.09617	0.09555	0.09604	0.09682	0.09837	0.09921	0.10085	0.10338	0.10498	0.10554	0.10589	0.10702	0.1083	0.10935	0.11059	0.11238	0.11392	0.11518	0.11625	0.11743	0.11807	0.11919	0.12146
1325	0.08303	0.08356	0.0837	0.0835	0.08413	0.0842	0.08405	0.08471	0.08549	0.08622	0.08727	0.08815	0.08818	0.08836	0.08896	0.08925	0.08993	0.0901	0.09125	0.09161	0.09217	0.09354	0.09405	0.09462	0.09537	0.09528	0.09541	0.09479	0.09528	0.09606	0.09761	0.09845	0.10009	0.10261	0.10421	0.10477	0.10512	0.10625	0.10753	0.10858	0.10983	0.11161	0.11315	0.11442	0.11549	0.11667	0.11731	0.11843	0.12071
1326	0.08237	0.08289	0.08304	0.08284	0.08346	0.08352	0.08338	0.08402	0.0848	0.08553	0.08658	0.08745	0.08748	0.08765	0.08825	0.08853	0.08921	0.08937	0.09052	0.09088	0.09144	0.0928	0.09331	0.09388	0.09462	0.09453	0.09466	0.09404	0.09453	0.09531	0.09685	0.0977	0.09933	0.10186	0.10346	0.10401	0.10436	0.1055	0.10678	0.10783	0.10908	0.11086	0.1124	0.11367	0.11474	0.11593	0.11657	0.11769	0.11996
1327	0.0817	0.08222	0.08237	0.08216	0.08278	0.08284	0.08269	0.08333	0.0841	0.08483	0.08588	0.08674	0.08677	0.08693	0.08753	0.08781	0.08848	0.08865	0.08979	0.09014	0.0907	0.09205	0.09256	0.09313	0.09387	0.09378	0.0939	0.09329	0.09377	0.09456	0.0961	0.09694	0.09857	0.1011	0.1027	0.10325	0.1036	0.10474	0.10602	0.10707	0.10832	0.11011	0.11165	0.11292	0.11399	0.11518	0.11582	0.11695	0.11922
1328	0.081	0.08152	0.08166	0.08146	0.08207	0.08213	0.08198	0.08261	0.08338	0.0841	0.08514	0.086	0.08603	0.08619	0.08678	0.08706	0.08772	0.08789	0.08902	0.08937	0.08993	0.09128	0.09178	0.09235	0.09309	0.09299	0.09312	0.0925	0.09299	0.09377	0.09531	0.09615	0.09778	0.10031	0.10191	0.10246	0.10281	0.10395	0.10523	0.10628	0.10754	0.10933	0.11087	0.11214	0.11321	0.1144	0.11504	0.11617	0.11845
1329	0.08026	0.08077	0.08092	0.08071	0.08132	0.08137	0.08122	0.08184	0.08261	0.08333	0.08437	0.08522	0.08524	0.08539	0.08598	0.08625	0.08692	0.08708	0.08821	0.08855	0.0891	0.09045	0.09095	0.09151	0.09225	0.09216	0.09228	0.09166	0.09215	0.09293	0.09447	0.09531	0.09694	0.09946	0.10106	0.10162	0.10197	0.10311	0.10439	0.10544	0.1067	0.10849	0.11003	0.1113	0.11238	0.11357	0.11421	0.11535	0.11763
1330	0.07951	0.08001	0.08016	0.07995	0.08055	0.0806	0.08044	0.08106	0.08182	0.08254	0.08357	0.08442	0.08443	0.08458	0.08516	0.08543	0.08609	0.08624	0.08737	0.08771	0.08826	0.0896	0.09009	0.09066	0.09139	0.09129	0.09141	0.0908	0.09128	0.09206	0.0936	0.09444	0.09607	0.09859	0.10019	0.10074	0.10109	0.10223	0.10352	0.10457	0.10582	0.10762	0.10916	0.11043	0.11151	0.1127	0.11335	0.11448	0.11677
1331	0.07873	0.07923	0.07937	0.07916	0.07976	0.07981	0.07964	0.08025	0.08101	0.08172	0.08275	0.08359	0.0836	0.08374	0.08432	0.08458	0.08523	0.08539	0.0865	0.08684	0.08738	0.08872	0.08921	0.08977	0.0905	0.0904	0.09052	0.08991	0.09039	0.09117	0.09271	0.09354	0.09517	0.09768	0.09928	0.09983	0.10019	0.10133	0.10262	0.10366	0.10492	0.10671	0.10826	0.10953	0.11061	0.1118	0.11245	0.11359	0.11587
1332	0.07792	0.07841	0.07856	0.07834	0.07894	0.07898	0.07881	0.07941	0.08017	0.08088	0.0819	0.08273	0.08273	0.08287	0.08345	0.0837	0.08435	0.0845	0.08561	0.08594	0.08648	0.08781	0.0883	0.08885	0.08958	0.08948	0.08959	0.08898	0.08946	0.09024	0.09177	0.09261	0.09423	0.09674	0.09834	0.09889	0.09924	0.10039	0.10168	0.10272	0.10398	0.10577	0.10732	0.1086	0.10968	0.11086	0.11152	0.11266	0.11494
1333	0.07713	0.07762	0.07776	0.07755	0.07813	0.07817	0.078	0.07859	0.07934	0.08005	0.08106	0.08189	0.08188	0.08202	0.08259	0.08284	0.08348	0.08362	0.08472	0.08505	0.08559	0.08691	0.0874	0.08795	0.08867	0.08857	0.08868	0.08807	0.08855	0.08933	0.09086	0.09169	0.09331	0.09582	0.09742	0.09796	0.09832	0.09946	0.10075	0.10179	0.10306	0.10485	0.1064	0.10767	0.10875	0.10994	0.1106	0.11174	0.11403
1334	0.07635	0.07684	0.07698	0.07676	0.07734	0.07738	0.0772	0.07778	0.07853	0.07923	0.08024	0.08106	0.08104	0.08117	0.08174	0.08199	0.08262	0.08276	0.08385	0.08417	0.08471	0.08603	0.08651	0.08705	0.08777	0.08767	0.08778	0.08717	0.08764	0.08842	0.08995	0.09078	0.09239	0.0949	0.0965	0.09704	0.09739	0.09854	0.09983	0.10087	0.10213	0.10393	0.10547	0.10675	0.10784	0.10902	0.10968	0.11083	0.11312
1335	0.07555	0.07603	0.07617	0.07595	0.07653	0.07656	0.07637	0.07695	0.07769	0.07839	0.07939	0.0802	0.08018	0.08031	0.08086	0.08111	0.08173	0.08187	0.08295	0.08327	0.08379	0.08511	0.08559	0.08613	0.08684	0.08674	0.08684	0.08623	0.0867	0.08748	0.08901	0.08983	0.09145	0.09394	0.09554	0.09609	0.09644	0.09759	0.09887	0.09991	0.10118	0.10297	0.10452	0.1058	0.10688	0.10807	0.10873	0.10987	0.11216
1336	0.07479	0.07526	0.0754	0.07518	0.07575	0.07577	0.07558	0.07615	0.07689	0.07758	0.07858	0.07938	0.07935	0.07947	0.08002	0.08026	0.08088	0.08101	0.08209	0.0824	0.08292	0.08423	0.0847	0.08524	0.08595	0.08584	0.08594	0.08533	0.08581	0.08658	0.0881	0.08893	0.09054	0.09303	0.09463	0.09517	0.09552	0.09667	0.09796	0.09899	0.10026	0.10205	0.1036	0.10488	0.10596	0.10715	0.10781	0.10896	0.11125
1337	0.07411	0.07458	0.07472	0.07449	0.07506	0.07508	0.07488	0.07544	0.07618	0.07687	0.07786	0.07865	0.07862	0.07873	0.07928	0.07951	0.08013	0.08025	0.08133	0.08163	0.08215	0.08345	0.08392	0.08445	0.08515	0.08504	0.08515	0.08454	0.08501	0.08578	0.0873	0.08812	0.08973	0.09221	0.09381	0.09435	0.0947	0.09585	0.09714	0.09817	0.09944	0.10123	0.10278	0.10406	0.10514	0.10633	0.10699	0.10814	0.11043
1338	0.07343	0.07389	0.07402	0.0738	0.07436	0.07438	0.07418	0.07473	0.07546	0.07615	0.07713	0.07792	0.07788	0.07799	0.07853	0.07876	0.07936	0.07949	0.08055	0.08085	0.08136	0.08266	0.08312	0.08365	0.08435	0.08424	0.08434	0.08373	0.0842	0.08497	0.08648	0.0873	0.08891	0.09139	0.09299	0.09352	0.09387	0.09502	0.09631	0.09735	0.09861	0.1004	0.10195	0.10323	0.10431	0.1055	0.10616	0.10731	0.10961
1339	0.07272	0.07318	0.07331	0.07308	0.07364	0.07365	0.07345	0.07399	0.07471	0.0754	0.07637	0.07715	0.07711	0.07721	0.07775	0.07797	0.07857	0.07869	0.07975	0.08004	0.08055	0.08184	0.0823	0.08282	0.08352	0.0834	0.0835	0.08289	0.08335	0.08412	0.08563	0.08645	0.08805	0.09053	0.09212	0.09266	0.09301	0.09416	0.09544	0.09648	0.09774	0.09953	0.10107	0.10235	0.10344	0.10462	0.10529	0.10644	0.10874
1340	0.07206	0.07252	0.07265	0.07242	0.07297	0.07298	0.07277	0.0733	0.07402	0.0747	0.07567	0.07644	0.0764	0.07649	0.07702	0.07724	0.07783	0.07795	0.079	0.07928	0.07979	0.08107	0.08153	0.08205	0.08274	0.08262	0.08271	0.08211	0.08257	0.08333	0.08484	0.08566	0.08725	0.08972	0.09131	0.09185	0.0922	0.09335	0.09463	0.09566	0.09693	0.09872	0.10026	0.10154	0.10262	0.10381	0.10448	0.10563	0.10792
1341	0.07148	0.07193	0.07205	0.07183	0.07237	0.07237	0.07216	0.07269	0.0734	0.07408	0.07504	0.07581	0.07576	0.07584	0.07637	0.07658	0.07717	0.07728	0.07832	0.0786	0.0791	0.08038	0.08083	0.08135	0.08204	0.08192	0.08201	0.0814	0.08186	0.08262	0.08412	0.08494	0.08653	0.089	0.09059	0.09112	0.09147	0.09262	0.0939	0.09493	0.09619	0.09798	0.09953	0.10081	0.10189	0.10307	0.10374	0.1049	0.10719
1342	0.07091	0.07136	0.07148	0.07125	0.07179	0.07179	0.07157	0.07209	0.07279	0.07347	0.07443	0.07519	0.07513	0.07522	0.07574	0.07595	0.07653	0.07663	0.07767	0.07795	0.07844	0.07972	0.08016	0.08068	0.08136	0.08124	0.08132	0.08072	0.08118	0.08193	0.08343	0.08425	0.08584	0.0883	0.08989	0.09042	0.09076	0.09191	0.0932	0.09423	0.09549	0.09728	0.09882	0.1001	0.10119	0.10237	0.10304	0.1042	0.10649
1343	0.07039	0.07082	0.07095	0.07072	0.07125	0.07125	0.07103	0.07154	0.07224	0.07291	0.07387	0.07462	0.07456	0.07464	0.07516	0.07536	0.07594	0.07604	0.07707	0.07735	0.07784	0.07911	0.07955	0.08006	0.08074	0.08062	0.0807	0.0801	0.08055	0.08131	0.08281	0.08362	0.0852	0.08767	0.08925	0.08978	0.09012	0.09127	0.09256	0.09359	0.09485	0.09664	0.09818	0.09946	0.10054	0.10172	0.1024	0.10356	0.10585
1344	0.06986	0.0703	0.07042	0.07019	0.07072	0.07071	0.07048	0.07099	0.07169	0.07236	0.07331	0.07406	0.07399	0.07407	0.07458	0.07478	0.07535	0.07545	0.07648	0.07675	0.07723	0.0785	0.07894	0.07945	0.08012	0.08	0.08008	0.07948	0.07993	0.08068	0.08218	0.08299	0.08457	0.08703	0.08861	0.08914	0.08948	0.09063	0.09192	0.09294	0.0942	0.09599	0.09753	0.09881	0.0999	0.10108	0.10175	0.10292	0.1052
1345	0.06926	0.06969	0.06981	0.06957	0.0701	0.07008	0.06986	0.07036	0.07105	0.07172	0.07266	0.0734	0.07333	0.0734	0.07391	0.07411	0.07467	0.07477	0.07579	0.07605	0.07653	0.07779	0.07823	0.07873	0.0794	0.07928	0.07935	0.07875	0.0792	0.07995	0.08145	0.08225	0.08383	0.08628	0.08786	0.08839	0.08873	0.08988	0.09116	0.09219	0.09345	0.09523	0.09678	0.09805	0.09914	0.10032	0.101	0.10216	0.10445
1346	0.06862	0.06904	0.06916	0.06893	0.06944	0.06943	0.06919	0.06968	0.07037	0.07103	0.07197	0.07271	0.07263	0.0727	0.0732	0.07339	0.07394	0.07404	0.07505	0.07531	0.07578	0.07703	0.07747	0.07797	0.07863	0.07851	0.07858	0.07798	0.07843	0.07917	0.08066	0.08147	0.08304	0.08549	0.08706	0.08759	0.08793	0.08908	0.09036	0.09138	0.09264	0.09442	0.09596	0.09724	0.09832	0.0995	0.10018	0.10135	0.10363
1347	0.06797	0.06839	0.06851	0.06827	0.06878	0.06876	0.06852	0.069	0.06968	0.07034	0.07127	0.072	0.07192	0.07198	0.07247	0.07266	0.07321	0.0733	0.0743	0.07455	0.07502	0.07626	0.07669	0.07719	0.07785	0.07772	0.07779	0.07719	0.07764	0.07838	0.07986	0.08067	0.08223	0.08467	0.08624	0.08676	0.0871	0.08825	0.08953	0.09054	0.0918	0.09358	0.09512	0.0964	0.09748	0.09866	0.09934	0.10051	0.10278
1348	0.06739	0.0678	0.06792	0.06768	0.06818	0.06816	0.06792	0.06839	0.06906	0.06972	0.07065	0.07136	0.07128	0.07133	0.07182	0.072	0.07254	0.07263	0.07362	0.07387	0.07434	0.07557	0.076	0.07649	0.07714	0.07701	0.07708	0.07648	0.07693	0.07766	0.07914	0.07994	0.0815	0.08393	0.0855	0.08602	0.08636	0.08751	0.08879	0.0898	0.09105	0.09283	0.09437	0.09564	0.09673	0.0979	0.09858	0.09975	0.10203
1349	0.07144	0.07189	0.07202	0.0718	0.07233	0.07233	0.07212	0.07264	0.07335	0.07404	0.07501	0.07579	0.07573	0.07582	0.07635	0.07657	0.07716	0.07727	0.07831	0.07861	0.07911	0.08038	0.08084	0.08136	0.08205	0.08195	0.08204	0.08144	0.08189	0.08266	0.08417	0.08499	0.08659	0.08905	0.09064	0.09118	0.09152	0.09267	0.09396	0.09499	0.09625	0.09804	0.09959	0.10086	0.10195	0.10313	0.10381	0.10498	0.10726
1350	0.05123	0.0515	0.05155	0.05127	0.05164	0.05149	0.05114	0.05142	0.05193	0.05244	0.05317	0.05367	0.05344	0.05335	0.05368	0.05371	0.05405	0.05402	0.05479	0.05488	0.05519	0.05622	0.05651	0.05687	0.05736	0.05716	0.05713	0.05657	0.05693	0.05755	0.05886	0.05956	0.06095	0.06315	0.06459	0.06505	0.06536	0.06645	0.06766	0.06858	0.06977	0.07145	0.07291	0.07416	0.07521	0.07632	0.07701	0.07818	0.08035
1351
1352
1353
1354
1355
1356
1357
1358
1359
1360
1361
1362
1363
1364
1365
1366
1367
1368
1369
1370
1371
1372
1373
1374
1375
1376
1377
1378
1379
1380
1381
1382
1383
1384
1385
1386
1387
1388
1389
1390
1391
1392
1393
1394
1395
1396
1397
1398
1399
1400	0.01127	0.01118	0.01107	0.01079	0.0108	0.01048	0.01006	0.00992	0.00997	0.01001	0.0101	0.01001	0.00962	0.00931	0.00923	0.00898	0.00886	0.00862	0.00875	0.00852	0.00843	0.00869	0.00862	0.00859	0.0086	0.00834	0.00817	0.0079	0.00797	0.0081	0.00857	0.00876	0.00924	0.01014	0.01072	0.01089	0.01102	0.01153	0.01212	0.01253	0.01311	0.01393	0.01469	0.01545	0.01602	0.01658	0.01701	0.01774	0.01898
1401	0.01297	0.01348	0.01395	0.01466	0.01499	0.01586	0.0169	0.01766	0.01817	0.0188	0.01949	0.02051	0.0218	0.02298	0.02382	0.025	0.02598	0.02705	0.02746	0.02868	0.02973	0.03001	0.03086	0.03163	0.03233	0.03335	0.03415	0.03486	0.03504	0.03528	0.03484	0.03521	0.03505	0.03405	0.03368	0.03368	0.03355	0.03294	0.03222	0.0318	0.03123	0.03043	0.0297	0.02854	0.02802	0.02762	0.02713	0.0264	0.02517
1402	0.00232	0.0025	0.00266	0.00293	0.00304	0.00339	0.00382	0.00412	0.0043	0.00451	0.00473	0.00513	0.0057	0.00623	0.00658	0.00712	0.00755	0.00806	0.00821	0.00878	0.00925	0.00928	0.00967	0.01001	0.01031	0.01085	0.01127	0.01167	0.01172	0.01179	0.01144	0.01151	0.01128	0.01056	0.01022	0.01017	0.01008	0.00967	0.00921	0.00894	0.00855	0.00804	0.00756	0.00696	0.00664	0.00638	0.00611	0.0057	0.00506
1403	0.00289	0.00309	0.00327	0.00358	0.0037	0.00409	0.00458	0.00492	0.00511	0.00535	0.00561	0.00605	0.00669	0.00727	0.00766	0.00825	0.00873	0.00929	0.00945	0.01008	0.0106	0.01064	0.01107	0.01144	0.01178	0.01236	0.01282	0.01324	0.0133	0.01338	0.01301	0.01311	0.01287	0.0121	0.01174	0.01169	0.0116	0.01116	0.01067	0.01037	0.00996	0.0094	0.00889	0.00823	0.00788	0.0076	0.0073	0.00686	0.00615
1404	0.00399	0.00423	0.00445	0.00481	0.00497	0.00543	0.00601	0.00641	0.00664	0.00693	0.00725	0.00777	0.00852	0.00919	0.00965	0.01033	0.01089	0.01154	0.01173	0.01246	0.01306	0.01313	0.01363	0.01406	0.01446	0.01512	0.01563	0.01611	0.01618	0.01628	0.01588	0.01601	0.01577	0.01493	0.01455	0.0145	0.0144	0.01391	0.01337	0.01304	0.01258	0.01197	0.0114	0.01064	0.01025	0.00993	0.00959	0.00908	0.00827
1405	0.0058	0.0061	0.00638	0.00683	0.00702	0.00759	0.00829	0.00878	0.00908	0.00945	0.00985	0.0105	0.01139	0.0122	0.01276	0.01357	0.01425	0.01501	0.01526	0.01613	0.01684	0.01697	0.01755	0.01808	0.01857	0.01933	0.01993	0.02047	0.02056	0.02071	0.02028	0.02046	0.02022	0.0193	0.0189	0.01885	0.01874	0.01819	0.01758	0.01721	0.0167	0.01601	0.01536	0.01448	0.01403	0.01367	0.01327	0.01268	0.01173
1406	0.00821	0.00859	0.00894	0.00948	0.00972	0.0104	0.01124	0.01184	0.01221	0.01267	0.01318	0.01398	0.01503	0.01598	0.01665	0.01762	0.01843	0.01933	0.01964	0.02065	0.02151	0.02168	0.02237	0.023	0.0236	0.02448	0.02516	0.02577	0.02589	0.02608	0.02562	0.02587	0.02564	0.02466	0.02424	0.0242	0.02407	0.02348	0.0228	0.02238	0.02183	0.02107	0.02035	0.01933	0.01883	0.01843	0.01798	0.01731	0.01621
1407	0.0111	0.01156	0.01198	0.01262	0.01291	0.01372	0.01469	0.0154	0.01585	0.01641	0.01704	0.01798	0.0192	0.0203	0.02109	0.02221	0.02314	0.02418	0.02455	0.02572	0.02671	0.02694	0.02774	0.02847	0.02917	0.03016	0.03093	0.0316	0.03175	0.03198	0.03151	0.03183	0.03163	0.03059	0.03018	0.03014	0.03001	0.02937	0.02864	0.02819	0.0276	0.02679	0.026	0.02486	0.02432	0.02389	0.02339	0.02265	0.02143
1408	0.01393	0.01446	0.01494	0.01567	0.01601	0.01692	0.01802	0.01883	0.01935	0.02001	0.02073	0.02182	0.02318	0.02441	0.0253	0.02656	0.02761	0.02876	0.0292	0.0305	0.03161	0.0319	0.0328	0.03362	0.03441	0.0355	0.03634	0.03706	0.03724	0.03751	0.03703	0.03741	0.03725	0.03617	0.03577	0.03575	0.03561	0.03494	0.03416	0.03369	0.03308	0.03223	0.0314	0.03015	0.02958	0.02913	0.02859	0.0278	0.02647
1409	0.01624	0.01683	0.01737	0.01817	0.01856	0.01955	0.02075	0.02164	0.02222	0.02296	0.02377	0.02496	0.02645	0.02778	0.02876	0.03013	0.03127	0.03253	0.03301	0.03442	0.03563	0.03597	0.03696	0.03785	0.03872	0.03989	0.04079	0.04155	0.04175	0.04206	0.04157	0.04202	0.04188	0.04077	0.04038	0.04037	0.04024	0.03954	0.03873	0.03824	0.03761	0.03674	0.03587	0.03454	0.03395	0.03349	0.03292	0.03209	0.03069
1410	0.01812	0.01875	0.01934	0.0202	0.02062	0.02168	0.02296	0.02392	0.02455	0.02536	0.02624	0.02753	0.02911	0.03054	0.0316	0.03306	0.03428	0.03562	0.03614	0.03765	0.03894	0.03933	0.04038	0.04134	0.04229	0.04352	0.04448	0.04528	0.04549	0.04584	0.04535	0.04586	0.04574	0.04461	0.04424	0.04424	0.0441	0.04339	0.04255	0.04205	0.0414	0.04052	0.03963	0.03823	0.03762	0.03714	0.03655	0.03569	0.03424
1411	0.0197	0.02038	0.02101	0.02191	0.02236	0.02348	0.02483	0.02585	0.02653	0.02739	0.02834	0.02971	0.03138	0.03288	0.034	0.03554	0.03683	0.03824	0.0388	0.04038	0.04175	0.04218	0.04329	0.0443	0.04531	0.04659	0.0476	0.04843	0.04866	0.04904	0.04855	0.04911	0.04901	0.04787	0.04751	0.04751	0.04738	0.04665	0.0458	0.04529	0.04463	0.04373	0.04282	0.04137	0.04075	0.04026	0.03966	0.03877	0.03727
1412	0.02093	0.02164	0.02229	0.02324	0.0237	0.02487	0.02627	0.02733	0.02804	0.02895	0.02995	0.03139	0.03311	0.03467	0.03583	0.03743	0.03877	0.04024	0.04082	0.04245	0.04388	0.04434	0.04548	0.04655	0.04759	0.04892	0.04995	0.05081	0.05105	0.05145	0.05095	0.05155	0.05147	0.05032	0.04997	0.04998	0.04984	0.0491	0.04823	0.04772	0.04706	0.04614	0.04522	0.04372	0.04309	0.04261	0.04199	0.04109	0.03955
1413	0.02235	0.02309	0.02378	0.02476	0.02525	0.02646	0.02791	0.02901	0.02976	0.0307	0.03175	0.03325	0.03504	0.03665	0.03786	0.03952	0.0409	0.04242	0.04302	0.04471	0.04619	0.04667	0.04786	0.04896	0.05006	0.05141	0.05248	0.05336	0.05361	0.05402	0.05352	0.05415	0.0541	0.05293	0.0526	0.05262	0.05248	0.05173	0.05085	0.05033	0.04966	0.04875	0.04782	0.04627	0.04564	0.04515	0.04452	0.04361	0.04204
1414	0.0246	0.02539	0.02612	0.02716	0.02768	0.02896	0.03049	0.03165	0.03245	0.03345	0.03458	0.03616	0.03804	0.03973	0.04101	0.04274	0.0442	0.04579	0.04642	0.04819	0.04976	0.05028	0.05153	0.05268	0.05384	0.05525	0.05636	0.05728	0.05754	0.05799	0.05749	0.05817	0.05815	0.05697	0.05665	0.05668	0.05656	0.05579	0.0549	0.05437	0.05369	0.05278	0.05183	0.05024	0.0496	0.0491	0.04845	0.04753	0.04592
1415	0.02709	0.02793	0.02871	0.02982	0.03037	0.03172	0.03333	0.03457	0.03543	0.0365	0.0377	0.03938	0.04135	0.04314	0.04449	0.04632	0.04785	0.04952	0.05019	0.05205	0.0537	0.05427	0.05558	0.0568	0.05804	0.0595	0.06065	0.0616	0.06189	0.06237	0.06187	0.06261	0.06263	0.06144	0.06115	0.0612	0.06107	0.0603	0.0594	0.05886	0.05818	0.05727	0.05631	0.05466	0.05401	0.05352	0.05285	0.05192	0.05027
1416	0.02908	0.02996	0.03079	0.03194	0.03253	0.03394	0.03561	0.03691	0.03781	0.03895	0.04021	0.04197	0.04403	0.04589	0.04729	0.0492	0.05079	0.05253	0.05323	0.05516	0.05688	0.05749	0.05885	0.06012	0.06141	0.06292	0.06411	0.06508	0.06539	0.06589	0.0654	0.06619	0.06624	0.06505	0.06478	0.06484	0.06472	0.06394	0.06302	0.06248	0.0618	0.06089	0.05993	0.05824	0.05759	0.05709	0.05642	0.05547	0.05379
1417	0.03071	0.03163	0.03249	0.03369	0.0343	0.03576	0.03748	0.03883	0.03977	0.04096	0.04228	0.0441	0.04623	0.04815	0.04959	0.05156	0.0532	0.05499	0.05572	0.0577	0.05948	0.06013	0.06153	0.06284	0.06417	0.06571	0.06693	0.06792	0.06823	0.06876	0.06827	0.06909	0.06916	0.06797	0.06772	0.06779	0.06767	0.06688	0.06596	0.0654	0.06473	0.06382	0.06285	0.06112	0.06047	0.05998	0.05929	0.05834	0.05663
1418	0.0321	0.03304	0.03393	0.03516	0.03579	0.03729	0.03906	0.04044	0.04141	0.04264	0.044	0.04588	0.04805	0.05001	0.05149	0.05351	0.05519	0.05702	0.05776	0.05979	0.06161	0.06228	0.06372	0.06505	0.06642	0.06799	0.06922	0.07022	0.07053	0.07108	0.07059	0.07144	0.07152	0.07033	0.07009	0.07017	0.07005	0.06925	0.06832	0.06776	0.06708	0.06617	0.0652	0.06345	0.06279	0.0623	0.06161	0.06065	0.05892
1419	0.03348	0.03446	0.03537	0.03662	0.03728	0.03881	0.04062	0.04204	0.04304	0.04431	0.04571	0.04764	0.04985	0.05185	0.05337	0.05544	0.05716	0.05903	0.05979	0.06186	0.06371	0.06441	0.06588	0.06723	0.06864	0.07024	0.07149	0.07249	0.07281	0.07338	0.07289	0.07376	0.07387	0.07268	0.07245	0.07252	0.07241	0.0716	0.07066	0.07011	0.06943	0.06851	0.06753	0.06576	0.0651	0.06461	0.06391	0.06294	0.0612
1420	0.03513	0.03614	0.03708	0.03838	0.03905	0.04063	0.04249	0.04396	0.045	0.0463	0.04776	0.04974	0.05202	0.05407	0.05564	0.05775	0.05952	0.06144	0.06223	0.06435	0.06625	0.06698	0.06848	0.06987	0.07133	0.07296	0.07424	0.07526	0.07559	0.07618	0.0757	0.0766	0.07673	0.07554	0.07533	0.07541	0.07529	0.07449	0.07354	0.07298	0.0723	0.07139	0.0704	0.06859	0.06794	0.06745	0.06674	0.06576	0.064
1421	0.03694	0.03799	0.03896	0.0403	0.04099	0.04262	0.04454	0.04605	0.04712	0.04847	0.04998	0.05203	0.05436	0.05647	0.05808	0.06026	0.06207	0.06405	0.06485	0.06702	0.06898	0.06974	0.07128	0.07271	0.07422	0.07587	0.07717	0.07821	0.07856	0.07917	0.07869	0.07963	0.07978	0.07859	0.0784	0.07848	0.07837	0.07756	0.07661	0.07605	0.07537	0.07447	0.07347	0.07164	0.07098	0.07049	0.06977	0.06879	0.06702
1422	0.03766	0.03872	0.03971	0.04105	0.04176	0.0434	0.04533	0.04686	0.04795	0.04932	0.05085	0.05292	0.05527	0.05739	0.05903	0.06122	0.06305	0.06503	0.06584	0.06803	0.07	0.07077	0.07232	0.07376	0.07528	0.07695	0.07825	0.0793	0.07965	0.08025	0.07977	0.08072	0.08089	0.07969	0.07951	0.0796	0.07949	0.07868	0.07772	0.07716	0.07649	0.07559	0.07459	0.07275	0.0721	0.07161	0.07088	0.06991	0.06814
1423	0.03884	0.03992	0.04093	0.04231	0.04302	0.0447	0.04666	0.04823	0.04935	0.05074	0.0523	0.05441	0.05681	0.05897	0.06063	0.06286	0.06471	0.06673	0.06755	0.06977	0.07178	0.07257	0.07414	0.0756	0.07715	0.07883	0.08015	0.08121	0.08157	0.08217	0.08168	0.08266	0.08284	0.08164	0.08147	0.08157	0.08146	0.08064	0.07968	0.07911	0.07844	0.07754	0.07654	0.07468	0.07402	0.07353	0.0728	0.07183	0.07004
1424	0.04051	0.04163	0.04267	0.04408	0.04482	0.04655	0.04856	0.05017	0.05132	0.05277	0.05438	0.05655	0.05901	0.06123	0.06293	0.06522	0.06712	0.06919	0.07003	0.07231	0.07437	0.07519	0.0768	0.07829	0.07989	0.08161	0.08295	0.08403	0.08439	0.08502	0.08453	0.08555	0.08575	0.08455	0.08439	0.0845	0.08439	0.08356	0.08259	0.08202	0.08134	0.08045	0.07944	0.07755	0.07689	0.07639	0.07566	0.07468	0.07286
1425	0.0416	0.04274	0.0438	0.04524	0.046	0.04774	0.04979	0.05142	0.0526	0.05408	0.05572	0.05793	0.06043	0.06268	0.06441	0.06673	0.06866	0.07076	0.07161	0.07392	0.07601	0.07685	0.07848	0.08	0.08163	0.08336	0.08471	0.08581	0.08617	0.08681	0.08632	0.08737	0.08758	0.08637	0.08623	0.08634	0.08624	0.0854	0.08443	0.08385	0.08317	0.08228	0.08128	0.07936	0.0787	0.0782	0.07746	0.07648	0.07466
1426	0.04244	0.0436	0.04468	0.04614	0.0469	0.04867	0.05074	0.0524	0.05359	0.05509	0.05676	0.059	0.06152	0.0638	0.06556	0.0679	0.06986	0.07198	0.07284	0.07517	0.07729	0.07815	0.07979	0.08133	0.08298	0.08472	0.08609	0.08719	0.08756	0.08821	0.08772	0.08878	0.08901	0.0878	0.08766	0.08778	0.08767	0.08683	0.08586	0.08528	0.0846	0.08371	0.0827	0.08077	0.08011	0.07961	0.07887	0.07788	0.07605
1427	0.04382	0.045	0.04611	0.0476	0.04838	0.05019	0.05229	0.05398	0.05521	0.05675	0.05845	0.06074	0.06331	0.06563	0.06742	0.06981	0.0718	0.07395	0.07484	0.0772	0.07936	0.08024	0.08192	0.08348	0.08517	0.08693	0.08831	0.08943	0.08981	0.09047	0.08998	0.09108	0.09132	0.09012	0.09	0.09012	0.09001	0.08917	0.08819	0.08762	0.08694	0.08605	0.08504	0.08309	0.08243	0.08194	0.08119	0.08021	0.07837
1428	0.04499	0.04619	0.04732	0.04883	0.04962	0.05145	0.05359	0.05531	0.05656	0.05812	0.05986	0.06218	0.06478	0.06713	0.06895	0.07137	0.07338	0.07557	0.07646	0.07885	0.08105	0.08195	0.08364	0.08522	0.08694	0.08872	0.09011	0.09124	0.09162	0.0923	0.09181	0.09292	0.09318	0.09198	0.09187	0.092	0.0919	0.09105	0.09007	0.0895	0.08882	0.08794	0.08693	0.08497	0.08431	0.08382	0.08307	0.08209	0.08024
1429	0.0463	0.04753	0.04868	0.05021	0.05103	0.05288	0.05505	0.0568	0.05808	0.05967	0.06144	0.0638	0.06644	0.06882	0.07066	0.07311	0.07516	0.07737	0.07828	0.0807	0.08292	0.08384	0.08555	0.08716	0.0889	0.09069	0.0921	0.09323	0.09363	0.09431	0.09383	0.09495	0.09524	0.09404	0.09395	0.09409	0.09398	0.09314	0.09216	0.09159	0.09093	0.09005	0.08905	0.08707	0.08642	0.08594	0.08518	0.0842	0.08235
1430	0.04788	0.04914	0.05031	0.05187	0.05271	0.05461	0.05681	0.0586	0.05991	0.06154	0.06335	0.06577	0.06846	0.07087	0.07275	0.07525	0.07733	0.07958	0.08052	0.08298	0.08524	0.08618	0.08793	0.08956	0.09134	0.09316	0.09459	0.09573	0.09613	0.09683	0.09636	0.09752	0.09782	0.09663	0.09656	0.0967	0.0966	0.09576	0.09477	0.09421	0.09354	0.09268	0.09167	0.08967	0.08903	0.08855	0.08779	0.08681	0.08495
1431	0.04958	0.05087	0.05207	0.05367	0.05452	0.05646	0.05871	0.06054	0.06189	0.06356	0.06542	0.06788	0.07062	0.07309	0.075	0.07755	0.07967	0.08196	0.08291	0.08542	0.08773	0.0887	0.09047	0.09213	0.09395	0.0958	0.09725	0.0984	0.09882	0.09953	0.09907	0.10026	0.10058	0.09939	0.09934	0.09949	0.0994	0.09855	0.09757	0.097	0.09634	0.09549	0.09448	0.09246	0.09182	0.09134	0.09058	0.08961	0.08773
1432	0.05034	0.05164	0.05287	0.05448	0.05534	0.0573	0.05956	0.06141	0.06277	0.06446	0.06634	0.06882	0.07158	0.07407	0.07599	0.07856	0.08069	0.083	0.08395	0.08647	0.08879	0.08977	0.09156	0.09323	0.09507	0.09692	0.09838	0.09953	0.09995	0.10067	0.1002	0.10141	0.10174	0.10056	0.10051	0.10067	0.10057	0.09973	0.09875	0.09818	0.09752	0.09668	0.09568	0.09365	0.09301	0.09253	0.09177	0.0908	0.08893
1433	0.0503	0.05159	0.05282	0.05443	0.05529	0.05724	0.0595	0.06134	0.0627	0.06439	0.06626	0.06874	0.07149	0.07397	0.0759	0.07845	0.08058	0.08288	0.08382	0.08634	0.08865	0.08963	0.09141	0.09307	0.0949	0.09674	0.09819	0.09935	0.09976	0.10048	0.1	0.1012	0.10153	0.10034	0.10029	0.10044	0.10035	0.0995	0.09852	0.09795	0.09729	0.09645	0.09545	0.09342	0.09278	0.0923	0.09154	0.09058	0.08872
1434	0.05086	0.05217	0.0534	0.05502	0.05589	0.05785	0.06013	0.06199	0.06336	0.06506	0.06695	0.06945	0.07221	0.07471	0.07665	0.07922	0.08135	0.08367	0.08462	0.08714	0.08947	0.09046	0.09225	0.09392	0.09576	0.09761	0.09906	0.10022	0.10064	0.10136	0.10088	0.10209	0.10243	0.10124	0.10119	0.10135	0.10126	0.10041	0.09942	0.09886	0.0982	0.09736	0.09635	0.09433	0.09368	0.09321	0.09245	0.09148	0.08962
1435	0.05211	0.05344	0.0547	0.05634	0.05722	0.05921	0.06152	0.0634	0.0648	0.06653	0.06844	0.07098	0.07378	0.0763	0.07827	0.08087	0.08303	0.08537	0.08633	0.08889	0.09125	0.09225	0.09406	0.09575	0.09762	0.09948	0.10094	0.10211	0.10253	0.10326	0.10278	0.10402	0.10437	0.10319	0.10316	0.10332	0.10323	0.10238	0.10139	0.10083	0.10018	0.09934	0.09834	0.09631	0.09567	0.09519	0.09443	0.09347	0.0916
1436	0.0533	0.05465	0.05592	0.05758	0.05847	0.06048	0.06282	0.06472	0.06614	0.06789	0.06984	0.0724	0.07523	0.07778	0.07976	0.08239	0.08458	0.08694	0.08791	0.09049	0.09287	0.09389	0.09571	0.09742	0.0993	0.10118	0.10265	0.10383	0.10425	0.10498	0.10451	0.10576	0.10614	0.10496	0.10494	0.10511	0.10502	0.10417	0.10319	0.10263	0.10197	0.10115	0.10016	0.0981	0.09747	0.09701	0.09624	0.09528	0.09341
1437	0.05444	0.05581	0.0571	0.05878	0.05968	0.06172	0.06408	0.06601	0.06745	0.06923	0.0712	0.0738	0.07666	0.07923	0.08123	0.08388	0.0861	0.08848	0.08946	0.09206	0.09446	0.0955	0.09733	0.09905	0.10096	0.10286	0.10433	0.10552	0.10594	0.10668	0.10621	0.10748	0.10787	0.1067	0.10668	0.10686	0.10677	0.10591	0.10493	0.10437	0.10372	0.1029	0.10191	0.09985	0.09922	0.09876	0.09799	0.09704	0.09516
1438	0.05473	0.0561	0.0574	0.05908	0.05999	0.06204	0.06441	0.06634	0.06778	0.06957	0.07155	0.07416	0.07702	0.0796	0.08161	0.08427	0.08649	0.08888	0.08986	0.09246	0.09487	0.09591	0.09774	0.09947	0.10139	0.10328	0.10476	0.10595	0.10637	0.10712	0.10665	0.10792	0.10831	0.10714	0.10712	0.1073	0.10721	0.10636	0.10537	0.10481	0.10417	0.10335	0.10236	0.10029	0.09967	0.0992	0.09843	0.09749	0.09561
1439	0.05522	0.05661	0.05791	0.0596	0.06052	0.06258	0.06496	0.0669	0.06835	0.07015	0.07214	0.07476	0.07764	0.08023	0.08224	0.08492	0.08715	0.08955	0.09054	0.09315	0.09557	0.09662	0.09846	0.10019	0.10212	0.10402	0.1055	0.1067	0.10712	0.10787	0.1074	0.10868	0.10907	0.1079	0.10789	0.10807	0.10799	0.10714	0.10615	0.10559	0.10495	0.10413	0.10314	0.10107	0.10045	0.09998	0.09921	0.09827	0.09639
1440	0.0558	0.05719	0.0585	0.0602	0.06112	0.06319	0.06558	0.06754	0.069	0.07081	0.07281	0.07544	0.07833	0.08094	0.08296	0.08564	0.08789	0.0903	0.09129	0.09391	0.09634	0.0974	0.09925	0.10099	0.10293	0.10483	0.10632	0.10752	0.10794	0.1087	0.10823	0.10952	0.10992	0.10875	0.10876	0.10894	0.10886	0.108	0.10701	0.10646	0.10581	0.10501	0.10401	0.10194	0.10132	0.10085	0.10008	0.09914	0.09726
1441	0.05655	0.05796	0.05928	0.061	0.06192	0.06401	0.06641	0.06839	0.06987	0.07169	0.07372	0.07638	0.07929	0.08191	0.08395	0.08665	0.08891	0.09135	0.09235	0.09499	0.09744	0.0985	0.10037	0.10213	0.10409	0.106	0.1075	0.1087	0.10913	0.10989	0.10943	0.11073	0.11114	0.10997	0.10999	0.11017	0.11009	0.10923	0.10825	0.10769	0.10705	0.10624	0.10525	0.10317	0.10254	0.10208	0.10131	0.10036	0.09848
1442	0.05671	0.05812	0.05945	0.06117	0.0621	0.06419	0.0666	0.06858	0.07006	0.07189	0.07391	0.07658	0.07949	0.08212	0.08417	0.08687	0.08914	0.09157	0.09257	0.09521	0.09767	0.09874	0.10061	0.10236	0.10432	0.10624	0.10773	0.10894	0.10937	0.11013	0.10966	0.11097	0.11138	0.11021	0.11022	0.11041	0.11033	0.10947	0.10848	0.10792	0.10728	0.10647	0.10548	0.1034	0.10278	0.10231	0.10154	0.1006	0.09871
1443	0.05709	0.0585	0.05984	0.06156	0.0625	0.0646	0.06702	0.06901	0.0705	0.07233	0.07436	0.07703	0.07995	0.08259	0.08464	0.08735	0.08962	0.09206	0.09306	0.09571	0.09817	0.09924	0.10111	0.10287	0.10484	0.10675	0.10824	0.10946	0.10988	0.11064	0.11017	0.11148	0.1119	0.11072	0.11074	0.11093	0.11085	0.10998	0.109	0.10844	0.1078	0.10699	0.106	0.10391	0.10329	0.10283	0.10205	0.10112	0.09923
1444	0.05784	0.05927	0.06061	0.06236	0.0633	0.06542	0.06785	0.06986	0.07136	0.07322	0.07526	0.07795	0.08089	0.08354	0.08561	0.08834	0.09062	0.09308	0.09408	0.09674	0.09922	0.10031	0.10218	0.10395	0.10593	0.10785	0.10935	0.11057	0.111	0.11176	0.11129	0.11261	0.11304	0.11187	0.11188	0.11207	0.112	0.11114	0.11015	0.10959	0.10895	0.10815	0.10716	0.10507	0.10445	0.10399	0.10321	0.10227	0.10039
1445	0.0587	0.06014	0.06151	0.06326	0.06422	0.06636	0.06881	0.07084	0.07236	0.07424	0.07631	0.07902	0.08198	0.08466	0.08674	0.0895	0.0918	0.09428	0.09529	0.09798	0.10047	0.10157	0.10346	0.10524	0.10725	0.10918	0.11069	0.11191	0.11235	0.11313	0.11267	0.114	0.11443	0.11327	0.11329	0.11349	0.11341	0.11255	0.11156	0.111	0.11037	0.10958	0.10858	0.10649	0.10587	0.10541	0.10462	0.10369	0.10181
1446	0.05992	0.06138	0.06276	0.06453	0.0655	0.06767	0.07014	0.0722	0.07375	0.07565	0.07774	0.08049	0.08349	0.08619	0.0883	0.09109	0.09341	0.09591	0.09694	0.09965	0.10218	0.10329	0.1052	0.10699	0.10903	0.11097	0.1125	0.11373	0.11417	0.11496	0.1145	0.11585	0.1163	0.11513	0.11517	0.11537	0.11529	0.11443	0.11344	0.11288	0.11225	0.11146	0.11047	0.10836	0.10774	0.10728	0.10649	0.10556	0.10367
1447	0.06055	0.06202	0.06341	0.06519	0.06617	0.06834	0.07083	0.0729	0.07446	0.07637	0.07848	0.08125	0.08427	0.08699	0.0891	0.09191	0.09424	0.09676	0.0978	0.10052	0.10306	0.10418	0.1061	0.1079	0.10995	0.11191	0.11344	0.11467	0.11511	0.1159	0.11544	0.11681	0.11726	0.1161	0.11615	0.11634	0.11627	0.1154	0.11441	0.11385	0.11322	0.11244	0.11144	0.10933	0.10871	0.10825	0.10746	0.10653	0.10464
1448	0.06014	0.06161	0.06299	0.06476	0.06573	0.0679	0.07038	0.07245	0.074	0.0759	0.07799	0.08075	0.08375	0.08647	0.08857	0.09137	0.0937	0.09621	0.09724	0.09995	0.10248	0.1036	0.10551	0.1073	0.10935	0.1113	0.11283	0.11406	0.1145	0.11528	0.11482	0.11617	0.11662	0.11544	0.11548	0.11568	0.1156	0.11472	0.11373	0.11317	0.11253	0.11174	0.11074	0.10862	0.108	0.10753	0.10674	0.10581	0.10392
1449	0.06005	0.06152	0.0629	0.06467	0.06563	0.0678	0.07029	0.07235	0.0739	0.0758	0.07789	0.08063	0.08364	0.08635	0.08846	0.09125	0.09358	0.09609	0.09712	0.09982	0.10235	0.10346	0.10537	0.10716	0.10921	0.11115	0.11268	0.11391	0.11435	0.11513	0.11466	0.116	0.11645	0.11527	0.1153	0.1155	0.11542	0.11454	0.11355	0.11298	0.11234	0.11155	0.11054	0.10842	0.1078	0.10733	0.10654	0.10559	0.1037
1450	0.06025	0.06172	0.0631	0.06487	0.06585	0.06802	0.0705	0.07257	0.07412	0.07602	0.07812	0.08087	0.08387	0.08659	0.0887	0.0915	0.09383	0.09634	0.09737	0.10007	0.1026	0.10372	0.10563	0.10743	0.10948	0.11142	0.11294	0.11417	0.11461	0.11539	0.11492	0.11626	0.11672	0.11553	0.11557	0.11577	0.11569	0.11481	0.11381	0.11325	0.1126	0.11181	0.1108	0.10868	0.10805	0.10759	0.10679	0.10584	0.10396
1451	0.06063	0.0621	0.06349	0.06527	0.06624	0.06842	0.07092	0.07299	0.07455	0.07645	0.07856	0.08131	0.08433	0.08705	0.08917	0.09197	0.09431	0.09683	0.09786	0.10057	0.1031	0.10423	0.10614	0.10794	0.11	0.11194	0.11346	0.11469	0.11512	0.11591	0.11543	0.11678	0.11724	0.11605	0.11609	0.11629	0.11621	0.11532	0.11432	0.11376	0.11311	0.11233	0.11131	0.10918	0.10855	0.10809	0.10729	0.10634	0.10446
1452	0.06069	0.06217	0.06356	0.06533	0.06631	0.06849	0.07099	0.07307	0.07463	0.07655	0.07865	0.08141	0.08444	0.08716	0.08928	0.09209	0.09444	0.09696	0.098	0.10072	0.10325	0.10438	0.10629	0.10809	0.11016	0.11211	0.11364	0.11487	0.1153	0.11609	0.11562	0.11697	0.11742	0.11624	0.11628	0.11647	0.11639	0.1155	0.1145	0.11394	0.11329	0.1125	0.11148	0.10936	0.10872	0.10826	0.10745	0.10651	0.10462
1453	0.06105	0.06253	0.06394	0.06572	0.0667	0.06889	0.0714	0.0735	0.07507	0.07699	0.0791	0.08188	0.08492	0.08766	0.08979	0.09261	0.09497	0.09751	0.09855	0.10128	0.10383	0.10496	0.10688	0.10869	0.11077	0.11273	0.11426	0.1155	0.11593	0.11673	0.11626	0.11761	0.11807	0.11689	0.11693	0.11713	0.11705	0.11615	0.11516	0.1146	0.11395	0.11317	0.11214	0.11001	0.10938	0.10891	0.10811	0.10716	0.10527
1454	0.06142	0.06291	0.06432	0.0661	0.06709	0.06929	0.07181	0.07391	0.07549	0.07742	0.07954	0.08233	0.08537	0.08812	0.09026	0.0931	0.09546	0.098	0.09905	0.10179	0.10435	0.10549	0.10741	0.10923	0.11132	0.11327	0.11481	0.11605	0.11649	0.1173	0.11682	0.11818	0.11865	0.11747	0.11751	0.11771	0.11764	0.11674	0.11574	0.11519	0.11454	0.11376	0.11273	0.1106	0.10997	0.1095	0.10869	0.10775	0.10586
1455	0.06181	0.06331	0.06473	0.06652	0.06751	0.06972	0.07225	0.07436	0.07594	0.07788	0.08001	0.08281	0.08587	0.08862	0.09077	0.09362	0.096	0.09855	0.0996	0.10235	0.10492	0.10607	0.108	0.10982	0.11192	0.11388	0.11543	0.11667	0.11711	0.11792	0.11745	0.11882	0.11929	0.1181	0.11815	0.11835	0.11829	0.11738	0.11639	0.11583	0.11518	0.1144	0.11337	0.11124	0.11061	0.11014	0.10933	0.10838	0.10649
1456	0.06227	0.06378	0.06521	0.067	0.068	0.07022	0.07276	0.07488	0.07648	0.07843	0.08057	0.08338	0.08645	0.08922	0.09138	0.09424	0.09663	0.09919	0.10025	0.103	0.10558	0.10674	0.10868	0.11051	0.11262	0.11459	0.11614	0.11738	0.11783	0.11864	0.11817	0.11955	0.12002	0.11884	0.1189	0.1191	0.11903	0.11812	0.11712	0.11657	0.11593	0.11515	0.11411	0.11197	0.11135	0.11088	0.11006	0.10912	0.10723
1457	0.06198	0.06349	0.0649	0.06669	0.06769	0.0699	0.07243	0.07454	0.07613	0.07807	0.0802	0.08301	0.08607	0.08883	0.09098	0.09383	0.09621	0.09877	0.09982	0.10257	0.10514	0.10629	0.10822	0.11005	0.11216	0.11412	0.11567	0.1169	0.11735	0.11816	0.11769	0.11905	0.11952	0.11834	0.11839	0.11859	0.11852	0.11762	0.11662	0.11606	0.11542	0.11464	0.11361	0.11147	0.11084	0.11037	0.10956	0.10861	0.10672
1458	0.06152	0.06301	0.06442	0.0662	0.06719	0.06939	0.07191	0.07401	0.07559	0.07752	0.07964	0.08243	0.08548	0.08822	0.09037	0.0932	0.09557	0.09812	0.09917	0.1019	0.10447	0.10561	0.10753	0.10935	0.11145	0.11341	0.11494	0.11618	0.11662	0.11742	0.11696	0.11831	0.11878	0.11759	0.11764	0.11783	0.11776	0.11686	0.11586	0.1153	0.11465	0.11388	0.11284	0.1107	0.11007	0.10961	0.10879	0.10784	0.10595
1459	0.0611	0.06259	0.06399	0.06576	0.06675	0.06894	0.07145	0.07354	0.07511	0.07703	0.07914	0.08191	0.08495	0.08769	0.08982	0.09264	0.09501	0.09755	0.0986	0.10132	0.10387	0.10501	0.10692	0.10873	0.11083	0.11278	0.11431	0.11555	0.11598	0.11679	0.11632	0.11767	0.11813	0.11694	0.11698	0.11718	0.1171	0.1162	0.11521	0.11465	0.114	0.11322	0.11218	0.11005	0.10942	0.10895	0.10813	0.10718	0.1053
1460	0.06082	0.06231	0.0637	0.06547	0.06645	0.06864	0.07114	0.07322	0.07479	0.0767	0.0788	0.08157	0.0846	0.08733	0.08946	0.09227	0.09463	0.09717	0.09821	0.10093	0.10347	0.1046	0.10652	0.10833	0.11041	0.11236	0.11389	0.11512	0.11556	0.11636	0.1159	0.11724	0.11769	0.11651	0.11654	0.11674	0.11666	0.11576	0.11476	0.11421	0.11355	0.11277	0.11173	0.10961	0.10897	0.10851	0.10769	0.10674	0.10486
1461	0.06085	0.06234	0.06373	0.0655	0.06648	0.06867	0.07117	0.07326	0.07482	0.07674	0.07884	0.0816	0.08464	0.08736	0.0895	0.09232	0.09467	0.09721	0.09825	0.10097	0.10351	0.10465	0.10657	0.10837	0.11046	0.11241	0.11394	0.11517	0.11561	0.11641	0.11594	0.11728	0.11774	0.11654	0.11658	0.11677	0.1167	0.1158	0.1148	0.11424	0.11359	0.1128	0.11176	0.10963	0.109	0.10853	0.10771	0.10676	0.10487
1462	0.06083	0.06232	0.06371	0.06548	0.06646	0.06865	0.07115	0.07324	0.07481	0.07672	0.07883	0.08159	0.08463	0.08736	0.08949	0.09231	0.09467	0.09721	0.09825	0.10098	0.10352	0.10466	0.10658	0.10839	0.11048	0.11243	0.11396	0.11519	0.11563	0.11644	0.11597	0.11731	0.11777	0.11658	0.11661	0.11681	0.11673	0.11583	0.11483	0.11428	0.11362	0.11284	0.11179	0.10967	0.10903	0.10856	0.10774	0.10679	0.1049
1463	0.06021	0.06168	0.06307	0.06482	0.0658	0.06798	0.07046	0.07254	0.07409	0.07599	0.07808	0.08083	0.08385	0.08657	0.08868	0.09149	0.09384	0.09636	0.0974	0.10011	0.10264	0.10377	0.10568	0.10748	0.10956	0.1115	0.11303	0.11426	0.1147	0.1155	0.11503	0.11636	0.11681	0.11562	0.11565	0.11585	0.11577	0.11487	0.11387	0.11331	0.11266	0.11188	0.11083	0.10871	0.10807	0.1076	0.10678	0.10583	0.10395
1464	0.05955	0.06102	0.06239	0.06414	0.06511	0.06728	0.06975	0.07182	0.07337	0.07525	0.07733	0.08006	0.08307	0.08578	0.08789	0.09069	0.09303	0.09554	0.09658	0.09928	0.1018	0.10293	0.10483	0.10663	0.1087	0.11064	0.11218	0.11341	0.11385	0.11465	0.11418	0.1155	0.11595	0.11475	0.11478	0.11498	0.1149	0.114	0.11301	0.11245	0.11179	0.11101	0.10996	0.10784	0.1072	0.10673	0.10592	0.10496	0.10308
1465	0.05866	0.06011	0.06148	0.06321	0.06417	0.06632	0.06878	0.07083	0.07236	0.07423	0.07629	0.079	0.08199	0.08468	0.08678	0.08955	0.09188	0.09438	0.09541	0.0981	0.10061	0.10172	0.10362	0.10541	0.10746	0.10939	0.11092	0.11215	0.11259	0.11338	0.11292	0.11423	0.11467	0.11347	0.11349	0.11368	0.1136	0.11271	0.11171	0.11115	0.11049	0.1097	0.10866	0.10654	0.1059	0.10543	0.10462	0.10366	0.10178
1466	0.05757	0.059	0.06035	0.06206	0.06302	0.06514	0.06758	0.0696	0.07112	0.07296	0.07499	0.07768	0.08063	0.08331	0.08538	0.08813	0.09044	0.09291	0.09394	0.09661	0.09909	0.10019	0.10207	0.10385	0.10588	0.1078	0.10932	0.11055	0.11098	0.11177	0.1113	0.11259	0.11302	0.11181	0.11182	0.11201	0.11192	0.11103	0.11003	0.10947	0.10881	0.10801	0.10696	0.10486	0.10421	0.10373	0.10292	0.10196	0.10008
1467	0.05616	0.05757	0.05889	0.06058	0.06152	0.06361	0.06602	0.06801	0.06949	0.07131	0.0733	0.07594	0.07886	0.0815	0.08354	0.08626	0.08854	0.09098	0.09199	0.09463	0.09708	0.09815	0.10001	0.10176	0.10376	0.10567	0.10717	0.10839	0.10882	0.10958	0.10911	0.11038	0.11078	0.10957	0.10956	0.10974	0.10966	0.10876	0.10775	0.10719	0.10653	0.10572	0.10467	0.10258	0.10193	0.10144	0.10063	0.09967	0.09779
1468	0.05523	0.05662	0.05792	0.05959	0.06052	0.0626	0.06499	0.06697	0.06843	0.07022	0.07219	0.07481	0.07771	0.08033	0.08236	0.08506	0.08732	0.08974	0.09075	0.09337	0.0958	0.09686	0.09871	0.10045	0.10243	0.10433	0.10583	0.10703	0.10745	0.10822	0.10774	0.10899	0.10938	0.10817	0.10815	0.10832	0.10823	0.10733	0.10633	0.10577	0.10509	0.10428	0.10322	0.10114	0.10048	0.1	0.09918	0.09821	0.09634
1469	0.05414	0.05552	0.05681	0.05846	0.05938	0.06144	0.0638	0.06576	0.0672	0.06897	0.07092	0.07351	0.07638	0.07898	0.08099	0.08366	0.08591	0.08831	0.08931	0.09191	0.09432	0.09537	0.0972	0.09892	0.10088	0.10278	0.10427	0.10547	0.10588	0.10664	0.10616	0.10739	0.10777	0.10655	0.10652	0.1067	0.10661	0.1057	0.1047	0.10414	0.10346	0.10263	0.10158	0.0995	0.09885	0.09835	0.09754	0.09657	0.0947
1470	0.05295	0.05431	0.05558	0.05721	0.05812	0.06015	0.06249	0.06442	0.06585	0.06759	0.06951	0.07207	0.07492	0.07749	0.07947	0.08213	0.08435	0.08673	0.08773	0.0903	0.09269	0.09372	0.09554	0.09725	0.09918	0.10107	0.10255	0.10375	0.10416	0.10491	0.10443	0.10564	0.10601	0.10478	0.10474	0.10491	0.10482	0.10391	0.10291	0.10235	0.10166	0.10083	0.09978	0.09771	0.09705	0.09655	0.09574	0.09477	0.0929
1471	0.05156	0.0529	0.05414	0.05575	0.05664	0.05865	0.06096	0.06287	0.06427	0.06598	0.06786	0.07039	0.0732	0.07574	0.0777	0.08032	0.08252	0.08488	0.08586	0.08841	0.09077	0.09178	0.09358	0.09527	0.09718	0.09906	0.10053	0.10172	0.10213	0.10286	0.10238	0.10357	0.10392	0.10269	0.10263	0.10279	0.1027	0.10179	0.10079	0.10023	0.09954	0.0987	0.09763	0.09558	0.09491	0.09441	0.0936	0.09262	0.09076
1472	0.05051	0.05183	0.05306	0.05465	0.05553	0.05752	0.05982	0.0617	0.06308	0.06477	0.06663	0.06913	0.07192	0.07444	0.07638	0.07899	0.08117	0.08351	0.08449	0.08702	0.08936	0.09036	0.09215	0.09383	0.09572	0.09759	0.09906	0.10024	0.10065	0.10138	0.1009	0.10207	0.1024	0.10117	0.1011	0.10125	0.10116	0.10025	0.09924	0.09868	0.09799	0.09714	0.09607	0.09402	0.09335	0.09285	0.09203	0.09104	0.08918
1473	0.04937	0.05067	0.05188	0.05344	0.05431	0.05628	0.05854	0.0604	0.06176	0.06343	0.06525	0.06772	0.07048	0.07297	0.0749	0.07747	0.07963	0.08195	0.08292	0.08543	0.08774	0.08872	0.09048	0.09215	0.09402	0.09587	0.09733	0.09851	0.09891	0.09963	0.09914	0.10029	0.10061	0.09937	0.09929	0.09944	0.09934	0.09843	0.09742	0.09686	0.09616	0.0953	0.09422	0.09218	0.09151	0.091	0.09019	0.08919	0.08733
1474	0.04825	0.04953	0.05072	0.05227	0.05312	0.05507	0.05731	0.05914	0.06048	0.06212	0.06392	0.06635	0.06908	0.07155	0.07345	0.076	0.07814	0.08044	0.0814	0.08389	0.08617	0.08714	0.08889	0.09054	0.09239	0.09423	0.09568	0.09685	0.09724	0.09796	0.09747	0.0986	0.0989	0.09766	0.09756	0.09771	0.09761	0.09669	0.09568	0.09512	0.09441	0.09355	0.09247	0.09043	0.08976	0.08925	0.08843	0.08743	0.08557
1475	0.04691	0.04817	0.04933	0.05086	0.0517	0.05361	0.05583	0.05763	0.05895	0.06055	0.06232	0.06471	0.06741	0.06985	0.07173	0.07425	0.07636	0.07863	0.07958	0.08205	0.0843	0.08526	0.08698	0.08861	0.09044	0.09227	0.09372	0.09488	0.09527	0.09598	0.09548	0.09659	0.09688	0.09563	0.09552	0.09566	0.09555	0.09464	0.09363	0.09306	0.09235	0.09148	0.0904	0.08837	0.08769	0.08718	0.08636	0.08536	0.0835
1476	0.0458	0.04704	0.04818	0.04969	0.05052	0.05241	0.05459	0.05638	0.05767	0.05925	0.06099	0.06335	0.06603	0.06844	0.07029	0.07279	0.07488	0.07713	0.07807	0.08051	0.08274	0.08368	0.08539	0.087	0.08881	0.09063	0.09206	0.09322	0.0936	0.09431	0.09381	0.09489	0.09517	0.09391	0.09379	0.09392	0.09382	0.0929	0.09189	0.09132	0.09061	0.08973	0.08864	0.08663	0.08594	0.08542	0.0846	0.08359	0.08174
[truncated: 924 more rows]
[truncated: 1,952 more columns]

## Sheet: EWT_B
	400	401	402	403	404	405	406	407	408	409	410	411	412	413	414	415	416	417	418	419	420	421	422	423	424	425	426	427	428	429	430	431	432	433	434	435	436	437	438	439	440	441	442	443	444	445	446	447	448
400
401	0.03458
402	0.06167	0.03755
403	0.06455	0.04576	0.0305
404	0.08202	0.06858	0.06239	0.06822
405	0.07742	0.06735	0.06325	0.06329	0.03311
[truncated: 1,995 more rows]
[truncated: 1,952 more columns]

## Sheet: EWT_C
	400	401	402	403	404	405	406	407	408	409	410	411	412	413	414	415	416	417	418	419	420	421	422	423	424	425	426	427	428	429	430	431	432	433	434	435	436	437	438	439	440	441	442	443	444	445	446	447	448
[truncated: 2,001 more rows]
[truncated: 1,952 more columns]

[truncated: 3 more sheets: CWC_A, CWC_B, CWC_C]
