# Supplementary material for: Assessment of plant water status in winter wheat (Triticum aestivum L.) based on canopy spectral indices
Source: PLoS One. 2019 Jun 10;14(6):e0216890. doi: 10.1371/journal.pone.0216890 (PMC6557497; doi:10.1371/journal.pone.0216890)
Supplement: S3 Data — (XLSX) [file pone.0216890.s003.xlsx]

## Sheet: LWC_A
	400	401	402	403	404	405	406	407	408	409	410	411	412	413	414	415	416	417	418	419	420	421	422	423	424	425	426	427	428	429	430	431	432	433	434	435	436	437	438	439	440	441	442	443	444	445	446	447	448
400
401	0.04398
402	0.02196	7.34e-05
403	0.01189	0.00015485	0.00013135
404	0.02668	0.01058	0.01608	0.04174
405	0.05638	0.04178	0.05995	0.1072	0.12196
406	0.0671	0.0547	0.07298	0.11297	0.11154	0.05918
407	0.07412	0.06398	0.08255	0.11769	0.11997	0.08528	0.06002
408	0.06371	0.05522	0.06938	0.09456	0.09292	0.06045	0.03561	0.00416
409	0.04759	0.04037	0.0495	0.06506	0.05913	0.03154	0.01277	0.00014707	0.00174
410	0.03478	0.02862	0.03397	0.04285	0.03567	0.01561	0.00448	0.00026389	0.00315	0.00296
411	0.03707	0.03179	0.03687	0.04474	0.03844	0.02116	0.01068	0.00226	0.00118	0.00463	0.0288
412	0.04234	0.03759	0.04299	0.05132	0.04633	0.03045	0.02053	0.01089	0.01103	0.02227	0.05917	0.06943
413	0.04275	0.03811	0.04325	0.05119	0.04669	0.03258	0.02406	0.01567	0.0169	0.02897	0.05813	0.04984	0.01836
414	0.03993	0.03555	0.03993	0.04655	0.0423	0.02984	0.02249	0.01531	0.01652	0.02616	0.04665	0.0384	0.01675	0.00643
415	0.04233	0.03831	0.04264	0.04901	0.04523	0.03388	0.02721	0.02057	0.02244	0.03295	0.05286	0.04966	0.03355	0.02868	0.04765
416	0.04505	0.04148	0.04567	0.05175	0.04842	0.03799	0.03195	0.02578	0.02816	0.03907	0.05886	0.05897	0.04777	0.04446	0.06054	0.04535
417	0.04794	0.04462	0.0489	0.05485	0.05174	0.04201	0.03642	0.03074	0.03353	0.04475	0.06412	0.06554	0.05745	0.05672	0.07161	0.06388	0.05245
418	0.04874	0.04564	0.04974	0.05539	0.05254	0.04332	0.0381	0.03282	0.0358	0.04647	0.0642	0.06583	0.05877	0.05815	0.07143	0.06683	0.06123	0.03181
419	0.05049	0.04761	0.05166	0.05719	0.05455	0.04587	0.04103	0.03611	0.03927	0.04971	0.06667	0.06873	0.06275	0.06308	0.07572	0.0745	0.07356	0.05668	0.04864
420	0.04669	0.04391	0.04749	0.05229	0.04955	0.04138	0.03674	0.03214	0.03461	0.04328	0.05716	0.05762	0.0512	0.05049	0.0588	0.05413	0.04791	0.03208	0.02149	0.0003899
421	0.04051	0.03777	0.04066	0.04462	0.04186	0.03422	0.02983	0.02551	0.02711	0.03365	0.04395	0.04271	0.03616	0.03404	0.03827	0.032	0.02343	0.01119	0.00361	0.00266	0.01172
422	0.03875	0.03609	0.03875	0.0424	0.03972	0.0325	0.02835	0.0243	0.02566	0.03145	0.0405	0.0389	0.03286	0.03088	0.03408	0.02822	0.02036	0.01053	0.00438	0.00013023	0.00078285	0.00428
423	0.03766	0.03506	0.03756	0.04096	0.03832	0.03137	0.02739	0.02349	0.02472	0.03005	0.03838	0.03684	0.03102	0.02899	0.03152	0.02596	0.01898	0.01045	0.00516	9.38e-05	1.53e-05	0.0064	0.00413
424	0.03711	0.03462	0.03698	0.04013	0.03754	0.03085	0.02702	0.02328	0.02443	0.02945	0.03721	0.03574	0.03026	0.02807	0.03016	0.02507	0.01897	0.01144	0.00662	0.00101	0.00111	0.00969	0.00899	0.0078
425	0.03947	0.03709	0.03953	0.04277	0.04029	0.03377	0.03008	0.0264	0.0278	0.03313	0.04119	0.04023	0.03514	0.0332	0.03587	0.03152	0.02621	0.01905	0.0144	0.00716	0.00948	0.02756	0.03347	0.04321	0.0606
426	0.04101	0.03873	0.04119	0.04447	0.04209	0.03576	0.03221	0.02867	0.03017	0.03559	0.04369	0.04295	0.03823	0.03672	0.03954	0.03568	0.03113	0.02466	0.02052	0.01351	0.01771	0.03895	0.04827	0.06064	0.07864	0.04528
427	0.04087	0.03856	0.04103	0.04431	0.04195	0.03571	0.03221	0.02875	0.03026	0.03558	0.04344	0.04251	0.03791	0.03668	0.03956	0.03562	0.03097	0.02461	0.02072	0.01396	0.01828	0.03789	0.04618	0.05651	0.06601	0.02824	0.00213
428	0.03927	0.03701	0.03936	0.04244	0.04012	0.03407	0.03065	0.0273	0.02866	0.03357	0.04076	0.03954	0.03508	0.03386	0.0363	0.03233	0.02766	0.02168	0.01798	0.01184	0.01495	0.03006	0.03565	0.04089	0.04426	0.01746	0.00128	2.38e-05
429	0.03678	0.03458	0.03668	0.03943	0.03718	0.03145	0.0282	0.02494	0.02604	0.03034	0.03668	0.03534	0.03103	0.02946	0.03119	0.02741	0.02304	0.01767	0.01425	0.00907	0.01102	0.02138	0.02416	0.02594	0.02636	0.01001	0.0004812	8.99e-06	6.68e-05
430	0.03342	0.0313	0.03312	0.03552	0.03331	0.02783	0.02466	0.02153	0.02236	0.02603	0.03141	0.02986	0.02565	0.0238	0.0248	0.02108	0.01692	0.01219	0.00919	0.00502	0.00585	0.01194	0.01239	0.01229	0.01089	0.00182	0.00107	0.00348	0.00589	0.01745
431	0.02874	0.02665	0.02818	0.0302	0.02794	0.02273	0.01972	0.01679	0.01726	0.02017	0.02448	0.02265	0.0186	0.01664	0.01693	0.01339	0.00957	0.00577	0.00346	0.00095339	0.00098912	0.00316	0.0026	0.00192	0.00074923	0.00185	0.01672	0.02746	0.04166	0.08696	0.08279
432	0.02527	0.02325	0.02454	0.02624	0.02399	0.01909	0.01623	0.01349	0.01374	0.0161	0.01965	0.01773	0.01393	0.01196	0.01187	0.00869	0.00544	0.00257	0.00104	8.21e-06	1.45e-08	0.000373	9.14e-05	2.99e-06	0.00055965	0.00903	0.03227	0.04577	0.06304	0.10584	0.10833	0.05737
433	0.02024	0.01832	0.01931	0.02059	0.01844	0.014	0.0114	0.00899	0.00899	0.01063	0.01316	0.01123	0.00795	0.00618	0.00576	0.00336	0.00128	0.00010734	0.00010951	0.00181	0.00252	0.00147	0.00295	0.00512	0.01024	0.03051	0.06706	0.08365	0.10715	0.158	0.17533	0.16094	0.1818
434	0.01659	0.0148	0.01557	0.01656	0.01451	0.01051	0.00819	0.00608	0.00595	0.00712	0.00895	0.00717	0.00445	0.00301	0.00255	0.00097606	5.52e-05	0.00036902	0.0017	0.00555	0.00724	0.00606	0.00943	0.01375	0.02253	0.04862	0.08929	0.10563	0.12856	0.17631	0.19419	0.1863	0.20686	0.10972
435	0.01555	0.0138	0.0145	0.01542	0.01342	0.00959	0.00737	0.00538	0.00523	0.00627	0.0079	0.00619	0.00368	0.00237	0.00194	0.0006138	1.01e-06	0.00064164	0.00222	0.00634	0.00818	0.00711	0.01068	0.0151	0.02391	0.04883	0.08609	0.10205	0.12409	0.16818	0.18851	0.18021	0.18923	0.09521	0.00864
436	0.01487	0.01315	0.01382	0.01468	0.01273	0.009	0.00686	0.00494	0.00477	0.00573	0.00724	0.00558	0.00321	0.00198	0.00157	0.00041175	1.24e-05	0.00088732	0.00265	0.00703	0.00898	0.00796	0.01173	0.01637	0.02527	0.04979	0.08632	0.10201	0.12438	0.16868	0.18928	0.17901	0.18849	0.10225	0.0177	0.00715
437	0.0132	0.01156	0.01214	0.01287	0.01102	0.00755	0.00556	0.00382	0.00364	0.00441	0.00563	0.00412	0.00209	0.0011	0.00076226	6.19e-05	0.00026558	0.00182	0.00416	0.00935	0.01173	0.01088	0.01531	0.02062	0.0303	0.05506	0.0903	0.1051	0.12629	0.16749	0.1902	0.1811	0.18463	0.11546	0.04978	0.04256	0.04108
438	0.01102	0.00948	0.00994	0.01052	0.00879	0.00567	0.00393	0.00246	0.00226	0.0028	0.00367	0.0024	0.0008905	0.00027104	9.87e-05	0.00011135	0.00127	0.00392	0.00722	0.01385	0.01707	0.01664	0.02236	0.02896	0.04076	0.06815	0.10499	0.11967	0.14177	0.18435	0.20993	0.20298	0.21089	0.15316	0.10397	0.1194	0.13147	0.1152
439	0.00997	0.00849	0.00889	0.00939	0.00774	0.00482	0.00321	0.00189	0.00169	0.00212	0.00284	0.00171	0.00048126	6.8e-05	1.67e-06	0.00037741	0.002	0.00516	0.00889	0.0161	0.0197	0.01948	0.02566	0.03268	0.04495	0.07239	0.10886	0.12336	0.14426	0.18394	0.20866	0.20149	0.20715	0.16266	0.12495	0.14009	0.15032	0.13517	0.03433
440	0.00792	0.00657	0.00687	0.00724	0.00574	0.00324	0.00192	0.0009171	0.00074997	0.001	0.00144	0.0006325	2.62e-05	8.64e-05	0.00029472	0.00149	0.00418	0.00852	0.01329	0.02198	0.02656	0.02695	0.03452	0.04291	0.05699	0.08663	0.12461	0.13879	0.1602	0.2001	0.22532	0.22117	0.22924	0.19321	0.16961	0.19803	0.21144	0.23516	0.16025	0.1297
441	0.00615	0.00495	0.00516	0.00542	0.0041	0.00202	0.0009948	0.00031313	0.00020425	0.00031876	0.00054081	9.59e-05	0.00011504	0.0006616	0.00118	0.00316	0.00685	0.01224	0.01787	0.02774	0.03306	0.03404	0.04261	0.05186	0.06716	0.09724	0.1345	0.1477	0.16796	0.20452	0.22809	0.22486	0.23294	0.20439	0.19017	0.21242	0.22365	0.24449	0.21638	0.20946	0.09697
442	0.00402	0.00302	0.00313	0.00327	0.00222	0.0007508	0.00018233	8.41e-07	2.58e-05	6.1e-06	2.99e-06	0.0001667	0.00119	0.00256	0.00367	0.00698	0.01241	0.01966	0.02695	0.03922	0.04632	0.04865	0.05957	0.07109	0.08938	0.12295	0.16278	0.17741	0.19987	0.23826	0.26256	0.26539	0.27955	0.26372	0.26252	0.28959	0.30597	0.33461	0.32717	0.34298	0.28536	0.24042
443	0.00281	0.00196	0.00203	0.0021	0.00125	0.00023279	8.78e-07	0.00019417	0.00034774	0.00027817	0.00017669	0.00082843	0.00262	0.00465	0.00625	0.0106	0.01737	0.02608	0.03469	0.04879	0.05732	0.06079	0.07365	0.08686	0.10739	0.1432	0.1851	0.20156	0.22649	0.26585	0.2922	0.29758	0.3141	0.30607	0.30735	0.34028	0.3621	0.39543	0.38185	0.40157	0.3793	0.35417	0.13934
444	0.00203	0.00131	0.00135	0.00139	0.00070563	3.87e-05	6.87e-05	0.00054568	0.00080718	0.0007246	0.00058292	0.00161	0.00394	0.00641	0.00835	0.01334	0.02091	0.03039	0.0396	0.05456	0.06368	0.06752	0.08091	0.09454	0.11573	0.15146	0.19284	0.20869	0.23203	0.27093	0.29691	0.30281	0.31672	0.30872	0.31057	0.34114	0.35797	0.3898	0.39228	0.41604	0.40992	0.42948	0.24792	0.08111
445	0.00161	0.00097622	0.00099958	0.00102	0.00045024	7.57e-07	0.00018709	0.00082791	0.00115	0.00107	0.00092199	0.00216	0.00477	0.00746	0.00956	0.01483	0.0227	0.03238	0.04174	0.05671	0.06578	0.06978	0.08285	0.09619	0.11685	0.15088	0.1899	0.20343	0.22446	0.26	0.28347	0.28514	0.29629	0.28638	0.28782	0.31234	0.32391	0.35073	0.34543	0.36674	0.36119	0.36117	0.22482	0.08149	0.02292
446	0.00103	0.00053065	0.00053784	0.00054073	0.00015055	6.93e-05	0.00053369	0.00148	0.00194	0.00187	0.00172	0.00337	0.00657	0.00977	0.01228	0.01828	0.02703	0.03763	0.04773	0.06373	0.07364	0.07835	0.0925	0.10652	0.12804	0.16316	0.20249	0.21631	0.23865	0.27501	0.29837	0.302	0.31354	0.30668	0.30941	0.3351	0.34491	0.37426	0.37534	0.39368	0.3934	0.40976	0.31325	0.19222	0.13576	0.11245
447	0.00034365	8.34e-05	7.95e-05	7.21e-05	8.7e-06	0.00057939	0.00155	0.00305	0.00377	0.00378	0.00368	0.00611	0.01042	0.01459	0.01789	0.02528	0.03578	0.04814	0.0598	0.07788	0.08959	0.09578	0.11175	0.1276	0.15169	0.18868	0.22954	0.24527	0.26877	0.30513	0.33011	0.3374	0.35207	0.34975	0.35668	0.38604	0.39732	0.42673	0.4311	0.45259	0.45478	0.47977	0.4419	0.36298	0.36203	0.31805	0.23651
448	4.72e-05	7.51e-06	1.07e-05	1.68e-05	0.00025072	0.00138	0.00278	0.00474	0.00571	0.00581	0.0058	0.00889	0.01406	0.01899	0.02289	0.03123	0.04288	0.05637	0.06889	0.08807	0.10066	0.1077	0.12457	0.14103	0.16572	0.2022	0.24214	0.25729	0.28046	0.31459	0.33816	0.34554	0.3611	0.36084	0.37024	0.39487	0.4055	0.43093	0.43198	0.45468	0.45492	0.48382	0.45191	0.41017	0.39085	0.40211	0.37832	0.17266
449	4.05e-05	0.00026388	0.00029336	0.000339	0.00093169	0.00274	0.00465	0.00718	0.00845	0.00871	0.00887	0.01277	0.01902	0.02493	0.02963	0.03923	0.05238	0.06732	0.08098	0.10169	0.11553	0.1239	0.14222	0.15971	0.18566	0.22213	0.26187	0.27711	0.30041	0.33381	0.35668	0.36554	0.38154	0.38369	0.39444	0.41705	0.42552	0.44966	0.45061	0.47196	0.46975	0.50275	0.47627	0.45059	0.44115	0.46366	0.45694	0.31112	0.25065
450	0.00030457	0.00075968	0.00082608	0.00092463	0.00184	0.00422	0.00658	0.0096	0.01118	0.0116	0.01194	0.01657	0.02374	0.03051	0.03593	0.04659	0.06096	0.07711	0.09187	0.11387	0.12874	0.13808	0.15748	0.17605	0.20266	0.23935	0.27881	0.29427	0.31736	0.34963	0.3726	0.38208	0.39807	0.40177	0.41205	0.43543	0.44373	0.46716	0.46785	0.4841	0.48631	0.51243	0.4951	0.47642	0.46693	0.49841	0.49622	0.40532	0.37337
451	0.00065832	0.00129	0.00139	0.00154	0.00269	0.0055	0.0082	0.01158	0.01338	0.01393	0.01442	0.01955	0.02737	0.03472	0.04063	0.05198	0.06715	0.08397	0.09932	0.12194	0.13739	0.1473	0.1672	0.18552	0.21251	0.24906	0.28848	0.30378	0.32719	0.35935	0.38244	0.39086	0.40577	0.40994	0.41991	0.4432	0.45178	0.47181	0.4732	0.49213	0.49243	0.51892	0.50123	0.4921	0.4865	0.50951	0.51493	0.43995	0.43102
452	0.00089297	0.00161	0.00174	0.00191	0.00319	0.0062	0.00905	0.01259	0.01448	0.0151	0.01567	0.02103	0.0291	0.03661	0.04265	0.05417	0.06957	0.08656	0.10184	0.12428	0.13963	0.14961	0.16907	0.18729	0.214	0.24978	0.28813	0.30236	0.32531	0.35645	0.37883	0.38723	0.40034	0.40255	0.41129	0.43436	0.44265	0.46391	0.46696	0.48193	0.48549	0.511	0.4895	0.47109	0.4749	0.50711	0.50763	0.43943	0.44477
453	0.00119	0.00201	0.00216	0.00237	0.00377	0.00701	0.01002	0.01374	0.01574	0.01644	0.01708	0.02269	0.03102	0.0387	0.04488	0.05663	0.07222	0.0893	0.10473	0.12724	0.14258	0.15232	0.17143	0.18925	0.2155	0.25077	0.2883	0.30241	0.32435	0.35474	0.377	0.38411	0.39677	0.39843	0.40597	0.4281	0.43553	0.45638	0.45971	0.47586	0.47854	0.50416	0.47935	0.45879	0.4714	0.50403	0.50807	0.44714	0.43726
454	0.00194	0.00298	0.00318	0.00347	0.00517	0.00892	0.01233	0.01647	0.01875	0.01964	0.02051	0.02672	0.03579	0.04419	0.05096	0.06348	0.07995	0.09783	0.11384	0.13706	0.15307	0.16356	0.18312	0.20115	0.22747	0.26241	0.29935	0.3133	0.33503	0.36479	0.3863	0.39356	0.40563	0.40838	0.4163	0.43721	0.44469	0.46414	0.46612	0.48222	0.48502	0.50468	0.48827	0.47462	0.47888	0.51286	0.51491	0.46587	0.47472
455	0.00287	0.00413	0.0044	0.00478	0.00679	0.01107	0.0149	0.0195	0.02209	0.0232	0.02431	0.0312	0.04111	0.05029	0.05772	0.07116	0.08864	0.10755	0.1244	0.14856	0.16533	0.17669	0.19716	0.2158	0.243	0.27821	0.3152	0.32923	0.35127	0.38063	0.40262	0.41056	0.42339	0.4272	0.43578	0.457	0.46438	0.48346	0.48705	0.50073	0.50439	0.52809	0.51195	0.50389	0.50699	0.53399	0.54014	0.50211	0.51388
456	0.00404	0.00553	0.00589	0.00638	0.00871	0.01353	0.01777	0.02281	0.0257	0.02704	0.02842	0.03597	0.04663	0.05642	0.06433	0.07847	0.09682	0.1164	0.13368	0.15846	0.17558	0.1872	0.20773	0.22636	0.25361	0.28829	0.32469	0.3383	0.35905	0.38768	0.40894	0.41728	0.42915	0.43319	0.4418	0.46102	0.46826	0.4857	0.49042	0.50418	0.5071	0.53117	0.51471	0.5056	0.5149	0.54101	0.54562	0.50914	0.51834
457	0.00578	0.00759	0.00805	0.00869	0.01144	0.01695	0.02172	0.02734	0.03064	0.0323	0.03404	0.04245	0.0541	0.06474	0.07339	0.08848	0.10792	0.1285	0.14652	0.17209	0.19003	0.20242	0.22347	0.24244	0.27012	0.30449	0.34049	0.35376	0.37475	0.40253	0.42351	0.43171	0.44482	0.44954	0.45884	0.47751	0.48368	0.50146	0.50597	0.52032	0.52332	0.54718	0.5336	0.52442	0.53423	0.55995	0.56512	0.5376	0.55291
458	0.0076	0.00968	0.01025	0.01105	0.01419	0.02031	0.02555	0.03168	0.03536	0.03732	0.03941	0.04854	0.06104	0.07248	0.08176	0.09763	0.11786	0.1391	0.15766	0.18369	0.20211	0.21517	0.23666	0.25566	0.28335	0.31691	0.35194	0.3656	0.38619	0.41367	0.43426	0.4423	0.4546	0.45946	0.46852	0.48707	0.49286	0.5097	0.51458	0.52776	0.53023	0.55157	0.53928	0.53159	0.54027	0.56612	0.57017	0.54576	0.5592
459	0.00847	0.01068	0.01131	0.01218	0.01548	0.02187	0.02734	0.03369	0.03753	0.03962	0.04187	0.05133	0.06417	0.07587	0.08538	0.10149	0.12198	0.1435	0.16211	0.18822	0.2067	0.21964	0.24087	0.25958	0.28715	0.31999	0.35433	0.36776	0.38791	0.41426	0.43417	0.44196	0.45409	0.45818	0.46648	0.484	0.48984	0.50618	0.51031	0.52306	0.52519	0.54559	0.53286	0.52505	0.53346	0.55669	0.55916	0.53917	0.54949
460	0.00988	0.01229	0.013	0.01398	0.01755	0.02437	0.03018	0.0369	0.04101	0.04333	0.04584	0.05585	0.0693	0.08158	0.09159	0.10835	0.12953	0.15156	0.17064	0.19727	0.2163	0.2299	0.25141	0.27045	0.2982	0.33102	0.36508	0.3781	0.39808	0.42388	0.44324	0.45181	0.46443	0.46934	0.4781	0.49592	0.50115	0.51692	0.52132	0.53383	0.53607	0.55589	0.54594	0.53981	0.54653	0.57002	0.57349	0.55493	0.5672
461	0.01185	0.01451	0.01533	0.01646	0.02037	0.0277	0.03391	0.04107	0.04552	0.0481	0.05093	0.06152	0.07562	0.08851	0.09901	0.1163	0.13805	0.16054	0.17993	0.20678	0.22611	0.24003	0.26171	0.28051	0.30814	0.34058	0.37403	0.38692	0.40664	0.43213	0.45137	0.4596	0.47189	0.47717	0.48627	0.50382	0.50907	0.52404	0.5286	0.54084	0.54396	0.56257	0.55473	0.5501	0.55745	0.5805	0.58418	0.56745	0.57952
462	0.01408	0.017	0.01795	0.01925	0.02352	0.03144	0.0381	0.04575	0.05058	0.05347	0.05668	0.06799	0.08286	0.09643	0.10753	0.12551	0.14795	0.17111	0.19098	0.21838	0.23808	0.25227	0.27409	0.29296	0.32055	0.35255	0.38549	0.39817	0.41694	0.44157	0.46034	0.46886	0.48115	0.487	0.49642	0.51255	0.5174	0.53181	0.53537	0.54774	0.55074	0.56935	0.56271	0.55808	0.56494	0.58595	0.58809	0.57444	0.58665
463	0.01598	0.01913	0.02018	0.02162	0.02619	0.03456	0.04158	0.04963	0.05473	0.05788	0.0614	0.07327	0.08874	0.10282	0.11434	0.13282	0.15584	0.17946	0.19963	0.22731	0.24727	0.26183	0.28368	0.30248	0.33016	0.36162	0.39428	0.40676	0.4254	0.44943	0.46795	0.47666	0.48845	0.49385	0.50271	0.51882	0.52361	0.53806	0.54155	0.55375	0.5563	0.57504	0.56665	0.56287	0.57015	0.58971	0.59207	0.57984	0.59043
464	0.01824	0.02164	0.02281	0.02442	0.02935	0.03824	0.04566	0.05415	0.05962	0.06307	0.06692	0.07941	0.09557	0.11026	0.12226	0.14137	0.16507	0.18921	0.20984	0.23786	0.25813	0.27306	0.29489	0.31381	0.34164	0.37264	0.40461	0.41729	0.43599	0.45924	0.47779	0.48601	0.49714	0.50241	0.51059	0.52654	0.53147	0.54527	0.54937	0.56116	0.5629	0.58096	0.57202	0.56941	0.57654	0.59522	0.59769	0.58589	0.59679
465	0.0196	0.02313	0.02437	0.02608	0.03119	0.04037	0.048	0.05672	0.06237	0.06598	0.06999	0.08276	0.09919	0.11415	0.12639	0.14568	0.16953	0.19376	0.21432	0.24222	0.26241	0.27734	0.29899	0.3175	0.3448	0.37541	0.40678	0.41925	0.43761	0.46016	0.47839	0.4862	0.49701	0.50166	0.50922	0.52501	0.52973	0.54306	0.54695	0.5579	0.55951	0.57724	0.56781	0.56479	0.57115	0.58832	0.59066	0.5798	0.58855
466	0.02263	0.02646	0.02788	0.02981	0.03534	0.04513	0.05324	0.0625	0.0686	0.0726	0.07702	0.09047	0.10775	0.12351	0.13638	0.1563	0.18071	0.20549	0.22628	0.25455	0.27515	0.29062	0.3125	0.33071	0.35794	0.3878	0.41857	0.43175	0.45035	0.4724	0.4899	0.49792	0.5081	0.51226	0.51952	0.53537	0.53991	0.55266	0.55664	0.5659	0.56786	0.58369	0.5762	0.57421	0.57939	0.59317	0.59666	0.58818	0.59627
467	0.02566	0.02978	0.03136	0.03351	0.03943	0.0498	0.05836	0.0681	0.07462	0.07899	0.08381	0.09793	0.1159	0.13229	0.14568	0.16612	0.19103	0.21618	0.23734	0.2658	0.28665	0.30223	0.32399	0.34201	0.36891	0.39841	0.42838	0.44149	0.45952	0.48053	0.49766	0.50569	0.51543	0.51936	0.52616	0.5414	0.54543	0.55769	0.56107	0.5703	0.57215	0.58685	0.57979	0.57788	0.58265	0.59477	0.59833	0.59086	0.5973
468	0.02819	0.03253	0.03424	0.03656	0.04278	0.0536	0.0625	0.07262	0.07945	0.08406	0.08918	0.10378	0.1222	0.13903	0.15278	0.17356	0.19885	0.22438	0.24576	0.27427	0.29508	0.31067	0.33236	0.35048	0.37709	0.40615	0.43586	0.44889	0.46656	0.48708	0.50402	0.51177	0.52172	0.52608	0.5327	0.54701	0.55173	0.5638	0.56715	0.57631	0.57873	0.59325	0.58664	0.58572	0.5908	0.60384	0.60696	0.59822	0.60525
469	0.02966	0.03412	0.03588	0.03829	0.04466	0.05568	0.06473	0.07498	0.08193	0.08666	0.09191	0.10669	0.12529	0.1421	0.15589	0.17664	0.20193	0.22728	0.24842	0.2767	0.29732	0.31282	0.33404	0.35166	0.37808	0.40687	0.43599	0.44821	0.46544	0.48571	0.50243	0.50975	0.51933	0.52336	0.52985	0.54391	0.54777	0.5596	0.56345	0.57279	0.574	0.58883	0.58168	0.57901	0.58466	0.5981	0.60009	0.59241	0.59634
470	0.03112	0.0357	0.03752	0.04001	0.04651	0.05772	0.06688	0.07726	0.08432	0.08916	0.09448	0.10942	0.12811	0.14492	0.15863	0.17931	0.20442	0.22952	0.25042	0.27829	0.29862	0.31377	0.33462	0.35158	0.37753	0.40552	0.4339	0.44607	0.46268	0.48224	0.49833	0.5051	0.51425	0.51761	0.52391	0.53741	0.54088	0.55192	0.55552	0.5643	0.56524	0.57884	0.57156	0.56769	0.57308	0.58592	0.58705	0.57889	0.58212
471	0.03438	0.03922	0.0412	0.04388	0.05073	0.06243	0.07197	0.08272	0.09013	0.09526	0.10097	0.11644	0.13563	0.15284	0.16688	0.18787	0.2134	0.23876	0.2598	0.28779	0.30822	0.32352	0.34424	0.36138	0.3872	0.41493	0.44286	0.45484	0.47106	0.49066	0.50696	0.51361	0.52282	0.52638	0.53297	0.54597	0.54958	0.56081	0.5646	0.57345	0.57474	0.58862	0.58167	0.578	0.58399	0.59674	0.59797	0.59016	0.59442
472	0.03766	0.04276	0.04489	0.04778	0.05498	0.06717	0.07708	0.08827	0.09605	0.10152	0.10759	0.12356	0.14324	0.16103	0.17559	0.19695	0.22275	0.24834	0.26959	0.2976	0.31822	0.3338	0.35446	0.37153	0.39736	0.42417	0.45135	0.46343	0.47951	0.49807	0.51369	0.5205	0.53001	0.53392	0.54033	0.55344	0.55658	0.56712	0.57058	0.57949	0.58072	0.59375	0.58746	0.58531	0.58992	0.60236	0.60369	0.59705	0.60281
473	0.04056	0.04589	0.04816	0.05122	0.05871	0.07129	0.08151	0.09303	0.10111	0.10686	0.1132	0.12957	0.14967	0.16782	0.18265	0.20425	0.23012	0.25584	0.27713	0.3051	0.32568	0.34117	0.36167	0.37834	0.4038	0.43015	0.4566	0.46835	0.48374	0.50177	0.51705	0.52382	0.53288	0.53704	0.54313	0.55578	0.55862	0.56874	0.57169	0.5801	0.58089	0.59363	0.58768	0.58577	0.58985	0.60148	0.60244	0.59629	0.60167
474	0.04275	0.04824	0.0506	0.05381	0.06153	0.07442	0.08484	0.09661	0.1049	0.11085	0.11742	0.13412	0.15454	0.17294	0.18789	0.20968	0.23572	0.26158	0.28275	0.31055	0.33115	0.3468	0.36715	0.38348	0.40876	0.43489	0.46114	0.47263	0.48779	0.50562	0.52062	0.52751	0.53641	0.53999	0.54576	0.55816	0.5611	0.57116	0.57412	0.58196	0.58287	0.59538	0.58932	0.58697	0.5914	0.60221	0.60343	0.59717	0.60162
475	0.04552	0.05119	0.05368	0.05705	0.06501	0.07822	0.08888	0.1009	0.10939	0.11558	0.1224	0.13937	0.16002	0.17863	0.1937	0.21561	0.24172	0.26752	0.28863	0.31626	0.33671	0.35218	0.37233	0.38847	0.4134	0.43905	0.46486	0.47607	0.4913	0.5087	0.52328	0.53005	0.53863	0.54225	0.54789	0.55999	0.56313	0.5729	0.57587	0.58363	0.5846	0.59696	0.59056	0.58896	0.59373	0.60416	0.6055	0.59937	0.60426
476	0.04664	0.05239	0.05492	0.05835	0.0664	0.07971	0.09044	0.10256	0.11115	0.11738	0.12422	0.14124	0.1619	0.18054	0.19564	0.21739	0.24338	0.26894	0.28996	0.31732	0.33764	0.35285	0.37262	0.38865	0.41315	0.4383	0.4635	0.47455	0.48945	0.50613	0.52039	0.52658	0.53504	0.5384	0.54399	0.55571	0.55877	0.56823	0.57046	0.57811	0.57894	0.59069	0.5845	0.58271	0.58654	0.59708	0.59767	0.59164	0.5958
477	0.04844	0.05431	0.0569	0.06039	0.06857	0.08204	0.09288	0.10509	0.11378	0.12006	0.12702	0.1442	0.16493	0.18341	0.19843	0.22009	0.24604	0.27154	0.2924	0.31954	0.3395	0.35448	0.37378	0.3896	0.41407	0.43896	0.46392	0.47473	0.48914	0.50573	0.52002	0.52577	0.53427	0.53741	0.54286	0.55423	0.55716	0.56651	0.56902	0.57674	0.5773	0.58916	0.58289	0.58019	0.58431	0.59499	0.59552	0.58939	0.59287
478	0.05324	0.05942	0.06223	0.06603	0.0746	0.08863	0.0999	0.11258	0.12167	0.12839	0.13579	0.15348	0.17475	0.19386	0.20919	0.23106	0.25702	0.28268	0.30353	0.33047	0.35046	0.36545	0.38463	0.4001	0.4239	0.44818	0.47227	0.48319	0.49725	0.51294	0.52633	0.5326	0.54051	0.54423	0.54937	0.56021	0.56258	0.57142	0.57374	0.58121	0.58125	0.5926	0.58706	0.58542	0.58844	0.59774	0.5994	0.59335	0.59787
479	0.05638	0.06277	0.06572	0.0697	0.07855	0.09296	0.10448	0.11747	0.12686	0.13383	0.14149	0.15958	0.18121	0.20065	0.21627	0.23841	0.26454	0.29032	0.31125	0.33829	0.35836	0.37344	0.39264	0.40805	0.43169	0.45571	0.47953	0.49022	0.50415	0.51951	0.5327	0.53896	0.54712	0.5508	0.55591	0.56665	0.56921	0.57782	0.58021	0.5873	0.58774	0.59896	0.59376	0.59228	0.59546	0.60439	0.606	0.60041	0.60481
480	0.05857	0.06508	0.06812	0.07219	0.08119	0.09576	0.10741	0.12054	0.13005	0.13714	0.14489	0.16312	0.18484	0.20431	0.21996	0.24207	0.26824	0.29395	0.3146	0.34139	0.36138	0.37652	0.39553	0.41074	0.4344	0.45791	0.48169	0.49207	0.50605	0.52129	0.53425	0.54066	0.54871	0.55196	0.55703	0.56784	0.5706	0.57917	0.58166	0.58835	0.58917	0.60028	0.59509	0.59293	0.59658	0.60585	0.60721	0.60203	0.60587
481	0.06192	0.06863	0.0718	0.07604	0.08529	0.10019	0.11206	0.1254	0.13515	0.14243	0.15041	0.16887	0.19079	0.2104	0.2261	0.24823	0.27424	0.2998	0.3202	0.3467	0.36631	0.38122	0.39987	0.41454	0.43774	0.46077	0.48378	0.49389	0.50729	0.52198	0.5345	0.54046	0.54818	0.55123	0.5561	0.56638	0.5688	0.57676	0.57879	0.58543	0.58582	0.59667	0.59107	0.58888	0.59211	0.6006	0.60177	0.59652	0.60016
482	0.064	0.07085	0.07409	0.07843	0.08784	0.10296	0.11498	0.12853	0.13843	0.14584	0.15397	0.17263	0.19468	0.21446	0.23023	0.25233	0.27839	0.304	0.3244	0.3507	0.37029	0.3851	0.40344	0.41803	0.4411	0.46382	0.48641	0.49641	0.50955	0.52365	0.53618	0.54203	0.54957	0.55232	0.55713	0.56736	0.56951	0.57717	0.57936	0.58567	0.58594	0.59647	0.59069	0.58887	0.59175	0.59944	0.60057	0.5955	0.59906
483	0.06662	0.07362	0.07698	0.08146	0.09109	0.10647	0.11865	0.13241	0.14251	0.15012	0.15844	0.17729	0.19957	0.21951	0.23537	0.25754	0.28358	0.30916	0.32945	0.35566	0.37523	0.38996	0.40825	0.42254	0.44535	0.46769	0.49016	0.50016	0.51335	0.52735	0.53965	0.54539	0.55274	0.55558	0.56008	0.57006	0.57221	0.57993	0.58232	0.5884	0.58858	0.59916	0.5934	0.59159	0.59443	0.60174	0.60339	0.5985	0.60162
484	0.06687	0.07386	0.07721	0.08173	0.09138	0.10674	0.11891	0.13264	0.14273	0.15031	0.15852	0.17718	0.19939	0.21928	0.23502	0.25688	0.28266	0.30787	0.32803	0.35386	0.37304	0.38753	0.40555	0.41939	0.44163	0.46365	0.48595	0.49644	0.50955	0.52319	0.53532	0.54051	0.54738	0.5496	0.55323	0.56306	0.56528	0.5728	0.57463	0.58051	0.58029	0.5899	0.58396	0.58206	0.58454	0.59139	0.5922	0.58716	0.58925
485	0.06776	0.07483	0.07823	0.08281	0.09258	0.1081	0.1204	0.13421	0.14444	0.15206	0.16029	0.17902	0.20131	0.22127	0.2371	0.25891	0.28472	0.3099	0.33014	0.35575	0.37493	0.3894	0.40714	0.42071	0.44273	0.46472	0.48689	0.49778	0.51101	0.52471	0.53685	0.54131	0.5474	0.54887	0.55173	0.56173	0.56408	0.5715	0.57334	0.57923	0.5785	0.58706	0.5809	0.57892	0.58102	0.58718	0.58805	0.58255	0.58351
486	0.06615	0.07312	0.07647	0.08094	0.09058	0.10595	0.1181	0.13176	0.14183	0.14933	0.15733	0.1758	0.19791	0.21755	0.23309	0.25474	0.28035	0.30539	0.32535	0.35078	0.36959	0.3838	0.40136	0.4144	0.43635	0.45832	0.48059	0.49157	0.50462	0.51834	0.53044	0.53455	0.54017	0.54092	0.54333	0.55307	0.55544	0.56244	0.56458	0.57013	0.56879	0.57739	0.57019	0.56761	0.57001	0.57556	0.57584	0.56941	0.56907
487	0.07036	0.07755	0.08104	0.08572	0.09563	0.11131	0.12365	0.13755	0.14787	0.1556	0.16381	0.18253	0.20479	0.22459	0.24013	0.26169	0.28722	0.31211	0.33186	0.35698	0.37555	0.38961	0.4068	0.41959	0.4413	0.46267	0.48436	0.49503	0.50764	0.52077	0.53267	0.53658	0.54232	0.54289	0.54527	0.55487	0.55719	0.56398	0.56578	0.57105	0.56993	0.57846	0.57129	0.56881	0.57106	0.57625	0.57646	0.57073	0.57088
488	0.07582	0.08325	0.08693	0.09184	0.10203	0.11805	0.13065	0.14483	0.15542	0.16341	0.17192	0.19091	0.21333	0.23336	0.2491	0.27066	0.29593	0.32059	0.34001	0.36488	0.38341	0.39753	0.41451	0.42742	0.44864	0.46971	0.49063	0.5009	0.51322	0.52601	0.53744	0.54198	0.54778	0.54925	0.552	0.56134	0.56338	0.57021	0.57199	0.57684	0.57635	0.58505	0.57924	0.57694	0.57918	0.58392	0.58518	0.58059	0.58148
489	0.07902	0.08658	0.09036	0.09541	0.10576	0.12197	0.1347	0.14904	0.15976	0.16792	0.17656	0.19562	0.21812	0.23817	0.254	0.27551	0.30063	0.32522	0.34446	0.36901	0.38735	0.40146	0.41836	0.43102	0.45199	0.47267	0.49319	0.50304	0.51523	0.52776	0.53891	0.54361	0.54959	0.55125	0.55426	0.56338	0.56534	0.57195	0.57365	0.57873	0.57832	0.58706	0.58163	0.5793	0.58156	0.58686	0.58796	0.58336	0.58463
490	0.08126	0.08894	0.09277	0.09788	0.10832	0.12465	0.13744	0.15184	0.16259	0.1708	0.17957	0.19875	0.22115	0.24098	0.25655	0.27794	0.303	0.32738	0.3465	0.37084	0.38886	0.40253	0.41884	0.43141	0.45226	0.4725	0.49268	0.50208	0.51388	0.52591	0.53667	0.54119	0.54722	0.54902	0.55209	0.56089	0.5628	0.5692	0.57081	0.57618	0.57563	0.58414	0.57842	0.57628	0.57853	0.58457	0.58513	0.58029	0.58209
491	0.08127	0.08894	0.09274	0.09779	0.10818	0.12441	0.13708	0.15137	0.162	0.17012	0.1788	0.19775	0.2199	0.23947	0.25477	0.27583	0.30064	0.32466	0.34374	0.36777	0.38557	0.39881	0.41485	0.42722	0.448	0.4677	0.48765	0.49721	0.50872	0.52042	0.53124	0.53532	0.54131	0.54281	0.54602	0.55455	0.55644	0.56285	0.56423	0.56967	0.56863	0.5772	0.57101	0.56866	0.57086	0.57684	0.57681	0.5721	0.57368
492	0.08292	0.09068	0.09455	0.0997	0.11022	0.12659	0.1394	0.15381	0.16457	0.17278	0.18147	0.20048	0.22273	0.24241	0.25773	0.27878	0.3035	0.32766	0.3466	0.37047	0.38805	0.40123	0.41709	0.42921	0.44958	0.46939	0.48925	0.49881	0.51021	0.52182	0.53262	0.53641	0.54207	0.5433	0.54584	0.55442	0.55637	0.56252	0.56396	0.5691	0.5681	0.57616	0.56999	0.56773	0.56979	0.57569	0.57549	0.57071	0.57202
493	0.08353	0.09129	0.09515	0.1003	0.11079	0.12711	0.13988	0.15421	0.16495	0.17313	0.18179	0.20065	0.22267	0.24229	0.25753	0.27834	0.30277	0.32646	0.34523	0.36881	0.38629	0.39929	0.41495	0.42683	0.44713	0.46654	0.48612	0.49566	0.50684	0.51827	0.52883	0.5325	0.53807	0.53915	0.54153	0.55017	0.5519	0.55766	0.55897	0.56422	0.56292	0.57079	0.56452	0.5622	0.56391	0.56951	0.56929	0.5642	0.56523
494	0.0847	0.09245	0.09633	0.10149	0.11201	0.12828	0.14097	0.15527	0.16595	0.17411	0.18267	0.2014	0.22328	0.24276	0.25779	0.27828	0.30244	0.32593	0.34431	0.36752	0.3847	0.39756	0.41306	0.42481	0.44476	0.46364	0.48292	0.49227	0.50335	0.51453	0.52479	0.52842	0.5339	0.53507	0.53728	0.54545	0.54737	0.55311	0.5542	0.55919	0.55805	0.56559	0.5595	0.55708	0.55857	0.56419	0.56375	0.55862	0.5602
495	0.08906	0.09698	0.10101	0.10636	0.11706	0.13357	0.14644	0.16092	0.17179	0.18015	0.1889	0.20772	0.22966	0.24934	0.26447	0.28491	0.30885	0.33211	0.35022	0.3733	0.39042	0.40332	0.41867	0.43029	0.4499	0.46864	0.48758	0.49695	0.5079	0.51885	0.52879	0.5327	0.53819	0.53939	0.54184	0.55016	0.55177	0.55735	0.55855	0.56338	0.56244	0.57009	0.56468	0.56222	0.5639	0.56917	0.56925	0.56452	0.56604
496	0.08764	0.09545	0.09938	0.1046	0.11512	0.13135	0.14396	0.15818	0.16882	0.17693	0.18541	0.20389	0.22543	0.24469	0.25944	0.27944	0.30298	0.32583	0.34379	0.36652	0.38327	0.39572	0.4108	0.42221	0.44152	0.46017	0.47894	0.48832	0.49924	0.51002	0.52005	0.52343	0.52875	0.52967	0.53202	0.5404	0.54184	0.54737	0.54846	0.55323	0.55207	0.55979	0.55398	0.55149	0.55289	0.55781	0.55793	0.55287	0.55433
497	0.08797	0.09577	0.09968	0.10489	0.11538	0.13153	0.14407	0.15819	0.16881	0.17689	0.18529	0.20364	0.22502	0.24405	0.25865	0.27851	0.30193	0.32456	0.34239	0.36497	0.38147	0.39379	0.40866	0.42	0.43927	0.45792	0.47665	0.48575	0.49671	0.50751	0.51751	0.52072	0.52593	0.52674	0.52899	0.53727	0.53885	0.54425	0.54547	0.55002	0.549	0.55655	0.55049	0.54791	0.54956	0.5544	0.55443	0.5494	0.55047
498	0.08758	0.09531	0.09917	0.10432	0.11475	0.13072	0.14313	0.15711	0.16756	0.17559	0.18389	0.20201	0.22316	0.24187	0.25628	0.27596	0.29917	0.3216	0.33931	0.36158	0.37788	0.3901	0.40486	0.41619	0.43534	0.45371	0.47231	0.48139	0.49229	0.50323	0.51332	0.51643	0.52149	0.52246	0.5245	0.53254	0.53429	0.5399	0.54114	0.54565	0.54473	0.55203	0.54588	0.54323	0.54496	0.55034	0.55002	0.5449	0.54593
499	0.08729	0.09496	0.09878	0.10387	0.1142	0.13003	0.14231	0.15613	0.16646	0.17435	0.18249	0.20039	0.22131	0.23984	0.254	0.27336	0.29624	0.31838	0.33585	0.35791	0.37394	0.38599	0.40054	0.41162	0.43051	0.44881	0.46729	0.47642	0.48702	0.49787	0.50797	0.51079	0.51567	0.51638	0.51839	0.52629	0.52783	0.53327	0.53438	0.53892	0.53764	0.5449	0.53875	0.53578	0.53715	0.54231	0.54196	0.53625	0.53748
500	0.086	0.09352	0.09727	0.1023	0.11248	0.1281	0.14024	0.15387	0.16401	0.17169	0.17959	0.19709	0.21767	0.23605	0.25003	0.26908	0.29157	0.31331	0.33049	0.35217	0.36792	0.37989	0.39434	0.4052	0.42377	0.44197	0.4604	0.46973	0.48043	0.49128	0.50117	0.50386	0.50834	0.50867	0.51024	0.51843	0.51998	0.52516	0.52605	0.53048	0.52906	0.53599	0.52971	0.52672	0.52781	0.53251	0.53217	0.52642	0.52706
501	0.08495	0.09237	0.09606	0.101	0.11105	0.12647	0.13847	0.15193	0.16194	0.16952	0.17724	0.19446	0.21481	0.23307	0.24689	0.26572	0.28798	0.30954	0.32667	0.34819	0.36377	0.3756	0.39	0.40085	0.41917	0.43729	0.45573	0.46489	0.47564	0.48638	0.4962	0.49878	0.50321	0.50346	0.50489	0.51311	0.51459	0.51962	0.52032	0.52472	0.5234	0.53008	0.52371	0.52082	0.52166	0.52644	0.52602	0.51998	0.52085
502	0.08408	0.0914	0.09501	0.09984	0.10973	0.12487	0.13666	0.14986	0.15967	0.16709	0.17462	0.19147	0.21139	0.22918	0.24277	0.26129	0.28318	0.3043	0.3212	0.34245	0.35769	0.36918	0.38341	0.3941	0.41236	0.43022	0.44845	0.45759	0.46815	0.47885	0.48862	0.49105	0.49543	0.49577	0.49726	0.50519	0.50664	0.51157	0.51218	0.51658	0.51516	0.52172	0.5152	0.51217	0.51318	0.51801	0.51729	0.5111	0.5118
503	0.08132	0.08842	0.09187	0.09652	0.1061	0.12078	0.13222	0.14505	0.15446	0.16159	0.16884	0.18527	0.20461	0.22197	0.23511	0.2532	0.2746	0.29527	0.31176	0.3327	0.34772	0.359	0.37311	0.38387	0.40184	0.41959	0.4378	0.4467	0.45716	0.46796	0.47766	0.48028	0.48471	0.48512	0.48672	0.49461	0.49607	0.5011	0.50162	0.50609	0.50462	0.5112	0.5048	0.50123	0.50231	0.50744	0.50669	0.49998	0.50096
504	0.07988	0.08682	0.09019	0.09472	0.10408	0.11845	0.12965	0.14221	0.1514	0.15834	0.16536	0.1814	0.20038	0.21744	0.23025	0.248	0.26898	0.28927	0.30554	0.32619	0.34089	0.35195	0.36584	0.37655	0.39432	0.41193	0.42997	0.4387	0.44911	0.45975	0.46922	0.4717	0.47615	0.47659	0.47826	0.48605	0.4875	0.49215	0.49261	0.49686	0.49529	0.50181	0.4955	0.49194	0.49261	0.49736	0.49659	0.48987	0.49075
505	0.07811	0.0849	0.08817	0.09256	0.10171	0.11575	0.1267	0.13899	0.14793	0.15469	0.16151	0.1772	0.19576	0.21243	0.225	0.24238	0.26305	0.283	0.29898	0.31928	0.33382	0.34469	0.3584	0.36915	0.38675	0.40415	0.422	0.43058	0.44086	0.45154	0.46105	0.46344	0.46784	0.46819	0.46981	0.47759	0.47893	0.48365	0.48401	0.48816	0.4867	0.49297	0.4865	0.48264	0.48323	0.48832	0.48724	0.48016	0.48108
506	0.07483	0.08136	0.08446	0.08867	0.09747	0.11101	0.12159	0.13346	0.14201	0.14846	0.15494	0.17004	0.18801	0.20422	0.21635	0.23323	0.25331	0.27272	0.28837	0.3083	0.32243	0.33298	0.34659	0.35724	0.37446	0.39162	0.40943	0.41787	0.42811	0.43868	0.44795	0.45027	0.45455	0.4548	0.45635	0.464	0.4653	0.46979	0.46995	0.47394	0.47223	0.47836	0.4716	0.4676	0.46781	0.47283	0.47138	0.46373	0.46448
507	0.06933	0.07553	0.07841	0.08231	0.09065	0.10358	0.11371	0.12505	0.13312	0.13914	0.14516	0.15961	0.17684	0.19235	0.20399	0.22036	0.23988	0.25872	0.27403	0.29358	0.30725	0.31741	0.33071	0.34123	0.35813	0.3753	0.39308	0.40146	0.41152	0.42217	0.4313	0.43328	0.43724	0.43716	0.43842	0.44603	0.44725	0.45146	0.4514	0.45534	0.45337	0.459	0.45172	0.44716	0.44717	0.45198	0.45014	0.44192	0.44196
508	0.06398	0.06983	0.07248	0.07606	0.08395	0.09622	0.10585	0.11661	0.12418	0.12978	0.13537	0.14915	0.1656	0.18035	0.19148	0.20731	0.22627	0.24449	0.25946	0.27854	0.2918	0.30159	0.31462	0.32517	0.34183	0.3589	0.37661	0.38471	0.39465	0.40547	0.41465	0.41628	0.42004	0.4197	0.42078	0.4282	0.42935	0.43355	0.43319	0.43707	0.43502	0.44009	0.4323	0.42703	0.42682	0.43175	0.42938	0.42027	0.41983
509	0.05905	0.06453	0.06698	0.07029	0.0777	0.0893	0.09841	0.10859	0.11565	0.12082	0.12594	0.13891	0.15451	0.16858	0.17913	0.19429	0.21236	0.22981	0.24421	0.26266	0.27527	0.28455	0.29726	0.30749	0.32354	0.34033	0.35771	0.36559	0.37539	0.38608	0.39485	0.39626	0.39955	0.39883	0.39943	0.40659	0.40775	0.41147	0.41069	0.41425	0.41185	0.41632	0.40809	0.40247	0.4018	0.40594	0.40333	0.39351	0.39235
510	0.05363	0.05873	0.06094	0.06395	0.07084	0.08171	0.09028	0.09983	0.10636	0.11107	0.11571	0.12788	0.14259	0.15585	0.16575	0.18016	0.19737	0.21402	0.22781	0.24555	0.25755	0.26623	0.27842	0.28839	0.30384	0.3202	0.33719	0.34481	0.3542	0.36456	0.37289	0.37391	0.37698	0.37589	0.37621	0.38294	0.3839	0.38722	0.38597	0.38915	0.38641	0.39016	0.38149	0.37522	0.37397	0.37786	0.37467	0.36408	0.36214
511	0.04789	0.0526	0.05458	0.05727	0.06363	0.07374	0.08172	0.09061	0.09659	0.10084	0.10496	0.11627	0.13003	0.14243	0.15167	0.16528	0.1816	0.1974	0.2105	0.22745	0.23874	0.24683	0.25852	0.26817	0.28298	0.29895	0.31553	0.32273	0.33181	0.34195	0.34985	0.35035	0.35295	0.35128	0.35112	0.35745	0.35831	0.36111	0.35947	0.36215	0.35901	0.36197	0.35261	0.34581	0.34402	0.34745	0.34363	0.33217	0.32927
512	0.04179	0.04607	0.04779	0.05015	0.05593	0.0652	0.07254	0.0807	0.0861	0.08985	0.09345	0.1038	0.11655	0.12799	0.13648	0.14917	0.16442	0.17922	0.19158	0.20761	0.21815	0.22555	0.23663	0.24584	0.25983	0.2753	0.29129	0.29817	0.30678	0.31655	0.32388	0.32385	0.326	0.32378	0.32308	0.32883	0.32947	0.33165	0.32946	0.33177	0.32803	0.33004	0.32014	0.31274	0.3102	0.31293	0.3085	0.29637	0.29255
513	0.03544	0.03925	0.04073	0.04274	0.04789	0.05626	0.06291	0.0703	0.07507	0.07827	0.08132	0.09065	0.10222	0.11263	0.12032	0.13196	0.146	0.15967	0.17114	0.18606	0.19572	0.20229	0.21262	0.22128	0.23428	0.249	0.26426	0.27081	0.27885	0.28804	0.29466	0.2941	0.29568	0.29279	0.29153	0.29668	0.29712	0.29865	0.29588	0.29761	0.29342	0.29423	0.28392	0.27602	0.27285	0.27473	0.26976	0.25724	0.25238
514	0.0296	0.03299	0.03423	0.03593	0.04051	0.04804	0.05403	0.0607	0.0649	0.06762	0.07016	0.07854	0.08905	0.0985	0.10542	0.11614	0.12906	0.14165	0.1523	0.16621	0.17504	0.18088	0.19049	0.19864	0.21072	0.22468	0.23926	0.24541	0.25292	0.26157	0.26752	0.26652	0.2675	0.26399	0.26211	0.26666	0.26698	0.26794	0.26465	0.26591	0.26121	0.26093	0.25023	0.24193	0.23823	0.23937	0.23391	0.2211	0.21525
515	0.0235	0.0264	0.02739	0.02877	0.0327	0.03927	0.04451	0.05035	0.05391	0.05609	0.05809	0.06535	0.07459	0.08284	0.08885	0.09837	0.10988	0.12114	0.13071	0.14326	0.15095	0.15581	0.16437	0.17165	0.18243	0.19537	0.20881	0.21436	0.22109	0.22889	0.2339	0.23213	0.23232	0.22807	0.22547	0.22909	0.22921	0.22949	0.22568	0.2263	0.2211	0.21973	0.20875	0.20034	0.19612	0.1964	0.19071	0.17796	0.17139
516	0.01694	0.0193	0.02003	0.02106	0.02426	0.02975	0.03414	0.03904	0.0419	0.04353	0.04496	0.05101	0.05883	0.06575	0.07075	0.07894	0.08888	0.09866	0.10702	0.11802	0.1245	0.12831	0.1357	0.14204	0.15142	0.16319	0.17535	0.18024	0.18609	0.19296	0.19699	0.19452	0.19394	0.18896	0.18552	0.18833	0.18824	0.18781	0.18358	0.18351	0.17797	0.17545	0.16442	0.15608	0.15158	0.15106	0.14521	0.13301	0.12588
517	0.01122	0.01305	0.01356	0.01427	0.01677	0.02119	0.02475	0.02873	0.03095	0.03207	0.033	0.03786	0.04428	0.04991	0.05393	0.06077	0.06911	0.07739	0.08448	0.09387	0.09917	0.10194	0.1081	0.11347	0.12134	0.13175	0.14249	0.14668	0.15154	0.15736	0.16036	0.15732	0.15605	0.15054	0.14657	0.14849	0.14823	0.14721	0.14272	0.14211	0.13649	0.13311	0.12248	0.11456	0.10999	0.10889	0.10325	0.09216	0.0851
518	0.00735	0.00876	0.00911	0.0096	0.01155	0.0151	0.01797	0.02121	0.02293	0.0237	0.02427	0.02818	0.03343	0.03801	0.04125	0.04695	0.05391	0.06087	0.06683	0.07482	0.07909	0.08106	0.08615	0.09065	0.09721	0.10629	0.11557	0.11909	0.12309	0.12788	0.12995	0.1266	0.12486	0.11914	0.11497	0.11619	0.11578	0.11432	0.10985	0.10883	0.10339	0.09961	0.08984	0.08267	0.07836	0.0769	0.07182	0.06224	0.05581
519	0.00439	0.00543	0.00566	0.00597	0.00743	0.01018	0.01243	0.01498	0.01628	0.01676	0.01707	0.02012	0.0243	0.02792	0.03045	0.03506	0.04071	0.04642	0.05131	0.05791	0.06124	0.06252	0.06659	0.07024	0.07553	0.08319	0.091	0.09384	0.09698	0.10074	0.10198	0.09854	0.09656	0.09095	0.08678	0.0874	0.08687	0.08518	0.08095	0.0797	0.07469	0.07085	0.06233	0.05616	0.05234	0.05082	0.04649	0.03874	0.03335
520	0.00214	0.00285	0.00297	0.00316	0.00416	0.00617	0.00785	0.00978	0.0107	0.01096	0.01107	0.01335	0.01656	0.01932	0.02122	0.02485	0.02931	0.03388	0.03779	0.04313	0.04564	0.04634	0.0495	0.05237	0.05651	0.06288	0.06931	0.07155	0.07393	0.0768	0.0774	0.07398	0.07187	0.06656	0.06258	0.06275	0.06219	0.06043	0.05658	0.05527	0.05084	0.04723	0.04008	0.03506	0.03186	0.03045	0.027	0.02111	0.01699
521	0.00075115	0.00116	0.00122	0.00131	0.00194	0.0033	0.00448	0.00587	0.0065	0.00661	0.0066	0.00824	0.01063	0.01267	0.01405	0.01684	0.02028	0.02386	0.02693	0.03117	0.03301	0.0333	0.03569	0.03789	0.04106	0.04627	0.05149	0.05324	0.05501	0.05713	0.05724	0.05399	0.05185	0.04699	0.04333	0.04321	0.04267	0.04097	0.03762	0.03636	0.03261	0.02942	0.02372	0.01986	0.01738	0.01619	0.01365	0.00958	0.00678
522	5.22e-05	0.00018119	0.00019679	0.00022096	0.00049122	0.00122	0.00192	0.00281	0.00318	0.00319	0.00311	0.00415	0.00576	0.00714	0.00806	0.01004	0.01251	0.01515	0.01741	0.02059	0.02184	0.02181	0.02351	0.02508	0.02737	0.03141	0.03545	0.03677	0.03801	0.03945	0.03921	0.03626	0.03426	0.03003	0.02686	0.02657	0.02608	0.02459	0.02187	0.02077	0.01784	0.0153	0.01123	0.00862	0.00696	0.00612	0.00459	0.0024	0.00109
523	0.00010252	1.8e-05	1.55e-05	1.18e-05	1.16e-05	0.00024248	0.00057782	0.00106	0.00126	0.00123	0.00115	0.00175	0.00275	0.00364	0.00422	0.00558	0.00731	0.0092	0.01084	0.01319	0.01401	0.01381	0.01499	0.01609	0.01771	0.02079	0.02387	0.02486	0.0257	0.02664	0.0262	0.02365	0.02187	0.01837	0.01577	0.01542	0.01501	0.01379	0.01172	0.01085	0.00872	0.00689	0.00426	0.00273	0.00183	0.00139	0.00072051	7.24e-05	5.66e-05
524	0.00071337	0.00044747	0.00044453	0.0004367	0.00020977	8.1e-06	2.66e-05	0.00017505	0.00024769	0.00022039	0.00017195	0.00041407	0.00091944	0.00141	0.00172	0.00255	0.00367	0.00494	0.00606	0.00771	0.00821	0.00794	0.00871	0.00944	0.01053	0.0128	0.01507	0.01577	0.01631	0.01688	0.01637	0.01426	0.01278	0.01004	0.00807	0.00774	0.00743	0.00653	0.00511	0.00449	0.00314	0.00205	0.00076603	0.00022207	2.88e-05	1.99e-07	0.00011527	0.00081904	0.00199
525	0.00199	0.00156	0.00157	0.00158	0.00114	0.00051706	0.0002317	5.89e-05	3.17e-05	4.91e-05	8.54e-05	7.43e-06	4.22e-05	0.00016739	0.00026771	0.00060795	0.00114	0.00183	0.00247	0.00346	0.00371	0.00345	0.00387	0.00428	0.00492	0.0064	0.0079	0.00835	0.00865	0.00894	0.00845	0.00688	0.0058	0.00395	0.0027	0.00248	0.00229	0.00178	0.00107	0.0007825	0.00028633	3.41e-05	0.00013624	0.00058508	0.00114	0.00158	0.00249	0.00453	0.00692
526	0.00411	0.00351	0.00356	0.00362	0.00299	0.00195	0.00138	0.00090615	0.00081428	0.00092505	0.0011	0.00075047	0.0003582	0.00017494	0.00010879	8.2e-06	2.94e-05	0.00018726	0.00039588	0.00079448	0.00087497	0.00071036	0.00086559	0.00103	0.00129	0.00204	0.00284	0.00308	0.0032	0.00329	0.00293	0.002	0.0014	0.00055811	0.00015289	9.54e-05	6.01e-05	3.11e-06	6.22e-05	0.00016544	0.00057746	0.00126	0.00279	0.00423	0.00556	0.00654	0.00825	0.01159	0.01526
527	0.00622	0.00552	0.00561	0.00572	0.00497	0.00365	0.0029	0.00223	0.00212	0.00233	0.00264	0.00213	0.00147	0.0011	0.00095112	0.00056881	0.00026379	7.35e-05	8.41e-06	2.24e-05	3.11e-05	4.57e-06	1.89e-05	4.17e-05	9.49e-05	0.00033883	0.00067424	0.0007806	0.00081829	0.000834	0.00063221	0.00024047	6.28e-05	3.71e-05	0.00030876	0.00041717	0.00050645	0.00082064	0.00147	0.00189	0.00298	0.00437	0.00692	0.00905	0.01093	0.01231	0.01457	0.01878	0.0233
528	0.00814	0.00738	0.00751	0.00767	0.00684	0.00534	0.00446	0.00366	0.00355	0.00385	0.00429	0.00369	0.00285	0.00237	0.00219	0.00162	0.00111	0.00068049	0.00043573	0.00019061	0.00017925	0.00029547	0.0002377	0.00018781	0.00011916	7.58e-06	1.83e-05	3.66e-05	4.11e-05	3.91e-05	4.9e-06	5.62e-05	0.00023136	0.00085494	0.00166	0.00191	0.0021	0.00271	0.00379	0.00446	0.00605	0.00795	0.01121	0.01379	0.01604	0.01769	0.02029	0.02503	0.03008
529	0.00976	0.00896	0.00912	0.00932	0.00844	0.00682	0.00586	0.00498	0.00487	0.00526	0.00579	0.00515	0.00419	0.00365	0.00345	0.00277	0.00212	0.00154	0.00119	0.00077281	0.00076695	0.00101	0.00091768	0.00083385	0.0007001	0.00034937	0.00014572	0.00010901	0.00010614	0.00011574	0.000225	0.00061086	0.00106	0.00216	0.00336	0.00372	0.00398	0.0048	0.00619	0.00703	0.00896	0.01123	0.01495	0.01782	0.0203	0.02214	0.02496	0.03	0.03539
530	0.0114	0.01057	0.01077	0.011	0.01009	0.00835	0.00732	0.00638	0.00629	0.00675	0.00738	0.0067	0.00565	0.00507	0.00487	0.00409	0.00334	0.00264	0.00219	0.00165	0.00166	0.00203	0.00192	0.00182	0.00165	0.0011	0.00072371	0.00064485	0.00064747	0.00068464	0.00093508	0.00162	0.00232	0.00385	0.0054	0.00587	0.0062	0.0072	0.00887	0.00987	0.0121	0.01469	0.01881	0.02193	0.02463	0.02663	0.02964	0.03495	0.04063
531	0.01349	0.01262	0.01286	0.01315	0.0122	0.01034	0.00924	0.00822	0.00815	0.00872	0.00947	0.00876	0.00762	0.00699	0.0068	0.00594	0.00508	0.00425	0.00372	0.00304	0.00309	0.00361	0.00351	0.00341	0.00321	0.00245	0.0019	0.00179	0.00181	0.0019	0.00232	0.00336	0.00434	0.00637	0.00833	0.00893	0.00934	0.01056	0.01255	0.01373	0.01633	0.01929	0.0239	0.02732	0.03027	0.03248	0.03571	0.04137	0.04742
532	0.01546	0.01456	0.01484	0.01518	0.0142	0.01224	0.01108	0.01	0.00997	0.01062	0.0115	0.01077	0.00955	0.0089	0.00873	0.0078	0.00686	0.00594	0.00535	0.00457	0.00467	0.00534	0.00525	0.00516	0.00495	0.00404	0.00335	0.00321	0.00326	0.0034	0.00399	0.00533	0.00656	0.00901	0.01133	0.01205	0.01253	0.01395	0.0162	0.01755	0.02045	0.02375	0.02877	0.03243	0.03561	0.038	0.04144	0.04739	0.05377
533	0.0174	0.01648	0.0168	0.01719	0.01619	0.01414	0.01294	0.01182	0.01181	0.01256	0.01354	0.0128	0.01154	0.01088	0.01074	0.00975	0.00876	0.00776	0.00712	0.00627	0.00642	0.00723	0.00718	0.0071	0.0069	0.00585	0.00507	0.0049	0.00499	0.0052	0.00593	0.00755	0.00901	0.01185	0.01448	0.0153	0.01584	0.01743	0.01992	0.02142	0.02457	0.02815	0.03351	0.03738	0.04073	0.04327	0.04687	0.05305	0.05968
534	0.01863	0.01771	0.01805	0.01847	0.01745	0.01537	0.01415	0.013	0.01302	0.01382	0.01487	0.01414	0.01285	0.01219	0.01206	0.01106	0.01005	0.00901	0.00835	0.00746	0.00765	0.00855	0.00852	0.00846	0.00827	0.00715	0.00631	0.00614	0.00624	0.0065	0.00733	0.00911	0.01071	0.01378	0.01659	0.01747	0.01804	0.01973	0.02235	0.02392	0.02722	0.03095	0.03647	0.04043	0.04386	0.04648	0.05014	0.05641	0.06315
535	0.01944	0.01851	0.01887	0.0193	0.01828	0.01618	0.01495	0.01379	0.01382	0.01466	0.01575	0.01503	0.01373	0.01307	0.01296	0.01195	0.01093	0.00987	0.00921	0.0083	0.00851	0.00947	0.00945	0.00941	0.00922	0.00807	0.0072	0.00702	0.00714	0.00743	0.00832	0.0102	0.01188	0.01507	0.01798	0.0189	0.01949	0.02123	0.02391	0.02552	0.02888	0.03268	0.03826	0.04225	0.04571	0.04836	0.05203	0.05831	0.06505
536	0.02043	0.0195	0.01987	0.02032	0.0193	0.01716	0.01592	0.01475	0.0148	0.01568	0.01682	0.01611	0.0148	0.01413	0.01404	0.01301	0.01198	0.0109	0.01022	0.00929	0.00954	0.01057	0.01056	0.01053	0.01036	0.00917	0.00826	0.00807	0.00821	0.00854	0.00951	0.0115	0.01328	0.01664	0.01969	0.02065	0.02126	0.02307	0.02585	0.02753	0.03099	0.0349	0.04061	0.04467	0.0482	0.05092	0.05464	0.06099	0.06783
537	0.02089	0.01996	0.02034	0.0208	0.01978	0.01763	0.01638	0.0152	0.01526	0.01616	0.01732	0.01661	0.0153	0.01463	0.01455	0.01351	0.01248	0.01139	0.01071	0.00977	0.01003	0.01109	0.0111	0.01108	0.01091	0.0097	0.00878	0.00859	0.00874	0.00908	0.01008	0.01212	0.01395	0.01736	0.02046	0.02143	0.02206	0.0239	0.0267	0.0284	0.0319	0.03584	0.04158	0.04565	0.04919	0.05192	0.05565	0.06201	0.06885
538	0.02164	0.0207	0.0211	0.02158	0.02056	0.01838	0.01712	0.01594	0.01601	0.01695	0.01815	0.01744	0.01612	0.01546	0.01539	0.01435	0.01331	0.01221	0.01152	0.01056	0.01085	0.01196	0.01198	0.01198	0.01183	0.01058	0.00963	0.00944	0.00961	0.00999	0.01104	0.01317	0.01507	0.01861	0.02181	0.02282	0.02347	0.02536	0.02824	0.02999	0.03356	0.03759	0.04344	0.04756	0.05116	0.05393	0.05771	0.06413	0.07105
539	0.02175	0.02082	0.02122	0.0217	0.02068	0.01851	0.01725	0.01607	0.01614	0.01708	0.01828	0.01758	0.01626	0.0156	0.01553	0.0145	0.01345	0.01235	0.01167	0.01071	0.011	0.01212	0.01215	0.01214	0.01199	0.01075	0.0098	0.00961	0.00978	0.01016	0.01122	0.01337	0.01527	0.01881	0.02202	0.02303	0.02368	0.02557	0.02845	0.03019	0.03376	0.03779	0.04362	0.04772	0.05131	0.05407	0.05783	0.06424	0.07112
540	0.02222	0.02128	0.02169	0.02218	0.02116	0.01898	0.01772	0.01653	0.01662	0.01757	0.0188	0.0181	0.01678	0.01612	0.01606	0.01502	0.01398	0.01287	0.01219	0.01123	0.01153	0.01268	0.01272	0.01272	0.01258	0.01132	0.01036	0.01017	0.01036	0.01075	0.01185	0.01404	0.01599	0.01959	0.02285	0.02388	0.02454	0.02646	0.02938	0.03114	0.03475	0.03881	0.04468	0.0488	0.05242	0.05518	0.05896	0.06538	0.07229
541	0.02235	0.02142	0.02183	0.02232	0.0213	0.01913	0.01786	0.01668	0.01676	0.01773	0.01896	0.01827	0.01694	0.01629	0.01623	0.01519	0.01415	0.01305	0.01236	0.0114	0.01171	0.01287	0.01291	0.01292	0.01278	0.01152	0.01056	0.01037	0.01056	0.01096	0.01206	0.01426	0.01622	0.01983	0.0231	0.02413	0.02479	0.02671	0.02963	0.0314	0.035	0.03906	0.04492	0.04903	0.05263	0.0554	0.05917	0.06556	0.07243
542	0.02172	0.02079	0.02119	0.02166	0.02065	0.0185	0.01725	0.01607	0.01615	0.01708	0.01827	0.01758	0.01627	0.01562	0.01555	0.01452	0.01349	0.0124	0.01172	0.01077	0.01106	0.01217	0.0122	0.0122	0.01205	0.01082	0.00988	0.00969	0.00986	0.01024	0.01129	0.01341	0.0153	0.01879	0.02195	0.02295	0.02359	0.02546	0.0283	0.03001	0.03352	0.03748	0.04321	0.04724	0.05077	0.05346	0.05717	0.06345	0.0702
543	0.02111	0.0202	0.02058	0.02103	0.02003	0.0179	0.01667	0.01551	0.01557	0.01647	0.01763	0.01693	0.01563	0.01498	0.0149	0.01389	0.01287	0.0118	0.01113	0.0102	0.01047	0.01153	0.01155	0.01153	0.01138	0.01018	0.00927	0.00908	0.00924	0.00959	0.0106	0.01264	0.01446	0.01784	0.02091	0.02187	0.02249	0.0243	0.02706	0.02873	0.03215	0.03601	0.04161	0.04555	0.04901	0.05164	0.05527	0.06145	0.06807
544	0.02094	0.02003	0.02041	0.02086	0.01985	0.01774	0.01651	0.01536	0.01542	0.01631	0.01745	0.01676	0.01547	0.01482	0.01474	0.01373	0.01271	0.01165	0.01098	0.01006	0.01032	0.01137	0.01138	0.01137	0.01121	0.01002	0.00912	0.00893	0.00909	0.00944	0.01043	0.01245	0.01425	0.01759	0.02062	0.02156	0.02218	0.02397	0.0267	0.02835	0.03173	0.03556	0.0411	0.045	0.04843	0.05104	0.05463	0.06075	0.06731
545	0.02065	0.01974	0.02011	0.02055	0.01955	0.01745	0.01623	0.01508	0.01513	0.01601	0.01713	0.01644	0.01516	0.01451	0.01442	0.01342	0.01241	0.01136	0.01069	0.00978	0.01003	0.01106	0.01106	0.01104	0.01089	0.00971	0.00882	0.00864	0.00878	0.00912	0.01009	0.01206	0.01382	0.0171	0.02007	0.021	0.02161	0.02336	0.02605	0.02767	0.031	0.03476	0.04023	0.04408	0.04746	0.05003	0.05358	0.05963	0.0661
546	0.02015	0.01925	0.01961	0.02004	0.01904	0.01697	0.01576	0.01462	0.01466	0.01551	0.01661	0.01592	0.01465	0.014	0.0139	0.01291	0.01192	0.01088	0.01022	0.00932	0.00956	0.01055	0.01055	0.01052	0.01036	0.00921	0.00834	0.00816	0.0083	0.00862	0.00955	0.01146	0.01317	0.01636	0.01926	0.02016	0.02075	0.02246	0.02509	0.02667	0.02994	0.03363	0.039	0.04278	0.04611	0.04864	0.05213	0.0581	0.06448
547	0.02015	0.01925	0.01961	0.02003	0.01904	0.01697	0.01576	0.01462	0.01467	0.01551	0.01661	0.01592	0.01465	0.014	0.01391	0.01292	0.01192	0.01089	0.01023	0.00933	0.00957	0.01056	0.01056	0.01053	0.01037	0.00922	0.00835	0.00817	0.00831	0.00863	0.00956	0.01147	0.01317	0.01636	0.01925	0.02015	0.02074	0.02245	0.02508	0.02666	0.02991	0.0336	0.03895	0.04273	0.04606	0.04857	0.05206	0.05802	0.06439
548	0.01949	0.0186	0.01894	0.01935	0.01836	0.01632	0.01512	0.014	0.01404	0.01485	0.01591	0.01521	0.01397	0.01332	0.01321	0.01223	0.01125	0.01023	0.00959	0.00871	0.00893	0.00987	0.00985	0.00982	0.00965	0.00854	0.00769	0.00751	0.00764	0.00793	0.00882	0.01064	0.01228	0.01534	0.01813	0.019	0.01957	0.02122	0.02377	0.02529	0.02846	0.03204	0.03727	0.04096	0.04421	0.04666	0.05008	0.05593	0.06218
549	0.01877	0.01789	0.01822	0.0186	0.01762	0.01561	0.01443	0.01333	0.01335	0.01413	0.01514	0.01445	0.01322	0.01258	0.01246	0.0115	0.01053	0.00954	0.0089	0.00805	0.00824	0.00913	0.0091	0.00906	0.00888	0.00781	0.00699	0.00682	0.00693	0.0072	0.00803	0.00976	0.01132	0.01424	0.01691	0.01774	0.01829	0.01987	0.02233	0.02379	0.02686	0.03032	0.03539	0.03899	0.04215	0.04453	0.04786	0.05359	0.05968
550	0.01801	0.01714	0.01745	0.01781	0.01684	0.01487	0.01371	0.01262	0.01263	0.01338	0.01435	0.01366	0.01245	0.01181	0.01168	0.01074	0.00979	0.00882	0.0082	0.00737	0.00754	0.00838	0.00834	0.00828	0.0081	0.00707	0.00629	0.00612	0.00622	0.00646	0.00723	0.00887	0.01034	0.01313	0.01569	0.01648	0.017	0.01852	0.02088	0.02229	0.02525	0.02859	0.03352	0.03702	0.04009	0.04241	0.04566	0.05126	0.05721
551	0.01721	0.01635	0.01665	0.01699	0.01603	0.0141	0.01295	0.01189	0.01188	0.01259	0.01351	0.01283	0.01164	0.011	0.01086	0.00994	0.00901	0.00807	0.00747	0.00666	0.00682	0.00759	0.00754	0.00748	0.00729	0.00631	0.00556	0.00539	0.00548	0.00569	0.00641	0.00795	0.00933	0.01197	0.0144	0.01514	0.01564	0.01709	0.01935	0.0207	0.02354	0.02676	0.03152	0.03492	0.03791	0.04014	0.04331	0.04877	0.05456
552	0.01615	0.0153	0.01558	0.01589	0.01495	0.01306	0.01195	0.01091	0.01089	0.01154	0.01241	0.01173	0.01057	0.00994	0.00979	0.00889	0.00799	0.00709	0.00651	0.00574	0.00586	0.00657	0.00651	0.00643	0.00624	0.00532	0.00462	0.00446	0.00453	0.00471	0.00535	0.00675	0.00802	0.01047	0.01273	0.01342	0.01389	0.01524	0.01738	0.01865	0.02134	0.0244	0.02896	0.03224	0.0351	0.03724	0.0403	0.04561	0.05122
553	0.01488	0.01405	0.0143	0.01459	0.01366	0.01184	0.01076	0.00975	0.00971	0.01031	0.01111	0.01044	0.00932	0.0087	0.00853	0.00767	0.00681	0.00596	0.00541	0.00469	0.00478	0.0054	0.00532	0.00524	0.00505	0.00421	0.00357	0.00343	0.00347	0.00362	0.00417	0.0054	0.00653	0.00873	0.0108	0.01142	0.01184	0.01309	0.01507	0.01624	0.01876	0.02161	0.02593	0.02905	0.03177	0.03379	0.03673	0.04183	0.04721
554	0.01351	0.0127	0.01292	0.01317	0.01227	0.01053	0.00949	0.00852	0.00846	0.009	0.00972	0.00906	0.00799	0.0074	0.00722	0.00641	0.0056	0.00481	0.00429	0.00363	0.0037	0.00423	0.00414	0.00404	0.00386	0.00311	0.00255	0.00243	0.00246	0.00256	0.00301	0.00406	0.00503	0.00697	0.0088	0.00935	0.00973	0.01085	0.01265	0.01371	0.01602	0.01864	0.02266	0.02559	0.02815	0.03004	0.03281	0.03766	0.04278
555	0.01197	0.01119	0.01138	0.0116	0.01073	0.00907	0.00809	0.00717	0.0071	0.00756	0.0082	0.00756	0.00656	0.00599	0.0058	0.00505	0.00431	0.0036	0.00314	0.00255	0.00259	0.00301	0.00292	0.00282	0.00265	0.00202	0.00156	0.00146	0.00148	0.00154	0.00188	0.00271	0.0035	0.00513	0.0067	0.00716	0.00749	0.00846	0.01005	0.01099	0.01305	0.01542	0.01909	0.0218	0.02417	0.02591	0.02849	0.03305	0.03785
556	0.01065	0.00989	0.01006	0.01024	0.0094	0.00783	0.0069	0.00603	0.00595	0.00635	0.00691	0.0063	0.00536	0.00482	0.00463	0.00394	0.00326	0.00263	0.00222	0.00172	0.00173	0.00206	0.00197	0.00188	0.00172	0.00121	0.00085576	0.00077722	0.00077952	0.00081814	0.00106	0.0017	0.00232	0.00366	0.005	0.00539	0.00567	0.00651	0.00791	0.00873	0.01059	0.01272	0.01609	0.01861	0.02081	0.0224	0.02483	0.02915	0.03368
557	0.00921	0.00849	0.00863	0.00878	0.00798	0.00651	0.00564	0.00483	0.00474	0.00508	0.00555	0.00497	0.00411	0.00362	0.00343	0.00282	0.00222	0.00169	0.00135	0.00095191	0.00095002	0.00119	0.0011	0.00102	0.00089275	0.00053171	0.00029747	0.00024939	0.00024625	0.00026164	0.00039876	0.00081329	0.00125	0.00227	0.00333	0.00364	0.00387	0.00456	0.00574	0.00643	0.00803	0.00989	0.0129	0.01519	0.01719	0.01863	0.02087	0.02489	0.0291
558	0.00772	0.00704	0.00715	0.00726	0.00651	0.00516	0.00436	0.00364	0.00353	0.00381	0.0042	0.00366	0.0029	0.00247	0.00229	0.00177	0.00129	0.00087504	0.00062457	0.00035448	0.00034431	0.00048173	0.0004188	0.00036227	0.00027832	9.29e-05	1.28e-05	4.15e-06	3.15e-06	4.09e-06	3.16e-05	0.00019776	0.00043274	0.00108	0.00184	0.00206	0.00223	0.00276	0.00369	0.00424	0.00555	0.0071	0.0097	0.01172	0.01348	0.01475	0.01677	0.02043	0.02428
559	0.00625	0.00562	0.00571	0.00579	0.00509	0.00388	0.00317	0.00254	0.00244	0.00264	0.00295	0.00248	0.00184	0.00147	0.00132	0.00091715	0.00056517	0.00029524	0.00015228	3.46e-05	2.86e-05	7.21e-05	4.56e-05	2.6e-05	6.07e-06	2.33e-05	0.00012423	0.00016359	0.00017511	0.00017534	9.71e-05	2.35e-06	2.56e-05	0.0002908	0.00072234	0.00085945	0.00096593	0.00132	0.00198	0.00238	0.00338	0.00461	0.00675	0.00847	0.00998	0.01107	0.01284	0.01612	0.01957
560	0.00491	0.00433	0.00439	0.00444	0.00381	0.00275	0.00214	0.00161	0.00152	0.00166	0.00189	0.00149	0.00098733	0.00071008	0.00059473	0.00032614	0.000126	1.9e-05	5.55e-07	5.64e-05	6.92e-05	2.95e-05	5.53e-05	8.69e-05	0.00015004	0.00039148	0.00069534	0.0007905	0.00082636	0.00084228	0.00066883	0.00031293	0.00012708	3.19e-07	0.00010473	0.00015752	0.00020342	0.00037524	0.00075595	0.00101	0.00169	0.00257	0.00422	0.00562	0.00687	0.00776	0.00926	0.01211	0.01513
561	0.00364	0.00313	0.00317	0.0032	0.00265	0.00176	0.00127	0.00085354	0.00077151	0.00086487	0.00101	0.00071498	0.00037005	0.00020088	0.00013593	2.54e-05	4.53e-06	8.62e-05	0.00021468	0.000472	0.00052095	0.00040916	0.00050663	0.00060689	0.00077671	0.00127	0.00181	0.00197	0.00204	0.00209	0.00184	0.00121	0.00081961	0.00028849	5.63e-05	2.84e-05	1.35e-05	1.74e-06	8.77e-05	0.00018187	0.00051799	0.00104	0.00217	0.00321	0.00416	0.00484	0.00605	0.00842	0.01096
562	0.00246	0.00203	0.00205	0.00206	0.0016	0.00091749	0.00056085	0.00029128	0.0002371	0.00028168	0.00035983	0.00018264	3.22e-05	8.1e-08	6.33e-06	8.95e-05	0.00028943	0.00060032	0.00091002	0.00141	0.00152	0.00135	0.00155	0.00174	0.00205	0.00285	0.00367	0.00391	0.00405	0.00416	0.00383	0.00292	0.00231	0.00134	0.00075099	0.00064453	0.00056676	0.00035919	0.00012106	4.91e-05	4.73e-06	0.00013133	0.00066698	0.00129	0.00192	0.00238	0.00325	0.00506	0.00706
563	0.00143	0.00109	0.0011	0.00109	0.00075902	0.00030644	0.00011351	1.42e-05	3.43e-06	8.75e-06	2.35e-05	9.44e-07	8.41e-05	0.00022238	0.00032491	0.00064112	0.00111	0.00169	0.00222	0.00301	0.00321	0.003	0.00333	0.00365	0.00414	0.00529	0.00643	0.00678	0.00699	0.0072	0.00682	0.00563	0.0048	0.00339	0.00242	0.00225	0.00211	0.0017	0.00112	0.00087469	0.00042133	0.00013189	8.04e-06	0.00017004	0.00043223	0.00065505	0.00114	0.00231	0.0037
564	0.00070061	0.00046276	0.00045897	0.00044823	0.00023817	2.61e-05	3.94e-06	8.34e-05	0.00012771	0.00010947	7.83e-05	0.00022612	0.00055668	0.00088115	0.0011	0.00166	0.00241	0.00328	0.00404	0.00515	0.00546	0.00523	0.00572	0.00617	0.00688	0.00839	0.00988	0.01033	0.01065	0.01098	0.01057	0.00912	0.00811	0.00627	0.00497	0.00474	0.00455	0.00396	0.00305	0.00266	0.00182	0.00115	0.00038349	8.68e-05	2.71e-06	8.95e-06	0.00012637	0.00065189	0.00146
565	0.00017645	6.57e-05	6.16e-05	5.46e-05	1.93e-06	8.57e-05	0.00027668	0.00058009	0.0007047	0.00067737	0.00061238	0.00098318	0.00163	0.00219	0.00256	0.00344	0.00455	0.00578	0.00684	0.00833	0.00881	0.00859	0.00928	0.00993	0.01091	0.01286	0.01478	0.01538	0.01584	0.01635	0.01595	0.01422	0.01302	0.01073	0.00907	0.0088	0.00856	0.00779	0.00652	0.00597	0.0047	0.00361	0.0021	0.00126	0.00078351	0.00055538	0.00023511	9.33e-07	0.00013494
566	6.72e-07	3.87e-05	4.44e-05	5.39e-05	0.00018542	0.00060452	0.00104	0.0016	0.00183	0.00181	0.00174	0.00237	0.00337	0.00422	0.00478	0.00601	0.00754	0.00918	0.01057	0.01251	0.01318	0.01302	0.01396	0.01483	0.01613	0.01857	0.02097	0.02172	0.02236	0.02309	0.02273	0.02076	0.01941	0.0167	0.0147	0.01443	0.01415	0.01321	0.0116	0.01091	0.00921	0.00772	0.00545	0.00404	0.00316	0.00271	0.00192	0.00087168	0.00029559
567	0.00030725	0.00053775	0.00056879	0.00061477	0.00098461	0.00182	0.00257	0.00346	0.00383	0.00386	0.0038	0.00479	0.00625	0.00746	0.00827	0.00996	0.01201	0.01417	0.01598	0.01846	0.01942	0.01937	0.02064	0.02179	0.02352	0.02656	0.02954	0.0305	0.03137	0.0324	0.03215	0.02994	0.02847	0.02533	0.02301	0.02276	0.02245	0.02136	0.01939	0.01858	0.01642	0.01454	0.01141	0.00933	0.00802	0.00735	0.00604	0.00403	0.00266
568	0.00114	0.00157	0.00164	0.00174	0.00236	0.00363	0.0047	0.00593	0.00647	0.00657	0.00656	0.00792	0.00986	0.01147	0.01255	0.01472	0.01732	0.02	0.02226	0.0253	0.02658	0.02668	0.0283	0.02976	0.03194	0.03558	0.03915	0.04032	0.04145	0.04281	0.04272	0.04033	0.0388	0.03532	0.03275	0.03255	0.03224	0.03105	0.02878	0.02789	0.02533	0.02315	0.01924	0.01654	0.01484	0.01401	0.01222	0.0093	0.00721
569	0.00255	0.00322	0.00334	0.00351	0.00442	0.00616	0.00758	0.00919	0.00994	0.01015	0.01022	0.012	0.01447	0.01653	0.01793	0.02062	0.02383	0.0271	0.02983	0.03349	0.03513	0.03544	0.03746	0.03927	0.04196	0.04623	0.05043	0.05184	0.05328	0.05502	0.05514	0.05261	0.05108	0.04731	0.04455	0.04446	0.04416	0.04291	0.0404	0.03946	0.03655	0.03414	0.02949	0.02617	0.02413	0.02317	0.02092	0.01711	0.01434
570	0.00456	0.00547	0.00567	0.00594	0.00715	0.0094	0.0112	0.01322	0.0142	0.01454	0.01473	0.01698	0.02002	0.02256	0.02432	0.02756	0.03142	0.0353	0.03855	0.04286	0.0449	0.04547	0.04792	0.05009	0.05334	0.05825	0.06311	0.06477	0.06653	0.06869	0.06908	0.06646	0.06498	0.06099	0.05812	0.05817	0.0579	0.05665	0.05394	0.053	0.0498	0.04725	0.04192	0.03803	0.03571	0.03468	0.032	0.02735	0.02398
571	0.0072	0.00838	0.00866	0.00904	0.01058	0.01336	0.01556	0.018	0.01924	0.01975	0.02009	0.02284	0.02647	0.02951	0.03164	0.03545	0.03997	0.04448	0.04824	0.05319	0.05566	0.05651	0.05941	0.06195	0.06575	0.07129	0.07677	0.07868	0.08077	0.08335	0.08402	0.0814	0.08002	0.07593	0.07302	0.07323	0.07302	0.07181	0.06898	0.06809	0.06468	0.0621	0.05621	0.05182	0.0493	0.04826	0.04523	0.03984	0.036
572	0.0106	0.01207	0.01246	0.01298	0.01488	0.01823	0.02086	0.02376	0.0253	0.02601	0.02654	0.02984	0.03411	0.0377	0.04024	0.04466	0.04987	0.05505	0.05935	0.06497	0.0679	0.06909	0.07245	0.07538	0.07979	0.08596	0.09206	0.09423	0.09665	0.09966	0.10067	0.09809	0.09689	0.09276	0.08989	0.09031	0.09016	0.08904	0.08615	0.08534	0.0818	0.07927	0.07291	0.06806	0.0654	0.06442	0.06108	0.05505	0.05083
573	0.01434	0.01611	0.01662	0.01728	0.01954	0.02343	0.02646	0.02982	0.03165	0.03258	0.03332	0.03715	0.04203	0.04614	0.04907	0.05407	0.05994	0.06574	0.07054	0.07678	0.08017	0.08168	0.08548	0.08877	0.09374	0.10046	0.10713	0.10951	0.11226	0.11567	0.117	0.1145	0.11351	0.10941	0.10664	0.10726	0.10719	0.10619	0.10331	0.10261	0.099	0.09661	0.08992	0.08471	0.08199	0.08112	0.07757	0.07103	0.06657
574	0.01842	0.02047	0.02111	0.02192	0.02453	0.02895	0.03239	0.03618	0.03832	0.03948	0.04044	0.04478	0.05026	0.05489	0.05821	0.06374	0.07025	0.07664	0.08191	0.08875	0.09256	0.09442	0.09863	0.10226	0.10776	0.11499	0.12217	0.12479	0.12783	0.13163	0.13327	0.13089	0.13012	0.12609	0.12345	0.12429	0.1243	0.12344	0.12061	0.12002	0.11639	0.11422	0.10728	0.1018	0.09908	0.09832	0.09462	0.08771	0.0831
575	0.02209	0.02438	0.02513	0.02607	0.02898	0.03384	0.03761	0.04176	0.04416	0.04552	0.04666	0.05144	0.0574	0.06245	0.06608	0.07205	0.07906	0.08592	0.09156	0.09885	0.10302	0.10515	0.10968	0.11354	0.11946	0.12708	0.13465	0.13745	0.14074	0.14481	0.1467	0.14441	0.14382	0.13987	0.13736	0.13836	0.13845	0.13773	0.13496	0.13449	0.13088	0.12889	0.12182	0.11617	0.11349	0.11283	0.10907	0.10193	0.09728
576	0.02628	0.02884	0.02971	0.0308	0.03402	0.03935	0.04347	0.04801	0.05067	0.05225	0.05361	0.05885	0.06532	0.0708	0.07476	0.08119	0.08872	0.09607	0.10209	0.10984	0.11438	0.11679	0.12165	0.12577	0.13212	0.14013	0.14808	0.15104	0.15457	0.15892	0.16109	0.15893	0.15853	0.1547	0.15235	0.15353	0.1537	0.15313	0.15045	0.15012	0.14655	0.14482	0.13764	0.13185	0.12923	0.12872	0.1249	0.11759	0.11294
577	0.02996	0.03273	0.03371	0.03492	0.0384	0.04411	0.04851	0.05336	0.05626	0.05802	0.05956	0.06516	0.07204	0.07786	0.08208	0.08885	0.0968	0.10454	0.11084	0.11895	0.12376	0.12639	0.1315	0.1358	0.14248	0.15076	0.15898	0.16208	0.16576	0.17033	0.1727	0.17064	0.17042	0.1667	0.16449	0.16581	0.16606	0.1656	0.16304	0.1628	0.15929	0.15777	0.15056	0.14469	0.14217	0.14177	0.13794	0.13056	0.12594
578	0.03412	0.03712	0.03821	0.03956	0.04332	0.04944	0.05414	0.05932	0.06246	0.06442	0.06616	0.07216	0.07946	0.08565	0.09015	0.09729	0.10566	0.1138	0.1204	0.12888	0.13397	0.13685	0.14221	0.14668	0.15371	0.16228	0.17079	0.17399	0.17786	0.18266	0.18526	0.1833	0.18326	0.17966	0.17759	0.17907	0.17938	0.17906	0.17662	0.17651	0.17306	0.17179	0.16456	0.15862	0.15622	0.15595	0.15213	0.14469	0.14015
579	0.03828	0.04152	0.04272	0.04421	0.04824	0.05474	0.05973	0.06523	0.06862	0.07078	0.07271	0.07908	0.08679	0.09332	0.09807	0.10555	0.11432	0.12282	0.12968	0.13849	0.14385	0.14694	0.15251	0.15714	0.16448	0.17327	0.182	0.18535	0.18936	0.19431	0.19708	0.19523	0.19537	0.19186	0.18995	0.19157	0.19194	0.19174	0.18942	0.18938	0.18603	0.18498	0.17776	0.17179	0.16951	0.16937	0.16557	0.15814	0.15367
580	0.04244	0.04589	0.0472	0.04882	0.0531	0.05996	0.0652	0.07099	0.0746	0.07694	0.07906	0.08577	0.09383	0.10064	0.10562	0.1134	0.12249	0.1313	0.13837	0.14745	0.15303	0.15631	0.16205	0.16679	0.17437	0.18336	0.19225	0.19567	0.19979	0.20488	0.2078	0.20605	0.20635	0.20295	0.20117	0.2029	0.20334	0.20323	0.20103	0.2011	0.19781	0.19699	0.18983	0.18385	0.1817	0.18166	0.17791	0.17054	0.16617
581	0.0462	0.04983	0.05124	0.05297	0.05746	0.06462	0.07008	0.07611	0.07991	0.0824	0.08467	0.09166	0.10001	0.10707	0.11223	0.12024	0.1296	0.13866	0.14592	0.1552	0.16097	0.1644	0.17029	0.17512	0.18292	0.19203	0.20106	0.20457	0.2088	0.21399	0.21706	0.2154	0.21583	0.21252	0.21086	0.21271	0.21321	0.21322	0.21113	0.21127	0.20809	0.20746	0.20035	0.19439	0.19235	0.19242	0.18872	0.18142	0.17714
582	0.05009	0.05391	0.05542	0.05726	0.06196	0.06943	0.07511	0.08139	0.08539	0.08805	0.09048	0.09774	0.1064	0.1137	0.11905	0.12729	0.13691	0.14622	0.15365	0.16314	0.16908	0.17265	0.17866	0.18356	0.19155	0.20078	0.20993	0.21352	0.21782	0.22308	0.22626	0.22467	0.22525	0.22204	0.22048	0.22239	0.22293	0.22302	0.22102	0.22124	0.21811	0.21767	0.21062	0.20471	0.20277	0.20289	0.19925	0.19205	0.18788
583	0.05436	0.05836	0.05998	0.06196	0.06688	0.07466	0.08056	0.08708	0.09129	0.09412	0.09671	0.10426	0.11322	0.12078	0.12631	0.13477	0.14464	0.1542	0.16178	0.17146	0.17758	0.1813	0.18745	0.19244	0.20061	0.20997	0.21923	0.2229	0.22731	0.23266	0.23595	0.23446	0.23516	0.23205	0.23061	0.2326	0.23319	0.23338	0.23152	0.2318	0.22875	0.22852	0.22155	0.21569	0.21386	0.21405	0.2105	0.2034	0.19935
584	0.05835	0.06254	0.06426	0.06635	0.07148	0.07955	0.08566	0.09241	0.09681	0.09979	0.10253	0.11034	0.11957	0.12733	0.13301	0.14167	0.15177	0.16154	0.16926	0.1791	0.18536	0.18919	0.19542	0.20043	0.20876	0.21822	0.22757	0.23131	0.23577	0.2412	0.24461	0.24316	0.2439	0.24088	0.2395	0.24155	0.24219	0.24247	0.2407	0.24106	0.23806	0.23798	0.23109	0.22526	0.22357	0.2238	0.22032	0.21332	0.20936
585	0.06223	0.0666	0.06842	0.07061	0.07595	0.08431	0.09061	0.09758	0.10216	0.10529	0.10817	0.11621	0.1257	0.13367	0.13951	0.14835	0.15868	0.16866	0.17652	0.1865	0.1929	0.19686	0.20319	0.20823	0.21669	0.22625	0.2357	0.23954	0.24408	0.24959	0.2531	0.25168	0.2525	0.24952	0.24819	0.25031	0.25101	0.25138	0.2497	0.25012	0.24718	0.24726	0.24041	0.23462	0.23302	0.23328	0.22987	0.22299	0.21911
586	0.06537	0.06986	0.07175	0.07402	0.0795	0.08804	0.09448	0.10159	0.10629	0.10952	0.1125	0.12071	0.13035	0.13843	0.14436	0.15331	0.16375	0.17383	0.18174	0.19179	0.19825	0.20228	0.20864	0.21368	0.22222	0.23179	0.24125	0.24511	0.24967	0.25522	0.25878	0.25738	0.25825	0.25531	0.25403	0.2562	0.25692	0.25733	0.25575	0.25621	0.2533	0.25345	0.24668	0.24095	0.23945	0.23976	0.2364	0.22963	0.22581
587	0.06967	0.07433	0.07632	0.0787	0.08437	0.09317	0.09978	0.10711	0.11198	0.11534	0.11845	0.12686	0.13671	0.14498	0.15103	0.16012	0.17072	0.18094	0.18895	0.19909	0.20566	0.20978	0.21619	0.22124	0.22986	0.23946	0.24893	0.25287	0.25746	0.26301	0.26662	0.2653	0.26625	0.26337	0.26218	0.26441	0.26516	0.26565	0.26416	0.26465	0.26185	0.26214	0.25548	0.24984	0.24843	0.24878	0.24552	0.23889	0.23519
588	0.07286	0.07765	0.07971	0.08218	0.088	0.09699	0.10373	0.11121	0.1162	0.11966	0.12285	0.1314	0.1414	0.14978	0.15591	0.16509	0.17579	0.18611	0.19416	0.20435	0.21097	0.21512	0.22155	0.22656	0.23522	0.24484	0.25434	0.25832	0.26292	0.26847	0.27212	0.2708	0.27174	0.26888	0.26769	0.26995	0.27072	0.27126	0.26983	0.27038	0.2676	0.26798	0.26136	0.25575	0.25446	0.25482	0.25162	0.24509	0.2414
589	0.07634	0.08126	0.0834	0.08596	0.09193	0.10113	0.10801	0.11563	0.12076	0.12432	0.12761	0.13631	0.14649	0.15501	0.16123	0.1705	0.18132	0.19173	0.19983	0.21007	0.21677	0.221	0.22748	0.23248	0.24119	0.25082	0.26036	0.26443	0.26908	0.27466	0.27837	0.27707	0.27802	0.27517	0.274	0.27635	0.27715	0.27775	0.27641	0.27696	0.27422	0.27471	0.26815	0.26262	0.26139	0.26175	0.25861	0.25222	0.24859
590	0.0805	0.08556	0.08779	0.09044	0.09657	0.10598	0.11299	0.12078	0.12605	0.12972	0.13312	0.142	0.15233	0.16097	0.16727	0.17664	0.18755	0.19805	0.20621	0.21649	0.22326	0.22754	0.23402	0.23901	0.24778	0.25738	0.26688	0.27096	0.2756	0.28115	0.28487	0.28364	0.28464	0.28186	0.28078	0.28314	0.28396	0.28458	0.28331	0.2839	0.28123	0.2818	0.27537	0.2699	0.26876	0.26915	0.26608	0.25984	0.2563
591	0.08488	0.09009	0.09241	0.09515	0.10143	0.11103	0.11819	0.12613	0.13153	0.13533	0.13886	0.14789	0.15838	0.16713	0.17351	0.18296	0.19398	0.20458	0.21276	0.2231	0.22992	0.23426	0.24075	0.24575	0.25457	0.26416	0.27361	0.27766	0.28229	0.28782	0.29154	0.2904	0.29151	0.28886	0.28787	0.29023	0.29105	0.29172	0.29053	0.29116	0.28857	0.28924	0.28296	0.27759	0.27653	0.277	0.274	0.2679	0.26451
592	0.0881	0.09342	0.0958	0.09861	0.10499	0.11475	0.12201	0.13006	0.13556	0.13944	0.14307	0.15223	0.16283	0.17165	0.17809	0.18762	0.19871	0.2094	0.21762	0.22801	0.23487	0.23923	0.24574	0.25075	0.25962	0.2692	0.27864	0.28264	0.28727	0.29278	0.29652	0.29542	0.29663	0.29407	0.29316	0.29553	0.29636	0.29708	0.29593	0.29661	0.29407	0.29484	0.28862	0.28331	0.28234	0.28287	0.27991	0.27389	0.27058
593	0.09071	0.09611	0.09854	0.10138	0.10783	0.11768	0.12499	0.13311	0.13867	0.1426	0.14627	0.1555	0.16614	0.17495	0.1814	0.19094	0.20203	0.21273	0.22092	0.23127	0.23811	0.24246	0.24891	0.25388	0.26274	0.27225	0.2816	0.28558	0.29015	0.29559	0.29931	0.29823	0.29945	0.29689	0.296	0.29835	0.29918	0.29989	0.29879	0.29945	0.29695	0.29775	0.29158	0.2863	0.28538	0.28592	0.283	0.27707	0.27381
594	0.09385	0.09935	0.10184	0.10475	0.1113	0.12129	0.12867	0.13689	0.14255	0.14656	0.1503	0.15963	0.17036	0.17926	0.18576	0.19535	0.20649	0.21724	0.22545	0.2358	0.24269	0.24708	0.25356	0.2585	0.26739	0.27689	0.28622	0.29021	0.29477	0.30023	0.30397	0.30292	0.30418	0.30165	0.30082	0.30319	0.30404	0.30476	0.30371	0.30439	0.30194	0.30281	0.2967	0.29149	0.29062	0.29114	0.28829	0.28247	0.27926
595	0.09647	0.10204	0.10457	0.10752	0.11414	0.12421	0.13164	0.13993	0.14565	0.1497	0.15348	0.16286	0.17362	0.18252	0.18904	0.19864	0.20977	0.22051	0.22869	0.23901	0.24588	0.25026	0.25669	0.26158	0.27043	0.27987	0.28911	0.29306	0.29757	0.30296	0.30665	0.30561	0.3069	0.3044	0.30359	0.30593	0.30678	0.30748	0.30645	0.30711	0.3047	0.30559	0.29956	0.2944	0.29354	0.29407	0.29127	0.28555	0.2824
596	0.09917	0.10483	0.10741	0.11041	0.11711	0.12729	0.13479	0.14316	0.14897	0.15308	0.15692	0.16638	0.17722	0.18619	0.19276	0.20239	0.21358	0.22436	0.23257	0.24292	0.24982	0.25423	0.26067	0.26557	0.27445	0.28387	0.29311	0.29706	0.30159	0.30697	0.31068	0.30967	0.31101	0.30854	0.30779	0.31013	0.31101	0.31173	0.31075	0.31144	0.30906	0.31001	0.30404	0.29891	0.29812	0.29868	0.29588	0.29024	0.28713
597	0.10096	0.10665	0.10925	0.11228	0.11902	0.12925	0.13677	0.14517	0.151	0.15514	0.15901	0.1685	0.17935	0.18831	0.19487	0.20448	0.21563	0.2264	0.23457	0.24487	0.25175	0.25615	0.26255	0.26742	0.27626	0.28564	0.29481	0.29875	0.30323	0.30856	0.31226	0.31127	0.31261	0.31017	0.30939	0.31173	0.31259	0.31333	0.31237	0.31303	0.31068	0.31165	0.30574	0.30066	0.29988	0.30041	0.29765	0.29208	0.28901
598	0.10361	0.10938	0.11204	0.11512	0.12193	0.13225	0.13982	0.1483	0.1542	0.15839	0.1623	0.17183	0.18274	0.19176	0.19833	0.20795	0.21909	0.22988	0.23804	0.24832	0.25521	0.2596	0.266	0.27082	0.27964	0.28894	0.29808	0.30203	0.30651	0.31177	0.31543	0.31448	0.31583	0.3134	0.31265	0.31499	0.31587	0.3166	0.31565	0.31632	0.31398	0.315	0.30911	0.30411	0.30335	0.30385	0.30115	0.29567	0.29266
599	0.10675	0.1126	0.11531	0.11844	0.12535	0.13578	0.14342	0.15198	0.15795	0.1622	0.16618	0.17579	0.18676	0.1958	0.2024	0.21205	0.22322	0.23403	0.24217	0.25243	0.25931	0.26373	0.27009	0.27488	0.2837	0.29297	0.30204	0.30596	0.31041	0.31565	0.31932	0.31837	0.31974	0.31734	0.31661	0.31894	0.31981	0.32056	0.31966	0.32034	0.31802	0.31909	0.31328	0.3083	0.30758	0.30811	0.30544	0.30005	0.29709
600	0.10821	0.1141	0.11683	0.11998	0.12691	0.13739	0.14507	0.15365	0.15966	0.16393	0.16792	0.17755	0.18854	0.19758	0.20419	0.21384	0.22501	0.23583	0.24395	0.2542	0.26106	0.26548	0.27183	0.27658	0.2854	0.29466	0.3037	0.3076	0.31202	0.31727	0.32094	0.31997	0.32136	0.31896	0.31823	0.32055	0.32143	0.32217	0.32127	0.32195	0.31967	0.32073	0.31495	0.31	0.30929	0.30983	0.30716	0.30181	0.29885
601	0.11019	0.11613	0.1189	0.12206	0.12905	0.13958	0.14727	0.15589	0.16192	0.16622	0.17022	0.17987	0.19088	0.1999	0.20648	0.21611	0.22726	0.23806	0.24615	0.25634	0.26318	0.26757	0.27386	0.27855	0.28733	0.29653	0.30553	0.30942	0.31381	0.31902	0.32266	0.32168	0.32304	0.32062	0.31988	0.32216	0.32305	0.32381	0.32295	0.32361	0.32131	0.32237	0.31662	0.31168	0.31102	0.31152	0.30888	0.3036	0.30064
602	0.11311	0.11913	0.12195	0.12516	0.13222	0.14285	0.15059	0.15928	0.16537	0.16972	0.17377	0.18348	0.19452	0.20355	0.21015	0.21979	0.23095	0.24175	0.24983	0.26	0.26683	0.27121	0.27747	0.28213	0.2909	0.30006	0.30901	0.31291	0.31727	0.32244	0.32607	0.3251	0.32646	0.32405	0.32332	0.32562	0.32652	0.32728	0.32646	0.32712	0.32486	0.32595	0.32023	0.31533	0.31472	0.31523	0.31261	0.30741	0.30447
603	0.11668	0.12279	0.12567	0.12895	0.1361	0.14686	0.15469	0.16347	0.16965	0.17405	0.17817	0.18796	0.19907	0.20816	0.21479	0.22446	0.23565	0.24648	0.25455	0.26471	0.27155	0.27594	0.28221	0.28682	0.29558	0.30472	0.31363	0.31752	0.32188	0.32702	0.33065	0.3297	0.33108	0.32871	0.328	0.3303	0.33122	0.33199	0.3312	0.33188	0.32966	0.3308	0.32514	0.32033	0.31976	0.32027	0.31771	0.3126	0.30971
604	0.12039	0.1266	0.12955	0.13288	0.14013	0.15102	0.15892	0.16778	0.17403	0.1785	0.18266	0.1925	0.20366	0.21278	0.21942	0.22907	0.24026	0.25109	0.25914	0.26927	0.27609	0.28046	0.28666	0.29121	0.29993	0.30901	0.31786	0.32176	0.32609	0.33118	0.33479	0.33384	0.33519	0.33285	0.33212	0.33441	0.33532	0.33611	0.33534	0.33605	0.33383	0.33501	0.32942	0.32467	0.32413	0.32463	0.3221	0.31709	0.31424
605	0.12323	0.12952	0.13251	0.13589	0.14322	0.1542	0.16214	0.17107	0.17739	0.1819	0.18611	0.19599	0.20722	0.21635	0.223	0.23266	0.24385	0.2547	0.26274	0.27284	0.27965	0.28402	0.2902	0.29471	0.30342	0.31247	0.32128	0.32519	0.3295	0.33456	0.33817	0.33719	0.33856	0.33621	0.33549	0.33775	0.33868	0.33948	0.33874	0.33944	0.33722	0.33841	0.33286	0.32815	0.32763	0.32811	0.32562	0.32067	0.31784
606	0.12685	0.13322	0.13626	0.13969	0.14709	0.15817	0.16617	0.17515	0.18155	0.18608	0.1903	0.20021	0.21145	0.22058	0.22721	0.23684	0.24797	0.25878	0.26676	0.27677	0.28354	0.28786	0.29396	0.29836	0.30701	0.31598	0.32468	0.32859	0.33286	0.33783	0.34139	0.3404	0.3417	0.33931	0.33855	0.34082	0.34174	0.3425	0.34178	0.34247	0.34027	0.34143	0.33594	0.3313	0.3308	0.33122	0.32879	0.32395	0.32111
607	0.13062	0.13708	0.14018	0.14364	0.15113	0.16232	0.17036	0.17939	0.18584	0.19042	0.19468	0.20463	0.21588	0.22499	0.23161	0.24121	0.25233	0.26313	0.27106	0.28101	0.28774	0.29202	0.29807	0.30241	0.31099	0.3199	0.32852	0.3324	0.33664	0.34157	0.34509	0.34409	0.34539	0.34301	0.34227	0.34451	0.34544	0.34623	0.34556	0.34623	0.34407	0.34525	0.3398	0.33521	0.33477	0.33518	0.3328	0.32803	0.32523
608	0.13369	0.14023	0.14336	0.14686	0.1544	0.16566	0.17373	0.18281	0.18931	0.1939	0.19817	0.20812	0.21938	0.22847	0.23504	0.2446	0.25567	0.26643	0.27429	0.28416	0.29083	0.29505	0.30099	0.30523	0.31375	0.32259	0.33114	0.335	0.33915	0.34397	0.34745	0.34643	0.34771	0.3453	0.3445	0.34672	0.34764	0.34841	0.34773	0.34838	0.34621	0.34738	0.34197	0.33743	0.337	0.33737	0.33498	0.33031	0.32749
609	0.13905	0.1457	0.14892	0.15249	0.16014	0.17153	0.17966	0.18883	0.19541	0.20006	0.20436	0.21436	0.22565	0.23474	0.2413	0.2508	0.26181	0.27255	0.28036	0.29013	0.29676	0.30093	0.3068	0.31094	0.3194	0.32811	0.33655	0.34041	0.34452	0.34923	0.35266	0.35162	0.35286	0.35045	0.34964	0.35182	0.35275	0.35352	0.35286	0.35349	0.35133	0.35252	0.34718	0.34271	0.34231	0.34265	0.34033	0.33578	0.33298
610	0.14421	0.15098	0.15426	0.15789	0.16565	0.17716	0.18536	0.19461	0.20129	0.20598	0.21032	0.22033	0.23166	0.24077	0.24731	0.25678	0.26772	0.27842	0.28617	0.29585	0.30242	0.30656	0.31233	0.31636	0.32473	0.33335	0.34168	0.34555	0.34959	0.35418	0.35754	0.35649	0.35773	0.35531	0.35448	0.35665	0.35755	0.35827	0.35762	0.35826	0.35609	0.35728	0.35203	0.34767	0.34724	0.34752	0.34526	0.34084	0.33808
611	0.14836	0.1552	0.15853	0.16218	0.16999	0.18159	0.18981	0.19909	0.2058	0.21051	0.21487	0.2249	0.2362	0.24523	0.25173	0.26116	0.27206	0.28271	0.29038	0.29997	0.30647	0.31055	0.31623	0.32017	0.32849	0.33705	0.34527	0.34907	0.35305	0.35758	0.36091	0.35984	0.36106	0.35863	0.3578	0.35993	0.36084	0.36156	0.36097	0.36158	0.35945	0.36064	0.35542	0.35108	0.35072	0.35101	0.34877	0.34442	0.34168
612	0.15284	0.15977	0.16315	0.16685	0.17474	0.18642	0.19466	0.20398	0.21075	0.2155	0.21988	0.22992	0.24124	0.25021	0.25669	0.26608	0.27693	0.28754	0.29515	0.30466	0.31111	0.31514	0.32074	0.32459	0.33285	0.34133	0.34945	0.35324	0.35716	0.36164	0.36494	0.36385	0.36504	0.36261	0.36175	0.36384	0.36475	0.36548	0.3649	0.36551	0.36337	0.36458	0.3594	0.35512	0.3548	0.35503	0.35284	0.34859	0.34584
613	0.15733	0.16434	0.16778	0.17151	0.17946	0.19123	0.1995	0.20887	0.21568	0.22043	0.22482	0.23485	0.24615	0.25512	0.26153	0.27084	0.28159	0.29216	0.29969	0.3091	0.31547	0.31942	0.32493	0.32869	0.33685	0.34522	0.35324	0.357	0.36086	0.36521	0.36844	0.36735	0.3685	0.36606	0.36518	0.36725	0.36815	0.36887	0.36829	0.36887	0.36675	0.36796	0.36283	0.35863	0.35829	0.35851	0.35635	0.35218	0.34946
614	0.16157	0.16865	0.17213	0.17588	0.18388	0.19572	0.20399	0.21338	0.22023	0.22499	0.22936	0.23938	0.25065	0.25952	0.26588	0.27513	0.28581	0.29632	0.30376	0.31306	0.31934	0.32323	0.32862	0.33228	0.34036	0.34865	0.35655	0.36025	0.36404	0.3683	0.37148	0.37035	0.37147	0.36902	0.36811	0.37014	0.37103	0.37173	0.37116	0.37173	0.36962	0.37081	0.36572	0.36157	0.36127	0.36145	0.35931	0.35521	0.35249
615	0.16688	0.17404	0.17756	0.18136	0.18942	0.20132	0.2096	0.21902	0.22591	0.2307	0.23509	0.24511	0.25634	0.26517	0.27148	0.28066	0.29123	0.30165	0.309	0.31819	0.32439	0.32824	0.33353	0.33709	0.34508	0.35326	0.36104	0.36472	0.36843	0.3726	0.37572	0.3746	0.37569	0.37324	0.37233	0.37433	0.3752	0.37587	0.37534	0.37589	0.37379	0.37499	0.36998	0.36588	0.3656	0.36575	0.36367	0.35967	0.35697
616	0.17031	0.17751	0.18107	0.18487	0.19296	0.20487	0.21313	0.22256	0.22947	0.23424	0.2386	0.24855	0.25973	0.2685	0.27475	0.28381	0.29427	0.30461	0.31187	0.32091	0.32705	0.3308	0.33601	0.33947	0.34736	0.35541	0.36306	0.36674	0.37041	0.37446	0.37751	0.37635	0.3774	0.37489	0.37394	0.37591	0.37676	0.37742	0.37687	0.37737	0.37528	0.37642	0.37143	0.36738	0.36709	0.36718	0.36512	0.3612	0.35848
617	0.17475	0.182	0.1856	0.18943	0.19754	0.20949	0.21776	0.22718	0.23411	0.23887	0.24322	0.25314	0.26427	0.27296	0.27914	0.28811	0.29848	0.30873	0.31588	0.32482	0.33087	0.33456	0.33967	0.34303	0.35082	0.35876	0.36629	0.36996	0.37355	0.37752	0.38052	0.37934	0.38036	0.37787	0.37691	0.37884	0.37968	0.38031	0.37979	0.38029	0.37818	0.37933	0.37442	0.37044	0.37014	0.37023	0.36819	0.36435	0.36165
618	0.17828	0.18558	0.18919	0.19301	0.20116	0.21314	0.22139	0.23082	0.23774	0.2425	0.24685	0.25673	0.26781	0.27641	0.28254	0.29145	0.30175	0.31194	0.31901	0.32784	0.33382	0.33745	0.34247	0.34576	0.3535	0.36137	0.36881	0.37241	0.37594	0.37984	0.38278	0.38158	0.38259	0.38008	0.3791	0.38099	0.38182	0.38244	0.38192	0.38239	0.38029	0.38142	0.37652	0.37257	0.37228	0.37232	0.37031	0.36653	0.36383
619	0.18225	0.1896	0.19324	0.19708	0.20524	0.21723	0.22546	0.23488	0.24183	0.24658	0.25091	0.26075	0.27178	0.28031	0.28637	0.2952	0.3054	0.31551	0.32251	0.33124	0.33715	0.34071	0.34564	0.34886	0.35649	0.36428	0.37162	0.37517	0.37863	0.38246	0.38536	0.38417	0.38515	0.38267	0.3817	0.38355	0.38437	0.38499	0.38446	0.38494	0.38287	0.384	0.37916	0.37527	0.375	0.37506	0.37307	0.36933	0.36666
620	0.18572	0.19309	0.19677	0.20063	0.2088	0.22081	0.22904	0.23846	0.24541	0.25015	0.25447	0.26426	0.27525	0.28376	0.28978	0.29852	0.30861	0.31864	0.32556	0.33422	0.34008	0.34358	0.34847	0.35163	0.35917	0.36685	0.3741	0.37766	0.3811	0.38485	0.3877	0.38651	0.38746	0.38498	0.38399	0.38584	0.38667	0.38727	0.38675	0.3872	0.38515	0.38627	0.38149	0.37764	0.37738	0.3774	0.37545	0.37178	0.36913
621	0.18873	0.19613	0.19983	0.20371	0.21189	0.22392	0.23215	0.24157	0.24854	0.25326	0.25758	0.26735	0.27831	0.28678	0.29277	0.30146	0.31148	0.32146	0.32832	0.3369	0.34271	0.34619	0.35103	0.35413	0.36162	0.36925	0.37643	0.37996	0.38336	0.38706	0.38987	0.38868	0.38963	0.38715	0.38613	0.38798	0.3888	0.38938	0.38886	0.3893	0.38726	0.38837	0.38361	0.37982	0.37955	0.37953	0.37762	0.374	0.37135
622	0.19108	0.19849	0.20218	0.20605	0.21423	0.22623	0.23439	0.24377	0.25071	0.25541	0.25968	0.26937	0.28025	0.28863	0.29453	0.30313	0.31304	0.32294	0.32972	0.33818	0.3439	0.34732	0.35207	0.35508	0.36248	0.37003	0.37713	0.38061	0.38397	0.3876	0.39037	0.38916	0.39008	0.38758	0.38653	0.38832	0.38913	0.3897	0.38919	0.38961	0.38755	0.38864	0.38393	0.38016	0.37987	0.37984	0.37795	0.37435	0.3717
623	0.19414	0.20157	0.20529	0.20917	0.21736	0.22937	0.23753	0.24691	0.25386	0.25854	0.26278	0.27241	0.28325	0.29159	0.29746	0.30599	0.3158	0.32563	0.33234	0.34073	0.34638	0.34975	0.35444	0.35736	0.36469	0.37215	0.37916	0.38265	0.38597	0.38951	0.39223	0.391	0.39188	0.38936	0.3883	0.39006	0.39086	0.3914	0.39087	0.39127	0.38921	0.39025	0.38557	0.38186	0.38156	0.38149	0.3796	0.37608	0.37342
624	0.1952	0.20261	0.20632	0.21016	0.21831	0.23027	0.23837	0.2477	0.25462	0.25925	0.26344	0.27299	0.28375	0.29202	0.29781	0.30624	0.31596	0.32572	0.33235	0.34062	0.34621	0.34951	0.35412	0.35701	0.36427	0.37164	0.37858	0.38206	0.38531	0.38876	0.39142	0.39019	0.39107	0.38853	0.38745	0.38917	0.38996	0.39046	0.38992	0.3903	0.38822	0.38926	0.38459	0.38089	0.38057	0.38047	0.37857	0.37506	0.37243
625	0.19735	0.20478	0.20849	0.21232	0.22046	0.23241	0.24049	0.24979	0.25669	0.26132	0.2655	0.27502	0.2857	0.2939	0.29964	0.30803	0.3177	0.32739	0.33397	0.3422	0.34774	0.351	0.35556	0.35841	0.3656	0.37295	0.37983	0.38325	0.38647	0.38992	0.39257	0.39132	0.39215	0.38962	0.38854	0.39027	0.39106	0.39156	0.39103	0.39141	0.38937	0.39038	0.38573	0.38205	0.38176	0.38167	0.37978	0.3763	0.37367
626	0.19833	0.20575	0.20946	0.21328	0.22141	0.23334	0.2414	0.25068	0.25756	0.26217	0.26632	0.27582	0.28649	0.29463	0.30034	0.30871	0.31836	0.32801	0.33454	0.34272	0.34822	0.35148	0.35601	0.35884	0.36603	0.37333	0.38019	0.38358	0.38677	0.39021	0.39282	0.39157	0.39242	0.38988	0.3888	0.3905	0.39129	0.39178	0.39126	0.39162	0.38958	0.39059	0.38593	0.38225	0.38197	0.38189	0.37999	0.37652	0.37386
627	0.19935	0.20677	0.21046	0.21426	0.22236	0.23425	0.24227	0.25152	0.25838	0.26295	0.26707	0.27652	0.2871	0.29519	0.30087	0.30918	0.31873	0.32832	0.33482	0.34292	0.34839	0.35159	0.35609	0.35888	0.36599	0.37325	0.38004	0.38342	0.38657	0.38996	0.39254	0.39129	0.39211	0.38956	0.38847	0.39015	0.39092	0.39139	0.39084	0.39121	0.38916	0.39015	0.38551	0.38184	0.38154	0.38142	0.37955	0.37609	0.37346
628	0.19966	0.20708	0.21075	0.21452	0.2226	0.23446	0.24245	0.25166	0.2585	0.26306	0.26717	0.27659	0.28715	0.29516	0.30081	0.30911	0.31865	0.3282	0.33469	0.34278	0.34821	0.35139	0.35585	0.35862	0.36573	0.37299	0.37976	0.38309	0.38622	0.38962	0.39221	0.39095	0.39177	0.38923	0.38814	0.38982	0.39059	0.39106	0.39053	0.3909	0.38886	0.38983	0.38521	0.38155	0.38127	0.38116	0.37929	0.37584	0.37319
629	0.20049	0.20789	0.21154	0.21529	0.22332	0.23511	0.24306	0.25222	0.25902	0.26353	0.2676	0.27694	0.28741	0.29535	0.30093	0.30914	0.3186	0.32808	0.33452	0.34251	0.34788	0.351	0.35539	0.35812	0.36517	0.37236	0.37906	0.38236	0.38545	0.38877	0.39133	0.39004	0.39084	0.38832	0.38722	0.38885	0.38961	0.39004	0.38949	0.38986	0.38782	0.38877	0.38416	0.38053	0.38022	0.38011	0.37822	0.3748	0.37218
630	0.20288	0.21029	0.21398	0.21775	0.2258	0.23761	0.24554	0.25471	0.26152	0.26605	0.27011	0.2794	0.28986	0.29782	0.3034	0.31157	0.32097	0.33042	0.3368	0.34476	0.35011	0.35322	0.35762	0.36032	0.36731	0.37444	0.38112	0.38445	0.38755	0.39084	0.39337	0.39211	0.3929	0.39037	0.38927	0.39089	0.39166	0.39212	0.39158	0.39192	0.3899	0.39087	0.38629	0.38268	0.38238	0.38225	0.3804	0.37701	0.3744
631	0.20462	0.21202	0.21573	0.21953	0.22759	0.23941	0.24735	0.25653	0.26336	0.26787	0.27193	0.28122	0.29166	0.29964	0.30523	0.31338	0.32274	0.33215	0.33852	0.34644	0.3518	0.35493	0.35933	0.36202	0.36898	0.37609	0.38274	0.3861	0.3892	0.39249	0.395	0.39376	0.39454	0.39201	0.3909	0.39255	0.39333	0.39379	0.39325	0.3936	0.39158	0.39254	0.388	0.38443	0.38413	0.38399	0.38217	0.37882	0.3762
632	0.20608	0.21349	0.21719	0.22098	0.22902	0.24081	0.24873	0.25787	0.26468	0.26919	0.27322	0.28245	0.29286	0.30079	0.30633	0.31442	0.32371	0.33307	0.3394	0.34728	0.35258	0.35567	0.36002	0.36265	0.36957	0.37664	0.38325	0.38658	0.38965	0.3929	0.39537	0.39412	0.39489	0.39237	0.39125	0.39285	0.39361	0.39405	0.3935	0.39384	0.39182	0.39274	0.38824	0.38469	0.38438	0.3842	0.38239	0.37907	0.37647
633	0.20749	0.21489	0.21857	0.22232	0.23032	0.24206	0.24991	0.25902	0.26578	0.27025	0.27424	0.2834	0.29373	0.30154	0.30701	0.31502	0.32422	0.33353	0.33979	0.34757	0.35279	0.35581	0.36008	0.36266	0.36952	0.37652	0.38304	0.38631	0.38932	0.3925	0.39494	0.39368	0.39444	0.39194	0.39079	0.39236	0.39309	0.39353	0.39298	0.3933	0.39127	0.3922	0.38771	0.38418	0.38386	0.3837	0.38189	0.37858	0.376
634	0.20977	0.21717	0.22087	0.22462	0.23262	0.24435	0.25219	0.26128	0.26804	0.27249	0.27646	0.28559	0.29587	0.30366	0.30911	0.31708	0.32622	0.33546	0.34167	0.3494	0.35458	0.35759	0.36183	0.36439	0.3712	0.37814	0.38461	0.38787	0.39087	0.39403	0.39645	0.39517	0.3959	0.39338	0.39225	0.39383	0.39458	0.395	0.39446	0.39476	0.39276	0.39367	0.3892	0.3857	0.38538	0.38521	0.38341	0.38013	0.37755
635	0.21197	0.21937	0.22307	0.22681	0.2348	0.2465	0.2543	0.26335	0.2701	0.2745	0.27845	0.28751	0.29772	0.30546	0.31084	0.31873	0.32778	0.33694	0.34308	0.35072	0.35587	0.35882	0.363	0.36551	0.37224	0.37911	0.38553	0.38879	0.39174	0.39483	0.39722	0.39593	0.39664	0.39411	0.39298	0.39453	0.39527	0.39568	0.39512	0.39542	0.39341	0.39431	0.38987	0.38639	0.38605	0.38587	0.38408	0.38083	0.37826
636	0.21501	0.22242	0.22612	0.22985	0.23783	0.24949	0.25724	0.26625	0.27298	0.27736	0.28126	0.29025	0.30039	0.30804	0.31335	0.32114	0.33008	0.33916	0.34524	0.35277	0.35783	0.36072	0.36483	0.36726	0.37391	0.38072	0.38704	0.39027	0.39317	0.39619	0.39853	0.39724	0.39792	0.3954	0.39422	0.39575	0.39648	0.39687	0.39631	0.39661	0.39458	0.39546	0.39107	0.38763	0.38728	0.38706	0.38531	0.38212	0.37955
637	0.21818	0.22559	0.22929	0.23301	0.24096	0.25259	0.2603	0.26926	0.27597	0.28031	0.28416	0.29308	0.30312	0.31067	0.31591	0.32362	0.33246	0.34145	0.34744	0.35488	0.35987	0.36268	0.36671	0.36907	0.37565	0.38237	0.38861	0.3918	0.39465	0.39762	0.3999	0.39861	0.39927	0.39673	0.39555	0.39705	0.39777	0.39813	0.39757	0.39786	0.39586	0.39671	0.39234	0.38894	0.38863	0.38838	0.38664	0.38348	0.3809
638	0.22221	0.22964	0.23335	0.23706	0.24499	0.25662	0.26427	0.27321	0.27989	0.28421	0.28803	0.29689	0.30685	0.31431	0.31948	0.3271	0.33583	0.34472	0.35064	0.35797	0.36289	0.36564	0.36957	0.37187	0.37836	0.38499	0.39113	0.39431	0.39709	0.39996	0.40221	0.40091	0.40156	0.39903	0.39784	0.3993	0.4	0.40037	0.39981	0.40011	0.39808	0.39894	0.3946	0.39125	0.39092	0.39067	0.38894	0.38583	0.38329
639	0.22545	0.23289	0.23659	0.24025	0.24816	0.25973	0.26729	0.27616	0.2828	0.2871	0.29088	0.29965	0.30951	0.31681	0.32188	0.32939	0.338	0.34681	0.35261	0.35984	0.36465	0.36731	0.37114	0.37337	0.37979	0.38633	0.39233	0.39543	0.39815	0.40097	0.40319	0.40186	0.40246	0.39994	0.39873	0.40016	0.40083	0.40119	0.40065	0.40091	0.39891	0.39975	0.39543	0.39209	0.39177	0.39154	0.38982	0.38673	0.3842
640	0.22892	0.23633	0.24003	0.24368	0.25155	0.26306	0.27056	0.27936	0.28597	0.29019	0.29391	0.30257	0.31232	0.31954	0.32451	0.33188	0.34034	0.34901	0.35471	0.36181	0.36652	0.36912	0.37285	0.37501	0.38131	0.38773	0.39364	0.39673	0.39938	0.40211	0.40425	0.4029	0.40347	0.40092	0.39966	0.40107	0.40173	0.40205	0.40149	0.40173	0.39971	0.40051	0.39624	0.39295	0.39261	0.3923	0.39061	0.38758	0.38504
641	0.2334	0.24083	0.24453	0.24817	0.25601	0.26752	0.27496	0.28372	0.29031	0.29449	0.29815	0.30673	0.31637	0.32349	0.32837	0.33564	0.34396	0.35252	0.35812	0.36508	0.36971	0.37222	0.37586	0.37791	0.3841	0.39045	0.39624	0.3993	0.4019	0.40454	0.40662	0.40525	0.40576	0.40318	0.4019	0.40326	0.40391	0.4042	0.40362	0.40384	0.40185	0.40258	0.39834	0.39511	0.39475	0.3944	0.39275	0.38975	0.38721
642	0.23697	0.2444	0.24809	0.25168	0.25947	0.27091	0.27827	0.28696	0.2935	0.2976	0.30118	0.30963	0.31914	0.3261	0.33088	0.33802	0.3462	0.35463	0.36013	0.36694	0.37146	0.37386	0.37739	0.37934	0.38541	0.39167	0.39736	0.40037	0.40289	0.40544	0.40744	0.40605	0.40651	0.40393	0.40262	0.40393	0.40456	0.40483	0.40424	0.40445	0.40244	0.40315	0.39893	0.39572	0.39535	0.39499	0.39333	0.39038	0.38782
643	0.24148	0.2489	0.25259	0.25616	0.2639	0.27528	0.28257	0.2912	0.29771	0.30174	0.30523	0.31355	0.32296	0.3298	0.33448	0.34149	0.34948	0.35779	0.36317	0.36984	0.37424	0.37656	0.37997	0.38182	0.38778	0.39392	0.3995	0.40248	0.40494	0.40736	0.40929	0.40789	0.40831	0.4057	0.40435	0.40562	0.40623	0.40646	0.40587	0.40604	0.40402	0.4047	0.40053	0.39735	0.39696	0.39656	0.39493	0.39202	0.38946
644	0.24375	0.25114	0.25481	0.25834	0.26603	0.27734	0.28457	0.29313	0.29959	0.30355	0.30697	0.31519	0.32449	0.33124	0.33583	0.34274	0.35063	0.35886	0.36414	0.37072	0.37503	0.37728	0.38061	0.38241	0.38829	0.39435	0.39985	0.40281	0.40522	0.40759	0.40947	0.40804	0.40843	0.4058	0.40443	0.40568	0.40628	0.4065	0.40591	0.40605	0.40403	0.40468	0.40051	0.39736	0.39698	0.39654	0.39491	0.39203	0.38945
645	0.24724	0.25461	0.25826	0.26174	0.26938	0.2806	0.28772	0.2962	0.3026	0.30649	0.30983	0.3179	0.32707	0.3337	0.3382	0.34495	0.35267	0.36074	0.36591	0.37234	0.37657	0.37873	0.38198	0.38367	0.38942	0.39537	0.40075	0.40368	0.40603	0.4083	0.41012	0.40867	0.40901	0.40637	0.40497	0.40618	0.40676	0.40695	0.40634	0.40646	0.40444	0.40503	0.40091	0.3978	0.39739	0.39692	0.39531	0.39246	0.38989
646	0.25025	0.25758	0.26122	0.26465	0.27221	0.28335	0.2904	0.29879	0.30513	0.30895	0.31218	0.32013	0.32915	0.33565	0.34006	0.34669	0.35424	0.36218	0.36725	0.37355	0.37768	0.37974	0.38288	0.38449	0.39013	0.396	0.40127	0.40417	0.40647	0.40865	0.41038	0.40893	0.40922	0.40655	0.40511	0.40629	0.40684	0.40699	0.40635	0.40646	0.40443	0.40498	0.40089	0.39781	0.39738	0.39687	0.39528	0.39247	0.38988
647	0.25232	0.25963	0.26324	0.26663	0.27415	0.28524	0.29222	0.30055	0.30683	0.31058	0.31374	0.32157	0.3305	0.3369	0.34122	0.34775	0.3552	0.36305	0.36802	0.3742	0.37822	0.38023	0.38329	0.38484	0.39039	0.39617	0.40138	0.40423	0.40647	0.4086	0.41027	0.40879	0.40904	0.40633	0.40484	0.40599	0.40653	0.40666	0.40601	0.40609	0.40405	0.40456	0.40045	0.39738	0.39694	0.39641	0.3948	0.39199	0.38938
648	0.25403	0.2613	0.26486	0.26817	0.27561	0.2866	0.29347	0.30169	0.30789	0.31152	0.31458	0.32229	0.33105	0.33727	0.34146	0.34785	0.35515	0.36286	0.36773	0.37377	0.37768	0.37955	0.38248	0.38394	0.38938	0.39506	0.40014	0.40296	0.40509	0.40712	0.40872	0.4072	0.40738	0.40463	0.40311	0.4042	0.40474	0.40483	0.40414	0.4042	0.40214	0.40259	0.39848	0.39543	0.39497	0.39441	0.39279	0.39	0.38735
649	0.25485	0.26209	0.26562	0.26887	0.27627	0.28718	0.29399	0.30215	0.30827	0.31185	0.31485	0.32246	0.33113	0.33725	0.34137	0.34768	0.35489	0.36251	0.36731	0.37325	0.37708	0.3789	0.38177	0.38318	0.38854	0.39416	0.39918	0.40196	0.40406	0.40605	0.40761	0.40604	0.40619	0.40343	0.40188	0.40292	0.40343	0.40352	0.40281	0.40285	0.40077	0.40118	0.39707	0.39403	0.39354	0.39296	0.39134	0.38855	0.38589
650	0.25629	0.26351	0.26701	0.27022	0.27758	0.28844	0.29519	0.30329	0.30937	0.31291	0.31587	0.3234	0.33201	0.33804	0.3421	0.34833	0.35547	0.36304	0.36778	0.37366	0.37744	0.3792	0.38202	0.38339	0.3887	0.39428	0.39924	0.40199	0.40405	0.40601	0.40755	0.40596	0.40611	0.40335	0.40178	0.40279	0.40329	0.40336	0.40266	0.40269	0.40059	0.40099	0.3969	0.39386	0.39338	0.39278	0.39116	0.38838	0.38571
651	0.25759	0.26477	0.26825	0.27143	0.27874	0.28955	0.29625	0.30427	0.31031	0.31378	0.3167	0.32416	0.33269	0.33863	0.34263	0.3488	0.35584	0.36335	0.36802	0.37384	0.37753	0.37925	0.38202	0.38335	0.3886	0.39414	0.39906	0.40176	0.40379	0.40572	0.40723	0.40562	0.40574	0.40297	0.40137	0.40236	0.40286	0.40292	0.40221	0.40222	0.40013	0.40051	0.39642	0.3934	0.3929	0.39229	0.39068	0.38789	0.38522
652	0.25797	0.26512	0.26857	0.2717	0.27892	0.28964	0.29627	0.30421	0.3102	0.31361	0.31644	0.32381	0.33224	0.33808	0.34201	0.34809	0.35503	0.36243	0.36705	0.37278	0.37641	0.37807	0.38079	0.38207	0.38723	0.39272	0.39757	0.40025	0.40225	0.40412	0.40557	0.40396	0.40404	0.40125	0.39963	0.4006	0.40108	0.4011	0.40039	0.40037	0.39828	0.39861	0.39455	0.39152	0.391	0.39037	0.38876	0.38598	0.38329
653	0.25838	0.26551	0.26894	0.27202	0.27918	0.28984	0.29642	0.30433	0.31027	0.31363	0.31642	0.32372	0.33208	0.33787	0.34175	0.34776	0.35464	0.36201	0.36657	0.37223	0.37584	0.37744	0.38011	0.38137	0.3865	0.39192	0.39672	0.39939	0.40136	0.40316	0.40458	0.40297	0.40303	0.40021	0.39859	0.39953	0.40001	0.4	0.39927	0.39923	0.39714	0.39742	0.39335	0.39033	0.38981	0.38914	0.38751	0.38475	0.38205
654	0.26041	0.2675	0.27093	0.27399	0.28111	0.29172	0.29824	0.30611	0.31201	0.31533	0.31807	0.3253	0.33358	0.33932	0.34314	0.3491	0.35588	0.36316	0.36766	0.37325	0.3768	0.37837	0.381	0.38222	0.38728	0.39264	0.39738	0.40002	0.40196	0.40372	0.40509	0.40347	0.40353	0.40069	0.39906	0.39999	0.40047	0.40045	0.3997	0.39965	0.39755	0.39783	0.39377	0.39077	0.39023	0.38956	0.38794	0.38519	0.38249
655	0.25882	0.26586	0.26924	0.27223	0.27929	0.28981	0.29627	0.30406	0.3099	0.31313	0.31577	0.32289	0.33109	0.33675	0.34049	0.34636	0.35305	0.36028	0.36472	0.37022	0.37368	0.37519	0.37775	0.37894	0.38393	0.38925	0.39395	0.39656	0.39845	0.40017	0.4015	0.39982	0.39983	0.39696	0.39528	0.39616	0.39664	0.39658	0.39581	0.39573	0.39359	0.39383	0.38975	0.38675	0.38616	0.38546	0.38381	0.38105	0.37832
656	0.25806	0.26504	0.26838	0.27131	0.27831	0.28876	0.29516	0.30289	0.30864	0.31177	0.31431	0.32131	0.32942	0.33498	0.33866	0.34443	0.35102	0.35815	0.36253	0.36792	0.37131	0.37274	0.37524	0.37635	0.38126	0.38652	0.39116	0.39379	0.39563	0.3973	0.39856	0.39684	0.39678	0.39385	0.39209	0.39293	0.3934	0.3933	0.39249	0.39239	0.3902	0.39037	0.38627	0.38327	0.38264	0.38188	0.38023	0.37745	0.37466
657	0.25836	0.26531	0.26859	0.27146	0.27838	0.28876	0.29508	0.30271	0.30839	0.31144	0.31391	0.3208	0.32879	0.33422	0.33781	0.3435	0.34999	0.35703	0.36133	0.36663	0.36993	0.37128	0.37371	0.37476	0.37959	0.38481	0.3894	0.39199	0.39378	0.39539	0.39661	0.39486	0.39476	0.39178	0.38998	0.39078	0.39124	0.39111	0.39029	0.39015	0.38797	0.38807	0.38397	0.38095	0.38032	0.37952	0.37786	0.37508	0.37227
658	0.26	0.26692	0.27017	0.27298	0.27984	0.29015	0.2964	0.30394	0.30955	0.31253	0.31496	0.3218	0.32968	0.33497	0.33848	0.34409	0.3505	0.35746	0.36167	0.3669	0.37013	0.37142	0.37379	0.37482	0.37957	0.38474	0.38926	0.39177	0.39352	0.3951	0.39628	0.39452	0.3944	0.39142	0.38964	0.39041	0.39085	0.39072	0.38989	0.38975	0.38757	0.38767	0.38357	0.38056	0.37993	0.37914	0.37748	0.3747	0.37187
659	0.2598	0.26666	0.26988	0.27262	0.27942	0.28964	0.29582	0.3033	0.30883	0.31174	0.31411	0.32084	0.32862	0.33383	0.33727	0.3428	0.34912	0.35599	0.36015	0.36529	0.36844	0.36967	0.37197	0.37296	0.37766	0.38275	0.3872	0.38967	0.39139	0.39292	0.39405	0.39226	0.39212	0.38913	0.38731	0.38804	0.38848	0.38833	0.38747	0.3873	0.38511	0.38517	0.38107	0.37807	0.37741	0.37661	0.37493	0.37214	0.3693
660	0.25935	0.26614	0.26931	0.27198	0.27869	0.28882	0.29493	0.30233	0.30776	0.31059	0.31287	0.31949	0.32718	0.33227	0.33564	0.34108	0.34729	0.35408	0.35815	0.36321	0.36627	0.36744	0.36969	0.37064	0.37525	0.38029	0.38467	0.38711	0.38878	0.39026	0.39134	0.38952	0.38935	0.38634	0.38448	0.38517	0.38559	0.38542	0.38455	0.38435	0.38213	0.38215	0.37804	0.37504	0.37437	0.37355	0.37185	0.36905	0.36619
661	0.26101	0.26778	0.27091	0.27351	0.28015	0.29021	0.29623	0.30355	0.30892	0.31169	0.31391	0.32042	0.32798	0.33297	0.33625	0.3416	0.34771	0.3544	0.35839	0.36334	0.36634	0.36743	0.3696	0.37048	0.37502	0.37998	0.38428	0.38668	0.38829	0.38971	0.39074	0.38888	0.38867	0.38563	0.38376	0.38441	0.38483	0.38462	0.38373	0.38351	0.38128	0.38124	0.37713	0.37414	0.37345	0.37261	0.37091	0.36812	0.36525
662	0.26007	0.26678	0.26985	0.27238	0.27892	0.28887	0.2948	0.30202	0.30729	0.30995	0.31207	0.31846	0.3259	0.33077	0.33395	0.33919	0.34518	0.35178	0.3557	0.36056	0.36347	0.36448	0.36659	0.36741	0.37185	0.37676	0.381	0.38336	0.38491	0.38627	0.38724	0.38537	0.38512	0.38206	0.38016	0.38077	0.38116	0.38092	0.37999	0.37977	0.37752	0.37744	0.37334	0.37035	0.36962	0.36876	0.36705	0.36425	0.36137
663	0.25891	0.26556	0.26859	0.27104	0.2775	0.28737	0.29325	0.3004	0.3056	0.30817	0.3102	0.31649	0.32384	0.32862	0.33174	0.33691	0.34281	0.34934	0.3532	0.35797	0.36081	0.36175	0.36381	0.36459	0.36895	0.37382	0.37801	0.38032	0.38184	0.38316	0.38408	0.38217	0.38188	0.37878	0.37684	0.37741	0.3778	0.37752	0.37657	0.37631	0.37405	0.37392	0.3698	0.36681	0.36605	0.36515	0.36343	0.36062	0.3577
664	0.25806	0.26465	0.26765	0.27004	0.27641	0.28619	0.292	0.29906	0.30419	0.30668	0.30864	0.31482	0.32206	0.32675	0.3298	0.33488	0.34069	0.34712	0.35088	0.35556	0.35833	0.35921	0.36121	0.36197	0.36624	0.37103	0.37517	0.37746	0.37895	0.38021	0.38105	0.37913	0.3788	0.37564	0.37367	0.37422	0.37459	0.37429	0.37332	0.37301	0.37074	0.37054	0.36642	0.36343	0.36265	0.36172	0.35998	0.35715	0.35421
665	0.25741	0.26393	0.26689	0.26924	0.27554	0.28523	0.29098	0.29799	0.30304	0.30546	0.30734	0.31342	0.32058	0.32522	0.32822	0.33322	0.33892	0.34528	0.34899	0.3536	0.35631	0.35715	0.35912	0.35983	0.36404	0.36877	0.37286	0.37513	0.3766	0.37781	0.37862	0.37667	0.37631	0.37314	0.37116	0.37169	0.37205	0.37172	0.37073	0.3704	0.36813	0.3679	0.36379	0.36081	0.36	0.35905	0.35732	0.35449	0.35154
666	0.25648	0.26296	0.26588	0.26817	0.27441	0.28403	0.2897	0.29664	0.30163	0.30399	0.30583	0.31186	0.31894	0.32346	0.32641	0.33136	0.33702	0.3433	0.34698	0.35154	0.3542	0.35498	0.35691	0.35761	0.36179	0.36647	0.37052	0.37276	0.37418	0.37536	0.37615	0.37419	0.37381	0.37064	0.36864	0.36913	0.3695	0.36915	0.36814	0.36781	0.36552	0.36528	0.36115	0.35816	0.35735	0.35638	0.35463	0.3518	0.34883
667	0.25612	0.26257	0.26546	0.26769	0.27388	0.28345	0.28909	0.29598	0.30092	0.30322	0.30501	0.31095	0.31796	0.32244	0.32536	0.33025	0.33582	0.34205	0.34568	0.35019	0.3528	0.35354	0.35542	0.35609	0.3602	0.36486	0.36885	0.37108	0.37246	0.37362	0.37435	0.37238	0.37198	0.36879	0.36675	0.36722	0.36757	0.3672	0.36617	0.36582	0.36352	0.36323	0.35911	0.35613	0.35528	0.35429	0.35255	0.34971	0.34672
668	0.25393	0.26034	0.26318	0.26536	0.27151	0.28103	0.28664	0.29349	0.29837	0.30062	0.30237	0.30826	0.31522	0.31964	0.32252	0.32738	0.33293	0.33913	0.34272	0.34718	0.34977	0.35048	0.35234	0.353	0.35707	0.36169	0.36568	0.36788	0.36924	0.37038	0.37108	0.36908	0.36866	0.36544	0.36338	0.36383	0.36417	0.36378	0.36272	0.36236	0.36004	0.35971	0.35558	0.35257	0.35171	0.35071	0.34894	0.34608	0.34308
669	0.25259	0.25895	0.26175	0.26388	0.26995	0.27937	0.28492	0.29169	0.29652	0.29871	0.3004	0.30622	0.3131	0.31743	0.32027	0.32506	0.33054	0.33667	0.34023	0.34463	0.34715	0.34782	0.34962	0.35026	0.3543	0.35889	0.36281	0.36498	0.36631	0.36741	0.36808	0.36607	0.36562	0.36239	0.36031	0.36073	0.36106	0.36065	0.35957	0.35919	0.35687	0.35651	0.35238	0.34938	0.34851	0.34749	0.34571	0.34286	0.33984
670	0.25141	0.25773	0.26052	0.26262	0.26866	0.27804	0.28356	0.2903	0.29508	0.29726	0.29892	0.30472	0.31158	0.31589	0.31869	0.32346	0.32891	0.33503	0.33856	0.34295	0.34545	0.3461	0.3479	0.34853	0.35253	0.3571	0.36101	0.36318	0.36449	0.36558	0.36624	0.36422	0.36377	0.36053	0.35844	0.35884	0.35917	0.35874	0.35766	0.35726	0.35493	0.35455	0.35041	0.34741	0.34652	0.34549	0.3437	0.34084	0.33782
671	0.24879	0.25508	0.25783	0.25989	0.26587	0.27519	0.28068	0.28737	0.29211	0.29426	0.29589	0.30164	0.30845	0.31272	0.31549	0.32023	0.32566	0.33173	0.33524	0.3396	0.34208	0.34271	0.3445	0.34512	0.3491	0.35366	0.35754	0.35967	0.36097	0.36205	0.36268	0.36065	0.36018	0.35694	0.35485	0.35524	0.35556	0.35511	0.35402	0.35362	0.35128	0.35087	0.34673	0.34372	0.34281	0.34179	0.33999	0.3371	0.33408
672	0.2481	0.2544	0.25713	0.25919	0.26518	0.2745	0.28	0.28669	0.29142	0.29356	0.29519	0.30096	0.30778	0.31202	0.3148	0.31956	0.32501	0.33109	0.33461	0.33899	0.34145	0.34208	0.34388	0.3445	0.34848	0.35306	0.35697	0.35907	0.36037	0.36147	0.36212	0.36008	0.3596	0.35636	0.35427	0.35465	0.35498	0.35453	0.35345	0.35304	0.3507	0.3503	0.34614	0.34312	0.34222	0.3412	0.3394	0.3365	0.33346
673	0.24669	0.25297	0.25568	0.25772	0.26371	0.27302	0.27852	0.28519	0.28989	0.29201	0.29365	0.29941	0.30621	0.31044	0.3132	0.31797	0.32341	0.32949	0.33302	0.33738	0.33984	0.34046	0.34226	0.34289	0.34686	0.35144	0.35533	0.35742	0.3587	0.35982	0.36045	0.3584	0.35792	0.35466	0.35257	0.35294	0.35327	0.35282	0.35172	0.35132	0.34896	0.34855	0.34438	0.34135	0.34044	0.33943	0.33761	0.3347	0.33165
674	0.2459	0.25215	0.25486	0.2569	0.26286	0.27215	0.27763	0.28429	0.28899	0.29111	0.29275	0.2985	0.30529	0.30954	0.31231	0.31707	0.3225	0.32856	0.33208	0.33645	0.33892	0.33955	0.34135	0.34199	0.34596	0.35052	0.35441	0.35652	0.3578	0.35891	0.35954	0.35749	0.35702	0.35378	0.35169	0.35206	0.35239	0.35194	0.35083	0.35043	0.34807	0.34766	0.3435	0.34048	0.33955	0.33854	0.33672	0.33381	0.33078
675	0.24546	0.25169	0.25438	0.25641	0.26233	0.27156	0.27703	0.28366	0.28834	0.29046	0.29208	0.29781	0.30457	0.30879	0.31156	0.31628	0.32167	0.32771	0.33121	0.33555	0.33801	0.33863	0.34042	0.34105	0.34502	0.34956	0.35341	0.35551	0.35678	0.35787	0.35849	0.35646	0.35598	0.35275	0.35066	0.35102	0.35133	0.35087	0.34976	0.34936	0.347	0.34658	0.34243	0.33941	0.33849	0.33746	0.33566	0.33276	0.32972
676	0.24378	0.25001	0.25272	0.25478	0.26071	0.26997	0.27546	0.28213	0.28682	0.28895	0.2906	0.29635	0.30315	0.30744	0.31023	0.31499	0.32043	0.32649	0.33003	0.3344	0.33689	0.33754	0.33937	0.34003	0.34401	0.34856	0.35246	0.35458	0.35587	0.35699	0.35761	0.35558	0.35512	0.35189	0.34981	0.35018	0.3505	0.35005	0.34893	0.34853	0.34616	0.34575	0.34159	0.33857	0.33763	0.33662	0.3348	0.33188	0.32885
677	0.24228	0.24851	0.25119	0.25322	0.25912	0.26835	0.27383	0.28047	0.28515	0.28727	0.2889	0.29464	0.30141	0.30565	0.30844	0.3132	0.31864	0.3247	0.32824	0.33261	0.33508	0.33571	0.33751	0.33818	0.34216	0.34673	0.35061	0.35271	0.35399	0.35509	0.35572	0.35368	0.35321	0.34998	0.34789	0.34826	0.34858	0.34811	0.347	0.3466	0.34424	0.34381	0.33964	0.33661	0.33568	0.33467	0.33284	0.32993	0.32689
678	0.24181	0.24805	0.25074	0.25279	0.25874	0.26801	0.27353	0.28021	0.2849	0.28706	0.28874	0.29455	0.30137	0.30564	0.30848	0.3133	0.31881	0.32491	0.32849	0.33291	0.33542	0.33609	0.33793	0.33863	0.34266	0.34727	0.3512	0.35329	0.35459	0.35574	0.35639	0.35436	0.35392	0.3507	0.34863	0.34901	0.34933	0.34888	0.34778	0.34739	0.34504	0.34463	0.34045	0.3374	0.3365	0.3355	0.33367	0.33075	0.32771
679	0.24161	0.24786	0.25056	0.25265	0.25862	0.2679	0.27345	0.28016	0.28489	0.28708	0.28879	0.29463	0.30148	0.30582	0.30869	0.31353	0.31904	0.32518	0.32879	0.33324	0.33578	0.33648	0.33835	0.33907	0.34312	0.34776	0.35169	0.35379	0.35511	0.35626	0.35692	0.35491	0.35449	0.3513	0.34924	0.34963	0.34995	0.3495	0.34839	0.34801	0.34567	0.34527	0.34112	0.33808	0.33716	0.33617	0.33435	0.33143	0.32842
680	0.2409	0.24716	0.24987	0.25198	0.25797	0.26727	0.27283	0.27957	0.28432	0.28654	0.2883	0.29418	0.30107	0.30546	0.30836	0.31324	0.31879	0.32496	0.3286	0.33309	0.33567	0.33641	0.33832	0.33907	0.34315	0.3478	0.35177	0.35387	0.35521	0.3564	0.35708	0.35509	0.35468	0.35152	0.34948	0.34989	0.35022	0.34979	0.34868	0.34832	0.34598	0.3456	0.34144	0.3384	0.3375	0.33653	0.33471	0.33179	0.32879
681	0.24108	0.24737	0.25011	0.25226	0.25829	0.26764	0.27324	0.28003	0.28483	0.2871	0.28891	0.29483	0.30178	0.30624	0.30919	0.31412	0.31974	0.32594	0.32962	0.33417	0.3368	0.33758	0.33953	0.3403	0.34442	0.3491	0.35311	0.35523	0.3566	0.35782	0.35852	0.35656	0.35618	0.35303	0.35102	0.35146	0.35179	0.35137	0.35027	0.34992	0.34759	0.34724	0.34309	0.34006	0.33916	0.3382	0.33639	0.33347	0.33049
682	0.24073	0.24703	0.24981	0.25201	0.25807	0.26744	0.2731	0.27993	0.28478	0.28711	0.28897	0.29496	0.30199	0.30651	0.30952	0.31451	0.32018	0.32645	0.33019	0.3348	0.33747	0.3383	0.34031	0.34113	0.3453	0.35003	0.35407	0.35621	0.35762	0.35887	0.35962	0.35768	0.35732	0.35421	0.35221	0.35268	0.35302	0.35262	0.35154	0.35119	0.34889	0.34858	0.34443	0.3414	0.34052	0.33956	0.33777	0.33486	0.33189
683	0.241	0.24736	0.25017	0.25244	0.25857	0.26801	0.27373	0.28065	0.28558	0.28801	0.28996	0.29607	0.30322	0.30786	0.31095	0.31603	0.32183	0.3282	0.33202	0.33673	0.3395	0.34042	0.3425	0.34339	0.34767	0.35245	0.35656	0.35874	0.3602	0.3615	0.36232	0.36042	0.36013	0.35706	0.35512	0.35561	0.35597	0.35561	0.35455	0.35424	0.35195	0.35171	0.34756	0.34452	0.34367	0.34277	0.34097	0.33807	0.33513
684	0.24062	0.24703	0.24986	0.25219	0.2584	0.26792	0.27372	0.28072	0.28572	0.28825	0.29031	0.29655	0.3038	0.30856	0.31176	0.31696	0.32288	0.32934	0.33325	0.33808	0.34096	0.34198	0.34415	0.34511	0.3495	0.35435	0.35852	0.36071	0.36222	0.36361	0.36449	0.36264	0.36241	0.35941	0.35753	0.35808	0.35845	0.35811	0.35709	0.35681	0.35455	0.35436	0.35024	0.34719	0.34638	0.34554	0.34373	0.34084	0.33795
685	0.24128	0.24774	0.25063	0.25305	0.25935	0.26894	0.27482	0.28191	0.28703	0.28968	0.29184	0.29823	0.30562	0.31052	0.31384	0.31916	0.32519	0.33177	0.33578	0.34073	0.34372	0.34486	0.34714	0.34817	0.35267	0.3576	0.36185	0.36408	0.36565	0.36712	0.36809	0.36629	0.36614	0.36319	0.36137	0.36198	0.36236	0.36205	0.36106	0.36082	0.35858	0.35847	0.35437	0.35132	0.35055	0.34973	0.34795	0.34508	0.34223
686	0.23925	0.24575	0.2487	0.25126	0.25765	0.26731	0.27331	0.28052	0.28576	0.28853	0.29082	0.29734	0.3049	0.31003	0.31349	0.31894	0.32512	0.33182	0.33597	0.34107	0.34419	0.34547	0.34791	0.34905	0.35366	0.35869	0.36306	0.36537	0.36704	0.3686	0.36965	0.36792	0.36781	0.36492	0.36314	0.36381	0.36421	0.36395	0.36297	0.36276	0.36054	0.36051	0.35642	0.35337	0.3526	0.3518	0.35005	0.34718	0.34437
687	0.2346	0.24115	0.24417	0.24684	0.25334	0.26313	0.26929	0.27665	0.28204	0.28495	0.28738	0.29411	0.30192	0.30732	0.31099	0.31665	0.32305	0.32995	0.3343	0.33961	0.34294	0.34439	0.34701	0.34828	0.35307	0.35827	0.36282	0.36522	0.36702	0.36872	0.36987	0.36818	0.36816	0.36532	0.36359	0.36434	0.36475	0.36452	0.36356	0.3634	0.36119	0.36121	0.35712	0.35403	0.35326	0.3525	0.35075	0.34786	0.34507
688	0.22964	0.23624	0.23931	0.24208	0.2487	0.25862	0.26493	0.27241	0.27791	0.28099	0.28359	0.29057	0.29859	0.3042	0.30807	0.31398	0.32066	0.32776	0.33232	0.33787	0.3414	0.34303	0.34584	0.34727	0.35225	0.35765	0.36239	0.36486	0.36679	0.36869	0.36998	0.36835	0.3684	0.36562	0.36396	0.36479	0.36525	0.36509	0.36418	0.36406	0.3619	0.362	0.35788	0.35474	0.35404	0.35334	0.3516	0.34868	0.3459
689	0.2252	0.23185	0.23496	0.23782	0.24455	0.25459	0.26105	0.26866	0.27426	0.27751	0.28032	0.28754	0.2958	0.30163	0.30568	0.31183	0.31882	0.32616	0.33093	0.33673	0.34045	0.34227	0.34528	0.34689	0.3521	0.35768	0.36262	0.3651	0.36716	0.36925	0.37069	0.36913	0.36931	0.36664	0.36509	0.36598	0.36649	0.36641	0.36554	0.3655	0.36337	0.36359	0.35945	0.35628	0.35564	0.35504	0.35329	0.35032	0.34763
690	0.21885	0.22553	0.22867	0.23163	0.23846	0.2486	0.25521	0.26297	0.26868	0.2721	0.2751	0.28258	0.29109	0.29721	0.30148	0.3079	0.31519	0.3228	0.32779	0.33388	0.33785	0.33988	0.34314	0.34496	0.35041	0.35618	0.36134	0.36388	0.36609	0.36838	0.36998	0.36851	0.36882	0.36625	0.36482	0.3658	0.36635	0.36633	0.3655	0.36552	0.36343	0.36376	0.3596	0.35639	0.35578	0.35527	0.35351	0.3505	0.34788
691	0.2085	0.21515	0.21829	0.22132	0.2282	0.2384	0.24515	0.25301	0.25879	0.26236	0.26554	0.27326	0.282	0.2884	0.29292	0.29964	0.30727	0.31513	0.3204	0.32681	0.33104	0.3333	0.33684	0.33891	0.34461	0.35063	0.35606	0.35868	0.36106	0.3636	0.36538	0.36398	0.36442	0.36195	0.36063	0.36169	0.36229	0.36234	0.36153	0.36162	0.35956	0.35998	0.35577	0.35249	0.3519	0.35148	0.34969	0.34658	0.34401
692	0.19397	0.20052	0.20361	0.20665	0.21351	0.22369	0.23054	0.23847	0.24423	0.24791	0.25123	0.25916	0.2681	0.27477	0.2795	0.28653	0.2945	0.30262	0.30818	0.31494	0.31942	0.3219	0.32572	0.3281	0.33406	0.34035	0.34609	0.34876	0.3513	0.3541	0.35603	0.35474	0.35529	0.35289	0.35167	0.35282	0.35346	0.35358	0.35276	0.35288	0.35085	0.35134	0.34702	0.34362	0.34305	0.34271	0.34086	0.33761	0.33503
693	0.1758	0.18216	0.18514	0.18813	0.19489	0.20493	0.21183	0.21974	0.22543	0.22915	0.23253	0.2406	0.24967	0.25657	0.26152	0.26882	0.2771	0.28545	0.29129	0.29841	0.30312	0.30582	0.30994	0.31264	0.31885	0.32542	0.33149	0.33422	0.33694	0.34001	0.34211	0.34086	0.34154	0.33919	0.33803	0.33926	0.33994	0.34009	0.33922	0.3394	0.33735	0.33784	0.33341	0.32984	0.32923	0.329	0.32703	0.32358	0.32097
694	0.15503	0.16108	0.16388	0.16678	0.17333	0.18309	0.18996	0.19773	0.20325	0.20692	0.21029	0.21836	0.22748	0.23453	0.23967	0.24717	0.2557	0.26421	0.27029	0.2777	0.28262	0.28553	0.28996	0.29298	0.2994	0.30622	0.31261	0.31541	0.31833	0.32169	0.32391	0.3227	0.32345	0.32111	0.32001	0.32129	0.322	0.32216	0.32122	0.32141	0.31932	0.31977	0.31516	0.31141	0.31073	0.31057	0.30846	0.30472	0.30205
695	0.1316	0.1372	0.13975	0.14244	0.14859	0.15785	0.16447	0.17191	0.17709	0.18058	0.18381	0.19167	0.20062	0.20762	0.21275	0.22029	0.22887	0.23737	0.24356	0.25114	0.25613	0.25912	0.26376	0.26704	0.27355	0.28056	0.28719	0.28995	0.29299	0.29659	0.29886	0.29765	0.29841	0.29606	0.29495	0.29621	0.29691	0.29705	0.29599	0.29616	0.29399	0.29431	0.28949	0.28553	0.28471	0.2846	0.28232	0.27823	0.27546
696	0.10648	0.11149	0.11368	0.11605	0.12163	0.13013	0.13631	0.14321	0.14787	0.15101	0.1539	0.1613	0.16977	0.17647	0.18142	0.18876	0.19712	0.20535	0.21148	0.219	0.22388	0.22677	0.23143	0.23486	0.24126	0.24829	0.255	0.25766	0.26069	0.26439	0.26659	0.2653	0.26596	0.26349	0.26229	0.26347	0.26414	0.26417	0.26289	0.26298	0.2607	0.26074	0.25571	0.25154	0.25051	0.25039	0.2479	0.24344	0.24048
697	0.08191	0.08621	0.088	0.08997	0.09483	0.10236	0.10792	0.11408	0.11809	0.12074	0.12318	0.12985	0.13756	0.14371	0.14827	0.15515	0.16299	0.17069	0.17655	0.18374	0.18829	0.1909	0.19539	0.19882	0.20486	0.21171	0.21829	0.22077	0.22367	0.22729	0.22928	0.22785	0.2283	0.22567	0.22429	0.22531	0.22589	0.22574	0.22423	0.22418	0.22176	0.22141	0.21619	0.2119	0.21062	0.21041	0.20774	0.20297	0.19981
698	0.05946	0.063	0.06437	0.0659	0.06996	0.07637	0.08116	0.08643	0.08971	0.0918	0.09369	0.09943	0.10615	0.11153	0.11553	0.1217	0.12873	0.13564	0.14098	0.14758	0.15159	0.15379	0.15788	0.16112	0.16656	0.17299	0.17918	0.18139	0.18401	0.18737	0.18902	0.18742	0.18755	0.18474	0.18312	0.18392	0.18435	0.18398	0.18223	0.182	0.17946	0.17863	0.17336	0.16908	0.16755	0.16721	0.16442	0.1595	0.15617
699	0.03996	0.04271	0.04369	0.04481	0.04802	0.05321	0.05713	0.06142	0.06395	0.06545	0.06677	0.07142	0.077	0.08147	0.08476	0.09001	0.09598	0.10187	0.10649	0.11224	0.11557	0.11722	0.12074	0.12359	0.12821	0.13397	0.13952	0.14141	0.14366	0.14654	0.14773	0.14596	0.14571	0.14276	0.1409	0.14141	0.14169	0.14108	0.13912	0.13871	0.13611	0.13483	0.12971	0.12563	0.1239	0.12339	0.12064	0.11582	0.11247
700	0.02455	0.02658	0.02722	0.02797	0.03037	0.03436	0.03741	0.04073	0.04257	0.04354	0.04435	0.04791	0.0523	0.05581	0.05837	0.0626	0.06741	0.07218	0.07598	0.08074	0.0833	0.08441	0.08724	0.08959	0.09329	0.09819	0.10291	0.10446	0.10625	0.10854	0.10926	0.10738	0.10678	0.10379	0.10177	0.10201	0.10212	0.10131	0.09928	0.09872	0.09617	0.09457	0.08984	0.08618	0.08439	0.08374	0.0812	0.07679	0.07362
701	0.01283	0.01419	0.01456	0.015	0.01664	0.01947	0.02165	0.02404	0.02525	0.02578	0.02616	0.02867	0.03187	0.03442	0.03624	0.03939	0.04298	0.04658	0.04948	0.05315	0.05495	0.05553	0.05761	0.05939	0.06211	0.06602	0.06977	0.07096	0.07225	0.07389	0.07416	0.07229	0.07142	0.06856	0.06652	0.06654	0.06649	0.06559	0.06365	0.063	0.06068	0.05896	0.05492	0.0519	0.05023	0.04952	0.04739	0.04374	0.04103
702	0.00516	0.00595	0.00612	0.00634	0.00733	0.00913	0.01054	0.0121	0.01282	0.01303	0.01313	0.01473	0.01685	0.01854	0.01972	0.02188	0.02435	0.02688	0.02892	0.03154	0.03268	0.03285	0.03425	0.03546	0.03731	0.0402	0.04298	0.04383	0.04467	0.04571	0.04564	0.04392	0.04295	0.04042	0.03855	0.03842	0.03828	0.03741	0.03574	0.0351	0.03318	0.0316	0.02848	0.02623	0.02488	0.02424	0.02265	0.02	0.01799
703	0.00107	0.00141	0.00146	0.00154	0.002	0.00291	0.00367	0.00453	0.00488	0.00491	0.00487	0.00574	0.00696	0.00794	0.0086	0.00991	0.01143	0.01301	0.01431	0.01601	0.01663	0.01656	0.01738	0.01812	0.01923	0.02119	0.02307	0.02362	0.02411	0.02468	0.02442	0.02299	0.02207	0.02006	0.01857	0.01837	0.01821	0.0175	0.01624	0.01571	0.01433	0.01312	0.01105	0.00964	0.00875	0.00829	0.00733	0.00581	0.00468
704	1.49e-05	2.02e-07	5.99e-07	1.76e-06	3.94e-05	0.00022371	0.00044064	0.00073351	0.00084493	0.00082099	0.00076423	0.00107	0.00158	0.00199	0.00227	0.00289	0.00363	0.00445	0.00513	0.00605	0.00632	0.00616	0.00656	0.00693	0.00749	0.00863	0.00973	0.01005	0.01028	0.01051	0.01022	0.0092	0.0085	0.00717	0.00619	0.00602	0.0059	0.00544	0.0047	0.00437	0.00361	0.00295	0.002	0.00142	0.00107	0.0008927	0.00059394	0.00022079	4.35e-05
705	0.00144	0.00116	0.00117	0.00115	0.00087011	0.00045927	0.00025378	0.00010883	8.12e-05	0.00010066	0.00013641	5.41e-05	1.39e-06	9.47e-06	2.94e-05	0.00011717	0.00027275	0.00049442	0.00070386	0.00103	0.00109	0.0009799	0.0011	0.00121	0.0014	0.00187	0.00234	0.00248	0.00255	0.0026	0.0024	0.00189	0.00153	0.00096658	0.00060353	0.00053922	0.00049433	0.00035715	0.00017977	0.00011526	2e-05	3.31e-06	0.00013373	0.00033859	0.00055825	0.00071772	0.00104	0.00175	0.00253
706	0.00496	0.00449	0.00454	0.00456	0.00404	0.00314	0.00261	0.00213	0.00205	0.0022	0.00241	0.00208	0.00161	0.00134	0.00121	0.00090733	0.00063724	0.00040974	0.00027486	0.00013929	0.00013223	0.00019119	0.00015811	0.00013097	9.23e-05	1.89e-05	5.07e-08	2.07e-06	3.07e-06	2.74e-06	8.01e-07	4.63e-05	0.00013339	0.00040063	0.00072556	0.00081368	0.00088011	0.0011	0.00151	0.00174	0.00232	0.00301	0.00417	0.00507	0.00586	0.00639	0.00729	0.00897	0.01068
707	0.01015	0.00955	0.00967	0.00976	0.00907	0.00781	0.00704	0.00632	0.00626	0.00659	0.00705	0.00658	0.00583	0.00539	0.00522	0.00465	0.00411	0.00357	0.00321	0.00277	0.0028	0.00311	0.00304	0.00297	0.00284	0.00236	0.00199	0.00189	0.0019	0.00195	0.00223	0.00285	0.00342	0.00453	0.00555	0.00582	0.00601	0.0066	0.00757	0.00811	0.00932	0.0107	0.01278	0.01428	0.01559	0.01649	0.01789	0.0204	0.02294
708	0.01668	0.01602	0.01623	0.01641	0.01562	0.01407	0.01314	0.01227	0.01227	0.01284	0.01358	0.01308	0.01216	0.01164	0.0115	0.01078	0.01008	0.00935	0.00887	0.00823	0.00839	0.00902	0.00899	0.00896	0.00884	0.00807	0.00746	0.00731	0.00737	0.00756	0.00815	0.00934	0.01042	0.01233	0.01403	0.01449	0.01482	0.01575	0.01724	0.01808	0.01986	0.02188	0.02476	0.02675	0.02852	0.02978	0.03158	0.03477	0.03804
709	0.02432	0.02363	0.02395	0.02424	0.0234	0.02164	0.02061	0.01965	0.01976	0.02059	0.02165	0.02119	0.02018	0.01966	0.0196	0.01882	0.01807	0.01724	0.01673	0.01599	0.01633	0.01731	0.01739	0.01746	0.01744	0.01647	0.01571	0.01552	0.01567	0.01606	0.017	0.01873	0.0203	0.02297	0.02531	0.02596	0.02642	0.02768	0.02962	0.03074	0.03304	0.03564	0.03919	0.04158	0.04376	0.04533	0.04747	0.05121	0.05509
710	0.03296	0.03227	0.03272	0.03314	0.03228	0.03037	0.02929	0.0283	0.02854	0.02967	0.03105	0.0307	0.02967	0.0292	0.02928	0.02851	0.02778	0.02693	0.02644	0.02569	0.02625	0.02761	0.02785	0.02807	0.02819	0.02711	0.02627	0.02606	0.02633	0.02695	0.02824	0.03048	0.03254	0.0359	0.03883	0.03966	0.04024	0.04179	0.04414	0.04552	0.04826	0.05138	0.0555	0.0582	0.06071	0.06257	0.06497	0.06914	0.07353
711	0.04234	0.04169	0.04226	0.04281	0.04197	0.03996	0.03888	0.03789	0.0383	0.03972	0.04145	0.04124	0.04025	0.03988	0.04013	0.03941	0.03877	0.03795	0.03754	0.03684	0.03766	0.03939	0.03981	0.04022	0.04052	0.03939	0.03853	0.03832	0.03872	0.03959	0.04121	0.04392	0.04642	0.05042	0.05386	0.05486	0.05555	0.05736	0.06004	0.06166	0.06477	0.06832	0.0729	0.07584	0.07862	0.08073	0.08333	0.08782	0.09262
712	0.05239	0.0518	0.05251	0.05319	0.05239	0.05033	0.04927	0.04833	0.04891	0.05064	0.0527	0.05267	0.05176	0.05153	0.05197	0.05136	0.05085	0.0501	0.04981	0.0492	0.05029	0.05239	0.05303	0.05363	0.05414	0.05301	0.05218	0.05196	0.0525	0.05362	0.05557	0.05871	0.0616	0.06616	0.07006	0.07121	0.072	0.07401	0.07698	0.0788	0.08222	0.08615	0.0911	0.09421	0.0972	0.09952	0.10226	0.10698	0.11211
713	0.06288	0.06236	0.06319	0.06401	0.06327	0.06119	0.06019	0.05933	0.06008	0.0621	0.0645	0.06467	0.06387	0.06378	0.06443	0.06396	0.06361	0.06296	0.06283	0.06234	0.06369	0.06614	0.067	0.06781	0.06853	0.06743	0.06666	0.06645	0.06712	0.06849	0.07073	0.07422	0.07747	0.0825	0.08678	0.08806	0.08892	0.09111	0.0943	0.0963	0.09995	0.10417	0.10939	0.11262	0.11576	0.11825	0.12108	0.12595	0.13131
714	0.07363	0.07319	0.07415	0.0751	0.07443	0.07236	0.07145	0.07067	0.0716	0.07391	0.07662	0.07701	0.07634	0.07641	0.07727	0.07695	0.07678	0.07626	0.07629	0.07595	0.07756	0.08033	0.0814	0.08242	0.08334	0.08231	0.08161	0.08141	0.08221	0.0838	0.0863	0.0901	0.09365	0.09908	0.10367	0.10506	0.10599	0.10831	0.11167	0.1138	0.11764	0.12208	0.1275	0.1308	0.13404	0.13667	0.13955	0.14451	0.15003
715	0.08466	0.08432	0.08541	0.08648	0.08589	0.08385	0.08303	0.08236	0.08347	0.08605	0.08905	0.08967	0.08914	0.08939	0.09045	0.0903	0.09032	0.08994	0.09014	0.08996	0.09182	0.09489	0.09616	0.09738	0.09851	0.09756	0.09694	0.09675	0.09766	0.09947	0.10219	0.10626	0.11006	0.11581	0.12066	0.12214	0.12311	0.12554	0.12902	0.13126	0.13524	0.13984	0.14541	0.14873	0.15204	0.15477	0.15768	0.16266	0.16829
716	0.09575	0.09552	0.09671	0.0979	0.09739	0.09541	0.09469	0.09414	0.09542	0.09825	0.10152	0.10236	0.10198	0.1024	0.10366	0.10368	0.1039	0.10366	0.10403	0.10402	0.1061	0.10944	0.1109	0.11232	0.11362	0.11277	0.11224	0.11206	0.11307	0.11506	0.11798	0.12226	0.12626	0.13228	0.13733	0.13887	0.13988	0.14238	0.14595	0.14828	0.15235	0.15706	0.16271	0.16603	0.16938	0.17218	0.17508	0.18006	0.18574
717	0.10705	0.10691	0.10821	0.10951	0.1091	0.10717	0.10657	0.10614	0.10758	0.11065	0.11417	0.11522	0.115	0.11558	0.11703	0.11722	0.11763	0.11754	0.11808	0.11824	0.12053	0.1241	0.12574	0.12734	0.12881	0.12806	0.12762	0.12745	0.12855	0.13071	0.13378	0.13823	0.1424	0.14863	0.15383	0.15542	0.15645	0.159	0.16262	0.16502	0.16915	0.17392	0.17963	0.18293	0.18628	0.18913	0.19202	0.19696	0.20265
718	0.1189	0.11887	0.12027	0.12168	0.12137	0.11951	0.11902	0.11872	0.12033	0.12362	0.12738	0.12865	0.12859	0.12934	0.13098	0.13135	0.13195	0.13199	0.13272	0.13305	0.13553	0.13932	0.14112	0.14289	0.14452	0.14387	0.14352	0.14336	0.14455	0.14685	0.15007	0.15467	0.15897	0.16537	0.17068	0.17232	0.17336	0.17594	0.1796	0.18204	0.18621	0.19102	0.19675	0.20002	0.20336	0.20624	0.2091	0.21398	0.21966
719	0.13117	0.13125	0.13275	0.13426	0.13405	0.13227	0.13191	0.13175	0.13351	0.13702	0.14101	0.14248	0.14258	0.1435	0.14533	0.14587	0.14666	0.14685	0.14775	0.14824	0.15091	0.15489	0.15686	0.15878	0.16056	0.16001	0.15975	0.1596	0.16085	0.16329	0.16662	0.17134	0.17575	0.18229	0.18768	0.18935	0.1904	0.19299	0.19666	0.19914	0.20332	0.20814	0.21386	0.21709	0.22041	0.22331	0.22612	0.23092	0.23656
720	0.14328	0.14347	0.14506	0.14666	0.14655	0.14486	0.14462	0.14459	0.14649	0.15019	0.15438	0.15606	0.15631	0.15739	0.15938	0.16008	0.16105	0.16138	0.16244	0.16309	0.16591	0.17006	0.17216	0.17423	0.17613	0.17567	0.17549	0.17534	0.17665	0.17919	0.18262	0.18742	0.1919	0.19853	0.20396	0.20565	0.20671	0.20929	0.21294	0.21545	0.21961	0.22442	0.2301	0.23328	0.23655	0.23945	0.24219	0.2469	0.25248
721	0.15492	0.15521	0.15687	0.15855	0.15853	0.15692	0.1568	0.1569	0.15893	0.16279	0.16716	0.16901	0.1694	0.17062	0.17276	0.17361	0.17474	0.17519	0.1764	0.17719	0.18014	0.18442	0.18663	0.18882	0.19084	0.19047	0.19036	0.1902	0.19155	0.19417	0.19765	0.20251	0.20704	0.21372	0.21918	0.22086	0.22192	0.22447	0.2281	0.23061	0.23474	0.23951	0.24514	0.24825	0.25146	0.25435	0.25702	0.26162	0.26714
722	0.16619	0.16658	0.16831	0.17005	0.17012	0.16859	0.16859	0.16881	0.17095	0.17495	0.17947	0.18148	0.18201	0.18335	0.18562	0.1866	0.18788	0.18845	0.18979	0.19071	0.19377	0.19815	0.20046	0.20275	0.20486	0.20457	0.20452	0.20437	0.20574	0.20842	0.21194	0.21683	0.22138	0.22809	0.23354	0.23522	0.23626	0.23878	0.24237	0.24488	0.24896	0.25367	0.25924	0.26227	0.26542	0.26829	0.27089	0.27538	0.28081
723	0.1773	0.17779	0.17958	0.18138	0.18153	0.18008	0.18019	0.18054	0.18277	0.1869	0.19153	0.1937	0.19435	0.1958	0.19818	0.1993	0.2007	0.20138	0.20285	0.20388	0.20703	0.21149	0.21388	0.21626	0.21843	0.21823	0.21823	0.21808	0.21948	0.2222	0.22574	0.23064	0.2352	0.2419	0.24731	0.24898	0.25001	0.2525	0.25603	0.25852	0.26256	0.2672	0.27268	0.27564	0.27871	0.28156	0.28408	0.28846	0.29379
724	0.18821	0.18878	0.19062	0.19247	0.1927	0.19133	0.19154	0.19199	0.19431	0.19854	0.20328	0.20558	0.20633	0.20788	0.21037	0.21159	0.21311	0.21388	0.21545	0.21659	0.21981	0.22433	0.22677	0.22922	0.23145	0.23132	0.23137	0.23121	0.23262	0.23536	0.23891	0.2438	0.24834	0.25501	0.26037	0.26202	0.26304	0.26547	0.26894	0.27141	0.27538	0.27993	0.28532	0.28821	0.29121	0.29401	0.29646	0.30072	0.30593
725	0.19874	0.19939	0.20127	0.20315	0.20345	0.20216	0.20247	0.20302	0.20541	0.20971	0.21454	0.21695	0.2178	0.21943	0.222	0.22332	0.22494	0.22578	0.22746	0.22868	0.23194	0.2365	0.23899	0.24149	0.24376	0.24369	0.24378	0.24361	0.24502	0.24777	0.25131	0.25617	0.26067	0.2673	0.27259	0.27423	0.27521	0.27759	0.281	0.28344	0.28733	0.29179	0.29708	0.29989	0.30281	0.30557	0.30795	0.31208	0.31718
726	0.20884	0.20957	0.21147	0.21339	0.21375	0.21253	0.21292	0.21356	0.21602	0.22038	0.22527	0.22778	0.22872	0.23043	0.23306	0.23447	0.23617	0.23708	0.23883	0.24014	0.24343	0.24801	0.25053	0.25307	0.25537	0.25535	0.25547	0.25529	0.2567	0.25945	0.26296	0.26779	0.27225	0.27882	0.28404	0.28565	0.28661	0.28893	0.29226	0.29468	0.29849	0.30285	0.30805	0.31078	0.31362	0.31634	0.31864	0.32266	0.32764
727	0.21865	0.21945	0.22138	0.22332	0.22374	0.22258	0.22305	0.22378	0.22629	0.2307	0.23565	0.23825	0.23926	0.24103	0.24373	0.24521	0.24697	0.24795	0.24977	0.25114	0.25446	0.25905	0.2616	0.26417	0.26649	0.26651	0.26665	0.26647	0.26786	0.27061	0.27409	0.27888	0.28329	0.28979	0.29493	0.29651	0.29745	0.29971	0.30297	0.30535	0.30909	0.31335	0.31845	0.32111	0.32387	0.32654	0.32877	0.33268	0.33755
728	0.22813	0.22899	0.23093	0.23289	0.23337	0.23227	0.23282	0.23363	0.23618	0.24063	0.24561	0.24828	0.24937	0.25119	0.25393	0.25547	0.2573	0.25833	0.26022	0.26164	0.26497	0.26955	0.27212	0.27471	0.27704	0.27711	0.27726	0.27707	0.27845	0.28118	0.28462	0.28936	0.29372	0.30015	0.3052	0.30675	0.30767	0.30987	0.31306	0.3154	0.31905	0.32322	0.32822	0.33081	0.33349	0.33611	0.33827	0.34206	0.34682
729	0.23711	0.23802	0.23998	0.24194	0.24247	0.24143	0.24204	0.24292	0.2455	0.24997	0.25498	0.25771	0.25886	0.26071	0.2635	0.26509	0.26697	0.26803	0.26997	0.27144	0.27477	0.27934	0.28191	0.28451	0.28685	0.28694	0.28711	0.28691	0.28827	0.29097	0.29437	0.29905	0.30335	0.30969	0.31465	0.31617	0.31707	0.31921	0.32232	0.32462	0.3282	0.33226	0.33716	0.33969	0.34229	0.34486	0.34695	0.35064	0.35528
730	0.24551	0.24647	0.24843	0.2504	0.25097	0.24997	0.25064	0.25158	0.25419	0.25866	0.26368	0.26646	0.26766	0.26954	0.27235	0.27398	0.27589	0.27699	0.27897	0.28048	0.2838	0.28833	0.29091	0.29351	0.29584	0.29596	0.29613	0.29591	0.29726	0.29992	0.30327	0.3079	0.31213	0.31838	0.32325	0.32474	0.32561	0.32769	0.33073	0.33299	0.33649	0.34045	0.34525	0.34772	0.35025	0.35277	0.35479	0.35838	0.36291
731	0.25351	0.25451	0.25647	0.25844	0.25904	0.25809	0.25881	0.2598	0.26243	0.2669	0.27192	0.27474	0.27597	0.27788	0.2807	0.28236	0.2843	0.28543	0.28744	0.28897	0.29227	0.29677	0.29934	0.30194	0.30425	0.3044	0.30456	0.30434	0.30566	0.30828	0.31158	0.31614	0.3203	0.32647	0.33125	0.33271	0.33355	0.33557	0.33854	0.34076	0.34418	0.34805	0.35275	0.35516	0.35762	0.36009	0.36205	0.36554	0.36997
732	0.26109	0.26213	0.26408	0.26605	0.26668	0.26577	0.26652	0.26757	0.2702	0.27466	0.27968	0.28253	0.28379	0.28572	0.28855	0.29024	0.2922	0.29334	0.29538	0.29692	0.30021	0.30467	0.30723	0.30981	0.31211	0.31227	0.31243	0.3122	0.31349	0.31607	0.31931	0.32382	0.32791	0.33399	0.33868	0.3401	0.34093	0.34288	0.34578	0.34797	0.35131	0.35508	0.3597	0.36205	0.36444	0.36686	0.36876	0.37216	0.37649
733	0.26814	0.26921	0.27115	0.27312	0.27377	0.27289	0.27369	0.27478	0.27741	0.28185	0.28686	0.28973	0.29102	0.29296	0.29579	0.2975	0.29947	0.30063	0.30268	0.30424	0.3075	0.31192	0.31446	0.31703	0.31931	0.31948	0.31964	0.31939	0.32066	0.3232	0.32638	0.33082	0.33486	0.34084	0.34544	0.34684	0.34764	0.34954	0.35237	0.35451	0.35778	0.36147	0.36599	0.36829	0.37062	0.37299	0.37484	0.37815	0.38238
734	0.27463	0.27573	0.27766	0.27962	0.28029	0.27944	0.28027	0.2814	0.28403	0.28845	0.29343	0.29632	0.29763	0.29958	0.30241	0.30412	0.3061	0.30727	0.30933	0.3109	0.31413	0.31851	0.32103	0.32358	0.32584	0.32602	0.32617	0.32591	0.32715	0.32965	0.33277	0.33716	0.34112	0.34702	0.35153	0.3529	0.35368	0.35553	0.35829	0.3604	0.3636	0.3672	0.37164	0.37389	0.37615	0.37849	0.38027	0.38351	0.38765
735	0.28057	0.28169	0.28361	0.28555	0.28624	0.28542	0.28627	0.28743	0.29005	0.29444	0.2994	0.30229	0.30362	0.30557	0.30839	0.31011	0.31209	0.31326	0.31533	0.31691	0.3201	0.32443	0.32693	0.32945	0.33169	0.33187	0.33202	0.33175	0.33296	0.33541	0.33848	0.34281	0.34671	0.35252	0.35694	0.35828	0.35904	0.36084	0.36354	0.36561	0.36874	0.37226	0.37663	0.37883	0.38104	0.38333	0.38506	0.38823	0.39228
736	0.28598	0.28712	0.28902	0.29094	0.29165	0.29084	0.29171	0.29289	0.29551	0.29986	0.30479	0.30769	0.30902	0.31097	0.31377	0.31549	0.31746	0.31863	0.32071	0.32228	0.32543	0.32971	0.33219	0.33469	0.3369	0.33708	0.33721	0.33693	0.33812	0.34052	0.34354	0.3478	0.35164	0.35737	0.36171	0.36302	0.36376	0.36551	0.36815	0.37019	0.37325	0.3767	0.38098	0.38314	0.3853	0.38754	0.38924	0.39233	0.3963
737	0.29094	0.29209	0.29397	0.29588	0.29659	0.2958	0.29668	0.29788	0.30049	0.3048	0.30969	0.31258	0.31393	0.31586	0.31864	0.32036	0.32232	0.32349	0.32556	0.32713	0.33024	0.33447	0.33692	0.33939	0.34157	0.34176	0.34187	0.34159	0.34275	0.3451	0.34806	0.35227	0.35604	0.36169	0.36595	0.36724	0.36796	0.36966	0.37225	0.37425	0.37725	0.38062	0.38484	0.38696	0.38906	0.39127	0.39292	0.39595	0.39984
738	0.29554	0.29671	0.29856	0.30045	0.30117	0.3004	0.30129	0.30251	0.30509	0.30936	0.31422	0.31711	0.31845	0.32037	0.32314	0.32484	0.32679	0.32795	0.33002	0.33158	0.33465	0.33883	0.34126	0.3437	0.34585	0.34604	0.34614	0.34584	0.34698	0.34928	0.35218	0.35634	0.36006	0.36562	0.36981	0.37107	0.37177	0.37343	0.37597	0.37794	0.38089	0.38419	0.38834	0.39042	0.39247	0.39465	0.39626	0.39923	0.40304
739	0.29978	0.30095	0.30278	0.30466	0.30538	0.30462	0.30552	0.30675	0.30932	0.31354	0.31837	0.32125	0.32259	0.3245	0.32724	0.32894	0.33087	0.33202	0.33409	0.33564	0.33867	0.3428	0.3452	0.34761	0.34974	0.34992	0.35	0.3497	0.35081	0.35307	0.35592	0.36003	0.36369	0.36918	0.37329	0.37453	0.37521	0.37683	0.37932	0.38126	0.38415	0.38739	0.39147	0.39352	0.39553	0.39767	0.39924	0.40216	0.40591
740	0.30364	0.30481	0.30662	0.30848	0.30921	0.30845	0.30936	0.31059	0.31314	0.31733	0.32212	0.32498	0.32632	0.32822	0.33093	0.33262	0.33454	0.33568	0.33774	0.33928	0.34227	0.34635	0.34872	0.3511	0.3532	0.35338	0.35345	0.35314	0.35422	0.35644	0.35924	0.3633	0.36691	0.37233	0.37637	0.37759	0.37826	0.37984	0.38228	0.38419	0.38703	0.39021	0.39424	0.39625	0.39822	0.40033	0.40187	0.40473	0.40841
741	0.30711	0.30829	0.31007	0.31191	0.31264	0.31188	0.3128	0.31404	0.31657	0.32071	0.32547	0.32832	0.32965	0.33153	0.33422	0.33589	0.3378	0.33893	0.34098	0.3425	0.34546	0.34949	0.35183	0.35419	0.35626	0.35643	0.35649	0.35617	0.35723	0.35941	0.36216	0.36617	0.36973	0.37508	0.37906	0.38026	0.38092	0.38246	0.38486	0.38674	0.38954	0.39266	0.39663	0.39862	0.40055	0.40263	0.40413	0.40695	0.41058
742	0.31018	0.31136	0.31312	0.31494	0.31567	0.31492	0.31584	0.31708	0.31959	0.32369	0.32841	0.33124	0.33257	0.33444	0.3371	0.33876	0.34065	0.34177	0.3438	0.34531	0.34823	0.35222	0.35454	0.35686	0.35891	0.35907	0.35912	0.35879	0.35983	0.36197	0.36467	0.36864	0.37216	0.37744	0.38136	0.38255	0.38318	0.3847	0.38706	0.38891	0.39167	0.39473	0.39866	0.40062	0.40252	0.40456	0.40604	0.40881	0.41239
743	0.3129	0.31409	0.31582	0.31762	0.31835	0.3176	0.31852	0.31977	0.32226	0.32631	0.331	0.33381	0.33513	0.33698	0.33962	0.34126	0.34313	0.34424	0.34626	0.34776	0.35064	0.35459	0.35688	0.35918	0.3612	0.36136	0.36139	0.36105	0.36207	0.36417	0.36684	0.37076	0.37424	0.37946	0.38333	0.38449	0.38512	0.3866	0.38893	0.39075	0.39347	0.39649	0.40037	0.40231	0.40417	0.40619	0.40765	0.41038	0.4139
744	0.31531	0.3165	0.31821	0.31999	0.32072	0.31997	0.32088	0.32213	0.3246	0.32862	0.33327	0.33607	0.33738	0.33921	0.34183	0.34345	0.34531	0.3464	0.34841	0.3499	0.35274	0.35665	0.35892	0.36119	0.36319	0.36334	0.36335	0.36301	0.36401	0.36608	0.3687	0.37259	0.37602	0.3812	0.38501	0.38616	0.38677	0.38823	0.39052	0.39233	0.39501	0.39798	0.40182	0.40373	0.40557	0.40757	0.409	0.41169	0.41517
745	0.31741	0.31859	0.32028	0.32205	0.32277	0.32202	0.32293	0.32418	0.32663	0.33061	0.33522	0.338	0.33931	0.34112	0.34371	0.34532	0.34716	0.34824	0.35023	0.35171	0.35452	0.35839	0.36063	0.36288	0.36485	0.36499	0.365	0.36465	0.36563	0.36767	0.37025	0.37411	0.3775	0.38262	0.38639	0.38753	0.38813	0.38956	0.39182	0.3936	0.39625	0.39919	0.40298	0.40488	0.40669	0.40866	0.41007	0.41274	0.41617
746	0.31918	0.32036	0.32203	0.32378	0.32449	0.32375	0.32465	0.3259	0.32833	0.33226	0.33685	0.33961	0.3409	0.3427	0.34527	0.34686	0.34868	0.34974	0.35173	0.35319	0.35597	0.3598	0.36202	0.36424	0.36619	0.36633	0.36632	0.36597	0.36693	0.36893	0.37149	0.37531	0.37867	0.38374	0.38747	0.38859	0.38918	0.39059	0.39282	0.39459	0.3972	0.4001	0.40386	0.40574	0.40753	0.40948	0.41087	0.41351	0.4169
747	0.32073	0.3219	0.32355	0.32528	0.32599	0.32524	0.32614	0.32738	0.32979	0.33369	0.33825	0.34099	0.34228	0.34405	0.3466	0.34818	0.34997	0.35103	0.353	0.35444	0.3572	0.36099	0.36319	0.36539	0.36732	0.36745	0.36743	0.36707	0.36802	0.36999	0.37251	0.37631	0.37964	0.38467	0.38836	0.38946	0.39005	0.39143	0.39364	0.39539	0.39797	0.40084	0.40457	0.40643	0.4082	0.41013	0.4115	0.41411	0.41747
748	0.32214	0.32331	0.32494	0.32666	0.32736	0.32661	0.3275	0.32874	0.33114	0.33501	0.33953	0.34226	0.34353	0.3453	0.34782	0.34938	0.35116	0.35221	0.35417	0.3556	0.35832	0.36208	0.36427	0.36644	0.36836	0.36848	0.36845	0.36809	0.36902	0.37097	0.37346	0.37723	0.38053	0.38552	0.38917	0.39026	0.39084	0.39221	0.39439	0.39612	0.39868	0.40152	0.40522	0.40707	0.40881	0.41073	0.41208	0.41467	0.418
749	0.32341	0.32458	0.32619	0.32789	0.3286	0.32784	0.32873	0.32997	0.33234	0.33618	0.34068	0.34339	0.34465	0.3464	0.34891	0.35045	0.35222	0.35325	0.3552	0.35662	0.35932	0.36305	0.36522	0.36737	0.36927	0.36938	0.36934	0.36897	0.36989	0.37182	0.37428	0.37802	0.3813	0.38625	0.38987	0.39096	0.39152	0.39287	0.39504	0.39675	0.39929	0.4021	0.40577	0.40761	0.40933	0.41123	0.41257	0.41514	0.41844
750	0.32448	0.32564	0.32724	0.32893	0.32962	0.32887	0.32975	0.33098	0.33334	0.33715	0.34162	0.34431	0.34557	0.34731	0.34979	0.35132	0.35307	0.35409	0.35603	0.35744	0.36011	0.36382	0.36597	0.3681	0.36998	0.37009	0.37004	0.36967	0.37057	0.37248	0.37492	0.37864	0.38189	0.38681	0.39039	0.39147	0.39203	0.39337	0.39551	0.39721	0.39973	0.40251	0.40615	0.40798	0.40969	0.41158	0.41291	0.41545	0.41872
751	0.32534	0.32649	0.32807	0.32975	0.33044	0.32968	0.33055	0.33178	0.33413	0.33791	0.34235	0.34503	0.34628	0.348	0.35047	0.35199	0.35372	0.35473	0.35666	0.35805	0.36071	0.36438	0.36652	0.36864	0.3705	0.3706	0.37054	0.37017	0.37106	0.37294	0.37536	0.37906	0.38229	0.38717	0.39073	0.3918	0.39236	0.39368	0.3958	0.39749	0.39999	0.40275	0.40637	0.40819	0.40988	0.41176	0.41307	0.4156	0.41885
752	0.32602	0.32717	0.32874	0.3304	0.33109	0.33032	0.33119	0.33242	0.33475	0.3385	0.34292	0.34559	0.34683	0.34854	0.35098	0.35249	0.35421	0.35521	0.35712	0.35851	0.36114	0.36479	0.36692	0.36902	0.37087	0.37096	0.37089	0.37052	0.3714	0.37326	0.37565	0.37934	0.38255	0.38741	0.39094	0.392	0.39255	0.39386	0.39597	0.39764	0.40012	0.40287	0.40647	0.40828	0.40996	0.41182	0.41313	0.41564	0.41887
753	0.32658	0.32773	0.32928	0.33094	0.33162	0.33084	0.33171	0.33293	0.33524	0.33897	0.34338	0.34603	0.34726	0.34895	0.35139	0.35288	0.35459	0.35558	0.35748	0.35885	0.36147	0.3651	0.36721	0.3693	0.37113	0.37122	0.37114	0.37076	0.37163	0.37348	0.37585	0.37952	0.38271	0.38755	0.39106	0.39211	0.39266	0.39395	0.39605	0.39771	0.40018	0.4029	0.40649	0.40829	0.40996	0.41181	0.41311	0.41561	0.41882
754	0.327	0.32815	0.32969	0.33133	0.332	0.33122	0.33208	0.3333	0.3356	0.3393	0.34369	0.34633	0.34755	0.34923	0.35165	0.35313	0.35483	0.35581	0.3577	0.35906	0.36166	0.36527	0.36737	0.36944	0.37126	0.37135	0.37126	0.37088	0.37174	0.37357	0.37593	0.37958	0.38276	0.38757	0.39106	0.39211	0.39265	0.39393	0.39601	0.39767	0.40012	0.40283	0.4064	0.40819	0.40986	0.41169	0.41298	0.41547	0.41867
755	0.32713	0.32826	0.32979	0.33142	0.33208	0.3313	0.33215	0.33336	0.33565	0.33933	0.3437	0.34632	0.34753	0.3492	0.35161	0.35307	0.35475	0.35572	0.35761	0.35896	0.36154	0.36513	0.36722	0.36927	0.37109	0.37116	0.37107	0.37068	0.37153	0.37335	0.37569	0.37932	0.38249	0.38728	0.39076	0.3918	0.39233	0.39361	0.39568	0.39733	0.39977	0.40246	0.40601	0.4078	0.40945	0.41128	0.41257	0.41505	0.41822
756	0.32673	0.32786	0.32937	0.33098	0.33164	0.33084	0.33168	0.33288	0.33515	0.33881	0.34316	0.34577	0.34697	0.34863	0.35101	0.35246	0.35413	0.35508	0.35695	0.35829	0.36086	0.36443	0.3665	0.36855	0.37034	0.37041	0.37031	0.36992	0.37076	0.37255	0.37487	0.3785	0.38166	0.38643	0.38989	0.39093	0.39146	0.39272	0.39478	0.39642	0.39885	0.40153	0.40508	0.40686	0.4085	0.41032	0.4116	0.41407	0.41724
757	0.32566	0.32679	0.32828	0.32987	0.3305	0.3297	0.33052	0.33171	0.33397	0.3376	0.34193	0.34452	0.34571	0.34735	0.34972	0.35115	0.3528	0.35375	0.3556	0.35693	0.35948	0.36303	0.36509	0.36712	0.36891	0.36897	0.36886	0.36846	0.36929	0.37106	0.37336	0.37698	0.38014	0.3849	0.38835	0.38938	0.38991	0.39116	0.39321	0.39484	0.39726	0.39994	0.40347	0.40524	0.40688	0.40869	0.40996	0.41243	0.41559
758	0.32483	0.32595	0.32743	0.329	0.32962	0.32882	0.32963	0.33082	0.33307	0.33669	0.341	0.34359	0.34476	0.3464	0.34875	0.35018	0.35182	0.35276	0.3546	0.35593	0.35847	0.36201	0.36406	0.36608	0.36786	0.36793	0.36781	0.36741	0.36823	0.36999	0.37229	0.3759	0.37906	0.38381	0.38726	0.38828	0.3888	0.39004	0.39209	0.39371	0.39613	0.3988	0.40232	0.40409	0.40572	0.40753	0.4088	0.41126	0.41441
759	0.32549	0.32662	0.32811	0.32968	0.33032	0.32953	0.33036	0.33155	0.33381	0.33743	0.34175	0.34434	0.34552	0.34716	0.34952	0.35097	0.35262	0.35357	0.35542	0.35675	0.3593	0.36285	0.3649	0.36692	0.36871	0.36879	0.36868	0.36828	0.36911	0.3709	0.3732	0.3768	0.37995	0.38469	0.38812	0.38915	0.38967	0.39091	0.39296	0.39458	0.397	0.39967	0.40318	0.40494	0.40657	0.40837	0.40964	0.41209	0.41523
760	0.32676	0.32791	0.3294	0.33098	0.33165	0.33089	0.33174	0.33294	0.33522	0.33886	0.34318	0.34579	0.34698	0.34862	0.35101	0.35248	0.35416	0.35511	0.35699	0.35832	0.36089	0.36444	0.36651	0.36854	0.37033	0.37044	0.37035	0.36995	0.37079	0.37261	0.37493	0.37852	0.38164	0.38637	0.3898	0.39083	0.39135	0.3926	0.39465	0.39628	0.3987	0.40136	0.40486	0.40661	0.40825	0.41005	0.41132	0.41375	0.41688
761	0.32681	0.32797	0.32946	0.33103	0.33171	0.33097	0.33183	0.33302	0.3353	0.33895	0.34326	0.34588	0.34707	0.34871	0.3511	0.35258	0.35427	0.35523	0.35711	0.35844	0.36102	0.36457	0.36664	0.36867	0.37046	0.37058	0.3705	0.37011	0.37095	0.37278	0.37511	0.37869	0.3818	0.38653	0.38995	0.39098	0.39149	0.39275	0.3948	0.39643	0.39885	0.40151	0.405	0.40675	0.40838	0.41018	0.41145	0.41388	0.41701
762	0.32588	0.32702	0.3285	0.33007	0.33073	0.32998	0.33083	0.33201	0.33429	0.33792	0.34222	0.34483	0.34601	0.34764	0.35002	0.35149	0.35317	0.35412	0.35599	0.35731	0.35988	0.36343	0.36548	0.3675	0.36929	0.36941	0.36932	0.36892	0.36976	0.37158	0.3739	0.37748	0.3806	0.38531	0.38874	0.38976	0.39027	0.39152	0.39357	0.39519	0.39761	0.40028	0.40376	0.40551	0.40714	0.40894	0.41021	0.41264	0.41576
763	0.32564	0.32678	0.32825	0.32981	0.33047	0.3297	0.33055	0.33172	0.33398	0.3376	0.34189	0.34448	0.34566	0.34728	0.34964	0.35109	0.35276	0.35371	0.35557	0.35688	0.35943	0.36296	0.36501	0.36702	0.3688	0.36891	0.36881	0.36841	0.36924	0.37105	0.37336	0.37693	0.38004	0.38475	0.38817	0.38919	0.3897	0.39094	0.39299	0.39461	0.39702	0.39968	0.40316	0.40491	0.40654	0.40833	0.4096	0.41203	0.41515
764	0.32598	0.3271	0.32857	0.33013	0.33079	0.33001	0.33084	0.33201	0.33426	0.33786	0.34214	0.34472	0.34589	0.3475	0.34985	0.35129	0.35294	0.35388	0.35573	0.35703	0.35956	0.36308	0.36512	0.36713	0.36889	0.36899	0.36888	0.36848	0.3693	0.37109	0.37339	0.37696	0.38006	0.38475	0.38816	0.38917	0.38969	0.39093	0.39297	0.39458	0.39699	0.39963	0.40312	0.40487	0.40649	0.40828	0.40955	0.41197	0.41509
765	0.32606	0.32718	0.32863	0.33019	0.33084	0.33004	0.33086	0.33203	0.33426	0.33784	0.34211	0.34467	0.34583	0.34743	0.34976	0.35118	0.35281	0.35374	0.35558	0.35687	0.35938	0.36289	0.36492	0.3669	0.36866	0.36874	0.36862	0.36821	0.36903	0.3708	0.37307	0.37664	0.37973	0.38442	0.38781	0.38882	0.38934	0.39058	0.3926	0.39421	0.3966	0.39924	0.40272	0.40448	0.40609	0.40788	0.40914	0.41156	0.41467
766	0.32579	0.32689	0.32833	0.32989	0.33052	0.32971	0.33051	0.33167	0.33388	0.33744	0.34169	0.34424	0.34539	0.34698	0.34929	0.35068	0.3523	0.35321	0.35504	0.35632	0.35881	0.3623	0.36431	0.36629	0.36804	0.36809	0.36796	0.36755	0.36836	0.3701	0.37236	0.37592	0.37901	0.38369	0.38707	0.38808	0.38859	0.38983	0.39184	0.39345	0.39583	0.39846	0.40193	0.40369	0.4053	0.40709	0.40834	0.41076	0.41387
767	0.32557	0.32667	0.3281	0.32965	0.33027	0.32944	0.33023	0.33139	0.33359	0.33713	0.34137	0.3439	0.34504	0.34662	0.34892	0.35029	0.35189	0.3528	0.35461	0.35588	0.35836	0.36183	0.36384	0.36581	0.36754	0.36758	0.36744	0.36703	0.36783	0.36955	0.3718	0.37536	0.37844	0.38311	0.38648	0.38749	0.388	0.38923	0.39124	0.39284	0.39521	0.39783	0.40131	0.40306	0.40467	0.40645	0.4077	0.41013	0.41322
768	0.32537	0.32645	0.32788	0.32942	0.33004	0.3292	0.32999	0.33113	0.33332	0.33685	0.34108	0.3436	0.34473	0.34631	0.34859	0.34996	0.35155	0.35244	0.35424	0.35551	0.35798	0.36144	0.36344	0.3654	0.36712	0.36716	0.36701	0.3666	0.36738	0.3691	0.37134	0.37489	0.37797	0.38264	0.386	0.387	0.38751	0.38874	0.39074	0.39233	0.3947	0.39732	0.40079	0.40255	0.40416	0.40593	0.40718	0.4096	0.41269
769	0.32516	0.32624	0.32766	0.3292	0.32981	0.32897	0.32974	0.33089	0.33307	0.33659	0.34081	0.34332	0.34445	0.34602	0.34829	0.34965	0.35123	0.35212	0.35391	0.35518	0.35763	0.36109	0.36308	0.36504	0.36676	0.36678	0.36663	0.36622	0.367	0.36871	0.37094	0.37448	0.37756	0.38222	0.38558	0.38658	0.38709	0.38831	0.39031	0.3919	0.39427	0.39688	0.40035	0.40211	0.40371	0.40549	0.40673	0.40915	0.41224
770	0.32492	0.32599	0.32741	0.32895	0.32955	0.3287	0.32948	0.33061	0.33279	0.3363	0.34051	0.34302	0.34414	0.34571	0.34797	0.34932	0.3509	0.35178	0.35357	0.35483	0.35728	0.36073	0.36272	0.36467	0.36638	0.3664	0.36625	0.36583	0.36661	0.36831	0.37054	0.37408	0.37716	0.38181	0.38517	0.38617	0.38668	0.3879	0.38989	0.39148	0.39385	0.39646	0.39992	0.40168	0.40328	0.40506	0.4063	0.40872	0.41181
771	0.32458	0.32565	0.32706	0.3286	0.3292	0.32834	0.32911	0.33025	0.33242	0.33592	0.34013	0.34263	0.34375	0.34531	0.34757	0.34891	0.35048	0.35136	0.35315	0.3544	0.35684	0.36028	0.36227	0.36422	0.36593	0.36594	0.36578	0.36537	0.36615	0.36784	0.37006	0.3736	0.37668	0.38133	0.38468	0.38568	0.38619	0.38741	0.3894	0.39099	0.39335	0.39596	0.39942	0.40118	0.40279	0.40456	0.4058	0.40822	0.41131
772	0.32418	0.32525	0.32665	0.32818	0.32878	0.32792	0.32869	0.32982	0.33199	0.33548	0.33968	0.34217	0.34329	0.34484	0.3471	0.34844	0.35	0.35087	0.35266	0.3539	0.35634	0.35978	0.36176	0.3637	0.36541	0.36542	0.36526	0.36484	0.36562	0.36731	0.36952	0.37307	0.37614	0.38079	0.38413	0.38513	0.38564	0.38686	0.38885	0.39044	0.3928	0.39541	0.39887	0.40063	0.40223	0.404	0.40524	0.40766	0.41075
773	0.32376	0.32482	0.32622	0.32775	0.32835	0.32748	0.32824	0.32937	0.33153	0.33502	0.33921	0.3417	0.34281	0.34436	0.34661	0.34794	0.3495	0.35037	0.35215	0.35339	0.35583	0.35926	0.36124	0.36317	0.36488	0.36489	0.36472	0.3643	0.36508	0.36676	0.36897	0.37252	0.37559	0.38023	0.38358	0.38458	0.38509	0.3863	0.38829	0.38988	0.39224	0.39484	0.39831	0.40007	0.40167	0.40344	0.40468	0.4071	0.41019
774	0.32333	0.32439	0.32579	0.32731	0.3279	0.32703	0.32779	0.32891	0.33107	0.33455	0.33874	0.34122	0.34233	0.34388	0.34612	0.34745	0.349	0.34987	0.35164	0.35288	0.35531	0.35874	0.36071	0.36265	0.36435	0.36436	0.36419	0.36377	0.36454	0.36622	0.36843	0.37197	0.37504	0.37969	0.38303	0.38403	0.38454	0.38575	0.38774	0.38933	0.39168	0.39429	0.39775	0.39951	0.40111	0.40288	0.40413	0.40655	0.40963
775	0.32287	0.32392	0.32532	0.32684	0.32743	0.32655	0.32731	0.32843	0.33058	0.33406	0.33824	0.34072	0.34182	0.34336	0.3456	0.34692	0.34847	0.34933	0.3511	0.35234	0.35476	0.35819	0.36016	0.36209	0.36379	0.3638	0.36362	0.3632	0.36397	0.36565	0.36786	0.3714	0.37447	0.37911	0.38245	0.38345	0.38396	0.38517	0.38716	0.38875	0.3911	0.39371	0.39717	0.39893	0.40053	0.4023	0.40354	0.40596	0.40905
776	0.32239	0.32344	0.32483	0.32635	0.32693	0.32605	0.3268	0.32792	0.33007	0.33354	0.33772	0.34019	0.34129	0.34282	0.34506	0.34638	0.34792	0.34878	0.35055	0.35178	0.3542	0.35762	0.35959	0.36152	0.36321	0.36321	0.36304	0.36262	0.36338	0.36506	0.36726	0.3708	0.37387	0.37851	0.38185	0.38285	0.38336	0.38457	0.38656	0.38815	0.3905	0.39311	0.39657	0.39833	0.39993	0.4017	0.40294	0.40537	0.40845
777	0.32192	0.32297	0.32436	0.32587	0.32645	0.32557	0.32631	0.32743	0.32957	0.33304	0.33721	0.33968	0.34077	0.34231	0.34454	0.34585	0.34739	0.34824	0.35001	0.35123	0.35365	0.35707	0.35903	0.36096	0.36265	0.36265	0.36247	0.36205	0.36282	0.36449	0.36669	0.37023	0.3733	0.37794	0.38128	0.38227	0.38278	0.384	0.38599	0.38757	0.38992	0.39253	0.39599	0.39775	0.39936	0.40112	0.40237	0.40479	0.40788
778	0.32149	0.32254	0.32392	0.32543	0.32601	0.32512	0.32586	0.32697	0.32911	0.33257	0.33675	0.33921	0.3403	0.34183	0.34405	0.34536	0.34689	0.34775	0.34951	0.35073	0.35315	0.35656	0.35852	0.36044	0.36214	0.36213	0.36195	0.36153	0.36229	0.36396	0.36616	0.3697	0.37277	0.37741	0.38074	0.38174	0.38225	0.38346	0.38545	0.38703	0.38939	0.39199	0.39546	0.39722	0.39882	0.40059	0.40183	0.40426	0.40734
779	0.32104	0.32209	0.32347	0.32498	0.32555	0.32466	0.3254	0.3265	0.32864	0.3321	0.33626	0.33872	0.33981	0.34133	0.34355	0.34486	0.34639	0.34724	0.34899	0.35021	0.35263	0.35604	0.358	0.35992	0.3616	0.3616	0.36142	0.36099	0.36175	0.36342	0.36562	0.36915	0.37222	0.37686	0.3802	0.38119	0.3817	0.38292	0.3849	0.38649	0.38884	0.39145	0.39491	0.39667	0.39828	0.40004	0.40129	0.40371	0.4068
780	0.32056	0.32159	0.32297	0.32448	0.32505	0.32416	0.32489	0.32599	0.32812	0.33158	0.33574	0.33819	0.33927	0.3408	0.34301	0.34431	0.34584	0.34669	0.34844	0.34965	0.35206	0.35547	0.35743	0.35935	0.36103	0.36102	0.36084	0.36041	0.36117	0.36284	0.36503	0.36857	0.37164	0.37628	0.37961	0.38061	0.38112	0.38233	0.38432	0.3859	0.38825	0.39086	0.39432	0.39609	0.39769	0.39946	0.4007	0.40313	0.40622
781	0.32005	0.32108	0.32246	0.32396	0.32453	0.32363	0.32436	0.32546	0.32758	0.33103	0.33519	0.33764	0.33872	0.34024	0.34245	0.34375	0.34527	0.34611	0.34786	0.34907	0.35148	0.35489	0.35684	0.35876	0.36044	0.36043	0.36024	0.35981	0.36057	0.36224	0.36443	0.36797	0.37104	0.37567	0.37901	0.38	0.38051	0.38172	0.38371	0.38529	0.38765	0.39026	0.39372	0.39549	0.39709	0.39886	0.4001	0.40253	0.40562
782	0.31955	0.32058	0.32196	0.32345	0.32402	0.32312	0.32384	0.32494	0.32706	0.33051	0.33466	0.33711	0.33818	0.3397	0.3419	0.34319	0.34471	0.34556	0.3473	0.34851	0.35091	0.35432	0.35627	0.35818	0.35986	0.35985	0.35966	0.35923	0.35999	0.36165	0.36384	0.36738	0.37045	0.37509	0.37842	0.37941	0.37992	0.38114	0.38313	0.38471	0.38706	0.38967	0.39313	0.3949	0.39651	0.39827	0.39952	0.40195	0.40504
783	0.31907	0.3201	0.32147	0.32297	0.32353	0.32263	0.32335	0.32444	0.32656	0.33	0.33415	0.33659	0.33766	0.33918	0.34138	0.34267	0.34418	0.34502	0.34676	0.34797	0.35037	0.35377	0.35572	0.35763	0.35931	0.3593	0.35911	0.35868	0.35943	0.3611	0.36328	0.36682	0.36989	0.37453	0.37786	0.37885	0.37936	0.38058	0.38257	0.38415	0.3865	0.38911	0.39258	0.39434	0.39595	0.39771	0.39896	0.40139	0.40448
784	0.3186	0.31963	0.321	0.32249	0.32305	0.32214	0.32286	0.32394	0.32606	0.3295	0.33365	0.33609	0.33715	0.33866	0.34086	0.34215	0.34366	0.3445	0.34623	0.34744	0.34984	0.35323	0.35518	0.35709	0.35877	0.35875	0.35856	0.35813	0.35888	0.36055	0.36273	0.36627	0.36934	0.37398	0.37731	0.3783	0.37881	0.38003	0.38201	0.38359	0.38595	0.38856	0.39203	0.3938	0.3954	0.39717	0.39841	0.40085	0.40394
785	0.31812	0.31915	0.32051	0.322	0.32256	0.32164	0.32236	0.32344	0.32556	0.32899	0.33314	0.33557	0.33664	0.33814	0.34034	0.34162	0.34313	0.34396	0.3457	0.3469	0.3493	0.35269	0.35464	0.35655	0.35822	0.3582	0.35801	0.35758	0.35833	0.35999	0.36218	0.36571	0.36878	0.37342	0.37676	0.37775	0.37826	0.37947	0.38146	0.38304	0.3854	0.38801	0.39147	0.39324	0.39485	0.39661	0.39786	0.4003	0.40339
786	0.31766	0.31868	0.32005	0.32153	0.32209	0.32117	0.32188	0.32297	0.32508	0.32851	0.33265	0.33508	0.33614	0.33765	0.33984	0.34112	0.34263	0.34346	0.34519	0.34639	0.34878	0.35218	0.35412	0.35603	0.3577	0.35768	0.35749	0.35705	0.35781	0.35947	0.36165	0.36519	0.36826	0.37289	0.37623	0.37722	0.37773	0.37894	0.38093	0.38251	0.38487	0.38748	0.39095	0.39272	0.39433	0.39609	0.39734	0.39978	0.40287
787	0.31718	0.31821	0.31957	0.32105	0.3216	0.32068	0.32139	0.32247	0.32458	0.32801	0.33215	0.33458	0.33563	0.33713	0.33933	0.3406	0.34211	0.34294	0.34467	0.34586	0.34826	0.35165	0.35359	0.35549	0.35717	0.35715	0.35695	0.35652	0.35727	0.35893	0.36111	0.36465	0.36772	0.37236	0.37569	0.37668	0.37719	0.37841	0.3804	0.38198	0.38434	0.38695	0.39042	0.39219	0.3938	0.39556	0.39681	0.39925	0.40234
788	0.31666	0.31768	0.31904	0.32052	0.32107	0.32015	0.32085	0.32193	0.32404	0.32746	0.3316	0.33402	0.33508	0.33657	0.33876	0.34003	0.34154	0.34236	0.34409	0.34528	0.34768	0.35107	0.35301	0.35491	0.35658	0.35656	0.35636	0.35593	0.35668	0.35834	0.36052	0.36406	0.36713	0.37177	0.37511	0.3761	0.37661	0.37782	0.37981	0.38139	0.38375	0.38636	0.38983	0.39161	0.39322	0.39498	0.39623	0.39867	0.40176
789	0.31612	0.31713	0.31849	0.31997	0.32051	0.31959	0.32029	0.32137	0.32347	0.32689	0.33103	0.33345	0.3345	0.33599	0.33818	0.33945	0.34095	0.34177	0.34349	0.34468	0.34708	0.35046	0.35241	0.3543	0.35597	0.35595	0.35575	0.35532	0.35607	0.35772	0.35991	0.36344	0.36652	0.37115	0.37449	0.37548	0.37599	0.37721	0.3792	0.38078	0.38314	0.38575	0.38922	0.391	0.39261	0.39437	0.39562	0.39806	0.40116
790	0.31563	0.31665	0.318	0.31948	0.32002	0.31909	0.31979	0.32086	0.32296	0.32638	0.33051	0.33293	0.33397	0.33546	0.33765	0.33891	0.34041	0.34123	0.34295	0.34414	0.34653	0.34991	0.35185	0.35375	0.35542	0.35539	0.35519	0.35476	0.3555	0.35716	0.35934	0.36288	0.36595	0.37059	0.37393	0.37491	0.37543	0.37664	0.37863	0.38021	0.38257	0.38519	0.38866	0.39043	0.39205	0.39381	0.39506	0.3975	0.4006
791	0.31518	0.31619	0.31755	0.31902	0.31956	0.31863	0.31932	0.32039	0.32249	0.3259	0.33003	0.33244	0.33348	0.33497	0.33715	0.33841	0.3399	0.34072	0.34244	0.34362	0.34601	0.34939	0.35133	0.35322	0.35489	0.35486	0.35466	0.35422	0.35497	0.35662	0.3588	0.36234	0.36541	0.37005	0.37339	0.37437	0.37489	0.3761	0.37809	0.37967	0.38203	0.38465	0.38812	0.3899	0.39151	0.39327	0.39453	0.39697	0.40006
792	0.31475	0.31575	0.3171	0.31857	0.31911	0.31817	0.31887	0.31993	0.32202	0.32543	0.32956	0.33197	0.333	0.33449	0.33666	0.33792	0.33941	0.34022	0.34194	0.34312	0.3455	0.34888	0.35082	0.35271	0.35437	0.35434	0.35414	0.3537	0.35445	0.3561	0.35827	0.36181	0.36488	0.36952	0.37286	0.37385	0.37436	0.37557	0.37757	0.37914	0.38151	0.38412	0.38759	0.38937	0.39098	0.39275	0.394	0.39645	0.39954
793	0.31432	0.31532	0.31667	0.31814	0.31867	0.31773	0.31842	0.31948	0.32157	0.32498	0.3291	0.3315	0.33254	0.33402	0.33619	0.33744	0.33893	0.33974	0.34145	0.34263	0.34501	0.34838	0.35032	0.35221	0.35387	0.35383	0.35363	0.35319	0.35394	0.35559	0.35776	0.36129	0.36437	0.36901	0.37234	0.37333	0.37384	0.37506	0.37705	0.37863	0.38099	0.38361	0.38708	0.38886	0.39047	0.39224	0.39349	0.39594	0.39903
794	0.31389	0.31489	0.31624	0.3177	0.31823	0.31729	0.31798	0.31903	0.32112	0.32453	0.32864	0.33104	0.33208	0.33355	0.33572	0.33697	0.33845	0.33926	0.34097	0.34214	0.34452	0.3479	0.34983	0.35172	0.35338	0.35334	0.35313	0.35269	0.35344	0.35509	0.35726	0.36079	0.36387	0.36851	0.37184	0.37283	0.37334	0.37456	0.37655	0.37813	0.38049	0.38311	0.38658	0.38836	0.38998	0.39174	0.393	0.39544	0.39854
795	0.31341	0.31441	0.31575	0.31721	0.31774	0.3168	0.31748	0.31853	0.32062	0.32402	0.32814	0.33053	0.33156	0.33303	0.3352	0.33645	0.33793	0.33873	0.34044	0.34161	0.34399	0.34736	0.34929	0.35117	0.35283	0.3528	0.35259	0.35215	0.35289	0.35454	0.35671	0.36024	0.36332	0.36796	0.37129	0.37228	0.37279	0.37401	0.376	0.37758	0.37994	0.38256	0.38603	0.38781	0.38943	0.39119	0.39245	0.3949	0.398
796	0.31286	0.31386	0.3152	0.31666	0.31718	0.31624	0.31692	0.31796	0.32005	0.32345	0.32756	0.32995	0.33098	0.33245	0.33461	0.33585	0.33733	0.33813	0.33984	0.341	0.34338	0.34675	0.34868	0.35056	0.35222	0.35218	0.35197	0.35153	0.35227	0.35392	0.35609	0.35962	0.3627	0.36734	0.37068	0.37166	0.37217	0.37339	0.37538	0.37696	0.37933	0.38195	0.38542	0.3872	0.38882	0.39058	0.39184	0.39429	0.39739
797	0.31233	0.31332	0.31466	0.31611	0.31663	0.31568	0.31636	0.31741	0.31949	0.32288	0.32699	0.32938	0.3304	0.33187	0.33403	0.33526	0.33674	0.33754	0.33924	0.34041	0.34278	0.34615	0.34807	0.34995	0.35161	0.35157	0.35136	0.35091	0.35165	0.3533	0.35547	0.359	0.36208	0.36672	0.37006	0.37104	0.37156	0.37277	0.37477	0.37634	0.37871	0.38133	0.38481	0.38659	0.38821	0.38997	0.39123	0.39368	0.39678
798	0.31186	0.31285	0.31419	0.31564	0.31616	0.3152	0.31588	0.31692	0.319	0.32239	0.32649	0.32888	0.3299	0.33136	0.33352	0.33475	0.33622	0.33702	0.33872	0.33988	0.34225	0.34562	0.34754	0.34942	0.35107	0.35103	0.35082	0.35037	0.35111	0.35276	0.35493	0.35846	0.36154	0.36618	0.36952	0.3705	0.37101	0.37223	0.37422	0.3758	0.37817	0.38079	0.38426	0.38605	0.38767	0.38943	0.39069	0.39314	0.39624
799	0.31143	0.31242	0.31375	0.31521	0.31572	0.31476	0.31543	0.31647	0.31855	0.32193	0.32604	0.32842	0.32944	0.3309	0.33305	0.33428	0.33575	0.33655	0.33824	0.3394	0.34177	0.34514	0.34706	0.34893	0.35059	0.35054	0.35033	0.34988	0.35062	0.35226	0.35443	0.35797	0.36105	0.36568	0.36902	0.37001	0.37052	0.37174	0.37373	0.37531	0.37767	0.3803	0.38377	0.38556	0.38718	0.38894	0.3902	0.39265	0.39576
800	0.31099	0.31198	0.31331	0.31476	0.31527	0.31431	0.31498	0.31601	0.31809	0.32147	0.32557	0.32795	0.32896	0.33042	0.33257	0.3338	0.33526	0.33606	0.33775	0.33891	0.34128	0.34464	0.34656	0.34844	0.35008	0.35004	0.34982	0.34938	0.35012	0.35176	0.35392	0.35746	0.36054	0.36518	0.36852	0.3695	0.37001	0.37123	0.37323	0.3748	0.37717	0.37979	0.38327	0.38506	0.38668	0.38844	0.3897	0.39216	0.39526
801	0.31051	0.31149	0.31282	0.31427	0.31477	0.31381	0.31448	0.31551	0.31758	0.32096	0.32506	0.32743	0.32844	0.3299	0.33205	0.33327	0.33473	0.33553	0.33722	0.33837	0.34074	0.3441	0.34602	0.34789	0.34954	0.34949	0.34927	0.34883	0.34956	0.3512	0.35337	0.35691	0.35999	0.36462	0.36796	0.36895	0.36946	0.37068	0.37267	0.37425	0.37662	0.37924	0.38272	0.38451	0.38613	0.38789	0.38916	0.39161	0.39472
802	0.31006	0.31104	0.31237	0.31381	0.31432	0.31335	0.31402	0.31505	0.31711	0.32049	0.32459	0.32696	0.32796	0.32942	0.33156	0.33278	0.33424	0.33503	0.33672	0.33787	0.34024	0.3436	0.34551	0.34738	0.34903	0.34898	0.34876	0.34832	0.34905	0.35069	0.35286	0.35639	0.35947	0.36411	0.36745	0.36843	0.36895	0.37017	0.37216	0.37374	0.37611	0.37873	0.38221	0.384	0.38562	0.38738	0.38865	0.3911	0.39421
803	0.30968	0.31066	0.31198	0.31343	0.31393	0.31296	0.31362	0.31465	0.31671	0.32009	0.32418	0.32655	0.32755	0.329	0.33114	0.33236	0.33382	0.3346	0.33629	0.33744	0.3398	0.34315	0.34507	0.34694	0.34858	0.34853	0.34831	0.34787	0.3486	0.35024	0.3524	0.35594	0.35902	0.36365	0.36699	0.36798	0.36849	0.36971	0.3717	0.37328	0.37565	0.37828	0.38175	0.38354	0.38517	0.38693	0.38819	0.39065	0.39376
804	0.30928	0.31026	0.31158	0.31302	0.31352	0.31254	0.3132	0.31422	0.31629	0.31966	0.32375	0.32611	0.32711	0.32856	0.33069	0.33191	0.33336	0.33414	0.33583	0.33697	0.33933	0.34268	0.3446	0.34646	0.34811	0.34805	0.34783	0.34738	0.34811	0.34975	0.35191	0.35545	0.35853	0.36316	0.3665	0.36749	0.368	0.36922	0.37121	0.37279	0.37516	0.37778	0.38126	0.38305	0.38468	0.38644	0.38771	0.39016	0.39327
805	0.30876	0.30973	0.31105	0.31248	0.31298	0.312	0.31265	0.31367	0.31573	0.3191	0.32318	0.32554	0.32654	0.32798	0.33011	0.33132	0.33277	0.33355	0.33523	0.33637	0.33873	0.34208	0.34399	0.34585	0.34749	0.34744	0.34721	0.34676	0.34749	0.34912	0.35128	0.35482	0.3579	0.36254	0.36588	0.36686	0.36737	0.36859	0.37059	0.37216	0.37453	0.37716	0.38064	0.38243	0.38405	0.38581	0.38708	0.38954	0.39265
806	0.30824	0.30921	0.31053	0.31196	0.31245	0.31147	0.31212	0.31313	0.31519	0.31855	0.32263	0.32499	0.32598	0.32742	0.32955	0.33075	0.3322	0.33297	0.33465	0.33579	0.33814	0.34149	0.3434	0.34526	0.3469	0.34684	0.34661	0.34616	0.34689	0.34852	0.35067	0.35421	0.35729	0.36193	0.36527	0.36625	0.36676	0.36798	0.36998	0.37155	0.37392	0.37655	0.38003	0.38182	0.38345	0.38521	0.38647	0.38894	0.39205
807	0.3078	0.30877	0.31008	0.31151	0.312	0.31102	0.31166	0.31267	0.31472	0.31808	0.32216	0.32452	0.3255	0.32694	0.32907	0.33027	0.33171	0.33249	0.33416	0.33529	0.33765	0.34099	0.3429	0.34476	0.3464	0.34633	0.3461	0.34565	0.34638	0.34801	0.35017	0.3537	0.35678	0.36142	0.36476	0.36574	0.36626	0.36747	0.36947	0.37104	0.37341	0.37604	0.37952	0.38132	0.38294	0.3847	0.38597	0.38843	0.39154
808	0.30736	0.30833	0.30964	0.31107	0.31156	0.31057	0.31121	0.31222	0.31427	0.31763	0.32171	0.32406	0.32504	0.32648	0.3286	0.3298	0.33124	0.33202	0.33369	0.33482	0.33717	0.34052	0.34242	0.34428	0.34592	0.34585	0.34562	0.34517	0.3459	0.34753	0.34968	0.35322	0.3563	0.36094	0.36428	0.36526	0.36578	0.36699	0.36899	0.37056	0.37293	0.37556	0.37905	0.38084	0.38246	0.38423	0.3855	0.38796	0.39107
809	0.30681	0.30777	0.30908	0.31051	0.31099	0.31	0.31064	0.31165	0.3137	0.31705	0.32113	0.32348	0.32446	0.32589	0.32801	0.32921	0.33065	0.33142	0.33309	0.33422	0.33657	0.33991	0.34182	0.34367	0.34531	0.34525	0.34502	0.34456	0.34529	0.34692	0.34907	0.35261	0.35569	0.36033	0.36367	0.36466	0.36517	0.36639	0.36838	0.36996	0.37233	0.37496	0.37844	0.38024	0.38187	0.38363	0.3849	0.38736	0.39048
810	0.30616	0.30713	0.30844	0.30986	0.31034	0.30935	0.30999	0.31099	0.31304	0.31639	0.32046	0.32281	0.32378	0.32521	0.32733	0.32853	0.32997	0.33073	0.3324	0.33353	0.33588	0.33922	0.34113	0.34298	0.34461	0.34455	0.34432	0.34387	0.3446	0.34622	0.34838	0.35192	0.355	0.35964	0.36298	0.36396	0.36448	0.3657	0.3677	0.36927	0.37164	0.37428	0.37776	0.37955	0.38118	0.38294	0.38422	0.38668	0.3898
811	0.30552	0.30649	0.3078	0.30921	0.30969	0.3087	0.30933	0.31034	0.31238	0.31573	0.3198	0.32214	0.32312	0.32455	0.32666	0.32786	0.32929	0.33006	0.33172	0.33285	0.3352	0.33854	0.34045	0.3423	0.34393	0.34387	0.34364	0.34319	0.34392	0.34554	0.3477	0.35123	0.35432	0.35896	0.36231	0.36329	0.3638	0.36502	0.36702	0.3686	0.37097	0.3736	0.37709	0.37888	0.38051	0.38228	0.38355	0.38602	0.38913
812	0.30493	0.3059	0.3072	0.30862	0.30909	0.3081	0.30873	0.30973	0.31178	0.31512	0.31919	0.32153	0.3225	0.32393	0.32605	0.32724	0.32868	0.32944	0.3311	0.33223	0.33458	0.33792	0.33983	0.34168	0.34331	0.34325	0.34302	0.34257	0.3433	0.34492	0.34708	0.35062	0.35371	0.35835	0.3617	0.36268	0.36319	0.36441	0.36641	0.36799	0.37036	0.373	0.37649	0.37828	0.37991	0.38167	0.38295	0.38542	0.38854
813	0.30441	0.30537	0.30668	0.30809	0.30856	0.30757	0.30821	0.3092	0.31125	0.31459	0.31866	0.321	0.32197	0.32339	0.32551	0.32671	0.32814	0.3289	0.33057	0.33169	0.33405	0.33739	0.33929	0.34114	0.34278	0.34272	0.34249	0.34204	0.34277	0.3444	0.34655	0.35009	0.35319	0.35783	0.36117	0.36216	0.36267	0.36389	0.3659	0.36747	0.36985	0.37249	0.37598	0.37777	0.3794	0.38117	0.38245	0.38492	0.38803
814	0.30399	0.30495	0.30626	0.30767	0.30814	0.30715	0.30779	0.30878	0.31082	0.31417	0.31824	0.32058	0.32155	0.32297	0.32509	0.32629	0.32772	0.32848	0.33015	0.33127	0.33363	0.33697	0.33887	0.34073	0.34236	0.34231	0.34208	0.34163	0.34236	0.34399	0.34615	0.34969	0.35278	0.35742	0.36077	0.36176	0.36227	0.3635	0.3655	0.36708	0.36946	0.3721	0.37559	0.37738	0.37902	0.38078	0.38206	0.38454	0.38766
815	0.30365	0.30462	0.30592	0.30733	0.30781	0.30681	0.30745	0.30844	0.31049	0.31384	0.3179	0.32024	0.32121	0.32263	0.32475	0.32595	0.32738	0.32815	0.32981	0.33094	0.33329	0.33663	0.33854	0.34039	0.34202	0.34197	0.34175	0.34129	0.34202	0.34366	0.34582	0.34936	0.35246	0.3571	0.36045	0.36144	0.36195	0.36318	0.36519	0.36676	0.36915	0.37179	0.37528	0.37708	0.37871	0.38048	0.38176	0.38424	0.38736
816	0.30331	0.30427	0.30558	0.30699	0.30746	0.30647	0.3071	0.30809	0.31014	0.31349	0.31755	0.31989	0.32085	0.32227	0.32439	0.32559	0.32702	0.32778	0.32944	0.33057	0.33293	0.33627	0.33817	0.34003	0.34166	0.3416	0.34138	0.34093	0.34166	0.34329	0.34546	0.349	0.35209	0.35674	0.36009	0.36107	0.36159	0.36282	0.36483	0.3664	0.36879	0.37143	0.37493	0.37672	0.37836	0.38013	0.38141	0.38389	0.38701
817	0.30294	0.3039	0.3052	0.30661	0.30708	0.30608	0.30671	0.3077	0.30974	0.31309	0.31715	0.31948	0.32045	0.32186	0.32398	0.32517	0.3266	0.32736	0.32902	0.33014	0.33249	0.33583	0.33774	0.33959	0.34122	0.34116	0.34094	0.34048	0.34121	0.34285	0.34501	0.34855	0.35164	0.35629	0.35964	0.36062	0.36114	0.36237	0.36438	0.36595	0.36834	0.37099	0.37448	0.37628	0.37792	0.37968	0.38097	0.38345	0.38657
818	0.30246	0.30341	0.30471	0.30612	0.30658	0.30558	0.30621	0.30719	0.30922	0.31257	0.31662	0.31895	0.31991	0.32133	0.32344	0.32463	0.32605	0.32681	0.32846	0.32958	0.33193	0.33526	0.33716	0.33901	0.34064	0.34058	0.34035	0.3399	0.34062	0.34226	0.34441	0.34796	0.35105	0.35569	0.35905	0.36003	0.36054	0.36177	0.36378	0.36535	0.36774	0.37039	0.37388	0.37568	0.37732	0.37908	0.38037	0.38285	0.38597
819	0.30186	0.30281	0.30411	0.30551	0.30597	0.30496	0.30558	0.30656	0.30859	0.31193	0.31598	0.3183	0.31926	0.32067	0.32277	0.32395	0.32537	0.32613	0.32777	0.32889	0.33123	0.33457	0.33646	0.33831	0.33993	0.33987	0.33964	0.33918	0.3399	0.34153	0.34369	0.34723	0.35032	0.35497	0.35832	0.3593	0.35981	0.36104	0.36305	0.36462	0.36701	0.36965	0.37315	0.37495	0.37659	0.37835	0.37963	0.38212	0.38524
820	0.30131	0.30225	0.30355	0.30494	0.3054	0.30439	0.305	0.30597	0.308	0.31133	0.31538	0.3177	0.31865	0.32006	0.32216	0.32334	0.32475	0.3255	0.32714	0.32825	0.3306	0.33392	0.33582	0.33766	0.33928	0.33922	0.33898	0.33852	0.33924	0.34087	0.34302	0.34656	0.34966	0.3543	0.35765	0.35863	0.35915	0.36038	0.36238	0.36395	0.36634	0.36899	0.37248	0.37428	0.37592	0.37768	0.37897	0.38145	0.38457
821	0.30108	0.30202	0.30332	0.30471	0.30517	0.30415	0.30476	0.30574	0.30776	0.31109	0.31514	0.31746	0.31841	0.31981	0.32191	0.32308	0.32449	0.32524	0.32688	0.32799	0.33033	0.33366	0.33555	0.3374	0.33902	0.33895	0.33871	0.33825	0.33897	0.3406	0.34275	0.34629	0.34939	0.35403	0.35738	0.35836	0.35887	0.3601	0.36211	0.36368	0.36607	0.36871	0.37221	0.37401	0.37565	0.37741	0.3787	0.38118	0.38431
822	0.30101	0.30195	0.30324	0.30464	0.3051	0.30408	0.3047	0.30567	0.30769	0.31102	0.31507	0.31738	0.31833	0.31974	0.32183	0.32301	0.32442	0.32516	0.32681	0.32791	0.33025	0.33358	0.33547	0.33732	0.33894	0.33887	0.33863	0.33817	0.33889	0.34052	0.34267	0.34621	0.34931	0.35395	0.3573	0.35828	0.3588	0.36003	0.36203	0.36361	0.36599	0.36864	0.37213	0.37394	0.37558	0.37734	0.37863	0.38111	0.38424
823	0.30065	0.30159	0.30289	0.30428	0.30474	0.30372	0.30433	0.3053	0.30732	0.31065	0.3147	0.31701	0.31796	0.31936	0.32145	0.32262	0.32403	0.32478	0.32642	0.32752	0.32986	0.33319	0.33508	0.33692	0.33854	0.33847	0.33823	0.33777	0.33849	0.34012	0.34227	0.34581	0.3489	0.35354	0.3569	0.35788	0.35839	0.35962	0.36163	0.36321	0.36559	0.36824	0.37174	0.37354	0.37518	0.37695	0.37823	0.38072	0.38385
824	0.29991	0.30084	0.30213	0.30352	0.30397	0.30295	0.30355	0.30452	0.30653	0.30986	0.3139	0.31621	0.31715	0.31854	0.32063	0.3218	0.3232	0.32394	0.32558	0.32668	0.32902	0.33234	0.33423	0.33606	0.33768	0.33761	0.33736	0.3369	0.33762	0.33924	0.34139	0.34493	0.34803	0.35267	0.35602	0.357	0.35752	0.35875	0.36075	0.36233	0.36472	0.36736	0.37086	0.37267	0.37431	0.37607	0.37736	0.37985	0.38297
825	0.29923	0.30016	0.30145	0.30283	0.30327	0.30224	0.30284	0.3038	0.30582	0.30913	0.31317	0.31547	0.31641	0.3178	0.31989	0.32104	0.32244	0.32318	0.32481	0.32591	0.32824	0.33156	0.33344	0.33528	0.33689	0.33682	0.33657	0.33611	0.33682	0.33844	0.34058	0.34413	0.34723	0.35187	0.35522	0.3562	0.35671	0.35794	0.35995	0.36152	0.36391	0.36656	0.37005	0.37186	0.3735	0.37526	0.37655	0.37904	0.38217
826	0.29891	0.29984	0.30112	0.3025	0.30294	0.30191	0.3025	0.30346	0.30547	0.30879	0.31282	0.31512	0.31606	0.31745	0.31953	0.32068	0.32208	0.32282	0.32444	0.32554	0.32787	0.33119	0.33307	0.3349	0.33651	0.33644	0.33619	0.33572	0.33644	0.33805	0.3402	0.34374	0.34684	0.35148	0.35483	0.35581	0.35633	0.35755	0.35956	0.36113	0.36352	0.36617	0.36967	0.37147	0.37311	0.37487	0.37616	0.37866	0.38178
827	0.29877	0.2997	0.30098	0.30237	0.30281	0.30177	0.30237	0.30333	0.30534	0.30865	0.31269	0.31499	0.31592	0.31731	0.31939	0.32054	0.32194	0.32268	0.3243	0.3254	0.32773	0.33104	0.33293	0.33476	0.33637	0.33629	0.33604	0.33558	0.3363	0.33791	0.34006	0.3436	0.3467	0.35134	0.35469	0.35567	0.35619	0.35741	0.35942	0.36099	0.36338	0.36603	0.36953	0.37134	0.37298	0.37474	0.37603	0.37852	0.38165
828	0.29849	0.29942	0.3007	0.30208	0.30252	0.30149	0.30208	0.30304	0.30505	0.30836	0.3124	0.31469	0.31563	0.31701	0.31909	0.32025	0.32164	0.32238	0.324	0.3251	0.32743	0.33074	0.33262	0.33446	0.33607	0.33599	0.33574	0.33528	0.33599	0.33761	0.33976	0.3433	0.3464	0.35104	0.35439	0.35537	0.35589	0.35712	0.35912	0.3607	0.36309	0.36574	0.36924	0.37104	0.37269	0.37445	0.37574	0.37824	0.38137
829	0.29803	0.29895	0.30023	0.30162	0.30205	0.30102	0.30161	0.30256	0.30457	0.30788	0.31191	0.31421	0.31514	0.31652	0.3186	0.31975	0.32114	0.32188	0.3235	0.32459	0.32692	0.33023	0.33212	0.33395	0.33556	0.33548	0.33523	0.33476	0.33548	0.3371	0.33924	0.34278	0.34588	0.35053	0.35388	0.35486	0.35538	0.3566	0.35861	0.36019	0.36258	0.36523	0.36873	0.37054	0.37218	0.37395	0.37524	0.37773	0.38086
830	0.29756	0.29848	0.29976	0.30114	0.30157	0.30053	0.30112	0.30207	0.30408	0.30739	0.31142	0.31371	0.31463	0.31602	0.31809	0.31924	0.32063	0.32136	0.32298	0.32407	0.32639	0.32971	0.33159	0.33342	0.33502	0.33494	0.33469	0.33423	0.33494	0.33656	0.3387	0.34224	0.34534	0.34999	0.35334	0.35432	0.35484	0.35607	0.35807	0.35965	0.36204	0.36469	0.36819	0.37	0.37165	0.37341	0.3747	0.3772	0.38033
831	0.29724	0.29816	0.29944	0.30082	0.30125	0.30021	0.30079	0.30174	0.30374	0.30705	0.31108	0.31337	0.31429	0.31567	0.31774	0.31889	0.32028	0.321	0.32262	0.32371	0.32603	0.32935	0.33122	0.33305	0.33466	0.33457	0.33432	0.33386	0.33457	0.33618	0.33833	0.34187	0.34497	0.34961	0.35297	0.35395	0.35446	0.35569	0.3577	0.35927	0.36166	0.36432	0.36782	0.36963	0.37128	0.37304	0.37433	0.37683	0.37997
832	0.29696	0.29788	0.29916	0.30054	0.30097	0.29992	0.3005	0.30145	0.30345	0.30676	0.31078	0.31307	0.31399	0.31537	0.31744	0.31858	0.31996	0.32069	0.32231	0.32339	0.32571	0.32903	0.3309	0.33273	0.33434	0.33425	0.33399	0.33353	0.33424	0.33585	0.338	0.34154	0.34464	0.34928	0.35264	0.35361	0.35413	0.35536	0.35737	0.35894	0.36133	0.36399	0.36749	0.3693	0.37095	0.37271	0.374	0.3765	0.37964
833	0.29662	0.29754	0.29881	0.30019	0.30062	0.29957	0.30015	0.30109	0.30309	0.30639	0.31042	0.3127	0.31362	0.315	0.31706	0.3182	0.31958	0.32031	0.32192	0.323	0.32532	0.32863	0.33051	0.33233	0.33394	0.33385	0.33359	0.33313	0.33384	0.33545	0.33759	0.34113	0.34423	0.34887	0.35223	0.3532	0.35372	0.35495	0.35696	0.35853	0.36092	0.36358	0.36708	0.36889	0.37054	0.3723	0.3736	0.3761	0.37923
834	0.29622	0.29714	0.29841	0.29978	0.30021	0.29915	0.29973	0.30067	0.30267	0.30596	0.30999	0.31226	0.31318	0.31455	0.31662	0.31775	0.31913	0.31985	0.32146	0.32254	0.32486	0.32817	0.33004	0.33186	0.33346	0.33337	0.33311	0.33265	0.33336	0.33496	0.3371	0.34064	0.34375	0.34839	0.35174	0.35272	0.35324	0.35447	0.35648	0.35805	0.36044	0.36309	0.3666	0.36841	0.37006	0.37182	0.37311	0.37561	0.37875
835	0.29585	0.29676	0.29803	0.2994	0.29982	0.29877	0.29934	0.30028	0.30227	0.30556	0.30958	0.31186	0.31277	0.31414	0.3162	0.31733	0.31871	0.31943	0.32103	0.32211	0.32443	0.32773	0.3296	0.33142	0.33302	0.33293	0.33267	0.3322	0.33291	0.33451	0.33665	0.34019	0.34329	0.34794	0.35129	0.35227	0.35278	0.35401	0.35602	0.35759	0.35998	0.36264	0.36614	0.36795	0.3696	0.37136	0.37266	0.37516	0.3783
836	0.29551	0.29642	0.29768	0.29905	0.29947	0.29841	0.29898	0.29991	0.3019	0.3052	0.30921	0.31148	0.31239	0.31376	0.31582	0.31695	0.31832	0.31903	0.32064	0.32171	0.32402	0.32733	0.32919	0.33101	0.33261	0.33252	0.33225	0.33179	0.33249	0.33409	0.33623	0.33977	0.34287	0.34751	0.35087	0.35184	0.35236	0.35359	0.3556	0.35717	0.35955	0.36221	0.36572	0.36753	0.36918	0.37094	0.37223	0.37474	0.37787
837	0.29517	0.29608	0.29734	0.29871	0.29913	0.29806	0.29863	0.29956	0.30155	0.30484	0.30885	0.31112	0.31203	0.31339	0.31545	0.31657	0.31794	0.31865	0.32025	0.32132	0.32363	0.32693	0.3288	0.33061	0.33221	0.33211	0.33185	0.33138	0.33208	0.33369	0.33582	0.33936	0.34246	0.3471	0.35046	0.35143	0.35195	0.35317	0.35518	0.35675	0.35914	0.3618	0.3653	0.36712	0.36877	0.37052	0.37182	0.37432	0.37746
838	0.29483	0.29573	0.29699	0.29836	0.29877	0.29771	0.29827	0.2992	0.30119	0.30447	0.30848	0.31074	0.31165	0.31301	0.31506	0.31618	0.31755	0.31826	0.31986	0.32092	0.32324	0.32653	0.3284	0.33021	0.33181	0.3317	0.33144	0.33097	0.33167	0.33327	0.3354	0.33894	0.34204	0.34668	0.35004	0.35101	0.35153	0.35275	0.35476	0.35633	0.35872	0.36138	0.36488	0.3667	0.36835	0.3701	0.3714	0.3739	0.37704
839	0.29448	0.29538	0.29664	0.29801	0.29842	0.29735	0.29791	0.29884	0.30082	0.3041	0.30811	0.31037	0.31127	0.31263	0.31468	0.3158	0.31716	0.31787	0.31946	0.32053	0.32284	0.32613	0.32799	0.3298	0.3314	0.3313	0.33103	0.33056	0.33126	0.33286	0.33499	0.33853	0.34163	0.34627	0.34962	0.3506	0.35111	0.35234	0.35435	0.35591	0.3583	0.36096	0.36446	0.36628	0.36793	0.36969	0.37098	0.37349	0.37663
840	0.29414	0.29504	0.29629	0.29765	0.29806	0.29699	0.29755	0.29847	0.30045	0.30373	0.30774	0.30999	0.3109	0.31226	0.3143	0.31541	0.31677	0.31748	0.31907	0.32013	0.32244	0.32573	0.32759	0.3294	0.331	0.33089	0.33062	0.33015	0.33085	0.33245	0.33457	0.33811	0.34122	0.34585	0.34921	0.35018	0.3507	0.35192	0.35393	0.3555	0.35789	0.36054	0.36405	0.36587	0.36752	0.36927	0.37057	0.37307	0.37621
841	0.29381	0.29471	0.29596	0.29732	0.29773	0.29666	0.29721	0.29813	0.30011	0.30339	0.30739	0.30964	0.31054	0.3119	0.31394	0.31505	0.3164	0.31711	0.3187	0.31976	0.32206	0.32536	0.32721	0.32902	0.33062	0.33051	0.33023	0.32976	0.33046	0.33206	0.33418	0.33772	0.34082	0.34546	0.34882	0.34979	0.35031	0.35153	0.35354	0.35511	0.35749	0.36015	0.36366	0.36547	0.36712	0.36888	0.37018	0.37268	0.37582
842	0.29352	0.29442	0.29567	0.29703	0.29744	0.29636	0.29691	0.29783	0.2998	0.30308	0.30708	0.30933	0.31023	0.31158	0.31362	0.31472	0.31608	0.31678	0.31837	0.31943	0.32173	0.32502	0.32688	0.32868	0.33027	0.33016	0.32989	0.32942	0.33012	0.33171	0.33383	0.33737	0.34047	0.34511	0.34846	0.34944	0.34995	0.35118	0.35319	0.35475	0.35714	0.3598	0.3633	0.36512	0.36677	0.36853	0.36982	0.37233	0.37547
843	0.29323	0.29412	0.29537	0.29673	0.29713	0.29605	0.2966	0.29752	0.29949	0.30276	0.30676	0.30901	0.3099	0.31126	0.31329	0.31439	0.31574	0.31645	0.31803	0.31909	0.32139	0.32467	0.32653	0.32833	0.32992	0.32981	0.32954	0.32907	0.32976	0.33135	0.33348	0.33701	0.34012	0.34475	0.34811	0.34908	0.3496	0.35082	0.35283	0.35439	0.35678	0.35944	0.36294	0.36476	0.36641	0.36817	0.36946	0.37197	0.37511
844	0.29287	0.29376	0.29501	0.29637	0.29677	0.29568	0.29623	0.29714	0.29911	0.30238	0.30638	0.30862	0.30951	0.31086	0.31289	0.314	0.31534	0.31604	0.31763	0.31868	0.32098	0.32426	0.32612	0.32792	0.32951	0.32939	0.32912	0.32864	0.32934	0.33093	0.33305	0.33659	0.33969	0.34433	0.34768	0.34865	0.34917	0.35039	0.3524	0.35396	0.35635	0.35901	0.36251	0.36433	0.36598	0.36774	0.36904	0.37155	0.37468
845	0.29246	0.29335	0.29459	0.29595	0.29634	0.29526	0.2958	0.29671	0.29868	0.30194	0.30594	0.30818	0.30907	0.31041	0.31244	0.31354	0.31488	0.31558	0.31716	0.31821	0.32051	0.32379	0.32564	0.32744	0.32903	0.32891	0.32863	0.32816	0.32885	0.33044	0.33256	0.3361	0.3392	0.34384	0.34719	0.34816	0.34868	0.3499	0.35191	0.35347	0.35586	0.35851	0.36202	0.36384	0.36549	0.36724	0.36854	0.37105	0.37419
846	0.29206	0.29294	0.29419	0.29553	0.29593	0.29484	0.29538	0.29629	0.29825	0.30151	0.30551	0.30774	0.30863	0.30997	0.312	0.31309	0.31443	0.31513	0.3167	0.31775	0.32005	0.32333	0.32518	0.32697	0.32856	0.32844	0.32816	0.32769	0.32838	0.32996	0.33208	0.33562	0.33872	0.34336	0.34671	0.34768	0.3482	0.34942	0.35142	0.35299	0.35538	0.35803	0.36154	0.36336	0.36501	0.36676	0.36806	0.37057	0.37371
847	0.2917	0.29259	0.29383	0.29517	0.29557	0.29447	0.29501	0.29592	0.29788	0.30114	0.30513	0.30736	0.30825	0.30959	0.31161	0.3127	0.31404	0.31473	0.31631	0.31735	0.31965	0.32292	0.32477	0.32657	0.32815	0.32803	0.32775	0.32728	0.32797	0.32955	0.33167	0.3352	0.33831	0.34294	0.34629	0.34727	0.34778	0.349	0.35101	0.35257	0.35496	0.35762	0.36113	0.36294	0.3646	0.36635	0.36765	0.37016	0.3733
848	0.29146	0.29234	0.29358	0.29493	0.29532	0.29422	0.29476	0.29566	0.29763	0.30088	0.30487	0.3071	0.30798	0.30932	0.31134	0.31243	0.31377	0.31446	0.31603	0.31708	0.31937	0.32265	0.32449	0.32629	0.32787	0.32775	0.32747	0.327	0.32769	0.32927	0.33139	0.33492	0.33802	0.34266	0.34601	0.34698	0.3475	0.34872	0.35072	0.35229	0.35467	0.35733	0.36084	0.36266	0.36431	0.36606	0.36736	0.36988	0.37302
849	0.29125	0.29214	0.29338	0.29472	0.29511	0.29402	0.29455	0.29546	0.29742	0.30067	0.30466	0.30689	0.30777	0.30911	0.31112	0.31221	0.31355	0.31424	0.31581	0.31685	0.31914	0.32242	0.32427	0.32606	0.32764	0.32752	0.32724	0.32677	0.32746	0.32904	0.33115	0.33469	0.33779	0.34243	0.34578	0.34675	0.34726	0.34849	0.35049	0.35206	0.35444	0.3571	0.36061	0.36243	0.36408	0.36583	0.36713	0.36965	0.37279
850	0.29092	0.2918	0.29304	0.29438	0.29477	0.29367	0.2942	0.29511	0.29707	0.30032	0.3043	0.30653	0.30741	0.30875	0.31077	0.31185	0.31319	0.31388	0.31545	0.31649	0.31878	0.32205	0.3239	0.32569	0.32727	0.32715	0.32687	0.3264	0.32708	0.32867	0.33078	0.33432	0.33742	0.34206	0.34541	0.34638	0.34689	0.34811	0.35012	0.35168	0.35407	0.35673	0.36024	0.36206	0.36371	0.36546	0.36676	0.36928	0.37242
851	0.29056	0.29144	0.29268	0.29402	0.29441	0.29331	0.29384	0.29474	0.2967	0.29995	0.30393	0.30616	0.30703	0.30837	0.31038	0.31147	0.3128	0.31349	0.31506	0.3161	0.31839	0.32166	0.32351	0.3253	0.32688	0.32676	0.32647	0.326	0.32669	0.32827	0.33039	0.33392	0.33703	0.34166	0.34501	0.34598	0.3465	0.34772	0.34972	0.35129	0.35368	0.35634	0.35984	0.36166	0.36332	0.36507	0.36637	0.36889	0.37203
852	0.29046	0.29133	0.29257	0.29391	0.2943	0.2932	0.29373	0.29463	0.29658	0.29983	0.30382	0.30604	0.30692	0.30825	0.31027	0.31135	0.31268	0.31337	0.31494	0.31598	0.31826	0.32154	0.32338	0.32517	0.32675	0.32663	0.32635	0.32587	0.32656	0.32814	0.33026	0.33379	0.3369	0.34153	0.34488	0.34585	0.34637	0.34759	0.3496	0.35116	0.35355	0.35621	0.35972	0.36154	0.3632	0.36495	0.36625	0.36876	0.37191
853	0.29062	0.2915	0.29274	0.29408	0.29447	0.29337	0.2939	0.2948	0.29676	0.30001	0.30399	0.30622	0.30709	0.30843	0.31044	0.31153	0.31286	0.31355	0.31511	0.31615	0.31844	0.32172	0.32356	0.32535	0.32693	0.32681	0.32652	0.32605	0.32674	0.32832	0.33044	0.33397	0.33708	0.34171	0.34506	0.34603	0.34655	0.34777	0.34978	0.35134	0.35373	0.35639	0.3599	0.36172	0.36338	0.36513	0.36643	0.36895	0.37209
854	0.29068	0.29156	0.2928	0.29414	0.29453	0.29344	0.29397	0.29487	0.29682	0.30007	0.30406	0.30628	0.30716	0.30849	0.31051	0.31159	0.31292	0.31361	0.31518	0.31622	0.3185	0.32178	0.32362	0.32541	0.32699	0.32687	0.32659	0.32611	0.3268	0.32839	0.33051	0.33404	0.33714	0.34177	0.34512	0.34609	0.34661	0.34784	0.34984	0.35141	0.3538	0.35646	0.35997	0.36179	0.36344	0.3652	0.3665	0.36901	0.37216
855	0.29019	0.29107	0.2923	0.29364	0.29403	0.29293	0.29346	0.29435	0.29631	0.29955	0.30353	0.30575	0.30663	0.30796	0.30997	0.31105	0.31238	0.31307	0.31463	0.31567	0.31795	0.32122	0.32307	0.32485	0.32643	0.32631	0.32602	0.32555	0.32624	0.32782	0.32993	0.33347	0.33657	0.3412	0.34455	0.34552	0.34604	0.34726	0.34927	0.35083	0.35322	0.35588	0.35939	0.36121	0.36287	0.36462	0.36592	0.36844	0.37158
856	0.28935	0.29023	0.29146	0.29279	0.29317	0.29206	0.29258	0.29347	0.29542	0.29866	0.30264	0.30485	0.30572	0.30705	0.30905	0.31012	0.31145	0.31213	0.31369	0.31472	0.317	0.32027	0.32211	0.32389	0.32547	0.32534	0.32505	0.32458	0.32526	0.32684	0.32895	0.33248	0.33559	0.34022	0.34357	0.34453	0.34505	0.34627	0.34828	0.34984	0.35223	0.35489	0.3584	0.36022	0.36188	0.36362	0.36493	0.36745	0.37059
857	0.28871	0.28958	0.2908	0.29213	0.2925	0.29139	0.29191	0.29279	0.29474	0.29797	0.30194	0.30415	0.30502	0.30634	0.30834	0.30941	0.31073	0.31141	0.31296	0.31399	0.31627	0.31953	0.32136	0.32315	0.32472	0.32459	0.3243	0.32382	0.3245	0.32607	0.32818	0.33171	0.33482	0.33945	0.3428	0.34377	0.34428	0.3455	0.34751	0.34907	0.35146	0.35412	0.35763	0.35945	0.3611	0.36285	0.36415	0.36667	0.36982
858	0.28847	0.28934	0.29056	0.29189	0.29226	0.29115	0.29166	0.29255	0.29449	0.29772	0.30169	0.3039	0.30476	0.30608	0.30808	0.30915	0.31046	0.31114	0.31269	0.31372	0.316	0.31926	0.32109	0.32287	0.32444	0.32431	0.32402	0.32354	0.32422	0.32579	0.3279	0.33143	0.33454	0.33917	0.34252	0.34348	0.344	0.34522	0.34722	0.34878	0.35117	0.35383	0.35734	0.35916	0.36082	0.36256	0.36387	0.36639	0.36953
859	0.28832	0.28918	0.29041	0.29173	0.2921	0.29099	0.2915	0.29239	0.29433	0.29756	0.30153	0.30373	0.30459	0.30591	0.30791	0.30897	0.31029	0.31096	0.31252	0.31354	0.31582	0.31908	0.32091	0.32269	0.32426	0.32413	0.32384	0.32336	0.32404	0.32561	0.32772	0.33125	0.33435	0.33898	0.34233	0.3433	0.34381	0.34503	0.34704	0.3486	0.35099	0.35365	0.35716	0.35898	0.36063	0.36238	0.36368	0.36621	0.36935
860	0.28806	0.28893	0.29015	0.29148	0.29184	0.29073	0.29124	0.29212	0.29406	0.29729	0.30126	0.30346	0.30432	0.30564	0.30763	0.30869	0.31001	0.31068	0.31223	0.31325	0.31553	0.31879	0.32062	0.3224	0.32397	0.32383	0.32354	0.32306	0.32374	0.32531	0.32742	0.33095	0.33405	0.33868	0.34203	0.343	0.34351	0.34473	0.34674	0.3483	0.35069	0.35335	0.35686	0.35868	0.36033	0.36208	0.36338	0.36591	0.36905
861	0.28773	0.28859	0.28981	0.29114	0.2915	0.29038	0.29089	0.29177	0.29371	0.29694	0.3009	0.3031	0.30396	0.30527	0.30727	0.30833	0.30964	0.31031	0.31186	0.31288	0.31515	0.31841	0.32024	0.32202	0.32359	0.32345	0.32316	0.32268	0.32336	0.32492	0.32703	0.33056	0.33367	0.33829	0.34164	0.34261	0.34312	0.34434	0.34635	0.34791	0.35029	0.35296	0.35646	0.35829	0.35994	0.36169	0.36299	0.36552	0.36866
862	0.28733	0.28819	0.28941	0.29073	0.29109	0.28997	0.29047	0.29135	0.29329	0.29651	0.30047	0.30267	0.30353	0.30484	0.30683	0.30789	0.3092	0.30987	0.31141	0.31243	0.3147	0.31796	0.31979	0.32156	0.32313	0.323	0.3227	0.32222	0.3229	0.32446	0.32657	0.3301	0.33321	0.33783	0.34118	0.34215	0.34266	0.34388	0.34589	0.34744	0.34983	0.35249	0.356	0.35783	0.35948	0.36123	0.36253	0.36506	0.3682
863	0.28712	0.28798	0.28919	0.29051	0.29087	0.28975	0.29025	0.29113	0.29307	0.29629	0.30025	0.30245	0.3033	0.30461	0.3066	0.30765	0.30896	0.30963	0.31117	0.31219	0.31447	0.31772	0.31955	0.32132	0.32289	0.32275	0.32246	0.32198	0.32265	0.32422	0.32632	0.32985	0.33296	0.33759	0.34094	0.3419	0.34242	0.34363	0.34564	0.3472	0.34959	0.35225	0.35576	0.35758	0.35924	0.36098	0.36229	0.36481	0.36796
864	0.2872	0.28806	0.28928	0.2906	0.29096	0.28984	0.29035	0.29122	0.29316	0.29638	0.30034	0.30254	0.30339	0.30471	0.30669	0.30775	0.30906	0.30973	0.31127	0.31229	0.31456	0.31782	0.31965	0.32142	0.32299	0.32285	0.32255	0.32208	0.32275	0.32432	0.32643	0.32995	0.33306	0.33769	0.34104	0.342	0.34252	0.34374	0.34575	0.3473	0.34969	0.35235	0.35586	0.35769	0.35935	0.36109	0.3624	0.36492	0.36806
865	0.2874	0.28826	0.28948	0.29081	0.29117	0.29005	0.29056	0.29144	0.29337	0.2966	0.30056	0.30276	0.30361	0.30492	0.30691	0.30797	0.30928	0.30995	0.3115	0.31251	0.31479	0.31804	0.31987	0.32165	0.32322	0.32308	0.32278	0.3223	0.32298	0.32455	0.32666	0.33019	0.33329	0.33792	0.34127	0.34223	0.34275	0.34397	0.34598	0.34754	0.34993	0.35259	0.3561	0.35792	0.35958	0.36133	0.36264	0.36516	0.3683
866	0.28731	0.28817	0.28939	0.29072	0.29109	0.28997	0.29047	0.29135	0.29329	0.29651	0.30047	0.30266	0.30352	0.30483	0.30682	0.30788	0.30919	0.30986	0.3114	0.31242	0.31469	0.31795	0.31978	0.32155	0.32312	0.32298	0.32268	0.32221	0.32289	0.32446	0.32656	0.33009	0.33319	0.33782	0.34117	0.34214	0.34265	0.34388	0.34588	0.34744	0.34983	0.35249	0.35601	0.35783	0.35949	0.36124	0.36254	0.36507	0.36821
867	0.28689	0.28775	0.28897	0.29029	0.29065	0.28953	0.29003	0.29091	0.29284	0.29606	0.30002	0.30221	0.30307	0.30438	0.30636	0.30742	0.30872	0.30939	0.31093	0.31195	0.31422	0.31747	0.3193	0.32107	0.32264	0.3225	0.3222	0.32173	0.3224	0.32397	0.32608	0.3296	0.33271	0.33734	0.34068	0.34165	0.34217	0.34339	0.3454	0.34696	0.34935	0.35201	0.35552	0.35735	0.35901	0.36075	0.36206	0.36458	0.36773
868	0.28633	0.28718	0.2884	0.28971	0.29007	0.28894	0.28944	0.29031	0.29224	0.29546	0.29942	0.30161	0.30245	0.30376	0.30574	0.30679	0.3081	0.30876	0.3103	0.31131	0.31358	0.31683	0.31866	0.32043	0.322	0.32186	0.32156	0.32108	0.32175	0.32332	0.32542	0.32895	0.33206	0.33668	0.34003	0.341	0.34151	0.34273	0.34474	0.3463	0.34869	0.35135	0.35486	0.35669	0.35835	0.36009	0.3614	0.36392	0.36707
869	0.28585	0.28671	0.28792	0.28923	0.28958	0.28845	0.28895	0.28982	0.29175	0.29496	0.29891	0.3011	0.30194	0.30325	0.30522	0.30627	0.30757	0.30823	0.30977	0.31078	0.31305	0.3163	0.31812	0.31989	0.32145	0.32131	0.32101	0.32053	0.3212	0.32276	0.32486	0.32839	0.3315	0.33613	0.33948	0.34044	0.34096	0.34217	0.34418	0.34574	0.34813	0.35079	0.3543	0.35613	0.35779	0.35953	0.36084	0.36336	0.36651
870	0.28557	0.28643	0.28764	0.28894	0.2893	0.28817	0.28866	0.28953	0.29145	0.29466	0.29861	0.3008	0.30164	0.30294	0.30492	0.30596	0.30726	0.30792	0.30946	0.31047	0.31273	0.31598	0.3178	0.31957	0.32113	0.32099	0.32068	0.3202	0.32088	0.32244	0.32453	0.32806	0.33117	0.3358	0.33915	0.34011	0.34063	0.34184	0.34385	0.34541	0.3478	0.35046	0.35397	0.3558	0.35746	0.3592	0.36051	0.36304	0.36618
871	0.28542	0.28627	0.28748	0.28879	0.28914	0.28801	0.2885	0.28937	0.29129	0.2945	0.29845	0.30063	0.30147	0.30278	0.30475	0.3058	0.30709	0.30775	0.30929	0.31029	0.31256	0.31581	0.31763	0.31939	0.32095	0.32081	0.32051	0.32003	0.3207	0.32226	0.32436	0.32789	0.331	0.33562	0.33897	0.33994	0.34045	0.34167	0.34368	0.34523	0.34762	0.35029	0.3538	0.35562	0.35728	0.35903	0.36033	0.36286	0.36601
872	0.28528	0.28613	0.28734	0.28865	0.289	0.28787	0.28836	0.28923	0.29115	0.29436	0.29831	0.30049	0.30133	0.30263	0.3046	0.30565	0.30694	0.3076	0.30913	0.31014	0.31241	0.31565	0.31747	0.31924	0.3208	0.32066	0.32035	0.31987	0.32054	0.3221	0.3242	0.32773	0.33084	0.33546	0.33881	0.33978	0.34029	0.34151	0.34352	0.34508	0.34747	0.35013	0.35364	0.35547	0.35713	0.35887	0.36018	0.36271	0.36586
873	0.28512	0.28597	0.28718	0.28848	0.28883	0.2877	0.28819	0.28906	0.29098	0.29419	0.29813	0.30031	0.30115	0.30245	0.30443	0.30547	0.30676	0.30742	0.30895	0.30996	0.31222	0.31547	0.31729	0.31905	0.32061	0.32047	0.32017	0.31969	0.32036	0.32192	0.32401	0.32754	0.33065	0.33528	0.33863	0.33959	0.34011	0.34133	0.34333	0.34489	0.34728	0.34994	0.35346	0.35528	0.35694	0.35869	0.35999	0.36252	0.36567
874	0.28492	0.28577	0.28698	0.28829	0.28864	0.2875	0.28799	0.28885	0.29078	0.29398	0.29793	0.30011	0.30095	0.30225	0.30422	0.30526	0.30655	0.30721	0.30874	0.30975	0.31201	0.31525	0.31707	0.31884	0.3204	0.32025	0.31995	0.31947	0.32014	0.3217	0.3238	0.32732	0.33043	0.33506	0.33841	0.33937	0.33989	0.34111	0.34311	0.34467	0.34706	0.34973	0.35324	0.35506	0.35673	0.35847	0.35978	0.36231	0.36546
875	0.2847	0.28555	0.28676	0.28806	0.28841	0.28727	0.28776	0.28862	0.29054	0.29375	0.29769	0.29987	0.30071	0.30201	0.30398	0.30502	0.30631	0.30697	0.30849	0.3095	0.31176	0.315	0.31682	0.31859	0.32015	0.32	0.3197	0.31921	0.31989	0.32144	0.32354	0.32707	0.33018	0.3348	0.33815	0.33912	0.33963	0.34085	0.34286	0.34442	0.34681	0.34947	0.35299	0.35481	0.35647	0.35822	0.35952	0.36206	0.3652
876	0.28446	0.2853	0.28651	0.28781	0.28816	0.28702	0.2875	0.28837	0.29029	0.29349	0.29743	0.29961	0.30044	0.30174	0.30371	0.30475	0.30604	0.30669	0.30822	0.30923	0.31149	0.31473	0.31655	0.31831	0.31987	0.31972	0.31942	0.31893	0.31961	0.32116	0.32326	0.32679	0.3299	0.33452	0.33787	0.33884	0.33935	0.34057	0.34258	0.34413	0.34652	0.34919	0.3527	0.35453	0.35619	0.35793	0.35924	0.36178	0.36492
877	0.28419	0.28504	0.28624	0.28754	0.28789	0.28675	0.28723	0.28809	0.29001	0.29321	0.29716	0.29933	0.30016	0.30146	0.30343	0.30446	0.30575	0.30641	0.30793	0.30894	0.3112	0.31444	0.31625	0.31802	0.31957	0.31943	0.31912	0.31864	0.31931	0.32086	0.32296	0.32649	0.3296	0.33423	0.33758	0.33854	0.33906	0.34027	0.34228	0.34384	0.34623	0.3489	0.35241	0.35424	0.3559	0.35764	0.35895	0.36148	0.36463
878	0.28394	0.28479	0.28599	0.28729	0.28763	0.28649	0.28698	0.28783	0.28975	0.29295	0.29689	0.29907	0.2999	0.30119	0.30316	0.30419	0.30548	0.30614	0.30766	0.30866	0.31092	0.31416	0.31598	0.31774	0.3193	0.31915	0.31884	0.31836	0.31903	0.32058	0.32268	0.32621	0.32932	0.33395	0.3373	0.33826	0.33878	0.33999	0.342	0.34356	0.34595	0.34862	0.35213	0.35396	0.35562	0.35736	0.35867	0.36121	0.36435
879	0.28376	0.28461	0.28581	0.28711	0.28745	0.28631	0.28679	0.28765	0.28956	0.29277	0.2967	0.29888	0.29971	0.301	0.30296	0.304	0.30528	0.30594	0.30746	0.30846	0.31072	0.31396	0.31578	0.31754	0.31909	0.31895	0.31864	0.31816	0.31883	0.32038	0.32248	0.326	0.32912	0.33374	0.33709	0.33805	0.33857	0.33979	0.3418	0.34335	0.34574	0.34841	0.35192	0.35375	0.35541	0.35716	0.35847	0.361	0.36415
880	0.28364	0.28448	0.28568	0.28698	0.28732	0.28618	0.28666	0.28752	0.28944	0.29264	0.29657	0.29874	0.29957	0.30087	0.30283	0.30387	0.30515	0.3058	0.30733	0.30833	0.31059	0.31382	0.31564	0.3174	0.31896	0.31881	0.3185	0.31802	0.31869	0.32024	0.32234	0.32586	0.32898	0.3336	0.33695	0.33791	0.33843	0.33965	0.34166	0.34321	0.3456	0.34827	0.35179	0.35361	0.35528	0.35702	0.35833	0.36086	0.36401
881	0.28346	0.2843	0.2855	0.2868	0.28714	0.286	0.28648	0.28733	0.28925	0.29245	0.29638	0.29855	0.29938	0.30068	0.30264	0.30367	0.30496	0.30561	0.30713	0.30813	0.31039	0.31363	0.31544	0.3172	0.31876	0.31861	0.3183	0.31782	0.31849	0.32005	0.32214	0.32567	0.32878	0.33341	0.33676	0.33772	0.33824	0.33945	0.34146	0.34302	0.34541	0.34808	0.35159	0.35342	0.35508	0.35683	0.35814	0.36067	0.36382
882	0.28323	0.28407	0.28527	0.28657	0.28691	0.28576	0.28624	0.2871	0.28901	0.29221	0.29614	0.29831	0.29914	0.30043	0.30239	0.30343	0.30471	0.30536	0.30688	0.30788	0.31014	0.31338	0.31519	0.31695	0.31851	0.31836	0.31805	0.31757	0.31824	0.31979	0.32188	0.32541	0.32853	0.33315	0.3365	0.33747	0.33798	0.3392	0.34121	0.34277	0.34516	0.34783	0.35134	0.35317	0.35483	0.35658	0.35789	0.36042	0.36357
883	0.28302	0.28386	0.28506	0.28636	0.28669	0.28555	0.28603	0.28688	0.28879	0.29199	0.29592	0.29809	0.29892	0.30021	0.30217	0.3032	0.30448	0.30513	0.30665	0.30765	0.30991	0.31315	0.31496	0.31672	0.31827	0.31812	0.31782	0.31733	0.318	0.31955	0.32165	0.32518	0.32829	0.33292	0.33627	0.33723	0.33775	0.33897	0.34098	0.34253	0.34492	0.34759	0.35111	0.35293	0.3546	0.35634	0.35765	0.36019	0.36334
884	0.28288	0.28372	0.28492	0.28621	0.28655	0.2854	0.28588	0.28673	0.28864	0.29184	0.29577	0.29794	0.29877	0.30006	0.30202	0.30305	0.30433	0.30498	0.3065	0.30749	0.30975	0.31299	0.3148	0.31656	0.31811	0.31796	0.31766	0.31717	0.31784	0.31939	0.32149	0.32501	0.32813	0.33276	0.33611	0.33707	0.33759	0.33881	0.34081	0.34237	0.34476	0.34743	0.35095	0.35278	0.35444	0.35618	0.35749	0.36003	0.36318
885	0.28275	0.28359	0.28479	0.28608	0.28642	0.28527	0.28575	0.2866	0.28851	0.29171	0.29564	0.29781	0.29863	0.29992	0.30188	0.30291	0.30419	0.30484	0.30636	0.30735	0.30961	0.31285	0.31466	0.31642	0.31797	0.31782	0.31751	0.31703	0.3177	0.31925	0.32135	0.32487	0.32799	0.33262	0.33597	0.33693	0.33745	0.33867	0.34068	0.34223	0.34462	0.34729	0.35081	0.35264	0.3543	0.35605	0.35736	0.3599	0.36305
886	0.28257	0.28341	0.28461	0.2859	0.28623	0.28509	0.28556	0.28641	0.28833	0.29152	0.29545	0.29762	0.29844	0.29973	0.30169	0.30272	0.304	0.30465	0.30617	0.30716	0.30942	0.31266	0.31447	0.31623	0.31778	0.31763	0.31732	0.31684	0.31751	0.31906	0.32115	0.32468	0.3278	0.33242	0.33578	0.33674	0.33726	0.33848	0.34049	0.34204	0.34444	0.34711	0.35062	0.35245	0.35412	0.35586	0.35717	0.35971	0.36286
887	0.2823	0.28314	0.28434	0.28563	0.28596	0.28482	0.28529	0.28614	0.28805	0.29124	0.29518	0.29734	0.29816	0.29945	0.30141	0.30244	0.30372	0.30436	0.30588	0.30688	0.30913	0.31237	0.31418	0.31594	0.31749	0.31734	0.31703	0.31655	0.31722	0.31877	0.32086	0.32439	0.32751	0.33214	0.33549	0.33645	0.33697	0.33819	0.3402	0.34175	0.34415	0.34682	0.35034	0.35216	0.35383	0.35557	0.35689	0.35943	0.36258
888	0.28198	0.28282	0.28402	0.28531	0.28564	0.28449	0.28496	0.28581	0.28772	0.29091	0.29484	0.297	0.29783	0.29911	0.30107	0.30209	0.30337	0.30402	0.30553	0.30653	0.30879	0.31202	0.31383	0.31559	0.31714	0.31699	0.31668	0.3162	0.31686	0.31842	0.32051	0.32404	0.32716	0.33178	0.33514	0.3361	0.33661	0.33783	0.33984	0.3414	0.34379	0.34647	0.34998	0.35181	0.35348	0.35522	0.35653	0.35907	0.36223
889	0.28176	0.2826	0.2838	0.28508	0.28541	0.28426	0.28473	0.28558	0.28749	0.29068	0.29461	0.29677	0.29759	0.29888	0.30084	0.30186	0.30314	0.30378	0.3053	0.30629	0.30855	0.31178	0.3136	0.31535	0.31691	0.31675	0.31644	0.31596	0.31663	0.31818	0.32027	0.3238	0.32692	0.33154	0.3349	0.33586	0.33638	0.33759	0.3396	0.34116	0.34355	0.34623	0.34974	0.35157	0.35324	0.35498	0.35629	0.35883	0.36199
890	0.28154	0.28239	0.28358	0.28486	0.28519	0.28404	0.28451	0.28536	0.28727	0.29046	0.29439	0.29655	0.29737	0.29866	0.30061	0.30164	0.30291	0.30356	0.30507	0.30607	0.30833	0.31156	0.31337	0.31512	0.31668	0.31653	0.31622	0.31574	0.3164	0.31795	0.32004	0.32357	0.3267	0.33132	0.33468	0.33564	0.33615	0.33737	0.33938	0.34094	0.34333	0.34601	0.34952	0.35135	0.35301	0.35476	0.35607	0.35861	0.36176
891	0.28125	0.28209	0.28328	0.28457	0.28489	0.28374	0.28421	0.28506	0.28697	0.29016	0.29409	0.29625	0.29707	0.29835	0.30031	0.30133	0.30261	0.30325	0.30477	0.30576	0.30802	0.31125	0.31307	0.31482	0.31638	0.31623	0.31592	0.31543	0.3161	0.31765	0.31974	0.32327	0.3264	0.33102	0.33438	0.33534	0.33586	0.33708	0.33909	0.34064	0.34304	0.34571	0.34923	0.35105	0.35272	0.35446	0.35578	0.35832	0.36148
892	0.28095	0.28179	0.28299	0.28427	0.28459	0.28344	0.28391	0.28476	0.28667	0.28986	0.29379	0.29595	0.29677	0.29805	0.30001	0.30103	0.30231	0.30296	0.30447	0.30547	0.30773	0.31096	0.31277	0.31452	0.31608	0.31593	0.31563	0.31514	0.31581	0.31736	0.31945	0.32298	0.32611	0.33074	0.33409	0.33506	0.33557	0.33679	0.3388	0.34036	0.34276	0.34543	0.34895	0.35077	0.35244	0.35419	0.3555	0.35805	0.3612
893	0.28077	0.28161	0.28281	0.28409	0.28441	0.28327	0.28374	0.28459	0.2865	0.28969	0.29362	0.29578	0.2966	0.29789	0.29984	0.30087	0.30215	0.3028	0.30431	0.30531	0.30757	0.3108	0.31262	0.31437	0.31593	0.31579	0.31548	0.315	0.31567	0.31722	0.31932	0.32285	0.32597	0.3306	0.33396	0.33493	0.33544	0.33666	0.33868	0.34023	0.34263	0.34531	0.34883	0.35065	0.35232	0.35406	0.35538	0.35793	0.36108
894	0.28073	0.28158	0.28277	0.28405	0.28438	0.28324	0.28371	0.28456	0.28647	0.28967	0.2936	0.29576	0.29659	0.29787	0.29983	0.30087	0.30215	0.30279	0.30431	0.30531	0.30758	0.31082	0.31263	0.31439	0.31595	0.31581	0.31551	0.31502	0.3157	0.31725	0.31935	0.32288	0.32601	0.33064	0.33401	0.33497	0.33549	0.33671	0.33872	0.34028	0.34268	0.34536	0.34888	0.35071	0.35238	0.35412	0.35544	0.35799	0.36114
895	0.28083	0.28168	0.28288	0.28417	0.28449	0.28336	0.28384	0.28468	0.2866	0.2898	0.29373	0.29591	0.29673	0.29802	0.29998	0.30102	0.30231	0.30296	0.30448	0.30549	0.30776	0.311	0.31282	0.31458	0.31614	0.316	0.3157	0.31522	0.3159	0.31746	0.31956	0.3231	0.32622	0.33086	0.33422	0.33519	0.33571	0.33693	0.33895	0.34051	0.34291	0.34559	0.34911	0.35094	0.35261	0.35435	0.35568	0.35822	0.36138
896	0.28105	0.2819	0.2831	0.28439	0.28472	0.28359	0.28407	0.28493	0.28685	0.29005	0.29399	0.29617	0.29699	0.29828	0.30025	0.3013	0.30259	0.30324	0.30477	0.30578	0.30805	0.3113	0.31312	0.31488	0.31645	0.31632	0.31602	0.31554	0.31622	0.31778	0.31989	0.32343	0.32656	0.33119	0.33456	0.33553	0.33605	0.33727	0.33929	0.34085	0.34326	0.34594	0.34946	0.35129	0.35296	0.35471	0.35603	0.35858	0.36173
897	0.28114	0.282	0.2832	0.28449	0.28483	0.2837	0.28419	0.28504	0.28696	0.29017	0.29411	0.29629	0.29712	0.29841	0.30039	0.30144	0.30273	0.30338	0.30491	0.30593	0.3082	0.31145	0.31328	0.31504	0.31661	0.31648	0.31619	0.31571	0.31639	0.31796	0.32007	0.32361	0.32674	0.33138	0.33474	0.33571	0.33623	0.33746	0.33948	0.34105	0.34345	0.34614	0.34966	0.35148	0.35316	0.35491	0.35623	0.35878	0.36194
898	0.2812	0.28206	0.28327	0.28456	0.2849	0.28377	0.28426	0.28511	0.28704	0.29025	0.29419	0.29637	0.2972	0.2985	0.30047	0.30153	0.30282	0.30348	0.30501	0.30602	0.3083	0.31155	0.31338	0.31515	0.31672	0.31659	0.3163	0.31582	0.3165	0.31808	0.32019	0.32373	0.32686	0.3315	0.33487	0.33584	0.33636	0.33759	0.33962	0.34118	0.34359	0.34627	0.3498	0.35162	0.3533	0.35505	0.35637	0.35892	0.36208
899	0.28127	0.28213	0.28334	0.28463	0.28497	0.28385	0.28434	0.28519	0.28712	0.29033	0.29428	0.29646	0.29729	0.29859	0.30056	0.30162	0.30292	0.30357	0.30511	0.30612	0.3084	0.31165	0.31348	0.31525	0.31682	0.31669	0.31641	0.31593	0.31661	0.31819	0.3203	0.32384	0.32697	0.33161	0.33498	0.33595	0.33647	0.33771	0.33973	0.34129	0.3437	0.34639	0.34992	0.35174	0.35342	0.35517	0.35649	0.35904	0.3622
900	0.28116	0.28202	0.28322	0.28452	0.28485	0.28373	0.28422	0.28507	0.287	0.29021	0.29415	0.29633	0.29716	0.29846	0.30044	0.30149	0.30279	0.30344	0.30497	0.30599	0.30827	0.31152	0.31335	0.31512	0.31669	0.31656	0.31627	0.31579	0.31647	0.31805	0.32016	0.3237	0.32683	0.33147	0.33484	0.33582	0.33634	0.33757	0.33959	0.34116	0.34357	0.34625	0.34978	0.3516	0.35328	0.35503	0.35636	0.35891	0.36207
901	0.28063	0.28148	0.28269	0.28397	0.28431	0.28317	0.28366	0.28451	0.28644	0.28964	0.29358	0.29576	0.29659	0.29788	0.29985	0.3009	0.30219	0.30284	0.30437	0.30538	0.30766	0.31091	0.31274	0.3145	0.31607	0.31594	0.31565	0.31517	0.31585	0.31742	0.31953	0.32307	0.3262	0.33084	0.33421	0.33518	0.3357	0.33693	0.33895	0.34052	0.34293	0.34561	0.34914	0.35096	0.35264	0.35439	0.35571	0.35826	0.36142
902	0.27989	0.28074	0.28194	0.28322	0.28355	0.28241	0.28289	0.28374	0.28566	0.28885	0.29279	0.29496	0.29579	0.29707	0.29904	0.30008	0.30137	0.30202	0.30354	0.30455	0.30682	0.31007	0.31189	0.31365	0.31522	0.31509	0.31479	0.31431	0.31498	0.31655	0.31866	0.32219	0.32533	0.32997	0.33334	0.33431	0.33483	0.33605	0.33807	0.33963	0.34204	0.34473	0.34825	0.35008	0.35175	0.3535	0.35483	0.35738	0.36054
903	0.2793	0.28015	0.28134	0.28261	0.28293	0.28179	0.28226	0.28311	0.28502	0.28822	0.29215	0.29432	0.29514	0.29642	0.29838	0.29942	0.3007	0.30135	0.30287	0.30387	0.30615	0.30938	0.3112	0.31296	0.31453	0.3144	0.3141	0.31361	0.31428	0.31584	0.31795	0.32149	0.32463	0.32926	0.33263	0.3336	0.33412	0.33534	0.33736	0.33892	0.34133	0.34402	0.34754	0.34936	0.35104	0.35278	0.35411	0.35666	0.35982
904	0.27899	0.27984	0.28103	0.2823	0.28261	0.28147	0.28194	0.28278	0.2847	0.28789	0.29182	0.29399	0.2948	0.29608	0.29804	0.29908	0.30036	0.301	0.30252	0.30352	0.3058	0.30903	0.31085	0.31261	0.31417	0.31404	0.31374	0.31325	0.31392	0.31548	0.31758	0.32112	0.32426	0.3289	0.33227	0.33324	0.33375	0.33498	0.33699	0.33855	0.34096	0.34365	0.34717	0.34899	0.35067	0.35241	0.35374	0.35629	0.35945
905	0.2791	0.27995	0.28114	0.28241	0.28272	0.28158	0.28206	0.2829	0.28481	0.28801	0.29194	0.29411	0.29492	0.2962	0.29816	0.2992	0.30049	0.30113	0.30265	0.30365	0.30592	0.30916	0.31098	0.31274	0.3143	0.31417	0.31387	0.31338	0.31405	0.31561	0.31772	0.32125	0.3244	0.32903	0.3324	0.33337	0.33389	0.33511	0.33713	0.33869	0.3411	0.34379	0.34731	0.34913	0.35081	0.35255	0.35388	0.35643	0.35959
906	0.27946	0.28032	0.28152	0.28279	0.28311	0.28197	0.28245	0.28329	0.28521	0.28841	0.29234	0.29451	0.29533	0.29662	0.29858	0.29962	0.30091	0.30155	0.30307	0.30408	0.30636	0.30959	0.31142	0.31318	0.31474	0.31461	0.31431	0.31383	0.3145	0.31607	0.31817	0.32171	0.32485	0.32949	0.33286	0.33383	0.33435	0.33557	0.3376	0.33916	0.34156	0.34425	0.34778	0.3496	0.35128	0.35303	0.35435	0.3569	0.36006
907	0.27976	0.28061	0.28182	0.2831	0.28342	0.28228	0.28277	0.28361	0.28553	0.28874	0.29267	0.29485	0.29567	0.29696	0.29893	0.29997	0.30126	0.30191	0.30343	0.30444	0.30672	0.30996	0.31179	0.31355	0.31512	0.31499	0.3147	0.31421	0.31489	0.31646	0.31857	0.32211	0.32525	0.32989	0.33326	0.33423	0.33475	0.33598	0.338	0.33957	0.34197	0.34467	0.34819	0.35001	0.3517	0.35344	0.35477	0.35732	0.36049
908	0.27974	0.2806	0.2818	0.28308	0.28341	0.28228	0.28276	0.28361	0.28553	0.28874	0.29267	0.29485	0.29568	0.29697	0.29894	0.29998	0.30128	0.30192	0.30345	0.30446	0.30674	0.30999	0.31182	0.31358	0.31515	0.31502	0.31473	0.31425	0.31493	0.3165	0.31862	0.32216	0.32529	0.32994	0.33331	0.33428	0.3348	0.33604	0.33806	0.33962	0.34203	0.34473	0.34825	0.35008	0.35176	0.35351	0.35484	0.35739	0.36056
909	0.27947	0.28032	0.28153	0.28281	0.28313	0.282	0.28248	0.28333	0.28526	0.28846	0.2924	0.29458	0.29541	0.2967	0.29867	0.29972	0.30101	0.30166	0.30319	0.3042	0.30648	0.30973	0.31156	0.31333	0.3149	0.31477	0.31448	0.314	0.31468	0.31626	0.31837	0.32191	0.32505	0.3297	0.33307	0.33405	0.33457	0.3358	0.33783	0.33939	0.3418	0.3445	0.34803	0.34985	0.35153	0.35328	0.35461	0.35717	0.36033
910	0.27907	0.27992	0.28113	0.28241	0.28273	0.2816	0.28208	0.28292	0.28485	0.28806	0.29199	0.29418	0.295	0.29629	0.29826	0.29931	0.3006	0.30125	0.30278	0.30379	0.30608	0.30932	0.31115	0.31292	0.31449	0.31437	0.31408	0.3136	0.31428	0.31585	0.31797	0.32151	0.32465	0.3293	0.33268	0.33365	0.33417	0.33541	0.33743	0.33899	0.34141	0.34411	0.34764	0.34946	0.35114	0.35289	0.35422	0.35678	0.35995
911	0.27874	0.2796	0.2808	0.28208	0.2824	0.28126	0.28174	0.28259	0.28451	0.28772	0.29166	0.29384	0.29466	0.29595	0.29792	0.29897	0.30026	0.30091	0.30243	0.30344	0.30573	0.30898	0.31081	0.31257	0.31414	0.31402	0.31373	0.31325	0.31393	0.3155	0.31762	0.32116	0.32431	0.32896	0.33234	0.33331	0.33383	0.33506	0.33709	0.33865	0.34107	0.34377	0.3473	0.34912	0.3508	0.35255	0.35388	0.35644	0.35961
912	0.2787	0.27956	0.28076	0.28203	0.28235	0.28122	0.2817	0.28255	0.28447	0.28768	0.29161	0.29379	0.29462	0.2959	0.29787	0.29892	0.30022	0.30086	0.30239	0.3034	0.30569	0.30893	0.31076	0.31253	0.3141	0.31398	0.31369	0.31321	0.31388	0.31546	0.31757	0.32112	0.32426	0.32891	0.33229	0.33326	0.33378	0.33502	0.33704	0.33861	0.34102	0.34372	0.34725	0.34907	0.35076	0.35251	0.35384	0.3564	0.35957
913	0.27879	0.27965	0.28085	0.28213	0.28245	0.28132	0.2818	0.28264	0.28457	0.28778	0.29171	0.29389	0.29472	0.29601	0.29798	0.29903	0.30032	0.30097	0.3025	0.30351	0.3058	0.30905	0.31088	0.31264	0.31421	0.31409	0.3138	0.31332	0.314	0.31557	0.31769	0.32124	0.32438	0.32903	0.33241	0.33339	0.33391	0.33514	0.33717	0.33873	0.34115	0.34385	0.34738	0.3492	0.35089	0.35264	0.35397	0.35653	0.3597
914	0.27882	0.27968	0.28088	0.28216	0.28249	0.28135	0.28184	0.28268	0.28461	0.28782	0.29176	0.29394	0.29476	0.29605	0.29803	0.29908	0.30037	0.30102	0.30255	0.30356	0.30585	0.3091	0.31093	0.3127	0.31427	0.31415	0.31386	0.31338	0.31406	0.31564	0.31776	0.3213	0.32445	0.3291	0.33248	0.33345	0.33398	0.33521	0.33724	0.3388	0.34122	0.34392	0.34745	0.34928	0.35096	0.35272	0.35405	0.35661	0.35978
915	0.27872	0.27958	0.28079	0.28206	0.28239	0.28125	0.28174	0.28258	0.28451	0.28772	0.29166	0.29384	0.29466	0.29595	0.29792	0.29897	0.30027	0.30092	0.30244	0.30346	0.30575	0.309	0.31083	0.3126	0.31417	0.31404	0.31376	0.31328	0.31396	0.31553	0.31765	0.3212	0.32435	0.329	0.33238	0.33335	0.33387	0.33511	0.33714	0.3387	0.34112	0.34382	0.34736	0.34918	0.35087	0.35262	0.35395	0.35651	0.35968
916	0.27853	0.27939	0.28059	0.28187	0.28219	0.28105	0.28153	0.28238	0.2843	0.28751	0.29145	0.29363	0.29445	0.29574	0.29771	0.29876	0.30005	0.3007	0.30222	0.30323	0.30552	0.30877	0.3106	0.31237	0.31394	0.31382	0.31353	0.31304	0.31372	0.3153	0.31742	0.32096	0.32411	0.32876	0.33214	0.33312	0.33364	0.33488	0.33691	0.33847	0.34089	0.34359	0.34712	0.34895	0.35063	0.35239	0.35372	0.35628	0.35945
917	0.27827	0.27913	0.28033	0.2816	0.28192	0.28078	0.28126	0.2821	0.28403	0.28723	0.29117	0.29335	0.29417	0.29546	0.29742	0.29847	0.29976	0.3004	0.30193	0.30294	0.30522	0.30847	0.3103	0.31207	0.31364	0.31351	0.31322	0.31274	0.31342	0.31499	0.3171	0.32065	0.3238	0.32846	0.33184	0.33281	0.33333	0.33457	0.3366	0.33816	0.34058	0.34328	0.34681	0.34864	0.35033	0.35208	0.35341	0.35597	0.35915
918	0.27792	0.27877	0.27997	0.28124	0.28155	0.28041	0.28089	0.28173	0.28365	0.28685	0.29079	0.29296	0.29378	0.29507	0.29703	0.29807	0.29936	0.30001	0.30153	0.30254	0.30482	0.30807	0.30989	0.31166	0.31323	0.3131	0.31281	0.31232	0.313	0.31457	0.31668	0.32023	0.32338	0.32804	0.33142	0.3324	0.33292	0.33415	0.33618	0.33774	0.34016	0.34286	0.3464	0.34822	0.34991	0.35166	0.35299	0.35556	0.35873
919	0.27745	0.2783	0.2795	0.28077	0.28107	0.27993	0.2804	0.28124	0.28315	0.28635	0.29029	0.29246	0.29328	0.29456	0.29652	0.29756	0.29884	0.29948	0.301	0.302	0.30429	0.30753	0.30936	0.31112	0.31269	0.31256	0.31226	0.31178	0.31245	0.31402	0.31613	0.31968	0.32283	0.32748	0.33087	0.33184	0.33236	0.33359	0.33562	0.33718	0.3396	0.3423	0.34584	0.34766	0.34935	0.3511	0.35243	0.355	0.35817
920	0.27702	0.27787	0.27907	0.28033	0.28064	0.27949	0.27995	0.28079	0.2827	0.2859	0.28983	0.292	0.29281	0.2941	0.29605	0.29708	0.29836	0.299	0.30052	0.30152	0.3038	0.30704	0.30887	0.31063	0.3122	0.31206	0.31176	0.31128	0.31195	0.31351	0.31562	0.31917	0.32233	0.32698	0.33036	0.33134	0.33186	0.33308	0.33511	0.33668	0.33909	0.3418	0.34533	0.34716	0.34885	0.35059	0.35193	0.35449	0.35767
921	0.27676	0.27761	0.2788	0.28007	0.28037	0.27922	0.27968	0.28052	0.28243	0.28562	0.28956	0.29172	0.29253	0.29381	0.29577	0.2968	0.29808	0.29871	0.30022	0.30123	0.30351	0.30675	0.30857	0.31033	0.3119	0.31176	0.31146	0.31098	0.31165	0.31321	0.31532	0.31887	0.32202	0.32668	0.33006	0.33103	0.33155	0.33278	0.33481	0.33637	0.33879	0.34149	0.34503	0.34685	0.34854	0.35029	0.35163	0.35419	0.35737
922	0.27657	0.27742	0.27861	0.27988	0.28018	0.27903	0.27949	0.28032	0.28224	0.28543	0.28936	0.29153	0.29234	0.29362	0.29557	0.2966	0.29788	0.29851	0.30002	0.30103	0.30331	0.30655	0.30837	0.31013	0.3117	0.31156	0.31126	0.31077	0.31145	0.31301	0.31511	0.31866	0.32182	0.32648	0.32986	0.33084	0.33136	0.33258	0.33461	0.33618	0.33859	0.3413	0.34483	0.34666	0.34835	0.3501	0.35143	0.354	0.35718
923	0.27622	0.27706	0.27826	0.27952	0.27982	0.27867	0.27913	0.27996	0.28187	0.28507	0.289	0.29116	0.29197	0.29325	0.2952	0.29624	0.29751	0.29815	0.29966	0.30066	0.30294	0.30618	0.308	0.30976	0.31133	0.31119	0.31089	0.31041	0.31108	0.31264	0.31475	0.3183	0.32146	0.32612	0.3295	0.33048	0.331	0.33222	0.33425	0.33582	0.33824	0.34094	0.34448	0.3463	0.348	0.34974	0.35108	0.35365	0.35683
924	0.27553	0.27637	0.27757	0.27883	0.27912	0.27796	0.27842	0.27925	0.28116	0.28435	0.28829	0.29045	0.29126	0.29254	0.29449	0.29552	0.29679	0.29743	0.29893	0.29994	0.30222	0.30546	0.30728	0.30904	0.31061	0.31047	0.31017	0.30969	0.31036	0.31192	0.31403	0.31758	0.32075	0.3254	0.32879	0.32977	0.33028	0.33151	0.33354	0.33511	0.33753	0.34024	0.34377	0.3456	0.34729	0.34904	0.35037	0.35295	0.35613
925	0.27474	0.27558	0.27677	0.27803	0.27831	0.27716	0.27761	0.27844	0.28035	0.28354	0.28748	0.28964	0.29045	0.29172	0.29367	0.2947	0.29597	0.29661	0.29811	0.29912	0.3014	0.30464	0.30646	0.30822	0.30979	0.30966	0.30936	0.30888	0.30955	0.31111	0.31322	0.31677	0.31994	0.3246	0.328	0.32897	0.32949	0.33071	0.33275	0.33431	0.33673	0.33945	0.34299	0.34481	0.3465	0.34825	0.34959	0.35217	0.35535
926	0.27416	0.27501	0.2762	0.27745	0.27773	0.27658	0.27703	0.27786	0.27977	0.28297	0.2869	0.28907	0.28987	0.29115	0.2931	0.29413	0.29541	0.29604	0.29755	0.29855	0.30085	0.30409	0.30591	0.30767	0.30924	0.30912	0.30882	0.30833	0.309	0.31056	0.31268	0.31624	0.31941	0.32407	0.32747	0.32845	0.32896	0.33019	0.33223	0.33379	0.33622	0.33893	0.34248	0.3443	0.34599	0.34774	0.34908	0.35167	0.35485
927	0.27394	0.27479	0.27599	0.27724	0.27752	0.27637	0.27682	0.27765	0.27957	0.28277	0.28671	0.28888	0.28969	0.29097	0.29292	0.29396	0.29524	0.29588	0.29738	0.2984	0.30069	0.30394	0.30576	0.30753	0.3091	0.30898	0.30869	0.3082	0.30888	0.31044	0.31256	0.31612	0.31931	0.32397	0.32737	0.32835	0.32886	0.3301	0.33214	0.3337	0.33613	0.33885	0.3424	0.34422	0.34592	0.34766	0.34901	0.3516	0.35478
928	0.27403	0.27489	0.27609	0.27734	0.27763	0.27648	0.27694	0.27778	0.2797	0.28291	0.28685	0.28903	0.28984	0.29113	0.29309	0.29413	0.29542	0.29606	0.29757	0.29859	0.3009	0.30415	0.30598	0.30775	0.30933	0.30921	0.30892	0.30844	0.30912	0.31069	0.31282	0.31639	0.31957	0.32424	0.32765	0.32863	0.32914	0.33038	0.33242	0.33399	0.33642	0.33915	0.3427	0.34452	0.34622	0.34797	0.34932	0.35191	0.35509
929	0.27458	0.27545	0.27666	0.27792	0.27821	0.27708	0.27755	0.27838	0.28032	0.28354	0.2875	0.28969	0.2905	0.2918	0.29377	0.29483	0.29613	0.29677	0.2983	0.29932	0.30164	0.3049	0.30674	0.30852	0.31011	0.31	0.30972	0.30924	0.30993	0.31151	0.31365	0.31722	0.32041	0.32509	0.3285	0.32948	0.33	0.33124	0.33329	0.33486	0.3373	0.34003	0.34359	0.3454	0.34711	0.34886	0.35022	0.35281	0.35599
930	0.27551	0.27638	0.27761	0.27888	0.27919	0.27807	0.27855	0.27939	0.28135	0.28459	0.28856	0.29077	0.2916	0.2929	0.29489	0.29597	0.29728	0.29793	0.29947	0.30051	0.30284	0.30612	0.30798	0.30977	0.31136	0.31127	0.311	0.31053	0.31122	0.31282	0.31498	0.31855	0.32174	0.32643	0.32985	0.33084	0.33136	0.33261	0.33467	0.33624	0.33869	0.34143	0.34498	0.3468	0.34852	0.35027	0.35163	0.35423	0.35742
931	0.27647	0.27735	0.27859	0.27989	0.28022	0.2791	0.2796	0.28045	0.28242	0.28569	0.28967	0.2919	0.29275	0.29406	0.29607	0.29717	0.2985	0.29916	0.30072	0.30177	0.30411	0.30741	0.30929	0.31109	0.3127	0.31261	0.31236	0.31189	0.3126	0.31422	0.31639	0.31998	0.32316	0.32786	0.33129	0.33229	0.33281	0.33408	0.33614	0.33772	0.34018	0.34292	0.34649	0.34831	0.35003	0.35179	0.35316	0.35576	0.35895
932	0.27751	0.27841	0.27966	0.28098	0.28132	0.28022	0.28074	0.28159	0.28358	0.28687	0.29087	0.29311	0.29398	0.2953	0.29734	0.29845	0.2998	0.30048	0.30205	0.30311	0.30547	0.30879	0.31068	0.3125	0.31411	0.31404	0.3138	0.31334	0.31406	0.31571	0.31789	0.32148	0.32467	0.32938	0.33281	0.33382	0.33435	0.33563	0.3377	0.33928	0.34174	0.3445	0.34807	0.34989	0.35162	0.35339	0.35476	0.35736	0.36056
933	0.2782	0.27911	0.28037	0.2817	0.28206	0.28098	0.2815	0.28236	0.28437	0.28767	0.29169	0.29394	0.29482	0.29616	0.29821	0.29934	0.3007	0.30138	0.30296	0.30404	0.30641	0.30975	0.31165	0.31348	0.3151	0.31504	0.31481	0.31435	0.31508	0.31675	0.31895	0.32254	0.32573	0.33045	0.33388	0.33489	0.33543	0.33672	0.33879	0.34038	0.34285	0.34561	0.34918	0.35101	0.35274	0.35451	0.35589	0.35849	0.36169
934	0.27818	0.27908	0.28036	0.28169	0.28206	0.28098	0.28151	0.28237	0.28438	0.2877	0.29172	0.29398	0.29486	0.29621	0.29827	0.29941	0.30077	0.30146	0.30305	0.30413	0.30651	0.30986	0.31176	0.3136	0.31523	0.31517	0.31495	0.31449	0.31523	0.3169	0.31911	0.32271	0.3259	0.33063	0.33407	0.33508	0.33562	0.33691	0.339	0.34058	0.34306	0.34582	0.3494	0.35123	0.35296	0.35474	0.35612	0.35873	0.36193
935	0.27745	0.27836	0.27964	0.28096	0.28132	0.28024	0.28077	0.28163	0.28364	0.28696	0.29099	0.29325	0.29413	0.29548	0.29754	0.29868	0.30005	0.30073	0.30232	0.30341	0.30579	0.30914	0.31105	0.31289	0.31452	0.31447	0.31425	0.31379	0.31453	0.3162	0.31841	0.32202	0.32522	0.32995	0.3334	0.33442	0.33495	0.33625	0.33833	0.33992	0.3424	0.34517	0.34875	0.35058	0.35232	0.35409	0.35548	0.35809	0.36131
936	0.27609	0.277	0.27827	0.27958	0.27992	0.27884	0.27935	0.28021	0.28222	0.28554	0.28956	0.29183	0.2927	0.29404	0.29609	0.29723	0.2986	0.29928	0.30086	0.30195	0.30434	0.30768	0.30959	0.31142	0.31306	0.31301	0.31278	0.31232	0.31305	0.31472	0.31693	0.32054	0.32376	0.32849	0.33195	0.33297	0.3335	0.33479	0.33688	0.33847	0.34095	0.34373	0.34732	0.34914	0.35088	0.35266	0.35404	0.35666	0.35988
937	0.27448	0.27538	0.27664	0.27794	0.27826	0.27717	0.27767	0.27853	0.28053	0.28384	0.28786	0.29011	0.29098	0.29231	0.29436	0.29548	0.29684	0.29752	0.29909	0.30017	0.30256	0.3059	0.3078	0.30963	0.31126	0.31121	0.31098	0.31052	0.31124	0.3129	0.3151	0.31872	0.32195	0.32669	0.33015	0.33116	0.33169	0.33298	0.33506	0.33665	0.33914	0.34192	0.34551	0.34733	0.34907	0.35085	0.35224	0.35486	0.35808
938	0.27291	0.2738	0.27505	0.27634	0.27665	0.27554	0.27604	0.27688	0.27888	0.28218	0.28619	0.28843	0.28929	0.29062	0.29265	0.29377	0.29511	0.29579	0.29735	0.29842	0.3008	0.30413	0.30603	0.30785	0.30948	0.30942	0.30918	0.30872	0.30944	0.31108	0.31329	0.3169	0.32014	0.32488	0.32835	0.32936	0.32988	0.33116	0.33325	0.33483	0.33732	0.3401	0.3437	0.34552	0.34726	0.34903	0.35042	0.35305	0.35628
939	0.27149	0.27238	0.27363	0.27491	0.2752	0.27409	0.27457	0.27541	0.2774	0.28068	0.28469	0.28693	0.28777	0.2891	0.29112	0.29222	0.29356	0.29423	0.29578	0.29684	0.29922	0.30255	0.30443	0.30626	0.30788	0.30782	0.30757	0.30711	0.30782	0.30946	0.31166	0.31528	0.31852	0.32325	0.32673	0.32773	0.32825	0.32953	0.33162	0.3332	0.33569	0.33848	0.34207	0.34389	0.34564	0.3474	0.34879	0.35143	0.35466
940	0.27065	0.27154	0.27278	0.27406	0.27435	0.27323	0.27371	0.27455	0.27653	0.27981	0.28382	0.28605	0.28689	0.28821	0.29023	0.29133	0.29266	0.29333	0.29488	0.29594	0.29832	0.30164	0.30353	0.30535	0.30697	0.30691	0.30665	0.30619	0.3069	0.30854	0.31074	0.31436	0.3176	0.32234	0.32582	0.32682	0.32735	0.32862	0.33072	0.3323	0.33479	0.33758	0.34118	0.343	0.34474	0.34651	0.3479	0.35055	0.35378
941	0.27073	0.27161	0.27286	0.27414	0.27444	0.27332	0.2738	0.27464	0.27663	0.27991	0.28392	0.28616	0.287	0.28832	0.29035	0.29145	0.29278	0.29345	0.295	0.29606	0.29845	0.30177	0.30366	0.30549	0.30711	0.30704	0.3068	0.30633	0.30705	0.30869	0.3109	0.31452	0.31776	0.32251	0.32599	0.327	0.32752	0.3288	0.3309	0.33248	0.33498	0.33777	0.34137	0.3432	0.34495	0.34672	0.34811	0.35075	0.35399
942	0.27146	0.27234	0.2736	0.2749	0.2752	0.27409	0.27458	0.27542	0.27742	0.28072	0.28473	0.28697	0.28783	0.28916	0.29119	0.2923	0.29364	0.29431	0.29587	0.29694	0.29933	0.30266	0.30456	0.30639	0.30802	0.30795	0.30771	0.30725	0.30798	0.30963	0.31184	0.31546	0.31871	0.32346	0.32695	0.32796	0.32849	0.32978	0.33187	0.33347	0.33596	0.33876	0.34237	0.3442	0.34595	0.34772	0.34912	0.35177	0.355
943	0.27218	0.27307	0.27434	0.27565	0.27597	0.27486	0.27536	0.2762	0.27821	0.28152	0.28556	0.2878	0.28867	0.29001	0.29206	0.29318	0.29452	0.2952	0.29677	0.29784	0.30024	0.3036	0.3055	0.30734	0.30898	0.30892	0.30868	0.30823	0.30896	0.31063	0.31285	0.31648	0.31972	0.32449	0.32798	0.329	0.32953	0.33083	0.33293	0.33453	0.33703	0.33983	0.34344	0.34528	0.34703	0.34881	0.35021	0.35286	0.35611
944	0.27263	0.27353	0.27481	0.27612	0.27645	0.27535	0.27585	0.2767	0.27872	0.28205	0.28609	0.28836	0.28923	0.29057	0.29263	0.29376	0.29512	0.2958	0.29738	0.29846	0.30087	0.30424	0.30616	0.308	0.30965	0.30959	0.30936	0.30891	0.30965	0.31133	0.31356	0.3172	0.32045	0.32522	0.32872	0.32975	0.33028	0.33158	0.3337	0.3353	0.33781	0.34062	0.34424	0.34608	0.34784	0.34962	0.35103	0.35368	0.35693
945	0.27245	0.27336	0.27464	0.27596	0.27628	0.27519	0.27569	0.27654	0.27856	0.2819	0.28596	0.28823	0.2891	0.29045	0.29251	0.29365	0.29501	0.2957	0.29728	0.29837	0.30079	0.30416	0.30608	0.30794	0.30959	0.30954	0.30931	0.30885	0.30959	0.31128	0.31352	0.31716	0.32042	0.32521	0.32872	0.32974	0.33028	0.33159	0.33371	0.33531	0.33783	0.34064	0.34427	0.34611	0.34788	0.34967	0.35108	0.35373	0.357
946	0.27159	0.2725	0.27378	0.2751	0.27542	0.27432	0.27482	0.27567	0.27769	0.28103	0.28509	0.28736	0.28823	0.28958	0.29164	0.29278	0.29414	0.29483	0.29641	0.2975	0.29992	0.3033	0.30522	0.30708	0.30873	0.30868	0.30845	0.308	0.30873	0.31042	0.31267	0.31632	0.31959	0.32438	0.3279	0.32892	0.32946	0.33077	0.33289	0.3345	0.33702	0.33984	0.34348	0.34532	0.34709	0.34888	0.35029	0.35296	0.35623
947	0.27048	0.27138	0.27266	0.27398	0.27429	0.27318	0.27368	0.27452	0.27654	0.27988	0.28395	0.28621	0.28708	0.28843	0.29049	0.29162	0.29298	0.29366	0.29524	0.29633	0.29875	0.30213	0.30406	0.30591	0.30757	0.30751	0.30728	0.30683	0.30757	0.30926	0.3115	0.31516	0.31844	0.32324	0.32676	0.32779	0.32833	0.32964	0.33177	0.33337	0.3359	0.33873	0.34237	0.34421	0.34599	0.34778	0.34919	0.35187	0.35514
948	0.26976	0.27066	0.27194	0.27325	0.27356	0.27245	0.27294	0.27378	0.2758	0.27915	0.28321	0.28548	0.28634	0.28769	0.28975	0.29088	0.29224	0.29292	0.29449	0.29558	0.29801	0.30139	0.30332	0.30517	0.30684	0.30678	0.30655	0.30609	0.30683	0.30852	0.31077	0.31443	0.31772	0.32252	0.32605	0.32708	0.32762	0.32893	0.33106	0.33267	0.3352	0.33803	0.34168	0.34352	0.3453	0.3471	0.34852	0.3512	0.35448
949	0.26937	0.27027	0.27155	0.27286	0.27316	0.27205	0.27254	0.27338	0.2754	0.27875	0.28283	0.2851	0.28596	0.28731	0.28937	0.2905	0.29186	0.29254	0.29412	0.29521	0.29764	0.30103	0.30295	0.30481	0.30648	0.30642	0.30619	0.30574	0.30648	0.30817	0.31042	0.31409	0.31738	0.32219	0.32573	0.32677	0.3273	0.32861	0.33075	0.33236	0.33489	0.33774	0.34139	0.34323	0.34502	0.34681	0.34823	0.35092	0.35421
950	0.26893	0.26983	0.27112	0.27244	0.27274	0.27163	0.27211	0.27295	0.27498	0.27834	0.28242	0.28469	0.28556	0.28691	0.28897	0.2901	0.29146	0.29215	0.29372	0.29481	0.29725	0.30065	0.30258	0.30444	0.30611	0.30605	0.30582	0.30537	0.30611	0.30781	0.31007	0.31374	0.31704	0.32186	0.32541	0.32645	0.32698	0.3283	0.33044	0.33206	0.33459	0.33744	0.3411	0.34295	0.34474	0.34654	0.34796	0.35066	0.35395
951	0.2684	0.2693	0.27059	0.27192	0.27222	0.27111	0.27159	0.27243	0.27446	0.27782	0.28191	0.28418	0.28505	0.28641	0.28847	0.28961	0.29097	0.29165	0.29323	0.29432	0.29677	0.30017	0.3021	0.30397	0.30565	0.30558	0.30535	0.30491	0.30566	0.30736	0.30962	0.3133	0.31661	0.32144	0.32499	0.32603	0.32657	0.3279	0.33005	0.33166	0.33421	0.33706	0.34073	0.34259	0.34438	0.34618	0.34761	0.35031	0.35361
952	0.26813	0.26903	0.27033	0.27166	0.27197	0.27086	0.27134	0.27218	0.27422	0.27759	0.28168	0.28396	0.28483	0.28619	0.28826	0.2894	0.29076	0.29145	0.29303	0.29412	0.29658	0.29998	0.30192	0.3038	0.30548	0.30542	0.30519	0.30475	0.3055	0.3072	0.30948	0.31316	0.31648	0.32131	0.32488	0.32592	0.32647	0.32779	0.32995	0.33157	0.33412	0.33698	0.34066	0.34252	0.34432	0.34612	0.34755	0.35026	0.35357
953	0.26792	0.26883	0.27013	0.27146	0.27177	0.27066	0.27114	0.27198	0.27402	0.2774	0.2815	0.28378	0.28466	0.28602	0.28809	0.28924	0.2906	0.29129	0.29287	0.29397	0.29643	0.29985	0.30179	0.30367	0.30536	0.3053	0.30507	0.30463	0.30538	0.30709	0.30938	0.31306	0.31638	0.32123	0.3248	0.32585	0.3264	0.32773	0.32989	0.33151	0.33407	0.33694	0.34062	0.34248	0.34428	0.34609	0.34753	0.35024	0.35355
954	0.26751	0.26841	0.26972	0.27105	0.27136	0.27024	0.27073	0.27157	0.27361	0.27699	0.2811	0.28338	0.28426	0.28562	0.2877	0.28884	0.29021	0.2909	0.29248	0.29358	0.29604	0.29946	0.30141	0.30329	0.30498	0.30492	0.30469	0.30425	0.30501	0.30672	0.30901	0.3127	0.31603	0.32089	0.32447	0.32551	0.32606	0.3274	0.32956	0.33119	0.33375	0.33662	0.34031	0.34218	0.34399	0.3458	0.34723	0.34996	0.35328
955	0.26702	0.26792	0.26923	0.27057	0.27087	0.26976	0.27024	0.27108	0.27312	0.27651	0.28062	0.2829	0.28378	0.28515	0.28722	0.28837	0.28974	0.29043	0.29201	0.29311	0.29558	0.29901	0.30095	0.30284	0.30453	0.30447	0.30424	0.3038	0.30456	0.30628	0.30857	0.31227	0.31561	0.32047	0.32406	0.32511	0.32566	0.327	0.32917	0.3308	0.33336	0.33625	0.33994	0.34181	0.34363	0.34544	0.34688	0.34961	0.35294
956	0.26681	0.26771	0.26902	0.27036	0.27067	0.26955	0.27003	0.27088	0.27292	0.27631	0.28043	0.28272	0.2836	0.28497	0.28705	0.28819	0.28956	0.29026	0.29184	0.29294	0.29542	0.29885	0.3008	0.30269	0.30439	0.30433	0.3041	0.30366	0.30442	0.30614	0.30844	0.31215	0.31549	0.32037	0.32396	0.32502	0.32557	0.32691	0.32908	0.33072	0.33329	0.33618	0.33988	0.34175	0.34357	0.34539	0.34683	0.34957	0.35291
957	0.26649	0.26739	0.2687	0.27005	0.27035	0.26923	0.26972	0.27056	0.27261	0.276	0.28013	0.28241	0.28329	0.28466	0.28675	0.28789	0.28926	0.28995	0.29153	0.29264	0.29512	0.29856	0.30051	0.3024	0.3041	0.30404	0.30381	0.30337	0.30413	0.30586	0.30816	0.31187	0.31522	0.3201	0.32371	0.32476	0.32531	0.32666	0.32884	0.33047	0.33305	0.33594	0.33965	0.34152	0.34335	0.34517	0.34661	0.34935	0.3527
958	0.26589	0.26679	0.2681	0.26945	0.26975	0.26863	0.2691	0.26994	0.27199	0.27539	0.27951	0.2818	0.28268	0.28404	0.28613	0.28727	0.28864	0.28933	0.2909	0.29201	0.29449	0.29793	0.29989	0.30177	0.30348	0.30341	0.30318	0.30275	0.30351	0.30523	0.30754	0.31125	0.31461	0.31949	0.3231	0.32415	0.32471	0.32605	0.32824	0.32987	0.33245	0.33535	0.33906	0.34094	0.34276	0.34458	0.34603	0.34878	0.35213
959	0.26566	0.26656	0.26787	0.26923	0.26952	0.2684	0.26887	0.26971	0.27176	0.27517	0.2793	0.28158	0.28247	0.28384	0.28592	0.28706	0.28843	0.28912	0.2907	0.2918	0.29429	0.29773	0.29969	0.30158	0.30329	0.30322	0.30299	0.30256	0.30332	0.30505	0.30736	0.31108	0.31444	0.31933	0.32294	0.324	0.32455	0.3259	0.32809	0.32973	0.33231	0.33521	0.33893	0.34081	0.34264	0.34446	0.34591	0.34866	0.35202
960	0.26588	0.26678	0.2681	0.26945	0.26975	0.26863	0.2691	0.26995	0.272	0.27541	0.27955	0.28184	0.28273	0.2841	0.28619	0.28733	0.2887	0.2894	0.29098	0.29209	0.29458	0.29803	0.29999	0.30189	0.3036	0.30353	0.3033	0.30287	0.30363	0.30537	0.30768	0.3114	0.31476	0.31966	0.32328	0.32434	0.3249	0.32625	0.32844	0.33008	0.33266	0.33557	0.33929	0.34117	0.34301	0.34483	0.34628	0.34904	0.3524
961	0.26611	0.26701	0.26833	0.26969	0.26999	0.26888	0.26935	0.2702	0.27226	0.27567	0.27982	0.28211	0.283	0.28437	0.28646	0.28761	0.28899	0.28969	0.29127	0.29238	0.29488	0.29834	0.3003	0.3022	0.30392	0.30385	0.30362	0.30318	0.30395	0.30569	0.308	0.31173	0.3151	0.32	0.32363	0.32469	0.32525	0.3266	0.32879	0.33043	0.33302	0.33593	0.33966	0.34154	0.34338	0.3452	0.34666	0.34941	0.35278
962	0.26598	0.26689	0.26821	0.26957	0.26987	0.26875	0.26923	0.27007	0.27213	0.27555	0.2797	0.282	0.28288	0.28426	0.28635	0.2875	0.28888	0.28957	0.29116	0.29227	0.29476	0.29823	0.30019	0.30209	0.30381	0.30374	0.30351	0.30307	0.30384	0.30558	0.3079	0.31162	0.315	0.31991	0.32353	0.3246	0.32516	0.32651	0.3287	0.33035	0.33294	0.33586	0.33959	0.34147	0.34331	0.34514	0.34659	0.34935	0.35272
963	0.26559	0.26649	0.26781	0.26917	0.26947	0.26834	0.26881	0.26966	0.27172	0.27513	0.27928	0.28157	0.28246	0.28383	0.28592	0.28706	0.28843	0.28913	0.29071	0.29181	0.29431	0.29777	0.29974	0.30163	0.30335	0.30327	0.30304	0.30261	0.30337	0.3051	0.30742	0.31115	0.31452	0.31943	0.32307	0.32413	0.32469	0.32604	0.32823	0.32988	0.33247	0.33539	0.33912	0.341	0.34284	0.34467	0.34613	0.34889	0.35226
964	0.26513	0.26602	0.26734	0.2687	0.26899	0.26785	0.26832	0.26916	0.27121	0.27462	0.27876	0.28105	0.28193	0.2833	0.28539	0.28652	0.28788	0.28857	0.29015	0.29125	0.29374	0.2972	0.29916	0.30105	0.30277	0.30268	0.30244	0.30201	0.30277	0.3045	0.30681	0.31054	0.31392	0.31883	0.32246	0.32352	0.32408	0.32542	0.32762	0.32926	0.33185	0.33477	0.3385	0.34039	0.34222	0.34405	0.34551	0.34827	0.35164
965	0.26482	0.26571	0.26702	0.26837	0.26866	0.26752	0.26798	0.26882	0.27087	0.27427	0.27842	0.2807	0.28157	0.28294	0.28502	0.28615	0.28751	0.2882	0.28976	0.29086	0.29335	0.2968	0.29876	0.30065	0.30237	0.30228	0.30203	0.3016	0.30236	0.30408	0.30639	0.31012	0.3135	0.3184	0.32204	0.3231	0.32365	0.325	0.32719	0.32884	0.33142	0.33434	0.33807	0.33996	0.3418	0.34362	0.34508	0.34784	0.35122
966	0.26464	0.26553	0.26684	0.26819	0.26848	0.26734	0.2678	0.26864	0.27068	0.27408	0.27822	0.2805	0.28138	0.28275	0.28482	0.28595	0.28731	0.288	0.28956	0.29066	0.29314	0.2966	0.29855	0.30044	0.30216	0.30207	0.30182	0.30138	0.30214	0.30386	0.30617	0.3099	0.31328	0.31819	0.32182	0.32288	0.32344	0.32478	0.32698	0.32862	0.3312	0.33412	0.33786	0.33974	0.34158	0.34341	0.34486	0.34763	0.351
967	0.26437	0.26526	0.26657	0.26791	0.2682	0.26705	0.26751	0.26835	0.27039	0.27378	0.27793	0.2802	0.28108	0.28245	0.28452	0.28564	0.28699	0.28768	0.28924	0.29034	0.29282	0.29628	0.29823	0.30012	0.30183	0.30174	0.30149	0.30106	0.30181	0.30353	0.30584	0.30957	0.31295	0.31785	0.32149	0.32255	0.3231	0.32445	0.32664	0.32828	0.33087	0.33379	0.33752	0.33941	0.34125	0.34307	0.34453	0.34729	0.35067
968	0.26422	0.26511	0.26642	0.26777	0.26804	0.2669	0.26735	0.26819	0.27023	0.27363	0.27777	0.28005	0.28092	0.28229	0.28436	0.28548	0.28683	0.28752	0.28907	0.29017	0.29266	0.29611	0.29806	0.29995	0.30167	0.30157	0.30132	0.30088	0.30164	0.30335	0.30566	0.30939	0.31278	0.31768	0.32132	0.32238	0.32293	0.32427	0.32647	0.32811	0.3307	0.33362	0.33735	0.33924	0.34108	0.3429	0.34436	0.34712	0.3505
969	0.26419	0.26508	0.26639	0.26774	0.26801	0.26687	0.26731	0.26816	0.27019	0.27359	0.27774	0.28001	0.28089	0.28226	0.28432	0.28544	0.28679	0.28748	0.28903	0.29013	0.29262	0.29607	0.29802	0.29991	0.30163	0.30153	0.30128	0.30084	0.30159	0.30331	0.30561	0.30934	0.31273	0.31764	0.32128	0.32234	0.32289	0.32423	0.32643	0.32807	0.33065	0.33358	0.33731	0.3392	0.34104	0.34286	0.34432	0.34708	0.35047
970	0.26434	0.26523	0.26653	0.26788	0.26816	0.26701	0.26746	0.2683	0.27034	0.27374	0.27788	0.28016	0.28104	0.2824	0.28447	0.28559	0.28694	0.28763	0.28918	0.29028	0.29276	0.29622	0.29817	0.30005	0.30177	0.30167	0.30142	0.30098	0.30173	0.30345	0.30575	0.30948	0.31287	0.31778	0.32142	0.32248	0.32303	0.32437	0.32657	0.32821	0.33079	0.33372	0.33745	0.33934	0.34118	0.343	0.34445	0.34722	0.3506
971	0.26495	0.26584	0.26715	0.2685	0.26878	0.26764	0.26808	0.26893	0.27097	0.27437	0.27853	0.28081	0.28169	0.28306	0.28512	0.28625	0.2876	0.28829	0.28985	0.29095	0.29344	0.2969	0.29885	0.30074	0.30247	0.30237	0.30211	0.30167	0.30243	0.30414	0.30645	0.31018	0.31357	0.31848	0.32212	0.32318	0.32374	0.32508	0.32727	0.32892	0.3315	0.33442	0.33816	0.34004	0.34188	0.34371	0.34516	0.34793	0.35131
972	0.26553	0.26643	0.26774	0.26909	0.26937	0.26823	0.26868	0.26953	0.27158	0.27499	0.27915	0.28143	0.28232	0.28369	0.28576	0.28689	0.28825	0.28894	0.29051	0.29161	0.2941	0.29756	0.29952	0.30141	0.30314	0.30304	0.30279	0.30235	0.30311	0.30483	0.30714	0.31087	0.31426	0.31918	0.32282	0.32388	0.32443	0.32577	0.32797	0.32962	0.3322	0.33512	0.33886	0.34075	0.34259	0.34442	0.34587	0.34863	0.35202
973	0.26601	0.26691	0.26823	0.26959	0.26988	0.26874	0.2692	0.27005	0.2721	0.27551	0.27967	0.28196	0.28285	0.28423	0.28631	0.28744	0.2888	0.2895	0.29106	0.29217	0.29466	0.29813	0.30009	0.30199	0.30372	0.30362	0.30337	0.30293	0.30369	0.30541	0.30773	0.31146	0.31485	0.31977	0.32341	0.32447	0.32503	0.32637	0.32857	0.33022	0.3328	0.33572	0.33946	0.34135	0.34319	0.34502	0.34647	0.34924	0.35262
974	0.26658	0.26747	0.2688	0.27017	0.27046	0.26933	0.26979	0.27065	0.27271	0.27612	0.28028	0.28257	0.28347	0.28486	0.28694	0.28808	0.28944	0.29014	0.29171	0.29282	0.29531	0.29879	0.30075	0.30265	0.30438	0.30428	0.30404	0.30361	0.30437	0.30609	0.30841	0.31214	0.31553	0.32045	0.32409	0.32516	0.32572	0.32706	0.32925	0.3309	0.33349	0.33641	0.34015	0.34204	0.34388	0.34571	0.34716	0.34993	0.35331
975	0.26722	0.26812	0.26944	0.27082	0.27112	0.26999	0.27046	0.27133	0.27339	0.27681	0.28097	0.28327	0.28417	0.28556	0.28766	0.2888	0.29017	0.29087	0.29245	0.29356	0.29607	0.29955	0.30152	0.30342	0.30515	0.30505	0.30481	0.30438	0.30514	0.30687	0.30919	0.31293	0.31632	0.32124	0.32488	0.32596	0.32652	0.32786	0.33006	0.33171	0.33429	0.33722	0.34096	0.34285	0.34469	0.34652	0.34797	0.35074	0.35413
976	0.26779	0.2687	0.27002	0.2714	0.2717	0.27057	0.27104	0.27191	0.27397	0.2774	0.28158	0.28388	0.28479	0.28618	0.28828	0.28942	0.2908	0.29151	0.29309	0.29421	0.29672	0.3002	0.30217	0.30408	0.30582	0.30572	0.30548	0.30505	0.30581	0.30754	0.30986	0.3136	0.317	0.32193	0.32557	0.32664	0.3272	0.32854	0.33074	0.33239	0.33498	0.33791	0.34165	0.34354	0.34538	0.34721	0.34866	0.35143	0.35482
977	0.26799	0.2689	0.27023	0.2716	0.2719	0.27077	0.27124	0.2721	0.27417	0.2776	0.28178	0.28409	0.285	0.28639	0.28848	0.28962	0.29101	0.29172	0.2933	0.29442	0.29692	0.30041	0.30238	0.30428	0.30603	0.30594	0.30569	0.30526	0.30602	0.30775	0.31007	0.31381	0.31721	0.32214	0.32578	0.32685	0.32741	0.32875	0.33095	0.3326	0.33518	0.33811	0.34185	0.34374	0.34558	0.34741	0.34886	0.35163	0.35501
978	0.26782	0.26873	0.27005	0.27142	0.27171	0.27058	0.27104	0.27191	0.27398	0.2774	0.28158	0.28389	0.28479	0.28618	0.28827	0.28941	0.29078	0.29149	0.29307	0.29419	0.29669	0.30017	0.30214	0.30404	0.30579	0.30569	0.30545	0.30501	0.30577	0.30749	0.30981	0.31355	0.31695	0.32188	0.32552	0.32659	0.32714	0.32848	0.33068	0.33233	0.33491	0.33784	0.34158	0.34346	0.34531	0.34714	0.34858	0.35135	0.35474
979	0.26772	0.26863	0.26995	0.27131	0.27161	0.27047	0.27093	0.2718	0.27386	0.27729	0.28146	0.28376	0.28466	0.28605	0.28814	0.28927	0.29065	0.29135	0.29293	0.29404	0.29654	0.30003	0.30199	0.30389	0.30563	0.30553	0.30528	0.30485	0.3056	0.30732	0.30964	0.31338	0.31678	0.3217	0.32535	0.32642	0.32697	0.32831	0.3305	0.33215	0.33473	0.33766	0.3414	0.34329	0.34513	0.34695	0.3484	0.35117	0.35456
980	0.26783	0.26873	0.27005	0.27141	0.27171	0.27057	0.27103	0.2719	0.27396	0.27738	0.28155	0.28385	0.28475	0.28614	0.28823	0.28936	0.29073	0.29143	0.293	0.29412	0.29662	0.3001	0.30206	0.30396	0.3057	0.3056	0.30535	0.30492	0.30567	0.30738	0.3097	0.31344	0.31684	0.32176	0.3254	0.32647	0.32702	0.32836	0.33055	0.3322	0.33478	0.3377	0.34144	0.34333	0.34517	0.34699	0.34844	0.35121	0.35459
981	0.26806	0.26896	0.27028	0.27164	0.27194	0.2708	0.27125	0.27212	0.27418	0.2776	0.28177	0.28408	0.28498	0.28636	0.28844	0.28957	0.29094	0.29165	0.29322	0.29433	0.29683	0.30031	0.30227	0.30417	0.30591	0.30581	0.30555	0.30512	0.30587	0.30758	0.3099	0.31363	0.31703	0.32195	0.32559	0.32666	0.32721	0.32855	0.33074	0.33239	0.33496	0.33788	0.34162	0.34351	0.34535	0.34717	0.34862	0.35138	0.35477
982	0.26827	0.26917	0.27049	0.27185	0.27214	0.271	0.27146	0.27233	0.27438	0.2778	0.28198	0.28427	0.28518	0.28656	0.28864	0.28977	0.29114	0.29184	0.29341	0.29453	0.29702	0.3005	0.30246	0.30436	0.3061	0.30599	0.30574	0.3053	0.30605	0.30776	0.31007	0.3138	0.3172	0.32212	0.32576	0.32683	0.32738	0.32871	0.3309	0.33255	0.33512	0.33804	0.34178	0.34366	0.3455	0.34733	0.34877	0.35153	0.35492
983	0.26838	0.26929	0.2706	0.27196	0.27225	0.27111	0.27157	0.27244	0.27449	0.27791	0.28208	0.28437	0.28527	0.28666	0.28873	0.28986	0.29123	0.29193	0.2935	0.29462	0.29711	0.30058	0.30254	0.30443	0.30617	0.30607	0.30581	0.30537	0.30612	0.30782	0.31013	0.31386	0.31726	0.32218	0.32581	0.32688	0.32743	0.32876	0.33095	0.33259	0.33516	0.33808	0.34181	0.3437	0.34554	0.34736	0.3488	0.35156	0.35495
984	0.26804	0.26894	0.27025	0.27161	0.2719	0.27075	0.2712	0.27207	0.27412	0.27753	0.2817	0.28399	0.28489	0.28627	0.28834	0.28946	0.29082	0.29152	0.29309	0.2942	0.29668	0.30015	0.30211	0.304	0.30574	0.30562	0.30536	0.30493	0.30567	0.30737	0.30968	0.31341	0.3168	0.32172	0.32535	0.32641	0.32697	0.32829	0.33048	0.33212	0.33469	0.33761	0.34134	0.34323	0.34506	0.34688	0.34832	0.35108	0.35446
985	0.26786	0.26875	0.27006	0.27142	0.27171	0.27056	0.271	0.27187	0.27392	0.27733	0.28149	0.28378	0.28468	0.28606	0.28813	0.28924	0.2906	0.2913	0.29286	0.29397	0.29645	0.29992	0.30188	0.30377	0.3055	0.30538	0.30512	0.30469	0.30543	0.30713	0.30943	0.31316	0.31656	0.32147	0.3251	0.32617	0.32672	0.32804	0.33023	0.33187	0.33444	0.33736	0.34109	0.34298	0.34481	0.34663	0.34807	0.35083	0.35421
986	0.2683	0.26919	0.2705	0.27187	0.27215	0.271	0.27145	0.27232	0.27437	0.27778	0.28195	0.28424	0.28514	0.28652	0.2886	0.28971	0.29107	0.29177	0.29334	0.29444	0.29693	0.3004	0.30236	0.30425	0.30599	0.30587	0.3056	0.30517	0.30591	0.30761	0.30991	0.31365	0.31704	0.32195	0.32558	0.32665	0.3272	0.32852	0.33071	0.33235	0.33492	0.33784	0.34157	0.34346	0.34529	0.34711	0.34855	0.35131	0.35469
987	0.26875	0.26965	0.27095	0.27232	0.27261	0.27146	0.27191	0.27278	0.27483	0.27824	0.28241	0.2847	0.2856	0.28699	0.28906	0.29017	0.29154	0.29224	0.2938	0.29491	0.29739	0.30086	0.30282	0.30471	0.30645	0.30633	0.30606	0.30563	0.30637	0.30807	0.31037	0.3141	0.31749	0.3224	0.32603	0.32709	0.32765	0.32897	0.33115	0.33279	0.33536	0.33827	0.342	0.34389	0.34572	0.34753	0.34897	0.35173	0.35511
988	0.26892	0.26981	0.27112	0.27248	0.27278	0.27163	0.27208	0.27295	0.275	0.2784	0.28257	0.28485	0.28575	0.28714	0.28921	0.29033	0.29169	0.29238	0.29395	0.29505	0.29754	0.30101	0.30296	0.30485	0.30658	0.30646	0.3062	0.30576	0.3065	0.3082	0.31049	0.31422	0.31761	0.32252	0.32614	0.32721	0.32776	0.32908	0.33126	0.3329	0.33546	0.33837	0.3421	0.34399	0.34582	0.34763	0.34907	0.35182	0.3552
989	0.26929	0.27019	0.2715	0.27286	0.27315	0.272	0.27245	0.27333	0.27538	0.27878	0.28295	0.28523	0.28614	0.28753	0.2896	0.29071	0.29207	0.29277	0.29434	0.29544	0.29793	0.3014	0.30335	0.30524	0.30697	0.30685	0.30658	0.30615	0.30689	0.30858	0.31088	0.31461	0.318	0.3229	0.32653	0.32759	0.32814	0.32946	0.33164	0.33328	0.33584	0.33875	0.34247	0.34436	0.34619	0.348	0.34944	0.35219	0.35557
990	0.26997	0.27088	0.27218	0.27355	0.27384	0.27269	0.27314	0.27402	0.27607	0.27948	0.28365	0.28594	0.28685	0.28824	0.29031	0.29143	0.29279	0.29349	0.29506	0.29617	0.29866	0.30213	0.30408	0.30597	0.30771	0.30759	0.30732	0.30689	0.30763	0.30931	0.31161	0.31534	0.31873	0.32364	0.32727	0.32833	0.32888	0.33019	0.33238	0.33401	0.33658	0.33948	0.34321	0.34509	0.34692	0.34874	0.35017	0.35292	0.3563
991	0.27003	0.27093	0.27223	0.27359	0.27388	0.27273	0.27317	0.27405	0.2761	0.27951	0.28368	0.28597	0.28688	0.28826	0.29033	0.29144	0.29281	0.29351	0.29507	0.29618	0.29866	0.30213	0.30408	0.30597	0.30771	0.30759	0.30732	0.30688	0.30762	0.3093	0.3116	0.31533	0.31872	0.32363	0.32725	0.32831	0.32886	0.33017	0.33235	0.33399	0.33655	0.33945	0.34317	0.34506	0.34689	0.3487	0.35013	0.35288	0.35626
992	0.26984	0.27074	0.27204	0.2734	0.27368	0.27253	0.27297	0.27384	0.27589	0.2793	0.28346	0.28575	0.28665	0.28803	0.29009	0.2912	0.29256	0.29326	0.29482	0.29593	0.2984	0.30187	0.30382	0.3057	0.30744	0.30732	0.30705	0.30661	0.30734	0.30902	0.31131	0.31504	0.31843	0.32333	0.32695	0.32801	0.32856	0.32987	0.33205	0.33368	0.33624	0.33914	0.34286	0.34475	0.34657	0.34838	0.34981	0.35256	0.35594
993	0.27032	0.27122	0.27252	0.27388	0.27417	0.27301	0.27346	0.27434	0.27639	0.27979	0.28395	0.28624	0.28714	0.28853	0.29059	0.2917	0.29306	0.29376	0.29533	0.29643	0.2989	0.30237	0.30432	0.3062	0.30794	0.30781	0.30754	0.30711	0.30784	0.30952	0.31181	0.31554	0.31892	0.32382	0.32743	0.3285	0.32904	0.33035	0.33252	0.33416	0.33671	0.33961	0.34333	0.34521	0.34703	0.34884	0.35027	0.35302	0.35639
994	0.27132	0.27222	0.27352	0.27489	0.27518	0.27403	0.27449	0.27537	0.27742	0.28083	0.28499	0.28728	0.28819	0.28959	0.29165	0.29277	0.29414	0.29484	0.29641	0.29752	0.29999	0.30346	0.30542	0.3073	0.30904	0.30891	0.30865	0.30821	0.30894	0.31062	0.31291	0.31663	0.32002	0.32492	0.32852	0.32959	0.33013	0.33144	0.33361	0.33524	0.33779	0.34068	0.3444	0.34628	0.3481	0.34991	0.35133	0.35408	0.35745
995	0.27134	0.27224	0.27354	0.2749	0.2752	0.27405	0.2745	0.27538	0.27743	0.28083	0.28499	0.28728	0.28819	0.28959	0.29165	0.29277	0.29413	0.29483	0.29639	0.29751	0.29998	0.30345	0.3054	0.30728	0.30902	0.30889	0.30862	0.30818	0.30891	0.31059	0.31288	0.3166	0.31998	0.32488	0.32848	0.32955	0.33009	0.33139	0.33356	0.33519	0.33774	0.34063	0.34435	0.34623	0.34805	0.34985	0.35128	0.35402	0.35739
996	0.27112	0.27202	0.27331	0.27467	0.27496	0.27381	0.27425	0.27513	0.27718	0.28058	0.28473	0.28702	0.28793	0.28931	0.29137	0.29248	0.29384	0.29454	0.2961	0.2972	0.29967	0.30314	0.30508	0.30696	0.3087	0.30857	0.3083	0.30786	0.30859	0.31026	0.31254	0.31626	0.31964	0.32453	0.32813	0.3292	0.32974	0.33104	0.33321	0.33484	0.33738	0.34027	0.34399	0.34587	0.34768	0.34949	0.35091	0.35365	0.35702
997	0.27139	0.27229	0.27358	0.27494	0.27523	0.27407	0.27451	0.27539	0.27744	0.28084	0.28499	0.28728	0.28819	0.28957	0.29163	0.29274	0.2941	0.2948	0.29636	0.29746	0.29993	0.30339	0.30534	0.30722	0.30895	0.30883	0.30855	0.30811	0.30884	0.31051	0.31279	0.31651	0.31989	0.32478	0.32837	0.32944	0.32998	0.33127	0.33344	0.33507	0.33761	0.3405	0.34421	0.34609	0.3479	0.34971	0.35113	0.35387	0.35723
998	0.27219	0.27309	0.27438	0.27574	0.27604	0.27488	0.27533	0.27622	0.27827	0.28167	0.28583	0.28812	0.28904	0.29043	0.29249	0.2936	0.29497	0.29567	0.29724	0.29834	0.30081	0.30428	0.30623	0.30811	0.30985	0.30972	0.30945	0.30901	0.30974	0.31141	0.31369	0.31741	0.32079	0.32568	0.32927	0.33034	0.33088	0.33217	0.33434	0.33596	0.33851	0.3414	0.3451	0.34698	0.34879	0.35059	0.35202	0.35475	0.35811
999	0.2767	0.27763	0.27895	0.28035	0.28068	0.27955	0.28003	0.28094	0.28303	0.28648	0.29067	0.29301	0.29396	0.29538	0.29748	0.29862	0.30002	0.30075	0.30235	0.30349	0.30598	0.30949	0.31146	0.31336	0.31514	0.31502	0.31477	0.31434	0.31508	0.31678	0.31909	0.32281	0.32618	0.33109	0.33468	0.33576	0.3363	0.33761	0.33978	0.34141	0.34395	0.34685	0.35055	0.35243	0.35425	0.35605	0.35748	0.36021	0.36357
1000	0.26169	0.26253	0.26375	0.265	0.26518	0.26398	0.26435	0.26516	0.26712	0.2704	0.27446	0.27666	0.27747	0.27878	0.28074	0.28176	0.28303	0.28368	0.28515	0.28619	0.28859	0.29194	0.29381	0.29563	0.2973	0.29715	0.29683	0.29637	0.29704	0.29862	0.30083	0.30453	0.30791	0.31273	0.31631	0.31734	0.31785	0.31911	0.32125	0.32285	0.32538	0.32825	0.33194	0.33379	0.33559	0.33736	0.33878	0.34153	0.34486
1001	0.23963	0.24034	0.24141	0.24246	0.24244	0.24114	0.24135	0.24202	0.24379	0.24682	0.25064	0.25261	0.25322	0.25437	0.25611	0.25696	0.25804	0.25857	0.25984	0.26073	0.26298	0.26609	0.26779	0.26946	0.27098	0.27078	0.27037	0.26988	0.27044	0.27186	0.27392	0.27753	0.28087	0.28553	0.28903	0.28999	0.29046	0.29165	0.29372	0.29526	0.29774	0.30055	0.30417	0.30597	0.30773	0.30943	0.31084	0.31358	0.31683
1002	0.22391	0.22453	0.22548	0.2264	0.22626	0.2249	0.225	0.22556	0.2272	0.23005	0.23367	0.23548	0.23596	0.23698	0.23856	0.23928	0.24023	0.24068	0.24181	0.2426	0.24472	0.24765	0.24922	0.25079	0.25218	0.25196	0.25149	0.25099	0.25149	0.25278	0.25474	0.25825	0.26153	0.26604	0.26944	0.27035	0.27079	0.27192	0.27394	0.27542	0.27785	0.2806	0.28414	0.2859	0.28763	0.28926	0.29065	0.29336	0.29654
1003	0.22795	0.22859	0.22957	0.23052	0.23041	0.22906	0.22919	0.22978	0.23145	0.23434	0.23801	0.23986	0.24037	0.24142	0.24305	0.2438	0.24478	0.24524	0.24641	0.24722	0.24937	0.25234	0.25395	0.25554	0.25696	0.25675	0.25629	0.25579	0.2563	0.25763	0.25961	0.26314	0.26644	0.27099	0.27441	0.27533	0.27578	0.27692	0.27896	0.28045	0.28289	0.28565	0.28921	0.29099	0.29272	0.29437	0.29576	0.29848	0.30167
1004	0.22804	0.22868	0.22966	0.23061	0.2305	0.22914	0.22928	0.22986	0.23153	0.23442	0.23809	0.23994	0.24045	0.2415	0.24313	0.24387	0.24485	0.24532	0.24649	0.24729	0.24944	0.25242	0.25402	0.25561	0.25704	0.25682	0.25636	0.25586	0.25638	0.2577	0.25967	0.26321	0.26651	0.27105	0.27447	0.27539	0.27584	0.27698	0.27902	0.28051	0.28295	0.28571	0.28926	0.29104	0.29277	0.29442	0.29581	0.29853	0.30172
1005	0.2282	0.22884	0.22982	0.23077	0.23065	0.2293	0.22944	0.23002	0.23169	0.23458	0.23825	0.2401	0.24061	0.24166	0.24329	0.24403	0.24501	0.24548	0.24665	0.24745	0.2496	0.25257	0.25418	0.25577	0.2572	0.25698	0.25652	0.25602	0.25653	0.25785	0.25983	0.26336	0.26666	0.2712	0.27462	0.27554	0.27599	0.27713	0.27916	0.28065	0.28309	0.28585	0.2894	0.29118	0.29291	0.29455	0.29595	0.29866	0.30186
1006	0.22848	0.22912	0.23011	0.23105	0.23094	0.22959	0.22972	0.23031	0.23198	0.23487	0.23854	0.24039	0.2409	0.24196	0.24358	0.24433	0.24531	0.24577	0.24694	0.24775	0.2499	0.25287	0.25448	0.25607	0.25749	0.25727	0.25682	0.25632	0.25683	0.25815	0.26012	0.26366	0.26695	0.27149	0.27491	0.27583	0.27628	0.27742	0.27945	0.28094	0.28337	0.28613	0.28969	0.29146	0.29319	0.29483	0.29622	0.29894	0.30213
1007	0.22871	0.22935	0.23033	0.23127	0.23116	0.22981	0.22995	0.23053	0.2322	0.23509	0.23876	0.24061	0.24112	0.24218	0.2438	0.24455	0.24553	0.246	0.24717	0.24797	0.25012	0.25309	0.2547	0.25629	0.25771	0.25749	0.25704	0.25653	0.25705	0.25836	0.26034	0.26387	0.26716	0.2717	0.27512	0.27604	0.27648	0.27763	0.27965	0.28114	0.28358	0.28634	0.28989	0.29166	0.29338	0.29503	0.29642	0.29913	0.30232
1008	0.22888	0.22952	0.2305	0.23144	0.23133	0.22998	0.23011	0.2307	0.23237	0.23526	0.23892	0.24078	0.24129	0.24234	0.24396	0.24471	0.24569	0.24616	0.24733	0.24814	0.25028	0.25325	0.25486	0.25644	0.25787	0.25765	0.25719	0.25669	0.2572	0.25851	0.26049	0.26402	0.26731	0.27185	0.27526	0.27618	0.27663	0.27777	0.27979	0.28128	0.28371	0.28647	0.29002	0.29179	0.29351	0.29516	0.29655	0.29926	0.30244
1009	0.22902	0.22966	0.23064	0.23158	0.23148	0.23012	0.23026	0.23085	0.23251	0.2354	0.23906	0.24091	0.24142	0.24248	0.2441	0.24484	0.24582	0.24629	0.24746	0.24827	0.25041	0.25338	0.25498	0.25657	0.25799	0.25777	0.25732	0.25681	0.25732	0.25863	0.2606	0.26413	0.26742	0.27196	0.27537	0.27629	0.27673	0.27787	0.27989	0.28138	0.28381	0.28657	0.29011	0.29189	0.29361	0.29525	0.29664	0.29935	0.30253
1010	0.22916	0.2298	0.23078	0.23172	0.23161	0.23026	0.23039	0.23098	0.23265	0.23553	0.23919	0.24104	0.24155	0.24261	0.24422	0.24497	0.24595	0.24641	0.24758	0.24839	0.25053	0.2535	0.2551	0.25668	0.2581	0.25788	0.25743	0.25692	0.25743	0.25874	0.26071	0.26424	0.26753	0.27206	0.27547	0.27638	0.27683	0.27796	0.27999	0.28147	0.2839	0.28665	0.29019	0.29197	0.29369	0.29533	0.29671	0.29942	0.3026
1011	0.2293	0.22994	0.23091	0.23185	0.23175	0.23039	0.23053	0.23112	0.23278	0.23566	0.23932	0.24117	0.24168	0.24273	0.24435	0.24509	0.24607	0.24654	0.24771	0.24851	0.25065	0.25361	0.25522	0.2568	0.25822	0.258	0.25754	0.25704	0.25755	0.25886	0.26082	0.26435	0.26763	0.27216	0.27557	0.27648	0.27692	0.27806	0.28008	0.28156	0.28399	0.28674	0.29028	0.29205	0.29377	0.29541	0.29679	0.2995	0.30267
1012	0.22952	0.23016	0.23114	0.23208	0.23197	0.23062	0.23076	0.23135	0.23301	0.23589	0.23955	0.24139	0.24191	0.24296	0.24458	0.24532	0.2463	0.24677	0.24794	0.24874	0.25088	0.25384	0.25544	0.25703	0.25844	0.25822	0.25777	0.25726	0.25777	0.25908	0.26104	0.26457	0.26785	0.27238	0.27578	0.2767	0.27714	0.27827	0.28029	0.28177	0.2842	0.28694	0.29048	0.29225	0.29397	0.2956	0.29699	0.29969	0.30287
1013	0.22981	0.23045	0.23143	0.23237	0.23226	0.23091	0.23104	0.23164	0.2333	0.23618	0.23984	0.24168	0.2422	0.24325	0.24487	0.24561	0.24659	0.24706	0.24823	0.24904	0.25117	0.25414	0.25574	0.25732	0.25874	0.25852	0.25806	0.25756	0.25807	0.25938	0.26134	0.26486	0.26814	0.27267	0.27607	0.27698	0.27742	0.27856	0.28057	0.28205	0.28448	0.28722	0.29076	0.29253	0.29424	0.29588	0.29726	0.29996	0.30314
1014	0.23003	0.23067	0.23165	0.23259	0.23248	0.23113	0.23127	0.23186	0.23353	0.2364	0.24006	0.24191	0.24242	0.24348	0.24509	0.24584	0.24682	0.24729	0.24846	0.24926	0.2514	0.25436	0.25596	0.25754	0.25896	0.25874	0.25829	0.25778	0.25829	0.25959	0.26155	0.26508	0.26836	0.27288	0.27628	0.2772	0.27764	0.27877	0.28078	0.28226	0.28469	0.28743	0.29096	0.29274	0.29445	0.29608	0.29746	0.30016	0.30333
1015	0.23022	0.23086	0.23184	0.23277	0.23267	0.23132	0.23146	0.23205	0.23372	0.23659	0.24025	0.24209	0.24261	0.24367	0.24528	0.24602	0.247	0.24747	0.24864	0.24945	0.25158	0.25455	0.25615	0.25773	0.25915	0.25893	0.25847	0.25796	0.25847	0.25978	0.26173	0.26526	0.26853	0.27306	0.27645	0.27737	0.27781	0.27894	0.28095	0.28243	0.28485	0.28759	0.29113	0.2929	0.29461	0.29624	0.29762	0.30032	0.30349
1016	0.23041	0.23105	0.23202	0.23296	0.23285	0.2315	0.23164	0.23223	0.2339	0.23677	0.24042	0.24227	0.24279	0.24384	0.24545	0.2462	0.24718	0.24765	0.24882	0.24962	0.25175	0.25471	0.25631	0.25789	0.25931	0.25909	0.25863	0.25812	0.25863	0.25993	0.26189	0.26541	0.26869	0.27321	0.2766	0.27751	0.27795	0.27908	0.28109	0.28257	0.28499	0.28773	0.29126	0.29303	0.29473	0.29637	0.29775	0.30044	0.30361
1017	0.23062	0.23126	0.23223	0.23317	0.23307	0.23171	0.23185	0.23245	0.23411	0.23698	0.24063	0.24248	0.24299	0.24404	0.24566	0.2464	0.24738	0.24785	0.24902	0.24982	0.25195	0.25491	0.25651	0.25809	0.2595	0.25928	0.25882	0.25831	0.25882	0.26012	0.26207	0.26559	0.26886	0.27338	0.27677	0.27768	0.27812	0.27925	0.28126	0.28274	0.28515	0.28789	0.29142	0.29319	0.29489	0.29653	0.2979	0.3006	0.30376
1018	0.23087	0.23151	0.23248	0.23342	0.23331	0.23196	0.2321	0.23269	0.23436	0.23723	0.24087	0.24272	0.24324	0.24429	0.2459	0.24664	0.24762	0.24809	0.24926	0.25006	0.25219	0.25514	0.25674	0.25832	0.25973	0.25951	0.25905	0.25854	0.25905	0.26035	0.2623	0.26581	0.26909	0.2736	0.27699	0.2779	0.27834	0.27947	0.28147	0.28295	0.28536	0.2881	0.29162	0.29339	0.29509	0.29673	0.2981	0.30079	0.30395
1019	0.23114	0.23178	0.23274	0.23368	0.23358	0.23223	0.23236	0.23296	0.23462	0.23749	0.24114	0.24299	0.2435	0.24455	0.24616	0.24691	0.24788	0.24835	0.24952	0.25033	0.25245	0.25541	0.257	0.25858	0.25999	0.25977	0.25931	0.2588	0.25931	0.2606	0.26255	0.26607	0.26934	0.27385	0.27724	0.27815	0.27859	0.27971	0.28172	0.28319	0.2856	0.28834	0.29186	0.29362	0.29533	0.29696	0.29833	0.30102	0.30418
1020	0.23138	0.23202	0.23299	0.23392	0.23382	0.23247	0.23261	0.23321	0.23486	0.23773	0.24138	0.24323	0.24374	0.24479	0.2464	0.24714	0.24812	0.24859	0.24976	0.25057	0.25269	0.25564	0.25724	0.25882	0.26023	0.26001	0.25955	0.25904	0.25954	0.26084	0.26279	0.2663	0.26956	0.27408	0.27746	0.27837	0.27881	0.27993	0.28193	0.28341	0.28582	0.28855	0.29207	0.29383	0.29553	0.29717	0.29854	0.30122	0.30438
1021	0.23156	0.23221	0.23317	0.2341	0.234	0.23265	0.23279	0.23339	0.23505	0.23791	0.24156	0.24341	0.24392	0.24497	0.24658	0.24732	0.2483	0.24877	0.24994	0.25075	0.25287	0.25582	0.25742	0.25899	0.2604	0.26018	0.25972	0.25921	0.25971	0.26101	0.26296	0.26647	0.26973	0.27424	0.27762	0.27853	0.27897	0.28009	0.28209	0.28357	0.28597	0.2887	0.29222	0.29398	0.29568	0.29731	0.29868	0.30136	0.30452
1022	0.23169	0.23234	0.2333	0.23423	0.23413	0.23278	0.23292	0.23352	0.23518	0.23804	0.24168	0.24353	0.24404	0.2451	0.2467	0.24744	0.24842	0.24889	0.25006	0.25087	0.25299	0.25594	0.25753	0.25911	0.26052	0.2603	0.25984	0.25933	0.25983	0.26112	0.26306	0.26657	0.26984	0.27434	0.27772	0.27863	0.27907	0.28019	0.28218	0.28366	0.28606	0.28879	0.2923	0.29407	0.29576	0.29739	0.29876	0.30144	0.30459
1023	0.23179	0.23243	0.23339	0.23432	0.23422	0.23287	0.23301	0.23361	0.23527	0.23813	0.24177	0.24361	0.24413	0.24518	0.24678	0.24753	0.24851	0.24897	0.25014	0.25095	0.25307	0.25601	0.25761	0.25918	0.26059	0.26037	0.25991	0.2594	0.2599	0.26119	0.26313	0.26664	0.2699	0.2744	0.27778	0.27868	0.27912	0.28024	0.28224	0.28371	0.28611	0.28883	0.29235	0.29411	0.2958	0.29743	0.2988	0.30148	0.30462
1024	0.23185	0.2325	0.23345	0.23438	0.23428	0.23293	0.23307	0.23367	0.23533	0.23819	0.24182	0.24367	0.24418	0.24523	0.24683	0.24757	0.24855	0.24902	0.25019	0.251	0.25311	0.25606	0.25765	0.25922	0.26062	0.26041	0.25995	0.25943	0.25993	0.26122	0.26316	0.26667	0.26992	0.27442	0.27779	0.2787	0.27914	0.28025	0.28225	0.28372	0.28612	0.28884	0.29235	0.29411	0.2958	0.29743	0.2988	0.30147	0.30462
1025	0.23195	0.2326	0.23356	0.23448	0.23438	0.23303	0.23318	0.23378	0.23543	0.23828	0.24192	0.24376	0.24428	0.24532	0.24693	0.24767	0.24864	0.24911	0.25028	0.25109	0.2532	0.25614	0.25773	0.2593	0.26071	0.26049	0.26003	0.25951	0.26001	0.2613	0.26324	0.26674	0.26999	0.27449	0.27786	0.27876	0.2792	0.28032	0.28231	0.28378	0.28618	0.2889	0.2924	0.29416	0.29585	0.29748	0.29885	0.30152	0.30466
1026	0.23209	0.23274	0.23369	0.23462	0.23452	0.23317	0.23331	0.23391	0.23556	0.23842	0.24205	0.24389	0.2444	0.24545	0.24705	0.24779	0.24877	0.24924	0.25041	0.25121	0.25332	0.25626	0.25785	0.25942	0.26082	0.2606	0.26014	0.25963	0.26013	0.26142	0.26335	0.26685	0.2701	0.2746	0.27796	0.27887	0.2793	0.28042	0.28241	0.28388	0.28628	0.28899	0.29249	0.29425	0.29594	0.29757	0.29893	0.3016	0.30474
1027	0.23219	0.23284	0.23379	0.23471	0.23462	0.23327	0.23341	0.23401	0.23566	0.23851	0.24214	0.24398	0.24449	0.24554	0.24714	0.24788	0.24886	0.24932	0.25049	0.25129	0.2534	0.25634	0.25793	0.25949	0.26089	0.26067	0.26021	0.2597	0.26019	0.26148	0.26342	0.26691	0.27016	0.27465	0.27801	0.27892	0.27935	0.28047	0.28246	0.28392	0.28632	0.28903	0.29253	0.29429	0.29598	0.29761	0.29897	0.30163	0.30477
1028	0.23222	0.23286	0.23382	0.23474	0.23464	0.23329	0.23343	0.23403	0.23568	0.23853	0.24215	0.24399	0.2445	0.24555	0.24714	0.24788	0.24886	0.24932	0.25049	0.25129	0.2534	0.25633	0.25792	0.25948	0.26088	0.26066	0.2602	0.25968	0.26018	0.26146	0.26339	0.26688	0.27013	0.27462	0.27798	0.27888	0.27932	0.28043	0.28241	0.28388	0.28627	0.28898	0.29248	0.29424	0.29593	0.29755	0.29891	0.30157	0.30471
1029	0.23226	0.2329	0.23385	0.23477	0.23467	0.23332	0.23347	0.23407	0.23571	0.23855	0.24218	0.24401	0.24452	0.24557	0.24716	0.2479	0.24887	0.24934	0.2505	0.2513	0.25341	0.25634	0.25793	0.25949	0.26088	0.26066	0.2602	0.25968	0.26018	0.26146	0.26339	0.26688	0.27012	0.27461	0.27796	0.27886	0.2793	0.28041	0.28239	0.28386	0.28625	0.28896	0.29245	0.29421	0.2959	0.29752	0.29888	0.30154	0.30467
1030	0.23231	0.23296	0.2339	0.23482	0.23472	0.23337	0.23351	0.23411	0.23576	0.2386	0.24222	0.24406	0.24457	0.24561	0.2472	0.24794	0.24891	0.24937	0.25054	0.25134	0.25344	0.25637	0.25795	0.25951	0.26091	0.26069	0.26023	0.25971	0.2602	0.26148	0.26341	0.2669	0.27014	0.27462	0.27797	0.27887	0.27931	0.28042	0.2824	0.28386	0.28625	0.28896	0.29245	0.29421	0.29589	0.29751	0.29887	0.30153	0.30466
1031	0.23229	0.23293	0.23388	0.2348	0.2347	0.23335	0.23349	0.23409	0.23573	0.23857	0.24218	0.24402	0.24453	0.24557	0.24716	0.24789	0.24886	0.24932	0.25049	0.25129	0.25339	0.25631	0.2579	0.25945	0.26085	0.26063	0.26016	0.25964	0.26014	0.26141	0.26334	0.26683	0.27006	0.27454	0.27789	0.27879	0.27923	0.28033	0.28231	0.28378	0.28616	0.28887	0.29236	0.29411	0.2958	0.29742	0.29877	0.30143	0.30456
1032	0.23225	0.23289	0.23383	0.23475	0.23465	0.2333	0.23344	0.23403	0.23567	0.23851	0.24212	0.24395	0.24446	0.2455	0.24709	0.24782	0.24879	0.24925	0.25041	0.25121	0.25331	0.25623	0.25781	0.25937	0.26076	0.26054	0.26007	0.25955	0.26004	0.26132	0.26324	0.26673	0.26996	0.27444	0.27778	0.27868	0.27911	0.28022	0.2822	0.28366	0.28605	0.28875	0.29224	0.29399	0.29567	0.29729	0.29864	0.3013	0.30442
1033	0.23223	0.23287	0.23381	0.23473	0.23463	0.23327	0.23341	0.23401	0.23565	0.23848	0.24208	0.24392	0.24442	0.24546	0.24705	0.24778	0.24874	0.2492	0.25037	0.25116	0.25325	0.25617	0.25775	0.2593	0.2607	0.26047	0.26001	0.25949	0.25998	0.26125	0.26317	0.26665	0.26989	0.27436	0.2777	0.2786	0.27903	0.28013	0.28211	0.28357	0.28595	0.28865	0.29214	0.29389	0.29557	0.29719	0.29854	0.30119	0.30432
1034	0.23227	0.23291	0.23385	0.23476	0.23466	0.2333	0.23344	0.23404	0.23567	0.2385	0.24211	0.24393	0.24444	0.24548	0.24706	0.24779	0.24875	0.24921	0.25037	0.25116	0.25325	0.25617	0.25775	0.2593	0.26069	0.26047	0.26	0.25948	0.25997	0.26124	0.26316	0.26664	0.26987	0.27433	0.27767	0.27857	0.279	0.2801	0.28208	0.28354	0.28592	0.28861	0.2921	0.29385	0.29552	0.29714	0.29849	0.30114	0.30426
1035	0.23237	0.23301	0.23395	0.23485	0.23475	0.2334	0.23354	0.23413	0.23577	0.23859	0.24219	0.24402	0.24453	0.24556	0.24714	0.24787	0.24883	0.24929	0.25045	0.25125	0.25333	0.25625	0.25782	0.25937	0.26076	0.26054	0.26007	0.25955	0.26004	0.26131	0.26322	0.2667	0.26993	0.27439	0.27773	0.27863	0.27906	0.28016	0.28213	0.28359	0.28597	0.28866	0.29214	0.29389	0.29557	0.29719	0.29854	0.30118	0.3043
1036	0.23253	0.23317	0.23411	0.23502	0.23492	0.23356	0.2337	0.23429	0.23593	0.23875	0.24235	0.24418	0.24469	0.24572	0.24731	0.24803	0.24899	0.24945	0.25061	0.25141	0.25349	0.25641	0.25798	0.25953	0.26092	0.26069	0.26023	0.25971	0.26019	0.26146	0.26337	0.26685	0.27008	0.27454	0.27788	0.27877	0.2792	0.28031	0.28228	0.28374	0.28611	0.2888	0.29228	0.29403	0.29571	0.29732	0.29867	0.30132	0.30444
1037	0.23272	0.23336	0.2343	0.23521	0.23511	0.23375	0.23389	0.23448	0.23612	0.23894	0.24254	0.24437	0.24488	0.24591	0.24749	0.24822	0.24918	0.24964	0.2508	0.2516	0.25368	0.25659	0.25817	0.25972	0.26111	0.26088	0.26041	0.25989	0.26038	0.26165	0.26356	0.26703	0.27026	0.27472	0.27806	0.27895	0.27938	0.28048	0.28246	0.28391	0.28629	0.28898	0.29246	0.29421	0.29588	0.2975	0.29885	0.30149	0.30461
1038	0.23287	0.23351	0.23445	0.23536	0.23525	0.2339	0.23404	0.23463	0.23627	0.23909	0.24269	0.24452	0.24503	0.24606	0.24764	0.24836	0.24933	0.24979	0.25095	0.25174	0.25383	0.25674	0.25831	0.25986	0.26125	0.26102	0.26056	0.26004	0.26052	0.26179	0.2637	0.26717	0.2704	0.27486	0.27819	0.27909	0.27952	0.28062	0.28259	0.28405	0.28642	0.28911	0.29259	0.29434	0.29601	0.29762	0.29897	0.30162	0.30473
1039	0.23295	0.23358	0.23452	0.23543	0.23532	0.23397	0.23411	0.2347	0.23634	0.23916	0.24276	0.24459	0.24509	0.24613	0.24771	0.24843	0.24939	0.24985	0.25101	0.2518	0.25389	0.2568	0.25837	0.25992	0.26131	0.26108	0.26061	0.26009	0.26058	0.26184	0.26375	0.26723	0.27045	0.27491	0.27824	0.27913	0.27956	0.28066	0.28263	0.28409	0.28646	0.28915	0.29263	0.29437	0.29604	0.29766	0.29901	0.30165	0.30476
1040	0.23296	0.23359	0.23453	0.23543	0.23533	0.23397	0.23411	0.23471	0.23634	0.23916	0.24276	0.24458	0.24509	0.24612	0.2477	0.24842	0.24939	0.24985	0.25101	0.2518	0.25388	0.25679	0.25836	0.25991	0.26129	0.26107	0.2606	0.26008	0.26056	0.26182	0.26373	0.2672	0.27043	0.27488	0.27821	0.2791	0.27953	0.28063	0.2826	0.28405	0.28642	0.28911	0.29258	0.29433	0.296	0.29761	0.29896	0.3016	0.30471
1041	0.23297	0.23361	0.23454	0.23544	0.23534	0.23398	0.23412	0.23472	0.23635	0.23917	0.24276	0.24459	0.24509	0.24612	0.2477	0.24842	0.24939	0.24984	0.251	0.25179	0.25387	0.25678	0.25835	0.25989	0.26128	0.26105	0.26058	0.26006	0.26054	0.26181	0.26371	0.26718	0.2704	0.27486	0.27818	0.27907	0.2795	0.2806	0.28256	0.28402	0.28639	0.28907	0.29254	0.29429	0.29595	0.29756	0.29891	0.30155	0.30466
1042	0.23301	0.23364	0.23457	0.23548	0.23537	0.23402	0.23416	0.23475	0.23638	0.23919	0.24279	0.24461	0.24511	0.24615	0.24772	0.24844	0.24941	0.24986	0.25102	0.25181	0.25389	0.25679	0.25836	0.2599	0.26129	0.26106	0.26059	0.26007	0.26055	0.26181	0.26371	0.26718	0.2704	0.27485	0.27817	0.27906	0.27949	0.28059	0.28255	0.284	0.28637	0.28906	0.29252	0.29427	0.29594	0.29754	0.29889	0.30152	0.30463
1043	0.233	0.23363	0.23456	0.23546	0.23536	0.234	0.23414	0.23474	0.23636	0.23918	0.24277	0.24459	0.24509	0.24612	0.24769	0.24841	0.24938	0.24983	0.25099	0.25177	0.25385	0.25675	0.25832	0.25986	0.26124	0.26102	0.26055	0.26002	0.2605	0.26176	0.26366	0.26713	0.27035	0.27479	0.27811	0.279	0.27943	0.28053	0.28249	0.28394	0.28631	0.28899	0.29245	0.2942	0.29586	0.29747	0.29881	0.30145	0.30455
1044	0.2329	0.23354	0.23447	0.23536	0.23526	0.2339	0.23404	0.23463	0.23626	0.23907	0.24266	0.24448	0.24498	0.246	0.24758	0.24829	0.24926	0.24971	0.25087	0.25165	0.25373	0.25663	0.25819	0.25973	0.26111	0.26089	0.26041	0.25989	0.26037	0.26163	0.26353	0.26699	0.27021	0.27465	0.27797	0.27886	0.27929	0.28038	0.28234	0.28379	0.28616	0.28883	0.2923	0.29404	0.29571	0.29731	0.29866	0.30129	0.30439
1045	0.23279	0.23343	0.23435	0.23525	0.23514	0.23379	0.23392	0.23451	0.23614	0.23894	0.24253	0.24435	0.24485	0.24588	0.24745	0.24816	0.24912	0.24958	0.25073	0.25152	0.25359	0.25649	0.25805	0.25959	0.26097	0.26074	0.26027	0.25975	0.26023	0.26148	0.26338	0.26684	0.27006	0.2745	0.27782	0.2787	0.27913	0.28022	0.28218	0.28363	0.286	0.28868	0.29214	0.29388	0.29554	0.29715	0.29849	0.30112	0.30423
1046	0.23269	0.23333	0.23425	0.23515	0.23504	0.23368	0.23382	0.23441	0.23603	0.23884	0.24242	0.24424	0.24474	0.24576	0.24733	0.24805	0.24901	0.24946	0.25062	0.2514	0.25347	0.25636	0.25793	0.25947	0.26084	0.26062	0.26014	0.25962	0.2601	0.26135	0.26325	0.26671	0.26992	0.27437	0.27768	0.27857	0.27899	0.28009	0.28204	0.28349	0.28586	0.28853	0.292	0.29374	0.2954	0.29701	0.29835	0.30098	0.30408
1047	0.23262	0.23326	0.23418	0.23507	0.23496	0.23361	0.23374	0.23433	0.23595	0.23876	0.24234	0.24416	0.24465	0.24567	0.24724	0.24796	0.24892	0.24937	0.25052	0.25131	0.25337	0.25627	0.25783	0.25937	0.26074	0.26052	0.26004	0.25952	0.26	0.26125	0.26315	0.26661	0.26982	0.27426	0.27757	0.27845	0.27888	0.27997	0.28193	0.28338	0.28574	0.28842	0.29188	0.29362	0.29528	0.29688	0.29823	0.30085	0.30395
1048	0.23268	0.23331	0.23423	0.23512	0.23502	0.23366	0.2338	0.23439	0.23601	0.23881	0.24239	0.2442	0.2447	0.24572	0.24729	0.248	0.24896	0.24941	0.25057	0.25135	0.25342	0.25631	0.25787	0.25941	0.26078	0.26056	0.26008	0.25956	0.26003	0.26129	0.26318	0.26664	0.26985	0.27429	0.2776	0.27848	0.27891	0.28	0.28195	0.2834	0.28576	0.28843	0.29189	0.29363	0.29529	0.2969	0.29824	0.30086	0.30396
1049	0.23282	0.23345	0.23438	0.23527	0.23516	0.23381	0.23394	0.23454	0.23616	0.23895	0.24253	0.24435	0.24484	0.24586	0.24743	0.24815	0.2491	0.24955	0.25071	0.25149	0.25355	0.25645	0.25801	0.25954	0.26092	0.26069	0.26022	0.25969	0.26017	0.26142	0.26331	0.26677	0.26997	0.27441	0.27772	0.2786	0.27903	0.28012	0.28207	0.28352	0.28588	0.28855	0.292	0.29374	0.2954	0.29701	0.29835	0.30097	0.30407
1050	0.23288	0.23351	0.23443	0.23532	0.23522	0.23386	0.234	0.23459	0.23621	0.239	0.24258	0.24439	0.24489	0.24591	0.24748	0.24819	0.24915	0.2496	0.25075	0.25153	0.25359	0.25648	0.25804	0.25958	0.26095	0.26072	0.26025	0.25972	0.2602	0.26145	0.26334	0.2668	0.27	0.27443	0.27774	0.27862	0.27905	0.28013	0.28209	0.28353	0.28589	0.28856	0.29201	0.29375	0.29541	0.29701	0.29835	0.30097	0.30407
1051	0.23276	0.23339	0.23431	0.2352	0.23509	0.23373	0.23387	0.23446	0.23608	0.23887	0.24244	0.24425	0.24475	0.24577	0.24733	0.24804	0.249	0.24945	0.2506	0.25138	0.25344	0.25633	0.25789	0.25942	0.26079	0.26056	0.26009	0.25956	0.26004	0.26129	0.26317	0.26663	0.26983	0.27426	0.27756	0.27844	0.27887	0.27995	0.28191	0.28335	0.28571	0.28837	0.29183	0.29357	0.29522	0.29682	0.29816	0.30078	0.30387
1052	0.2326	0.23323	0.23415	0.23504	0.23493	0.23357	0.23371	0.23429	0.23591	0.2387	0.24227	0.24408	0.24457	0.24559	0.24715	0.24786	0.24882	0.24926	0.25041	0.25119	0.25325	0.25613	0.25769	0.25922	0.26059	0.26036	0.25989	0.25936	0.25984	0.26108	0.26297	0.26642	0.26962	0.27405	0.27735	0.27823	0.27866	0.27974	0.28169	0.28314	0.28549	0.28816	0.29161	0.29335	0.295	0.2966	0.29794	0.30056	0.30365
1053	0.23242	0.23305	0.23397	0.23485	0.23475	0.23338	0.23352	0.23411	0.23572	0.23851	0.24207	0.24388	0.24437	0.24539	0.24695	0.24765	0.24861	0.24905	0.2502	0.25098	0.25303	0.25592	0.25747	0.259	0.26037	0.26014	0.25966	0.25914	0.25961	0.26086	0.26274	0.26619	0.26939	0.27382	0.27712	0.278	0.27843	0.27951	0.28146	0.2829	0.28526	0.28792	0.29137	0.29311	0.29477	0.29637	0.2977	0.30032	0.30341
1054	0.23229	0.23291	0.23383	0.23471	0.23461	0.23324	0.23337	0.23396	0.23557	0.23836	0.24192	0.24373	0.24422	0.24524	0.24679	0.2475	0.24845	0.2489	0.25004	0.25082	0.25287	0.25575	0.25731	0.25883	0.2602	0.25997	0.2595	0.25897	0.25944	0.26069	0.26257	0.26602	0.26922	0.27364	0.27694	0.27782	0.27825	0.27933	0.28128	0.28273	0.28508	0.28775	0.29119	0.29293	0.29459	0.29618	0.29752	0.30014	0.30323
1055	0.23222	0.23285	0.23376	0.23465	0.23454	0.23317	0.2333	0.23389	0.2355	0.23829	0.24185	0.24366	0.24415	0.24516	0.24672	0.24742	0.24837	0.24882	0.24997	0.25074	0.25279	0.25567	0.25723	0.25875	0.26012	0.25989	0.25941	0.25889	0.25936	0.26061	0.26249	0.26594	0.26913	0.27356	0.27686	0.27774	0.27816	0.27924	0.28119	0.28264	0.28499	0.28765	0.2911	0.29284	0.29449	0.29609	0.29743	0.30005	0.30314
1056	0.23221	0.23284	0.23375	0.23463	0.23452	0.23316	0.23329	0.23387	0.23548	0.23827	0.24183	0.24364	0.24413	0.24514	0.2467	0.2474	0.24835	0.2488	0.24995	0.25072	0.25277	0.25565	0.2572	0.25873	0.2601	0.25987	0.25939	0.25887	0.25934	0.26058	0.26246	0.26591	0.26911	0.27353	0.27683	0.27771	0.27813	0.27922	0.28117	0.28261	0.28496	0.28762	0.29107	0.29281	0.29446	0.29606	0.2974	0.30001	0.3031
1057	0.23218	0.23281	0.23373	0.23461	0.2345	0.23313	0.23326	0.23385	0.23546	0.23825	0.24181	0.24361	0.2441	0.24511	0.24667	0.24737	0.24833	0.24877	0.24992	0.25069	0.25274	0.25562	0.25718	0.2587	0.26007	0.25984	0.25936	0.25884	0.25931	0.26055	0.26243	0.26588	0.26908	0.2735	0.27679	0.27767	0.2781	0.27918	0.28113	0.28257	0.28492	0.28758	0.29103	0.29277	0.29442	0.29602	0.29735	0.29997	0.30306
1058	0.23218	0.23281	0.23372	0.2346	0.23449	0.23313	0.23326	0.23384	0.23546	0.23824	0.2418	0.24361	0.2441	0.24511	0.24667	0.24737	0.24832	0.24877	0.24991	0.25068	0.25274	0.25562	0.25717	0.25869	0.26006	0.25983	0.25936	0.25883	0.2593	0.26055	0.26242	0.26587	0.26907	0.27349	0.27678	0.27766	0.27808	0.27917	0.28111	0.28255	0.2849	0.28757	0.29101	0.29275	0.2944	0.296	0.29733	0.29995	0.30303
1059	0.23219	0.23282	0.23373	0.23461	0.2345	0.23314	0.23327	0.23385	0.23546	0.23825	0.24181	0.24361	0.2441	0.24512	0.24667	0.24738	0.24833	0.24877	0.24992	0.25069	0.25274	0.25562	0.25717	0.2587	0.26007	0.25984	0.25936	0.25884	0.25931	0.26055	0.26243	0.26588	0.26907	0.27349	0.27679	0.27766	0.27809	0.27917	0.28112	0.28256	0.28491	0.28757	0.29101	0.29275	0.2944	0.29599	0.29733	0.29995	0.30303
1060	0.23219	0.23282	0.23373	0.23461	0.2345	0.23314	0.23327	0.23385	0.23546	0.23825	0.24181	0.24361	0.2441	0.24511	0.24667	0.24737	0.24832	0.24877	0.24992	0.25069	0.25274	0.25562	0.25717	0.25869	0.26006	0.25983	0.25936	0.25883	0.2593	0.26054	0.26242	0.26587	0.26906	0.27348	0.27678	0.27765	0.27808	0.27916	0.28111	0.28255	0.2849	0.28756	0.291	0.29274	0.29439	0.29598	0.29732	0.29994	0.30302
1061	0.2322	0.23283	0.23374	0.23461	0.2345	0.23314	0.23327	0.23385	0.23547	0.23825	0.24181	0.24361	0.2441	0.24511	0.24667	0.24737	0.24832	0.24877	0.24991	0.25069	0.25274	0.25561	0.25716	0.25869	0.26006	0.25983	0.25935	0.25882	0.25929	0.26054	0.26241	0.26586	0.26906	0.27348	0.27677	0.27765	0.27807	0.27915	0.2811	0.28254	0.28489	0.28755	0.29099	0.29273	0.29438	0.29598	0.29731	0.29993	0.30301
1062	0.23219	0.23282	0.23373	0.23461	0.2345	0.23313	0.23326	0.23384	0.23545	0.23824	0.2418	0.2436	0.24409	0.2451	0.24665	0.24735	0.2483	0.24875	0.2499	0.25067	0.25272	0.25559	0.25714	0.25867	0.26003	0.2598	0.25933	0.2588	0.25927	0.26051	0.26239	0.26583	0.26903	0.27345	0.27674	0.27762	0.27804	0.27912	0.28107	0.28251	0.28486	0.28752	0.29096	0.2927	0.29435	0.29594	0.29728	0.2999	0.30298
1063	0.23216	0.23279	0.23369	0.23457	0.23446	0.23309	0.23322	0.2338	0.23541	0.23819	0.24175	0.24356	0.24404	0.24505	0.24661	0.24731	0.24826	0.2487	0.24985	0.25062	0.25267	0.25554	0.25709	0.25861	0.25998	0.25975	0.25927	0.25874	0.25921	0.26045	0.26233	0.26578	0.26897	0.27339	0.27668	0.27756	0.27798	0.27906	0.281	0.28244	0.28479	0.28745	0.2909	0.29263	0.29428	0.29588	0.29721	0.29983	0.30291
1064	0.23209	0.23272	0.23363	0.2345	0.23439	0.23302	0.23315	0.23373	0.23534	0.23812	0.24168	0.24348	0.24396	0.24497	0.24653	0.24723	0.24818	0.24862	0.24977	0.25053	0.25258	0.25546	0.257	0.25853	0.25989	0.25966	0.25918	0.25865	0.25912	0.26036	0.26224	0.26568	0.26887	0.27329	0.27658	0.27746	0.27788	0.27896	0.2809	0.28234	0.28469	0.28735	0.29079	0.29252	0.29417	0.29577	0.2971	0.29972	0.3028
1065	0.23193	0.23255	0.23346	0.23433	0.23422	0.23286	0.23298	0.23357	0.23517	0.23795	0.2415	0.2433	0.24379	0.24479	0.24634	0.24704	0.24799	0.24843	0.24958	0.25035	0.25239	0.25526	0.25681	0.25833	0.25969	0.25946	0.25898	0.25846	0.25892	0.26016	0.26204	0.26548	0.26867	0.27308	0.27637	0.27725	0.27767	0.27875	0.28069	0.28213	0.28448	0.28714	0.29057	0.29231	0.29396	0.29555	0.29689	0.2995	0.30258
1066	0.23176	0.23238	0.23329	0.23416	0.23405	0.23269	0.23281	0.23339	0.235	0.23777	0.24132	0.24312	0.2436	0.24461	0.24616	0.24686	0.2478	0.24825	0.24939	0.25016	0.2522	0.25507	0.25662	0.25813	0.2595	0.25927	0.25879	0.25826	0.25873	0.25997	0.26184	0.26528	0.26847	0.27288	0.27617	0.27704	0.27746	0.27854	0.28049	0.28192	0.28427	0.28693	0.29037	0.2921	0.29375	0.29534	0.29668	0.29929	0.30237
1067	0.23168	0.2323	0.23321	0.23408	0.23397	0.2326	0.23273	0.23331	0.23492	0.23769	0.24124	0.24303	0.24351	0.24452	0.24607	0.24677	0.24771	0.24816	0.2493	0.25006	0.25211	0.25498	0.25652	0.25804	0.2594	0.25917	0.25869	0.25816	0.25863	0.25987	0.26174	0.26518	0.26837	0.27278	0.27607	0.27694	0.27736	0.27844	0.28039	0.28182	0.28417	0.28683	0.29026	0.292	0.29365	0.29524	0.29657	0.29918	0.30226
1068	0.23164	0.23227	0.23317	0.23405	0.23394	0.23257	0.2327	0.23328	0.23488	0.23765	0.2412	0.243	0.24348	0.24449	0.24604	0.24673	0.24768	0.24812	0.24926	0.25002	0.25207	0.25494	0.25648	0.258	0.25936	0.25913	0.25865	0.25812	0.25859	0.25983	0.2617	0.26514	0.26833	0.27274	0.27602	0.2769	0.27732	0.2784	0.28034	0.28178	0.28413	0.28678	0.29022	0.29195	0.2936	0.2952	0.29653	0.29914	0.30222
1069	0.23156	0.23218	0.23309	0.23396	0.23385	0.23249	0.23261	0.23319	0.2348	0.23757	0.24111	0.24291	0.24339	0.24439	0.24594	0.24664	0.24758	0.24802	0.24916	0.24993	0.25197	0.25484	0.25638	0.2579	0.25926	0.25903	0.25855	0.25802	0.25849	0.25973	0.2616	0.26504	0.26822	0.27263	0.27592	0.27679	0.27722	0.2783	0.28024	0.28168	0.28402	0.28668	0.29012	0.29185	0.2935	0.29509	0.29643	0.29904	0.30212
1070	0.23151	0.23213	0.23304	0.23391	0.2338	0.23243	0.23256	0.23314	0.23474	0.23751	0.24106	0.24285	0.24333	0.24434	0.24589	0.24658	0.24752	0.24796	0.2491	0.24987	0.25191	0.25478	0.25632	0.25784	0.2592	0.25896	0.25849	0.25796	0.25842	0.25966	0.26154	0.26497	0.26816	0.27257	0.27586	0.27673	0.27715	0.27823	0.28018	0.28161	0.28396	0.28662	0.29005	0.29179	0.29344	0.29503	0.29636	0.29898	0.30206
1071	0.23153	0.23215	0.23306	0.23393	0.23382	0.23245	0.23258	0.23315	0.23476	0.23753	0.24108	0.24287	0.24335	0.24436	0.24591	0.2466	0.24755	0.24799	0.24913	0.24989	0.25193	0.2548	0.25634	0.25786	0.25922	0.25899	0.25851	0.25798	0.25845	0.25969	0.26156	0.265	0.26818	0.27259	0.27588	0.27676	0.27718	0.27826	0.2802	0.28164	0.28398	0.28664	0.29008	0.29181	0.29346	0.29506	0.29639	0.299	0.30208
1072	0.23156	0.23219	0.23309	0.23396	0.23385	0.23248	0.23261	0.23318	0.23479	0.23756	0.24111	0.2429	0.24339	0.24439	0.24594	0.24663	0.24758	0.24802	0.24916	0.24992	0.25196	0.25483	0.25638	0.25789	0.25925	0.25902	0.25854	0.25801	0.25848	0.25972	0.26159	0.26503	0.26822	0.27263	0.27591	0.27679	0.27721	0.27829	0.28023	0.28167	0.28402	0.28667	0.29011	0.29185	0.29349	0.29509	0.29642	0.29903	0.30212
1073	0.23157	0.23219	0.2331	0.23397	0.23386	0.23249	0.23261	0.23319	0.23479	0.23757	0.24112	0.24291	0.24339	0.2444	0.24594	0.24664	0.24758	0.24802	0.24916	0.24993	0.25197	0.25484	0.25638	0.2579	0.25926	0.25902	0.25854	0.25801	0.25848	0.25972	0.26159	0.26503	0.26822	0.27263	0.27592	0.27679	0.27721	0.27829	0.28024	0.28167	0.28402	0.28667	0.29011	0.29185	0.2935	0.29509	0.29642	0.29904	0.30212
1074	0.23157	0.2322	0.2331	0.23397	0.23386	0.23249	0.23262	0.23319	0.2348	0.23757	0.24112	0.24291	0.24339	0.2444	0.24594	0.24664	0.24758	0.24802	0.24916	0.24993	0.25197	0.25484	0.25638	0.2579	0.25926	0.25902	0.25854	0.25801	0.25848	0.25972	0.26159	0.26503	0.26822	0.27263	0.27591	0.27679	0.27721	0.27829	0.28023	0.28167	0.28402	0.28667	0.29011	0.29185	0.29349	0.29509	0.29642	0.29903	0.30212
1075	0.23156	0.23219	0.23309	0.23396	0.23385	0.23248	0.23261	0.23319	0.23479	0.23756	0.24111	0.2429	0.24338	0.24439	0.24593	0.24663	0.24757	0.24801	0.24915	0.24991	0.25196	0.25482	0.25637	0.25788	0.25924	0.25901	0.25853	0.258	0.25847	0.25971	0.26158	0.26502	0.2682	0.27261	0.2759	0.27677	0.2772	0.27828	0.28022	0.28166	0.284	0.28666	0.2901	0.29183	0.29348	0.29508	0.29641	0.29902	0.3021
1076	0.23157	0.23219	0.2331	0.23397	0.23386	0.23249	0.23262	0.2332	0.2348	0.23757	0.24112	0.24291	0.24339	0.2444	0.24594	0.24664	0.24758	0.24802	0.24916	0.24993	0.25197	0.25484	0.25638	0.2579	0.25926	0.25902	0.25854	0.25802	0.25848	0.25972	0.26159	0.26503	0.26822	0.27263	0.27591	0.27679	0.27721	0.27829	0.28024	0.28167	0.28402	0.28668	0.29011	0.29185	0.2935	0.29509	0.29643	0.29904	0.30212
1077	0.23155	0.23218	0.23308	0.23396	0.23385	0.23248	0.23261	0.23318	0.23479	0.23756	0.2411	0.2429	0.24338	0.24438	0.24593	0.24663	0.24757	0.24801	0.24915	0.24991	0.25196	0.25483	0.25637	0.25789	0.25925	0.25901	0.25853	0.25801	0.25847	0.25971	0.26158	0.26502	0.26821	0.27262	0.27591	0.27678	0.2772	0.27829	0.28023	0.28167	0.28401	0.28667	0.29011	0.29184	0.29349	0.29509	0.29642	0.29903	0.30212
1078	0.23147	0.23209	0.233	0.23387	0.23376	0.23239	0.23252	0.2331	0.2347	0.23747	0.24101	0.24281	0.24329	0.24429	0.24584	0.24654	0.24748	0.24792	0.24906	0.24982	0.25186	0.25473	0.25627	0.25779	0.25915	0.25892	0.25844	0.25791	0.25838	0.25962	0.26149	0.26493	0.26811	0.27252	0.27581	0.27668	0.27711	0.27819	0.28013	0.28157	0.28392	0.28657	0.29001	0.29175	0.2934	0.29499	0.29633	0.29894	0.30202
1079	0.23134	0.23196	0.23286	0.23373	0.23362	0.23226	0.23238	0.23296	0.23456	0.23733	0.24087	0.24267	0.24314	0.24415	0.24569	0.24639	0.24733	0.24777	0.24891	0.24967	0.25171	0.25458	0.25612	0.25764	0.259	0.25876	0.25828	0.25776	0.25822	0.25946	0.26133	0.26477	0.26796	0.27237	0.27565	0.27653	0.27695	0.27804	0.27998	0.28142	0.28376	0.28642	0.28986	0.2916	0.29325	0.29484	0.29618	0.29879	0.30187
1080	0.23115	0.23177	0.23268	0.23355	0.23344	0.23207	0.23219	0.23277	0.23437	0.23714	0.24068	0.24247	0.24295	0.24395	0.2455	0.24619	0.24713	0.24757	0.24871	0.24947	0.25151	0.25438	0.25592	0.25743	0.25879	0.25856	0.25808	0.25755	0.25802	0.25926	0.26113	0.26457	0.26775	0.27216	0.27545	0.27632	0.27675	0.27783	0.27977	0.28121	0.28356	0.28622	0.28965	0.29139	0.29304	0.29464	0.29597	0.29859	0.30167
1081	0.23096	0.23158	0.23249	0.23336	0.23325	0.23188	0.232	0.23257	0.23417	0.23694	0.24049	0.24228	0.24275	0.24375	0.2453	0.24599	0.24693	0.24737	0.24851	0.24927	0.25131	0.25417	0.25572	0.25723	0.25859	0.25835	0.25787	0.25734	0.25781	0.25905	0.26092	0.26436	0.26755	0.27196	0.27525	0.27612	0.27655	0.27763	0.27957	0.28101	0.28336	0.28602	0.28946	0.2912	0.29285	0.29444	0.29578	0.29839	0.30148
1082	0.23081	0.23142	0.23233	0.2332	0.23309	0.23172	0.23184	0.23241	0.23401	0.23678	0.24033	0.24212	0.24259	0.24359	0.24514	0.24583	0.24677	0.2472	0.24834	0.2491	0.25114	0.25401	0.25555	0.25707	0.25842	0.25819	0.25771	0.25718	0.25765	0.25889	0.26076	0.2642	0.26738	0.2718	0.27509	0.27596	0.27639	0.27747	0.27942	0.28085	0.2832	0.28586	0.2893	0.29104	0.29269	0.29429	0.29563	0.29824	0.30133
1083	0.23075	0.23137	0.23227	0.23315	0.23304	0.23167	0.23179	0.23236	0.23396	0.23673	0.24028	0.24206	0.24254	0.24354	0.24509	0.24578	0.24672	0.24715	0.24829	0.24905	0.25109	0.25396	0.2555	0.25702	0.25838	0.25814	0.25766	0.25713	0.2576	0.25884	0.26072	0.26416	0.26734	0.27175	0.27504	0.27592	0.27634	0.27743	0.27938	0.28082	0.28316	0.28582	0.28927	0.29101	0.29266	0.29425	0.29559	0.29821	0.30129
1084	0.2307	0.23132	0.23222	0.2331	0.23299	0.23162	0.23174	0.23231	0.23391	0.23668	0.24023	0.24201	0.24249	0.24349	0.24504	0.24573	0.24667	0.24711	0.24824	0.249	0.25105	0.25391	0.25546	0.25697	0.25833	0.25809	0.25762	0.25709	0.25756	0.2588	0.26067	0.26411	0.2673	0.27171	0.275	0.27588	0.2763	0.27739	0.27934	0.28078	0.28313	0.28579	0.28923	0.29097	0.29262	0.29422	0.29556	0.29817	0.30126
1085	0.23057	0.23118	0.23209	0.23296	0.23285	0.23148	0.23161	0.23218	0.23378	0.23655	0.24009	0.24188	0.24235	0.24336	0.2449	0.24559	0.24653	0.24697	0.24811	0.24887	0.25091	0.25378	0.25532	0.25683	0.25819	0.25795	0.25748	0.25695	0.25742	0.25866	0.26054	0.26397	0.26716	0.27158	0.27487	0.27574	0.27617	0.27726	0.2792	0.28064	0.28299	0.28565	0.2891	0.29084	0.29249	0.29409	0.29543	0.29804	0.30113
1086	0.23039	0.23101	0.23192	0.23279	0.23268	0.23131	0.23143	0.232	0.2336	0.23637	0.23991	0.2417	0.24218	0.24318	0.24472	0.24541	0.24636	0.24679	0.24793	0.24869	0.25073	0.2536	0.25514	0.25665	0.25801	0.25778	0.2573	0.25677	0.25724	0.25848	0.26036	0.2638	0.26698	0.2714	0.27469	0.27556	0.27599	0.27708	0.27902	0.28046	0.28281	0.28548	0.28892	0.29066	0.29232	0.29391	0.29525	0.29787	0.30096
1087	0.23023	0.23084	0.23175	0.23262	0.23251	0.23114	0.23127	0.23184	0.23343	0.2362	0.23975	0.24154	0.24201	0.24301	0.24456	0.24525	0.24619	0.24662	0.24776	0.24852	0.25056	0.25343	0.25498	0.25649	0.25785	0.25761	0.25714	0.25661	0.25708	0.25832	0.2602	0.26364	0.26683	0.27124	0.27453	0.27541	0.27584	0.27692	0.27887	0.28031	0.28266	0.28533	0.28877	0.29051	0.29217	0.29377	0.29511	0.29772	0.30081
1088	0.2301	0.23071	0.23162	0.23249	0.23238	0.23101	0.23114	0.23171	0.23331	0.23608	0.23962	0.24141	0.24189	0.24289	0.24443	0.24513	0.24607	0.2465	0.24764	0.2484	0.25045	0.25332	0.25486	0.25638	0.25773	0.2575	0.25702	0.2565	0.25697	0.25821	0.26009	0.26353	0.26672	0.27114	0.27443	0.27531	0.27573	0.27682	0.27877	0.28021	0.28257	0.28523	0.28868	0.29042	0.29208	0.29368	0.29502	0.29764	0.30073
1089	0.2301	0.23072	0.23163	0.23251	0.2324	0.23103	0.23115	0.23172	0.23332	0.2361	0.23964	0.24144	0.24191	0.24291	0.24446	0.24515	0.2461	0.24653	0.24767	0.24843	0.25048	0.25335	0.25489	0.25641	0.25777	0.25754	0.25706	0.25653	0.25701	0.25826	0.26013	0.26358	0.26677	0.27119	0.27448	0.27536	0.27579	0.27688	0.27883	0.28027	0.28263	0.28529	0.28874	0.29048	0.29214	0.29374	0.29508	0.2977	0.3008
1090	0.23018	0.2308	0.23171	0.23259	0.23248	0.23111	0.23124	0.23181	0.23341	0.23619	0.23974	0.24153	0.24201	0.24301	0.24456	0.24526	0.2462	0.24663	0.24777	0.24854	0.25058	0.25346	0.255	0.25652	0.25788	0.25765	0.25717	0.25665	0.25712	0.25837	0.26025	0.2637	0.26689	0.27131	0.27461	0.27548	0.27591	0.27701	0.27896	0.2804	0.28276	0.28543	0.28887	0.29062	0.29228	0.29388	0.29522	0.29784	0.30094
1091	0.23014	0.23075	0.23167	0.23255	0.23244	0.23107	0.2312	0.23177	0.23337	0.23615	0.2397	0.24149	0.24197	0.24297	0.24452	0.24522	0.24616	0.2466	0.24774	0.2485	0.25055	0.25342	0.25497	0.25649	0.25785	0.25762	0.25714	0.25662	0.25709	0.25834	0.26023	0.26367	0.26686	0.27128	0.27458	0.27546	0.27589	0.27698	0.27894	0.28038	0.28274	0.28541	0.28886	0.2906	0.29226	0.29386	0.29521	0.29783	0.30092
1092	0.22993	0.23055	0.23146	0.23234	0.23223	0.23087	0.23099	0.23156	0.23317	0.23594	0.23949	0.24128	0.24176	0.24276	0.24431	0.24501	0.24595	0.24639	0.24753	0.24829	0.25034	0.25321	0.25476	0.25628	0.25764	0.25741	0.25693	0.25641	0.25688	0.25814	0.26002	0.26346	0.26665	0.27108	0.27437	0.27525	0.27568	0.27678	0.27873	0.28018	0.28253	0.2852	0.28865	0.2904	0.29206	0.29366	0.295	0.29763	0.30072
1093	0.22966	0.23028	0.23119	0.23207	0.23196	0.2306	0.23072	0.23129	0.23289	0.23567	0.23922	0.24101	0.24149	0.24249	0.24404	0.24474	0.24568	0.24611	0.24725	0.24802	0.25007	0.25294	0.25449	0.25601	0.25737	0.25714	0.25666	0.25614	0.25661	0.25787	0.25975	0.26319	0.26638	0.27081	0.27411	0.27499	0.27542	0.27651	0.27847	0.27991	0.28227	0.28494	0.28839	0.29014	0.2918	0.2934	0.29475	0.29737	0.30047
1094	0.22937	0.22999	0.2309	0.23178	0.23167	0.23031	0.23043	0.231	0.2326	0.23538	0.23893	0.24072	0.2412	0.2422	0.24375	0.24445	0.24539	0.24582	0.24697	0.24773	0.24978	0.25265	0.2542	0.25572	0.25708	0.25685	0.25638	0.25585	0.25633	0.25758	0.25947	0.26291	0.26611	0.27053	0.27383	0.27471	0.27514	0.27624	0.2782	0.27964	0.282	0.28467	0.28813	0.28987	0.29153	0.29314	0.29448	0.29711	0.30021
1095	0.22912	0.22974	0.23065	0.23153	0.23142	0.23005	0.23018	0.23075	0.23235	0.23513	0.23868	0.24047	0.24094	0.24194	0.2435	0.24419	0.24514	0.24557	0.24671	0.24748	0.24953	0.2524	0.25395	0.25547	0.25684	0.25661	0.25613	0.25561	0.25608	0.25734	0.25923	0.26267	0.26587	0.27029	0.2736	0.27448	0.27491	0.27601	0.27797	0.27941	0.28177	0.28445	0.2879	0.28965	0.29131	0.29291	0.29426	0.29689	0.29999
1096	0.22899	0.2296	0.23052	0.23139	0.23129	0.22992	0.23005	0.23061	0.23222	0.235	0.23855	0.24034	0.24081	0.24181	0.24337	0.24407	0.24501	0.24545	0.24659	0.24735	0.2494	0.25228	0.25383	0.25535	0.25671	0.25649	0.25601	0.25549	0.25597	0.25723	0.25911	0.26256	0.26575	0.27018	0.27349	0.27437	0.2748	0.2759	0.27786	0.27931	0.28167	0.28435	0.2878	0.28955	0.29121	0.29282	0.29417	0.29679	0.29989
1097	0.22889	0.22951	0.23042	0.2313	0.23119	0.22983	0.22996	0.23052	0.23213	0.23491	0.23846	0.24025	0.24073	0.24172	0.24328	0.24398	0.24493	0.24536	0.2465	0.24727	0.24932	0.2522	0.25375	0.25527	0.25663	0.25641	0.25594	0.25541	0.25589	0.25715	0.25904	0.26249	0.26568	0.27011	0.27342	0.2743	0.27473	0.27583	0.27779	0.27924	0.2816	0.28428	0.28774	0.28948	0.29115	0.29276	0.29411	0.29674	0.29984
1098	0.2288	0.22942	0.23033	0.23121	0.2311	0.22974	0.22987	0.23043	0.23204	0.23482	0.23837	0.24017	0.24064	0.24164	0.2432	0.2439	0.24485	0.24528	0.24642	0.24719	0.24924	0.25212	0.25367	0.2552	0.25656	0.25633	0.25586	0.25534	0.25582	0.25708	0.25897	0.26242	0.26561	0.27004	0.27335	0.27423	0.27467	0.27577	0.27773	0.27918	0.28154	0.28422	0.28768	0.28942	0.29109	0.2927	0.29405	0.29668	0.29978
1099	0.22869	0.22932	0.23024	0.23111	0.23101	0.22965	0.22978	0.23034	0.23195	0.23473	0.23828	0.24008	0.24055	0.24155	0.24311	0.24381	0.24476	0.24519	0.24634	0.2471	0.24916	0.25204	0.25359	0.25512	0.25648	0.25625	0.25578	0.25526	0.25574	0.25701	0.2589	0.26234	0.26554	0.26997	0.27328	0.27416	0.2746	0.2757	0.27766	0.27911	0.28148	0.28415	0.28761	0.28936	0.29103	0.29263	0.29398	0.29661	0.29972
1100	0.22862	0.22924	0.23016	0.23104	0.23094	0.22958	0.22971	0.23028	0.23188	0.23467	0.23822	0.24002	0.24049	0.24149	0.24306	0.24376	0.24471	0.24514	0.24629	0.24706	0.24912	0.252	0.25355	0.25508	0.25644	0.25622	0.25575	0.25523	0.25571	0.25698	0.25887	0.26232	0.26552	0.26995	0.27326	0.27414	0.27458	0.27568	0.27764	0.27909	0.28146	0.28414	0.2876	0.28935	0.29102	0.29262	0.29398	0.29661	0.29971
1101	0.22852	0.22914	0.23006	0.23094	0.23084	0.22948	0.22962	0.23018	0.23179	0.23458	0.23813	0.23993	0.24041	0.24141	0.24297	0.24368	0.24463	0.24507	0.24621	0.24698	0.24904	0.25193	0.25348	0.25501	0.25638	0.25615	0.25569	0.25517	0.25565	0.25692	0.25882	0.26226	0.26546	0.2699	0.27321	0.2741	0.27453	0.27564	0.2776	0.27905	0.28142	0.2841	0.28757	0.28931	0.29098	0.29259	0.29394	0.29658	0.29968
1102	0.22828	0.2289	0.22983	0.23071	0.2306	0.22925	0.22938	0.22995	0.23156	0.23435	0.2379	0.2397	0.24017	0.24118	0.24274	0.24345	0.2444	0.24484	0.24599	0.24675	0.24882	0.2517	0.25326	0.25479	0.25615	0.25593	0.25547	0.25495	0.25543	0.2567	0.2586	0.26205	0.26525	0.26969	0.273	0.27389	0.27432	0.27543	0.27739	0.27884	0.28122	0.2839	0.28736	0.28911	0.29078	0.29239	0.29375	0.29638	0.29949
1103	0.22793	0.22856	0.22948	0.23036	0.23025	0.2289	0.22903	0.22959	0.23121	0.23399	0.23755	0.23934	0.23982	0.24082	0.24238	0.2431	0.24405	0.24448	0.24563	0.2464	0.24846	0.25134	0.2529	0.25443	0.25579	0.25557	0.25511	0.25459	0.25508	0.25635	0.25825	0.2617	0.2649	0.26933	0.27265	0.27354	0.27397	0.27508	0.27705	0.2785	0.28087	0.28356	0.28702	0.28877	0.29044	0.29205	0.29341	0.29604	0.29915
1104	0.22754	0.22816	0.22908	0.22996	0.22985	0.2285	0.22863	0.22919	0.2308	0.23359	0.23714	0.23894	0.23941	0.24041	0.24197	0.24268	0.24363	0.24407	0.24521	0.24598	0.24804	0.25093	0.25248	0.25401	0.25537	0.25516	0.2547	0.25417	0.25466	0.25594	0.25784	0.26128	0.26448	0.26892	0.27224	0.27312	0.27356	0.27467	0.27664	0.27809	0.28046	0.28315	0.28661	0.28836	0.29003	0.29164	0.293	0.29564	0.29874
1105	0.22716	0.22779	0.22871	0.22958	0.22948	0.22812	0.22825	0.22881	0.23042	0.23321	0.23676	0.23856	0.23903	0.24002	0.24158	0.24229	0.24324	0.24367	0.24482	0.24559	0.24765	0.25053	0.25209	0.25361	0.25498	0.25476	0.2543	0.25378	0.25427	0.25554	0.25744	0.26089	0.26409	0.26853	0.27184	0.27273	0.27316	0.27428	0.27625	0.2777	0.28007	0.28276	0.28622	0.28797	0.28964	0.29125	0.29261	0.29525	0.29836
1106	0.22691	0.22754	0.22846	0.22933	0.22922	0.22787	0.228	0.22856	0.23017	0.23295	0.23651	0.2383	0.23877	0.23977	0.24133	0.24204	0.24299	0.24342	0.24457	0.24533	0.2474	0.25028	0.25183	0.25336	0.25473	0.25451	0.25405	0.25353	0.25402	0.25529	0.2572	0.26064	0.26384	0.26828	0.2716	0.27248	0.27292	0.27403	0.276	0.27745	0.27983	0.28252	0.28598	0.28773	0.28941	0.29102	0.29238	0.29502	0.29812
1107	0.22677	0.2274	0.22832	0.2292	0.22909	0.22774	0.22787	0.22842	0.23003	0.23282	0.23638	0.23817	0.23865	0.23964	0.2412	0.24191	0.24286	0.2433	0.24444	0.24521	0.24728	0.25016	0.25172	0.25325	0.25461	0.2544	0.25394	0.25342	0.2539	0.25518	0.25709	0.26054	0.26374	0.26818	0.2715	0.27238	0.27282	0.27393	0.27591	0.27736	0.27974	0.28243	0.28589	0.28764	0.28932	0.29093	0.29229	0.29493	0.29804
1108	0.22653	0.22716	0.22808	0.22896	0.22885	0.2275	0.22763	0.22818	0.22979	0.23258	0.23614	0.23794	0.23841	0.2394	0.24097	0.24168	0.24263	0.24306	0.24421	0.24498	0.24704	0.24993	0.25148	0.25301	0.25438	0.25417	0.25371	0.25319	0.25368	0.25496	0.25687	0.26031	0.26352	0.26796	0.27128	0.27216	0.2726	0.27372	0.27569	0.27714	0.27952	0.28222	0.28568	0.28743	0.28911	0.29072	0.29208	0.29473	0.29784
1109	0.22617	0.22679	0.22772	0.2286	0.22849	0.22713	0.22726	0.22782	0.22943	0.23222	0.23577	0.23757	0.23804	0.23903	0.2406	0.24131	0.24226	0.24269	0.24383	0.2446	0.24667	0.24956	0.25111	0.25264	0.25401	0.25379	0.25334	0.25282	0.25331	0.25459	0.2565	0.25995	0.26315	0.26759	0.27092	0.2718	0.27224	0.27336	0.27534	0.27679	0.27917	0.28186	0.28533	0.28708	0.28876	0.29037	0.29174	0.29438	0.2975
1110	0.22579	0.22641	0.22734	0.22821	0.22811	0.22675	0.22688	0.22743	0.22905	0.23184	0.23539	0.23719	0.23765	0.23865	0.24021	0.24093	0.24188	0.24231	0.24345	0.24422	0.24629	0.24917	0.25073	0.25226	0.25363	0.25342	0.25296	0.25244	0.25294	0.25422	0.25613	0.25958	0.26278	0.26722	0.27055	0.27144	0.27187	0.27299	0.27497	0.27642	0.27881	0.2815	0.28497	0.28672	0.2884	0.29001	0.29138	0.29403	0.29714
1111	0.2254	0.22602	0.22695	0.22782	0.22771	0.22636	0.22649	0.22704	0.22865	0.23145	0.235	0.2368	0.23726	0.23826	0.23982	0.24054	0.24149	0.24191	0.24306	0.24383	0.2459	0.24878	0.25034	0.25187	0.25324	0.25303	0.25258	0.25206	0.25255	0.25384	0.25575	0.2592	0.26241	0.26684	0.27017	0.27106	0.2715	0.27262	0.2746	0.27605	0.27843	0.28113	0.2846	0.28635	0.28803	0.28964	0.29101	0.29366	0.29677
1112	0.22509	0.22571	0.22664	0.22751	0.2274	0.22606	0.22619	0.22674	0.22835	0.23114	0.23469	0.23649	0.23696	0.23795	0.23952	0.24024	0.24119	0.24162	0.24276	0.24354	0.24561	0.24849	0.25005	0.25158	0.25295	0.25275	0.25229	0.25178	0.25227	0.25356	0.25547	0.25892	0.26213	0.26657	0.2699	0.27078	0.27122	0.27235	0.27433	0.27578	0.27817	0.28087	0.28434	0.28608	0.28777	0.28938	0.29075	0.2934	0.29651
1113	0.22486	0.22548	0.22642	0.22729	0.22718	0.22583	0.22597	0.22652	0.22813	0.23092	0.23448	0.23628	0.23675	0.23774	0.2393	0.24003	0.24098	0.24141	0.24256	0.24333	0.24541	0.24829	0.24985	0.25138	0.25275	0.25255	0.2521	0.25159	0.25208	0.25337	0.25529	0.25874	0.26195	0.26639	0.26972	0.27061	0.27104	0.27217	0.27415	0.27561	0.278	0.2807	0.28417	0.28591	0.2876	0.28921	0.29059	0.29324	0.29635
1114	0.22457	0.2252	0.22613	0.22701	0.22689	0.22555	0.22569	0.22623	0.22785	0.23065	0.2342	0.236	0.23647	0.23746	0.23903	0.23975	0.24071	0.24114	0.24229	0.24306	0.24514	0.24803	0.24959	0.25112	0.25249	0.25229	0.25185	0.25133	0.25183	0.25312	0.25504	0.25849	0.2617	0.26614	0.26947	0.27036	0.2708	0.27193	0.27391	0.27537	0.27776	0.28046	0.28394	0.28567	0.28736	0.28898	0.29036	0.29301	0.29612
1115	0.2241	0.22472	0.22566	0.22653	0.22642	0.22508	0.22522	0.22576	0.22737	0.23017	0.23372	0.23552	0.23599	0.23697	0.23854	0.23927	0.24022	0.24065	0.2418	0.24258	0.24465	0.24754	0.2491	0.25063	0.252	0.25181	0.25136	0.25085	0.25134	0.25264	0.25456	0.25801	0.26122	0.26566	0.26899	0.26988	0.27032	0.27146	0.27344	0.27489	0.27729	0.27999	0.28347	0.28521	0.2869	0.28851	0.28989	0.29254	0.29565
1116	0.22351	0.22414	0.22507	0.22594	0.22583	0.22449	0.22463	0.22516	0.22678	0.22957	0.23312	0.23493	0.23539	0.23637	0.23794	0.23867	0.23962	0.24005	0.24119	0.24197	0.24405	0.24693	0.24849	0.25003	0.25139	0.2512	0.25075	0.25024	0.25074	0.25204	0.25396	0.25741	0.26062	0.26506	0.26839	0.26928	0.26972	0.27086	0.27284	0.2743	0.27669	0.2794	0.28288	0.28461	0.28631	0.28792	0.2893	0.29196	0.29507
1117	0.22261	0.22323	0.22417	0.22504	0.22492	0.22358	0.22372	0.22425	0.22586	0.22865	0.23219	0.23399	0.23445	0.23543	0.237	0.23772	0.23867	0.2391	0.24024	0.24102	0.24309	0.24597	0.24753	0.24906	0.25042	0.25023	0.24979	0.24928	0.24978	0.25108	0.25301	0.25645	0.25966	0.2641	0.26743	0.26832	0.26876	0.2699	0.27188	0.27334	0.27574	0.27844	0.28192	0.28366	0.28535	0.28696	0.28835	0.29101	0.29412
1118	0.22158	0.2222	0.22314	0.22401	0.22389	0.22255	0.22268	0.22321	0.22482	0.22761	0.23114	0.23294	0.23339	0.23437	0.23593	0.23666	0.2376	0.23802	0.23916	0.23994	0.24201	0.24489	0.24644	0.24798	0.24933	0.24915	0.24871	0.2482	0.2487	0.25	0.25193	0.25537	0.25857	0.26301	0.26634	0.26723	0.26767	0.26881	0.2708	0.27225	0.27465	0.27736	0.28083	0.28257	0.28426	0.28588	0.28726	0.28993	0.29303
1119	0.22069	0.22131	0.22225	0.22311	0.22299	0.22165	0.22178	0.2223	0.22391	0.2267	0.23023	0.23202	0.23247	0.23345	0.23501	0.23573	0.23668	0.2371	0.23823	0.239	0.24108	0.24395	0.24551	0.24704	0.24839	0.24821	0.24778	0.24727	0.24777	0.24908	0.251	0.25444	0.25765	0.26208	0.26541	0.2663	0.26674	0.26789	0.26988	0.27133	0.27373	0.27644	0.27991	0.28165	0.28335	0.28496	0.28635	0.28901	0.29212
1120	0.22001	0.22063	0.22157	0.22243	0.2223	0.22097	0.2211	0.22161	0.22322	0.22601	0.22954	0.23133	0.23178	0.23275	0.23432	0.23504	0.23599	0.23641	0.23754	0.23831	0.24039	0.24326	0.24482	0.24635	0.24771	0.24753	0.2471	0.24659	0.24709	0.2484	0.25032	0.25377	0.25698	0.26141	0.26475	0.26564	0.26608	0.26722	0.26922	0.27067	0.27307	0.27579	0.27927	0.281	0.2827	0.28431	0.28571	0.28838	0.29148
1121	0.21952	0.22014	0.22108	0.22194	0.22181	0.22048	0.22061	0.22112	0.22273	0.22553	0.22906	0.23085	0.2313	0.23227	0.23383	0.23456	0.23551	0.23593	0.23706	0.23783	0.23992	0.24279	0.24434	0.24588	0.24723	0.24706	0.24663	0.24612	0.24662	0.24793	0.24987	0.25332	0.25652	0.26096	0.2643	0.26519	0.26563	0.26678	0.26878	0.27023	0.27264	0.27536	0.27884	0.28057	0.28228	0.28389	0.28529	0.28796	0.29107
1122	0.21916	0.21977	0.22072	0.22158	0.22145	0.22012	0.22025	0.22076	0.22237	0.22517	0.22871	0.2305	0.23094	0.23192	0.23349	0.23421	0.23516	0.23558	0.23672	0.23749	0.23958	0.24245	0.24401	0.24555	0.2469	0.24673	0.2463	0.2458	0.2463	0.24761	0.24955	0.253	0.25622	0.26065	0.264	0.26489	0.26533	0.26649	0.26849	0.26994	0.27236	0.27508	0.27856	0.2803	0.282	0.28362	0.28502	0.2877	0.29081
1123	0.21862	0.21924	0.22019	0.22105	0.22092	0.21959	0.21972	0.22023	0.22184	0.22465	0.22818	0.22998	0.23042	0.23139	0.23296	0.23369	0.23464	0.23506	0.2362	0.23697	0.23906	0.24194	0.2435	0.24504	0.24639	0.24622	0.2458	0.24529	0.2458	0.24711	0.24906	0.25251	0.25572	0.26016	0.26351	0.2644	0.26485	0.266	0.26801	0.26946	0.27188	0.2746	0.27809	0.27982	0.28153	0.28315	0.28456	0.28723	0.29035
1124	0.21781	0.21842	0.21937	0.22023	0.2201	0.21878	0.21891	0.21941	0.22103	0.22383	0.22736	0.22915	0.2296	0.23057	0.23214	0.23287	0.23382	0.23424	0.23537	0.23615	0.23824	0.24111	0.24267	0.24421	0.24556	0.2454	0.24497	0.24447	0.24498	0.2463	0.24824	0.2517	0.25491	0.25935	0.2627	0.26359	0.26404	0.2652	0.2672	0.26865	0.27108	0.27381	0.27729	0.27903	0.28074	0.28235	0.28376	0.28645	0.28956
1125	0.21708	0.2177	0.21864	0.2195	0.21937	0.21805	0.21818	0.21868	0.2203	0.2231	0.22663	0.22842	0.22886	0.22983	0.23141	0.23214	0.23309	0.23351	0.23464	0.23541	0.2375	0.24038	0.24194	0.24348	0.24483	0.24467	0.24425	0.24375	0.24426	0.24558	0.24753	0.25098	0.2542	0.25864	0.26199	0.26289	0.26333	0.26449	0.2665	0.26795	0.27038	0.27311	0.2766	0.27834	0.28005	0.28167	0.28308	0.28577	0.28889
1126	0.2165	0.21711	0.21806	0.21892	0.21879	0.21747	0.2176	0.2181	0.21972	0.22252	0.22605	0.22785	0.22828	0.22925	0.23083	0.23156	0.23251	0.23293	0.23406	0.23484	0.23693	0.23981	0.24137	0.24291	0.24427	0.24411	0.24369	0.24318	0.24369	0.24502	0.24697	0.25043	0.25365	0.2581	0.26146	0.26235	0.2628	0.26396	0.26597	0.26743	0.26986	0.2726	0.27609	0.27783	0.27955	0.28116	0.28258	0.28527	0.28839
1127	0.21586	0.21647	0.21742	0.21828	0.21815	0.21682	0.21695	0.21745	0.21906	0.22187	0.2254	0.22719	0.22763	0.2286	0.23017	0.2309	0.23185	0.23227	0.2334	0.23417	0.23627	0.23915	0.24071	0.24225	0.2436	0.24344	0.24302	0.24252	0.24303	0.24436	0.24632	0.24977	0.253	0.25745	0.26082	0.26171	0.26215	0.26332	0.26534	0.2668	0.26923	0.27197	0.27547	0.27721	0.27893	0.28055	0.28196	0.28466	0.28779
1128	0.21516	0.21577	0.21672	0.21758	0.21744	0.21612	0.21624	0.21673	0.21834	0.22115	0.22469	0.22647	0.22691	0.22787	0.22944	0.23017	0.23111	0.23153	0.23266	0.23343	0.23553	0.2384	0.23996	0.24151	0.24286	0.2427	0.24228	0.24177	0.24229	0.24362	0.24557	0.24903	0.25226	0.25671	0.26009	0.26098	0.26143	0.2626	0.26462	0.26608	0.26852	0.27126	0.27476	0.2765	0.27823	0.27985	0.28127	0.28397	0.2871
1129	0.21456	0.21517	0.21612	0.21698	0.21684	0.21551	0.21563	0.21611	0.21773	0.22054	0.22408	0.22586	0.22629	0.22726	0.22882	0.22955	0.23049	0.23091	0.23204	0.2328	0.23491	0.23778	0.23934	0.24089	0.24224	0.24208	0.24166	0.24116	0.24167	0.243	0.24496	0.24842	0.25166	0.25611	0.25949	0.26039	0.26083	0.26201	0.26403	0.26549	0.26794	0.27068	0.27419	0.27593	0.27766	0.27929	0.28071	0.28342	0.28656
1130	0.21387	0.21448	0.21543	0.21629	0.21614	0.21482	0.21493	0.21542	0.21703	0.21984	0.22338	0.22517	0.2256	0.22656	0.22812	0.22885	0.22979	0.23021	0.23133	0.2321	0.2342	0.23708	0.23864	0.24019	0.24155	0.24138	0.24096	0.24046	0.24097	0.24231	0.24427	0.24774	0.25098	0.25544	0.25882	0.25972	0.26017	0.26135	0.26337	0.26484	0.26728	0.27004	0.27355	0.2753	0.27703	0.27866	0.28008	0.2828	0.28594
1131	0.21308	0.21369	0.21464	0.21551	0.21536	0.21403	0.21414	0.21462	0.21623	0.21905	0.22259	0.22437	0.2248	0.22576	0.22733	0.22805	0.22899	0.22941	0.23052	0.23129	0.2334	0.23628	0.23784	0.23938	0.24075	0.24058	0.24015	0.23966	0.24017	0.24151	0.24347	0.24694	0.25019	0.25466	0.25805	0.25895	0.25939	0.26058	0.26261	0.26407	0.26653	0.26929	0.27281	0.27455	0.27629	0.27792	0.27935	0.28207	0.28523
1132	0.21235	0.21296	0.21392	0.21478	0.21463	0.2133	0.21341	0.21389	0.21551	0.21832	0.22187	0.22365	0.22408	0.22504	0.22661	0.22733	0.22827	0.22869	0.22981	0.23057	0.23268	0.23557	0.23713	0.23868	0.24005	0.23988	0.23945	0.23896	0.23947	0.24082	0.24279	0.24626	0.24952	0.25399	0.25739	0.25829	0.25874	0.25993	0.26197	0.26344	0.2659	0.26866	0.27219	0.27394	0.27569	0.27732	0.27875	0.28148	0.28464
1133	0.21173	0.21234	0.2133	0.21417	0.21401	0.21269	0.21279	0.21327	0.21489	0.21771	0.22127	0.22306	0.22348	0.22444	0.22601	0.22674	0.22768	0.2281	0.22922	0.22999	0.2321	0.235	0.23656	0.23812	0.23949	0.23932	0.2389	0.2384	0.23892	0.24027	0.24225	0.24573	0.24899	0.25348	0.25689	0.25779	0.25825	0.25944	0.26148	0.26296	0.26542	0.2682	0.27174	0.27349	0.27525	0.27688	0.27832	0.28105	0.28423
1134	0.21102	0.21162	0.21259	0.21346	0.2133	0.21197	0.21208	0.21255	0.21417	0.217	0.22057	0.22235	0.22278	0.22373	0.22531	0.22604	0.22698	0.2274	0.22851	0.22928	0.23141	0.23431	0.23587	0.23743	0.2388	0.23863	0.23821	0.23772	0.23823	0.23959	0.24158	0.24507	0.24834	0.25283	0.25625	0.25716	0.25761	0.25881	0.26086	0.26234	0.26481	0.2676	0.27114	0.2729	0.27466	0.2763	0.27774	0.28049	0.28368
1135	0.21014	0.21074	0.21171	0.21258	0.21242	0.21109	0.21119	0.21166	0.21328	0.21611	0.21968	0.22146	0.22188	0.22284	0.22441	0.22514	0.22608	0.22649	0.2276	0.22837	0.2305	0.2334	0.23496	0.23652	0.2379	0.23773	0.2373	0.23681	0.23733	0.23869	0.24068	0.24417	0.24745	0.25195	0.25538	0.25629	0.25674	0.25794	0.26	0.26148	0.26396	0.26676	0.27031	0.27207	0.27384	0.27548	0.27692	0.27968	0.28288
1136	0.20912	0.20972	0.2107	0.21157	0.2114	0.21006	0.21015	0.21062	0.21224	0.21507	0.21864	0.22042	0.22083	0.22178	0.22335	0.22408	0.22501	0.22542	0.22653	0.22729	0.22942	0.23232	0.23388	0.23544	0.23682	0.23664	0.23622	0.23572	0.23624	0.2376	0.2396	0.24309	0.24638	0.25089	0.25433	0.25523	0.25569	0.25689	0.25896	0.26044	0.26293	0.26573	0.26929	0.27105	0.27282	0.27447	0.27592	0.27869	0.28189
1137	0.20797	0.20856	0.20954	0.21041	0.21023	0.20889	0.20898	0.20943	0.21105	0.21388	0.21745	0.21922	0.21963	0.22058	0.22214	0.22286	0.22379	0.2242	0.22529	0.22605	0.22818	0.23108	0.23264	0.2342	0.23557	0.23539	0.23496	0.23447	0.23499	0.23635	0.23835	0.24185	0.24514	0.24965	0.2531	0.254	0.25446	0.25567	0.25774	0.25922	0.26171	0.26452	0.26809	0.26986	0.27164	0.27328	0.27474	0.27751	0.28073
1138	0.20668	0.20727	0.20824	0.20912	0.20894	0.20759	0.20767	0.20812	0.20973	0.21256	0.21613	0.21789	0.2183	0.21924	0.2208	0.22152	0.22243	0.22284	0.22393	0.22468	0.2268	0.22971	0.23127	0.23283	0.2342	0.23401	0.23358	0.23309	0.23362	0.23498	0.23698	0.24048	0.24377	0.24829	0.25174	0.25265	0.25311	0.25432	0.2564	0.25788	0.26038	0.2632	0.26677	0.26855	0.27033	0.27198	0.27344	0.27623	0.27944
1139	0.20537	0.20594	0.20692	0.2078	0.20761	0.20626	0.20634	0.20678	0.20839	0.21122	0.21478	0.21654	0.21694	0.21788	0.21944	0.22015	0.22106	0.22146	0.22255	0.22329	0.22542	0.22833	0.22988	0.23144	0.23281	0.23262	0.23219	0.23171	0.23223	0.2336	0.23561	0.23911	0.2424	0.24692	0.25039	0.2513	0.25176	0.25298	0.25506	0.25655	0.25905	0.26187	0.26546	0.26724	0.26903	0.27068	0.27215	0.27494	0.27817
1140	0.20409	0.20466	0.20564	0.20652	0.20633	0.20498	0.20504	0.20548	0.20708	0.20992	0.21348	0.21523	0.21562	0.21656	0.21812	0.21882	0.21973	0.22013	0.2212	0.22195	0.22408	0.22698	0.22854	0.2301	0.23147	0.23128	0.23085	0.23036	0.23089	0.23225	0.23427	0.23777	0.24107	0.2456	0.24907	0.24998	0.25044	0.25167	0.25376	0.25525	0.25776	0.26059	0.26418	0.26597	0.26777	0.26942	0.27089	0.2737	0.27694
1141	0.2029	0.20347	0.20445	0.20533	0.20513	0.20378	0.20384	0.20426	0.20587	0.2087	0.21226	0.21401	0.2144	0.21533	0.21688	0.21758	0.21849	0.21888	0.21995	0.22069	0.22282	0.22573	0.22728	0.22884	0.23021	0.23002	0.22959	0.2291	0.22963	0.231	0.23302	0.23653	0.23983	0.24436	0.24784	0.24876	0.24922	0.25045	0.25255	0.25404	0.25656	0.2594	0.263	0.26479	0.26659	0.26825	0.26973	0.27254	0.27579
1142	0.20171	0.20227	0.20325	0.20413	0.20393	0.20257	0.20262	0.20304	0.20464	0.20748	0.21104	0.21279	0.21317	0.21409	0.21564	0.21634	0.21724	0.21763	0.21869	0.21943	0.22156	0.22447	0.22602	0.22758	0.22895	0.22875	0.22832	0.22784	0.22836	0.22974	0.23176	0.23527	0.23858	0.24312	0.24661	0.24752	0.24799	0.24922	0.25133	0.25282	0.25535	0.2582	0.2618	0.26359	0.26541	0.26707	0.26855	0.27138	0.27463
1143	0.20051	0.20107	0.20206	0.20293	0.20272	0.20136	0.20141	0.20182	0.20342	0.20626	0.20982	0.21156	0.21193	0.21285	0.2144	0.21509	0.21599	0.21638	0.21743	0.21817	0.2203	0.22321	0.22476	0.22632	0.22769	0.22749	0.22706	0.22658	0.2271	0.22848	0.2305	0.23402	0.23733	0.24188	0.24537	0.24629	0.24676	0.248	0.25011	0.25161	0.25414	0.25699	0.26061	0.2624	0.26422	0.26588	0.26737	0.27021	0.27347
1144	0.19922	0.19978	0.20076	0.20163	0.20142	0.20006	0.2001	0.2005	0.2021	0.20494	0.2085	0.21023	0.2106	0.21151	0.21306	0.21375	0.21464	0.21502	0.21608	0.2168	0.21894	0.22185	0.22339	0.22495	0.22632	0.22612	0.22569	0.22521	0.22574	0.22712	0.22915	0.23267	0.23599	0.24053	0.24404	0.24496	0.24542	0.24667	0.24879	0.25029	0.25283	0.25569	0.25931	0.26111	0.26293	0.2646	0.2661	0.26894	0.27221
1145	0.19787	0.19843	0.19941	0.20029	0.20007	0.19871	0.19874	0.19914	0.20073	0.20357	0.20713	0.20886	0.20922	0.21013	0.21168	0.21237	0.21325	0.21363	0.21468	0.2154	0.21754	0.22045	0.22199	0.22356	0.22493	0.22472	0.22429	0.22382	0.22435	0.22573	0.22777	0.23129	0.23461	0.23916	0.24268	0.2436	0.24406	0.24532	0.24744	0.24895	0.25149	0.25436	0.25799	0.25979	0.26163	0.2633	0.2648	0.26765	0.27093
1146	0.19662	0.19716	0.19815	0.19903	0.19881	0.19744	0.19748	0.19786	0.19946	0.2023	0.20586	0.20759	0.20794	0.20885	0.21039	0.21108	0.21197	0.21234	0.21339	0.21411	0.21625	0.21916	0.2207	0.22226	0.22364	0.22343	0.223	0.22253	0.22306	0.22445	0.22649	0.23002	0.23335	0.23791	0.24143	0.24235	0.24282	0.24408	0.24621	0.24772	0.25028	0.25316	0.25679	0.2586	0.26044	0.26211	0.26362	0.26649	0.26978
1147	0.19561	0.19615	0.19715	0.19803	0.1978	0.19644	0.19647	0.19685	0.19844	0.20129	0.20485	0.20658	0.20693	0.20783	0.20938	0.21007	0.21095	0.21133	0.21237	0.21308	0.21523	0.21814	0.21969	0.22125	0.22263	0.22242	0.22199	0.22152	0.22206	0.22345	0.2255	0.22903	0.23237	0.23694	0.24047	0.2414	0.24187	0.24314	0.24528	0.24679	0.24935	0.25224	0.25589	0.2577	0.25955	0.26122	0.26274	0.26562	0.26892
1148	0.19477	0.19531	0.19631	0.19719	0.19696	0.1956	0.19562	0.196	0.19759	0.20044	0.20402	0.20574	0.20609	0.20699	0.20853	0.20922	0.2101	0.21048	0.21151	0.21223	0.21438	0.2173	0.21885	0.22041	0.22179	0.22159	0.22115	0.22068	0.22122	0.22262	0.22468	0.22821	0.23156	0.23614	0.23969	0.24061	0.24108	0.24236	0.24451	0.24602	0.24859	0.25149	0.25515	0.25697	0.25882	0.2605	0.26202	0.26491	0.26823
1149	0.19415	0.1947	0.1957	0.19658	0.19635	0.19498	0.195	0.19538	0.19698	0.19983	0.20341	0.20513	0.20548	0.20637	0.20792	0.20861	0.20949	0.20986	0.2109	0.21161	0.21377	0.21669	0.21824	0.21981	0.22119	0.22098	0.22055	0.22008	0.22062	0.22202	0.22409	0.22763	0.23098	0.23557	0.23913	0.24005	0.24053	0.24181	0.24396	0.24548	0.24806	0.25097	0.25463	0.25645	0.25832	0.26	0.26153	0.26443	0.26775
1150	0.19367	0.19421	0.19522	0.1961	0.19586	0.1945	0.19452	0.19489	0.19649	0.19935	0.20293	0.20465	0.20499	0.20589	0.20743	0.20813	0.20901	0.20938	0.21041	0.21113	0.21329	0.21621	0.21776	0.21933	0.22072	0.22051	0.22008	0.21961	0.22015	0.22156	0.22362	0.22717	0.23053	0.23513	0.23869	0.23962	0.2401	0.24139	0.24355	0.24507	0.24766	0.25057	0.25424	0.25607	0.25793	0.25963	0.26115	0.26406	0.26739
1151	0.19314	0.19368	0.19469	0.19557	0.19533	0.19397	0.19398	0.19435	0.19595	0.19881	0.20239	0.20412	0.20446	0.20535	0.2069	0.20759	0.20847	0.20884	0.20987	0.21058	0.21275	0.21567	0.21722	0.2188	0.22019	0.21997	0.21954	0.21907	0.21961	0.22103	0.2231	0.22665	0.23002	0.23462	0.2382	0.23913	0.23961	0.2409	0.24306	0.24459	0.24718	0.2501	0.25378	0.25561	0.25748	0.25918	0.26071	0.26363	0.26697
1152	0.19261	0.19315	0.19416	0.19505	0.19481	0.19344	0.19345	0.19381	0.19541	0.19828	0.20187	0.20359	0.20393	0.20482	0.20637	0.20706	0.20793	0.2083	0.20933	0.21004	0.21221	0.21514	0.21669	0.21826	0.21966	0.21944	0.219	0.21854	0.21908	0.22049	0.22257	0.22613	0.2295	0.23411	0.23769	0.23862	0.23911	0.2404	0.24257	0.2441	0.2467	0.24963	0.25331	0.25515	0.25703	0.25873	0.26026	0.26318	0.26653
1153	0.19227	0.19281	0.19382	0.19471	0.19447	0.1931	0.1931	0.19347	0.19507	0.19794	0.20153	0.20325	0.20359	0.20448	0.20602	0.20671	0.20759	0.20796	0.20898	0.20969	0.21186	0.2148	0.21634	0.21792	0.21932	0.2191	0.21866	0.2182	0.21874	0.22015	0.22223	0.22579	0.22918	0.23379	0.23738	0.23831	0.2388	0.24009	0.24227	0.2438	0.2464	0.24934	0.25303	0.25487	0.25675	0.25845	0.25999	0.26292	0.26628
1154	0.19215	0.19269	0.19371	0.1946	0.19435	0.19298	0.19298	0.19335	0.19495	0.19782	0.20142	0.20314	0.20348	0.20437	0.20592	0.20661	0.20748	0.20785	0.20887	0.20958	0.21176	0.2147	0.21625	0.21783	0.21922	0.219	0.21856	0.2181	0.21864	0.22006	0.22214	0.22571	0.22909	0.23372	0.23732	0.23825	0.23873	0.24003	0.24221	0.24374	0.24635	0.24929	0.25299	0.25483	0.25672	0.25842	0.25996	0.2629	0.26627
1155	0.19232	0.19285	0.19387	0.19477	0.19452	0.19315	0.19315	0.19352	0.19513	0.19801	0.20161	0.20333	0.20367	0.20457	0.20612	0.20681	0.20769	0.20806	0.20908	0.20979	0.21197	0.21492	0.21647	0.21806	0.21946	0.21923	0.21879	0.21833	0.21887	0.22029	0.22238	0.22595	0.22935	0.23398	0.23758	0.23852	0.23901	0.2403	0.24249	0.24402	0.24664	0.24958	0.25329	0.25513	0.25702	0.25873	0.26027	0.26321	0.26659
1156	0.19263	0.19317	0.19419	0.19509	0.19485	0.19347	0.19348	0.19385	0.19546	0.19835	0.20196	0.20368	0.20403	0.20493	0.20648	0.20718	0.20805	0.20843	0.20945	0.21017	0.21235	0.21531	0.21686	0.21845	0.21986	0.21963	0.21919	0.21873	0.21928	0.2207	0.22279	0.22637	0.22977	0.23441	0.23802	0.23896	0.23945	0.24075	0.24294	0.24448	0.24709	0.25004	0.25376	0.2556	0.2575	0.25921	0.26075	0.2637	0.26708
1157	0.19285	0.19339	0.19441	0.19532	0.19507	0.1937	0.1937	0.19408	0.19569	0.19858	0.2022	0.20393	0.20427	0.20518	0.20673	0.20743	0.20831	0.20868	0.20971	0.21043	0.21262	0.21558	0.21714	0.21873	0.22014	0.21991	0.21947	0.21901	0.21956	0.22098	0.22308	0.22666	0.23007	0.23472	0.23833	0.23927	0.23976	0.24107	0.24326	0.2448	0.24742	0.25038	0.25409	0.25594	0.25784	0.25955	0.26109	0.26405	0.26744
1158	0.19288	0.19342	0.19445	0.19535	0.19511	0.19373	0.19373	0.19411	0.19572	0.19862	0.20224	0.20397	0.20432	0.20523	0.20678	0.20748	0.20836	0.20873	0.20976	0.21048	0.21267	0.21563	0.21719	0.21879	0.2202	0.21997	0.21953	0.21907	0.21962	0.22104	0.22314	0.22673	0.23014	0.2348	0.23842	0.23936	0.23985	0.24116	0.24335	0.2449	0.24752	0.25048	0.2542	0.25606	0.25795	0.25967	0.26121	0.26417	0.26757
1159	0.19287	0.1934	0.19444	0.19534	0.1951	0.19372	0.19372	0.19409	0.19571	0.19861	0.20223	0.20396	0.20431	0.20522	0.20678	0.20747	0.20835	0.20872	0.20975	0.21047	0.21266	0.21563	0.21719	0.21878	0.2202	0.21997	0.21952	0.21906	0.21961	0.22103	0.22314	0.22673	0.23015	0.23481	0.23844	0.23938	0.23987	0.24117	0.24337	0.24492	0.24754	0.25051	0.25424	0.25609	0.25799	0.25971	0.26126	0.26422	0.26762
1160	0.19288	0.19341	0.19444	0.19535	0.19511	0.19372	0.19372	0.1941	0.19571	0.19861	0.20224	0.20397	0.20432	0.20523	0.20679	0.20748	0.20836	0.20873	0.20976	0.21047	0.21266	0.21564	0.2172	0.2188	0.22021	0.21997	0.21953	0.21907	0.21962	0.22104	0.22314	0.22674	0.23016	0.23482	0.23846	0.2394	0.23989	0.2412	0.2434	0.24495	0.24757	0.25054	0.25427	0.25613	0.25803	0.25975	0.2613	0.26426	0.26767
1161	0.19301	0.19355	0.19458	0.1955	0.19525	0.19386	0.19386	0.19424	0.19585	0.19876	0.20239	0.20412	0.20447	0.20538	0.20694	0.20763	0.2085	0.20888	0.2099	0.21062	0.21281	0.21579	0.21735	0.21895	0.22037	0.22013	0.21968	0.21922	0.21977	0.22119	0.2233	0.2269	0.23032	0.23499	0.23863	0.23957	0.24007	0.24137	0.24357	0.24512	0.24775	0.25072	0.25446	0.25632	0.25822	0.25994	0.26149	0.26446	0.26787
1162	0.19336	0.1939	0.19494	0.19585	0.19561	0.19422	0.19422	0.1946	0.19622	0.19913	0.20277	0.2045	0.20485	0.20577	0.20733	0.20802	0.2089	0.20928	0.2103	0.21102	0.21322	0.2162	0.21776	0.21937	0.22079	0.22055	0.2201	0.21964	0.22019	0.22161	0.22372	0.22732	0.23075	0.23543	0.23907	0.24002	0.24051	0.24182	0.24402	0.24558	0.2482	0.25118	0.25492	0.25678	0.25869	0.26041	0.26196	0.26493	0.26834
1163	0.19377	0.19431	0.19535	0.19627	0.19602	0.19464	0.19464	0.19502	0.19664	0.19956	0.2032	0.20494	0.2053	0.20621	0.20778	0.20847	0.20936	0.20973	0.21076	0.21149	0.21369	0.21667	0.21824	0.21985	0.22128	0.22103	0.22058	0.22012	0.22067	0.2221	0.22421	0.22782	0.23125	0.23594	0.23958	0.24053	0.24102	0.24233	0.24454	0.24609	0.24872	0.2517	0.25545	0.25731	0.25922	0.26095	0.26249	0.26547	0.26889
1164	0.19415	0.19469	0.19573	0.19666	0.19641	0.19502	0.19502	0.19541	0.19704	0.19996	0.20361	0.20535	0.20571	0.20663	0.2082	0.2089	0.20978	0.21016	0.21119	0.21192	0.21412	0.21712	0.21869	0.2203	0.22173	0.22148	0.22104	0.22057	0.22113	0.22256	0.22467	0.22828	0.23172	0.23641	0.24006	0.24101	0.2415	0.24281	0.24502	0.24658	0.24921	0.25219	0.25594	0.25781	0.25972	0.26145	0.26299	0.26597	0.26939
1165	0.1945	0.19504	0.19608	0.19701	0.19677	0.19538	0.19538	0.19577	0.1974	0.20032	0.20398	0.20573	0.20609	0.20701	0.20858	0.20928	0.21017	0.21055	0.21159	0.21232	0.21452	0.21752	0.2191	0.22071	0.22215	0.2219	0.22145	0.22099	0.22154	0.22297	0.22509	0.2287	0.23215	0.23684	0.2405	0.24145	0.24195	0.24326	0.24547	0.24703	0.24966	0.25265	0.2564	0.25826	0.26018	0.26191	0.26345	0.26644	0.26986
1166	0.19481	0.19536	0.19641	0.19733	0.19709	0.19571	0.19571	0.1961	0.19773	0.20066	0.20432	0.20608	0.20644	0.20736	0.20894	0.20964	0.21053	0.21091	0.21195	0.21268	0.21489	0.21789	0.21947	0.22108	0.22252	0.22228	0.22183	0.22137	0.22192	0.22335	0.22547	0.22909	0.23254	0.23724	0.2409	0.24185	0.24235	0.24366	0.24587	0.24743	0.25007	0.25306	0.25681	0.25868	0.26059	0.26233	0.26387	0.26686	0.27029
1167	0.1951	0.19565	0.1967	0.19763	0.19739	0.196	0.196	0.1964	0.19803	0.20097	0.20463	0.20639	0.20676	0.20768	0.20926	0.20996	0.21085	0.21124	0.21227	0.21301	0.21522	0.21823	0.2198	0.22142	0.22286	0.22262	0.22217	0.22171	0.22226	0.22369	0.22582	0.22944	0.23289	0.23759	0.24126	0.24221	0.24271	0.24402	0.24623	0.24779	0.25043	0.25342	0.25718	0.25905	0.26096	0.2627	0.26425	0.26723	0.27066
1168	0.19539	0.19594	0.19698	0.19792	0.19768	0.19629	0.19629	0.19669	0.19833	0.20126	0.20494	0.20669	0.20706	0.20799	0.20957	0.21027	0.21116	0.21155	0.21259	0.21332	0.21554	0.21855	0.22013	0.22175	0.22319	0.22295	0.2225	0.22204	0.22259	0.22403	0.22615	0.22977	0.23323	0.23794	0.2416	0.24256	0.24305	0.24437	0.24658	0.24815	0.25079	0.25378	0.25754	0.25941	0.26132	0.26306	0.26461	0.26759	0.27103
1169	0.19565	0.1962	0.19725	0.19819	0.19795	0.19656	0.19656	0.19697	0.1986	0.20154	0.20522	0.20698	0.20735	0.20828	0.20986	0.21056	0.21146	0.21185	0.21289	0.21362	0.21584	0.21886	0.22044	0.22206	0.22351	0.22326	0.22281	0.22235	0.2229	0.22434	0.22646	0.23009	0.23355	0.23826	0.24193	0.24288	0.24338	0.24469	0.24691	0.24848	0.25112	0.25411	0.25787	0.25974	0.26166	0.2634	0.26495	0.26794	0.27137
1170	0.19582	0.19637	0.19742	0.19836	0.19812	0.19673	0.19674	0.19714	0.19878	0.20172	0.2054	0.20716	0.20753	0.20846	0.21005	0.21075	0.21165	0.21204	0.21308	0.21382	0.21604	0.21906	0.22064	0.22226	0.22371	0.22346	0.22301	0.22255	0.22311	0.22454	0.22667	0.2303	0.23376	0.23848	0.24215	0.2431	0.2436	0.24492	0.24713	0.2487	0.25134	0.25434	0.2581	0.25997	0.2619	0.26364	0.26518	0.26817	0.27161
1171	0.19593	0.19648	0.19753	0.19847	0.19823	0.19684	0.19685	0.19726	0.19889	0.20184	0.20552	0.20728	0.20766	0.20859	0.21017	0.21088	0.21178	0.21217	0.21321	0.21395	0.21617	0.21919	0.22078	0.2224	0.22385	0.2236	0.22316	0.22269	0.22325	0.22469	0.22682	0.23045	0.23391	0.23863	0.2423	0.24326	0.24376	0.24507	0.2473	0.24886	0.25151	0.2545	0.25827	0.26015	0.26207	0.26381	0.26536	0.26835	0.27179
1172	0.19613	0.19668	0.19773	0.19867	0.19844	0.19705	0.19705	0.19746	0.1991	0.20205	0.20574	0.2075	0.20788	0.20881	0.2104	0.2111	0.212	0.2124	0.21344	0.21418	0.21641	0.21943	0.22101	0.22264	0.2241	0.22385	0.2234	0.22294	0.22349	0.22493	0.22706	0.2307	0.23416	0.23889	0.24256	0.24352	0.24402	0.24533	0.24756	0.24913	0.25177	0.25477	0.25854	0.26041	0.26234	0.26408	0.26563	0.26862	0.27207
1173	0.1964	0.19696	0.19801	0.19895	0.19872	0.19733	0.19734	0.19775	0.19939	0.20234	0.20603	0.2078	0.20818	0.20911	0.2107	0.21141	0.21231	0.21271	0.21375	0.2145	0.21672	0.21975	0.22134	0.22296	0.22442	0.22417	0.22372	0.22326	0.22382	0.22526	0.22739	0.23103	0.2345	0.23923	0.24291	0.24387	0.24437	0.24568	0.2479	0.24948	0.25212	0.25512	0.25889	0.26077	0.26269	0.26444	0.26599	0.26898	0.27243
1174	0.19667	0.19722	0.19828	0.19922	0.19899	0.1976	0.19761	0.19802	0.19967	0.20263	0.20632	0.20809	0.20847	0.20941	0.211	0.21171	0.21261	0.21301	0.21406	0.2148	0.21703	0.22006	0.22165	0.22328	0.22474	0.22449	0.22404	0.22359	0.22415	0.22558	0.22772	0.23136	0.23483	0.23956	0.24324	0.24421	0.24471	0.24602	0.24825	0.24982	0.25247	0.25547	0.25924	0.26112	0.26305	0.26479	0.26634	0.26934	0.27279
1175	0.19689	0.19745	0.19851	0.19946	0.19922	0.19784	0.19785	0.19826	0.19991	0.20287	0.20656	0.20834	0.20872	0.20966	0.21125	0.21197	0.21287	0.21327	0.21432	0.21507	0.2173	0.22033	0.22193	0.22356	0.22502	0.22477	0.22432	0.22386	0.22443	0.22587	0.228	0.23165	0.23512	0.23986	0.24354	0.2445	0.24501	0.24632	0.24855	0.25012	0.25277	0.25578	0.25955	0.26143	0.26336	0.2651	0.26665	0.26965	0.2731
1176	0.197	0.19756	0.19862	0.19957	0.19933	0.19795	0.19796	0.19837	0.20002	0.20298	0.20668	0.20846	0.20884	0.20979	0.21138	0.21209	0.213	0.2134	0.21445	0.2152	0.21743	0.22047	0.22206	0.2237	0.22516	0.22491	0.22447	0.224	0.22457	0.22601	0.22815	0.23179	0.23527	0.24001	0.24369	0.24466	0.24516	0.24648	0.2487	0.25028	0.25293	0.25594	0.25972	0.26159	0.26352	0.26527	0.26682	0.26982	0.27328
1177	0.197	0.19756	0.19862	0.19956	0.19933	0.19795	0.19796	0.19838	0.20003	0.20299	0.20669	0.20846	0.20885	0.20979	0.21138	0.2121	0.21301	0.21341	0.21446	0.21521	0.21744	0.22048	0.22208	0.22371	0.22518	0.22493	0.22448	0.22402	0.22458	0.22602	0.22816	0.23181	0.23529	0.24003	0.24372	0.24468	0.24519	0.2465	0.24873	0.25031	0.25296	0.25597	0.25975	0.26163	0.26356	0.26531	0.26685	0.26986	0.27331
1178	0.19702	0.19758	0.19864	0.19959	0.19936	0.19798	0.19799	0.19841	0.20006	0.20302	0.20672	0.2085	0.20888	0.20983	0.21142	0.21214	0.21305	0.21345	0.2145	0.21525	0.21748	0.22052	0.22212	0.22375	0.22522	0.22497	0.22452	0.22406	0.22463	0.22607	0.22821	0.23186	0.23534	0.24008	0.24377	0.24474	0.24524	0.24656	0.24879	0.25036	0.25302	0.25603	0.25981	0.26169	0.26362	0.26537	0.26692	0.26992	0.27338
1179	0.19722	0.19778	0.19884	0.1998	0.19957	0.19818	0.19819	0.19861	0.20027	0.20323	0.20694	0.20871	0.2091	0.21005	0.21165	0.21236	0.21327	0.21367	0.21473	0.21548	0.21772	0.22076	0.22236	0.22399	0.22546	0.22521	0.22477	0.22431	0.22487	0.22632	0.22846	0.23211	0.23559	0.24034	0.24403	0.24499	0.2455	0.24682	0.24905	0.25063	0.25328	0.25629	0.26007	0.26195	0.26389	0.26564	0.26719	0.27019	0.27365
1180	0.19738	0.19795	0.19901	0.19996	0.19973	0.19835	0.19836	0.19879	0.20044	0.20341	0.20712	0.20889	0.20928	0.21023	0.21183	0.21255	0.21346	0.21386	0.21492	0.21567	0.21791	0.22096	0.22256	0.22419	0.22567	0.22542	0.22497	0.22451	0.22508	0.22652	0.22867	0.23232	0.23581	0.24055	0.24424	0.24521	0.24572	0.24704	0.24927	0.25085	0.2535	0.25652	0.2603	0.26218	0.26411	0.26587	0.26742	0.27042	0.27388
1181	0.19754	0.19811	0.19917	0.20013	0.1999	0.19852	0.19853	0.19896	0.20061	0.20358	0.20729	0.20908	0.20947	0.21042	0.21202	0.21274	0.21365	0.21406	0.21512	0.21587	0.21811	0.22116	0.22276	0.2244	0.22587	0.22562	0.22518	0.22472	0.22529	0.22674	0.22888	0.23254	0.23602	0.24077	0.24447	0.24544	0.24594	0.24726	0.2495	0.25108	0.25373	0.25675	0.26053	0.26242	0.26435	0.2661	0.26765	0.27066	0.27412
1182	0.1977	0.19826	0.19933	0.20028	0.20006	0.19868	0.19869	0.19912	0.20078	0.20375	0.20746	0.20925	0.20964	0.21059	0.2122	0.21292	0.21384	0.21424	0.2153	0.21606	0.2183	0.22135	0.22296	0.2246	0.22607	0.22582	0.22538	0.22492	0.22549	0.22694	0.22909	0.23274	0.23624	0.24099	0.24469	0.24565	0.24616	0.24748	0.24972	0.2513	0.25396	0.25697	0.26076	0.26264	0.26458	0.26634	0.26789	0.2709	0.27436
1183	0.1978	0.19836	0.19943	0.20039	0.20016	0.19878	0.1988	0.19923	0.20089	0.20386	0.20758	0.20937	0.20976	0.21071	0.21232	0.21304	0.21396	0.21437	0.21543	0.21619	0.21843	0.22149	0.22309	0.22473	0.22621	0.22596	0.22552	0.22506	0.22563	0.22708	0.22923	0.23289	0.23638	0.24114	0.24484	0.24581	0.24632	0.24764	0.24988	0.25146	0.25412	0.25714	0.26093	0.26281	0.26475	0.2665	0.26805	0.27107	0.27453
1184	0.19781	0.19838	0.19944	0.2004	0.20018	0.1988	0.19881	0.19924	0.2009	0.20388	0.2076	0.20939	0.20978	0.21073	0.21234	0.21307	0.21399	0.21439	0.21545	0.21621	0.21846	0.22152	0.22312	0.22477	0.22624	0.226	0.22556	0.2251	0.22567	0.22712	0.22927	0.23293	0.23643	0.24118	0.24489	0.24586	0.24637	0.24769	0.24992	0.25151	0.25417	0.25719	0.26098	0.26287	0.2648	0.26656	0.26811	0.27112	0.27459
1185	0.19795	0.19853	0.19959	0.20055	0.20033	0.19895	0.19897	0.1994	0.20106	0.20404	0.20776	0.20955	0.20995	0.2109	0.21251	0.21324	0.21416	0.21457	0.21563	0.21639	0.21864	0.2217	0.22331	0.22495	0.22643	0.22619	0.22574	0.22528	0.22585	0.22731	0.22946	0.23312	0.23662	0.24138	0.24509	0.24606	0.24657	0.24789	0.25013	0.25171	0.25437	0.2574	0.26119	0.26307	0.26501	0.26677	0.26833	0.27134	0.27481
1186	0.19821	0.19878	0.19985	0.20081	0.20059	0.19921	0.19923	0.19966	0.20133	0.20431	0.20803	0.20983	0.21022	0.21118	0.21279	0.21352	0.21444	0.21485	0.21592	0.21668	0.21893	0.22199	0.2236	0.22525	0.22673	0.22649	0.22605	0.22559	0.22616	0.22761	0.22977	0.23343	0.23693	0.24169	0.2454	0.24638	0.24688	0.24821	0.25045	0.25203	0.2547	0.25772	0.26152	0.2634	0.26534	0.2671	0.26865	0.27167	0.27514
1187	0.19837	0.19894	0.20001	0.20097	0.20075	0.19937	0.19939	0.19983	0.20149	0.20448	0.2082	0.21	0.2104	0.21136	0.21297	0.2137	0.21462	0.21503	0.2161	0.21686	0.21912	0.22218	0.22379	0.22544	0.22692	0.22668	0.22624	0.22578	0.22635	0.2278	0.22996	0.23363	0.23713	0.24189	0.2456	0.24658	0.24709	0.24841	0.25065	0.25224	0.2549	0.25793	0.26173	0.26361	0.26555	0.26731	0.26887	0.27188	0.27536
1188	0.19844	0.19902	0.20009	0.20106	0.20083	0.19945	0.19947	0.19991	0.20158	0.20456	0.20829	0.21009	0.21049	0.21145	0.21306	0.21379	0.21471	0.21512	0.21619	0.21695	0.21921	0.22228	0.22389	0.22553	0.22702	0.22677	0.22633	0.22587	0.22645	0.2279	0.23006	0.23373	0.23723	0.242	0.24571	0.24668	0.24719	0.24852	0.25076	0.25235	0.25501	0.25804	0.26184	0.26372	0.26566	0.26743	0.26898	0.272	0.27547
1189	0.19852	0.19909	0.20016	0.20113	0.20091	0.19953	0.19955	0.19998	0.20165	0.20464	0.20837	0.21017	0.21057	0.21153	0.21314	0.21387	0.2148	0.21521	0.21627	0.21704	0.2193	0.22236	0.22397	0.22562	0.22711	0.22686	0.22642	0.22596	0.22654	0.22799	0.23015	0.23382	0.23732	0.24209	0.24581	0.24678	0.24729	0.24862	0.25086	0.25245	0.25511	0.25814	0.26194	0.26383	0.26577	0.26753	0.26908	0.2721	0.27558
1190	0.19859	0.19917	0.20024	0.20121	0.20099	0.19961	0.19963	0.20007	0.20174	0.20473	0.20846	0.21026	0.21066	0.21162	0.21323	0.21397	0.21489	0.2153	0.21637	0.21714	0.2194	0.22246	0.22407	0.22573	0.22721	0.22697	0.22653	0.22607	0.22664	0.2281	0.23026	0.23393	0.23743	0.2422	0.24592	0.24689	0.2474	0.24873	0.25097	0.25256	0.25523	0.25826	0.26206	0.26394	0.26589	0.26765	0.2692	0.27222	0.2757
1191	0.19878	0.19936	0.20044	0.2014	0.20118	0.1998	0.19983	0.20026	0.20194	0.20493	0.20866	0.21046	0.21087	0.21183	0.21344	0.21418	0.21511	0.21552	0.21659	0.21736	0.21962	0.22269	0.2243	0.22595	0.22744	0.2272	0.22676	0.2263	0.22687	0.22833	0.2305	0.23417	0.23767	0.24245	0.24616	0.24714	0.24765	0.24897	0.25122	0.25281	0.25547	0.25851	0.26231	0.26419	0.26614	0.2679	0.26946	0.27248	0.27596
1192	0.19908	0.19966	0.20074	0.20171	0.20149	0.20011	0.20014	0.20058	0.20225	0.20525	0.20899	0.21079	0.2112	0.21216	0.21378	0.21452	0.21545	0.21586	0.21693	0.2177	0.21997	0.22304	0.22466	0.22631	0.2278	0.22756	0.22712	0.22666	0.22724	0.2287	0.23086	0.23453	0.23805	0.24282	0.24654	0.24752	0.24803	0.24935	0.2516	0.25319	0.25586	0.25889	0.26269	0.26458	0.26652	0.26829	0.26985	0.27286	0.27635
1193	0.19933	0.19991	0.20099	0.20196	0.20174	0.20037	0.20039	0.20083	0.20251	0.20551	0.20925	0.21106	0.21147	0.21243	0.21405	0.21479	0.21572	0.21614	0.21722	0.21799	0.22025	0.22333	0.22495	0.2266	0.2281	0.22786	0.22742	0.22696	0.22753	0.229	0.23116	0.23484	0.23835	0.24313	0.24685	0.24783	0.24834	0.24967	0.25191	0.25351	0.25617	0.25921	0.26301	0.2649	0.26684	0.26861	0.27017	0.27319	0.27667
1194	0.19948	0.20006	0.20114	0.20211	0.2019	0.20052	0.20055	0.20099	0.20267	0.20567	0.20941	0.21122	0.21163	0.2126	0.21422	0.21496	0.21589	0.21631	0.21739	0.21816	0.22043	0.22351	0.22513	0.22678	0.22828	0.22804	0.2276	0.22714	0.22772	0.22918	0.23135	0.23502	0.23854	0.24332	0.24704	0.24802	0.24853	0.24986	0.25211	0.2537	0.25637	0.2594	0.26321	0.2651	0.26704	0.26881	0.27037	0.27339	0.27687
1195	0.19964	0.20023	0.20131	0.20228	0.20206	0.20069	0.20072	0.20116	0.20284	0.20584	0.20959	0.2114	0.21181	0.21278	0.2144	0.21515	0.21608	0.2165	0.21758	0.21835	0.22062	0.2237	0.22532	0.22698	0.22848	0.22824	0.2278	0.22734	0.22792	0.22938	0.23155	0.23523	0.23874	0.24353	0.24725	0.24823	0.24874	0.25007	0.25232	0.25391	0.25658	0.25962	0.26343	0.26531	0.26726	0.26903	0.27058	0.2736	0.27709
1196	0.19981	0.2004	0.20148	0.20245	0.20224	0.20086	0.20089	0.20134	0.20302	0.20602	0.20977	0.21159	0.212	0.21297	0.21459	0.21534	0.21627	0.21669	0.21777	0.21855	0.22082	0.2239	0.22552	0.22719	0.22868	0.22844	0.228	0.22755	0.22812	0.22959	0.23176	0.23544	0.23895	0.24374	0.24746	0.24844	0.24896	0.25028	0.25253	0.25413	0.2568	0.25984	0.26364	0.26553	0.26748	0.26925	0.2708	0.27382	0.27731
1197	0.19999	0.20057	0.20166	0.20263	0.20241	0.20104	0.20107	0.20152	0.2032	0.20621	0.20996	0.21177	0.21219	0.21316	0.21479	0.21553	0.21647	0.21689	0.21797	0.21875	0.22102	0.2241	0.22573	0.22739	0.22889	0.22865	0.22821	0.22775	0.22833	0.22979	0.23196	0.23564	0.23916	0.24395	0.24767	0.24865	0.24917	0.2505	0.25274	0.25434	0.25701	0.26005	0.26386	0.26574	0.26769	0.26946	0.27101	0.27404	0.27752
1198	0.20021	0.2008	0.20188	0.20286	0.20264	0.20127	0.2013	0.20175	0.20343	0.20644	0.2102	0.21201	0.21243	0.2134	0.21503	0.21577	0.21671	0.21714	0.21822	0.219	0.22127	0.22436	0.22598	0.22764	0.22914	0.2289	0.22846	0.22801	0.22858	0.23005	0.23222	0.2359	0.23942	0.24421	0.24793	0.24892	0.24943	0.25076	0.25301	0.2546	0.25727	0.26031	0.26412	0.26601	0.26795	0.26973	0.27128	0.2743	0.27779
1199	0.20045	0.20104	0.20213	0.2031	0.20289	0.20152	0.20155	0.202	0.20368	0.20669	0.21045	0.21227	0.21269	0.21366	0.21529	0.21603	0.21697	0.2174	0.21848	0.21926	0.22154	0.22462	0.22625	0.22791	0.22942	0.22917	0.22874	0.22828	0.22886	0.23032	0.2325	0.23618	0.2397	0.24449	0.24821	0.24919	0.24971	0.25103	0.25328	0.25488	0.25755	0.26059	0.2644	0.26628	0.26823	0.27	0.27155	0.27458	0.27806
1200	0.20065	0.20124	0.20233	0.20331	0.20309	0.20172	0.20175	0.20221	0.20389	0.2069	0.21066	0.21248	0.2129	0.21388	0.2155	0.21625	0.21719	0.21762	0.2187	0.21948	0.22176	0.22485	0.22647	0.22814	0.22964	0.2294	0.22897	0.22851	0.22909	0.23055	0.23272	0.23641	0.23993	0.24472	0.24844	0.24943	0.24994	0.25127	0.25352	0.25511	0.25778	0.26082	0.26463	0.26651	0.26846	0.27024	0.27179	0.27481	0.2783
1201	0.20082	0.20141	0.2025	0.20347	0.20326	0.20189	0.20192	0.20238	0.20407	0.20708	0.21084	0.21266	0.21308	0.21406	0.21568	0.21643	0.21738	0.2178	0.21889	0.21967	0.22195	0.22504	0.22666	0.22833	0.22983	0.22959	0.22916	0.2287	0.22928	0.23074	0.23292	0.2366	0.24012	0.24491	0.24864	0.24962	0.25013	0.25146	0.25371	0.25531	0.25798	0.26102	0.26483	0.26671	0.26866	0.27043	0.27198	0.275	0.27849
1202	0.20096	0.20155	0.20264	0.20362	0.20341	0.20204	0.20207	0.20253	0.20422	0.20723	0.21099	0.21282	0.21324	0.21422	0.21585	0.2166	0.21754	0.21797	0.21905	0.21984	0.22212	0.22521	0.22683	0.2285	0.23001	0.22977	0.22933	0.22888	0.22945	0.23092	0.23309	0.23678	0.2403	0.24509	0.24882	0.2498	0.25031	0.25164	0.25389	0.25549	0.25816	0.26119	0.265	0.26689	0.26884	0.27061	0.27216	0.27518	0.27867
1203	0.20109	0.20169	0.20277	0.20375	0.20354	0.20217	0.20221	0.20267	0.20436	0.20737	0.21113	0.21296	0.21338	0.21436	0.21599	0.21674	0.21769	0.21812	0.2192	0.21999	0.22227	0.22536	0.22699	0.22866	0.23016	0.22992	0.22949	0.22903	0.22961	0.23108	0.23325	0.23693	0.24046	0.24525	0.24897	0.24996	0.25047	0.2518	0.25405	0.25564	0.25831	0.26135	0.26516	0.26705	0.26899	0.27077	0.27232	0.27534	0.27882
1204	0.20125	0.20184	0.20293	0.20391	0.2037	0.20233	0.20237	0.20283	0.20452	0.20754	0.2113	0.21312	0.21355	0.21453	0.21616	0.21691	0.21786	0.21829	0.21938	0.22016	0.22244	0.22554	0.22716	0.22883	0.23034	0.2301	0.22967	0.22921	0.22979	0.23125	0.23343	0.23711	0.24064	0.24543	0.24916	0.25014	0.25065	0.25198	0.25423	0.25582	0.25849	0.26153	0.26534	0.26723	0.26917	0.27095	0.2725	0.27552	0.279
1205	0.20143	0.20203	0.20312	0.2041	0.20389	0.20252	0.20255	0.20301	0.20471	0.20772	0.21149	0.21331	0.21374	0.21472	0.21635	0.21711	0.21805	0.21848	0.21957	0.22036	0.22264	0.22573	0.22736	0.22903	0.23054	0.2303	0.22987	0.22941	0.22999	0.23145	0.23363	0.23731	0.24084	0.24563	0.24936	0.25034	0.25086	0.25218	0.25443	0.25603	0.2587	0.26174	0.26554	0.26743	0.26937	0.27115	0.2727	0.27572	0.27921
1206	0.20158	0.20218	0.20327	0.20425	0.20404	0.20267	0.20271	0.20317	0.20486	0.20788	0.21164	0.21347	0.2139	0.21488	0.21651	0.21727	0.21821	0.21864	0.21974	0.22052	0.2228	0.2259	0.22753	0.2292	0.23071	0.23047	0.23003	0.22957	0.23015	0.23162	0.23379	0.23748	0.241	0.2458	0.24952	0.25051	0.25102	0.25234	0.25459	0.25619	0.25886	0.2619	0.26571	0.26759	0.26954	0.27131	0.27286	0.27588	0.27936
1207	0.20171	0.20231	0.20339	0.20437	0.20417	0.2028	0.20284	0.2033	0.20499	0.20801	0.21177	0.2136	0.21403	0.21501	0.21665	0.2174	0.21835	0.21878	0.21987	0.22066	0.22294	0.22603	0.22766	0.22933	0.23084	0.2306	0.23017	0.22971	0.23029	0.23176	0.23393	0.23762	0.24114	0.24593	0.24966	0.25064	0.25116	0.25248	0.25473	0.25632	0.25899	0.26203	0.26584	0.26772	0.26967	0.27144	0.27299	0.27601	0.27949
1208	0.20184	0.20244	0.20352	0.2045	0.2043	0.20293	0.20297	0.20343	0.20513	0.20814	0.21191	0.21374	0.21417	0.21515	0.21678	0.21754	0.21849	0.21892	0.22001	0.2208	0.22308	0.22617	0.2278	0.22947	0.23098	0.23074	0.23031	0.22985	0.23043	0.23189	0.23407	0.23775	0.24128	0.24607	0.24979	0.25078	0.25129	0.25261	0.25486	0.25646	0.25912	0.26216	0.26597	0.26785	0.2698	0.27157	0.27312	0.27613	0.27962
1209	0.20197	0.20257	0.20366	0.20464	0.20443	0.20306	0.2031	0.20357	0.20526	0.20828	0.21204	0.21388	0.2143	0.21529	0.21692	0.21768	0.21863	0.21906	0.22015	0.22094	0.22322	0.22631	0.22794	0.22961	0.23112	0.23089	0.23045	0.22999	0.23057	0.23204	0.23421	0.23789	0.24142	0.24621	0.24993	0.25091	0.25143	0.25275	0.255	0.25659	0.25926	0.2623	0.2661	0.26799	0.26993	0.2717	0.27325	0.27626	0.27975
1210	0.20215	0.20276	0.20384	0.20482	0.20462	0.20325	0.20329	0.20376	0.20546	0.20847	0.21224	0.21407	0.2145	0.21548	0.21712	0.21788	0.21883	0.21926	0.22035	0.22114	0.22342	0.22652	0.22815	0.22982	0.23133	0.23109	0.23066	0.2302	0.23078	0.23224	0.23442	0.2381	0.24162	0.24641	0.25014	0.25112	0.25163	0.25296	0.2552	0.2568	0.25946	0.2625	0.26631	0.26819	0.27013	0.27191	0.27345	0.27646	0.27995
1211	0.20236	0.20296	0.20405	0.20503	0.20483	0.20346	0.2035	0.20397	0.20567	0.20869	0.21246	0.21429	0.21472	0.2157	0.21734	0.2181	0.21905	0.21948	0.22058	0.22137	0.22365	0.22675	0.22838	0.23005	0.23156	0.23132	0.23089	0.23043	0.23101	0.23247	0.23465	0.23833	0.24186	0.24665	0.25037	0.25135	0.25187	0.25319	0.25544	0.25703	0.2597	0.26274	0.26654	0.26842	0.27037	0.27214	0.27368	0.2767	0.28018
1212	0.20251	0.20312	0.20421	0.20519	0.20498	0.20362	0.20366	0.20413	0.20582	0.20884	0.21261	0.21445	0.21488	0.21586	0.2175	0.21826	0.21921	0.21964	0.22074	0.22153	0.22381	0.22691	0.22854	0.23021	0.23172	0.23149	0.23105	0.23059	0.23117	0.23264	0.23481	0.2385	0.24202	0.24681	0.25054	0.25152	0.25203	0.25336	0.2556	0.2572	0.25986	0.2629	0.2667	0.26859	0.27053	0.2723	0.27385	0.27686	0.28034
1213	0.20255	0.20316	0.20425	0.20523	0.20502	0.20366	0.2037	0.20417	0.20586	0.20888	0.21265	0.21448	0.21492	0.2159	0.21754	0.21829	0.21925	0.21968	0.22078	0.22157	0.22385	0.22695	0.22858	0.23025	0.23176	0.23152	0.23109	0.23063	0.23121	0.23267	0.23485	0.23853	0.24206	0.24685	0.25057	0.25155	0.25206	0.25339	0.25563	0.25723	0.25989	0.26293	0.26673	0.26861	0.27055	0.27233	0.27387	0.27688	0.28037
1214	0.20256	0.20316	0.20425	0.20523	0.20503	0.20366	0.2037	0.20417	0.20587	0.20889	0.21265	0.21449	0.21492	0.2159	0.21754	0.2183	0.21925	0.21968	0.22078	0.22157	0.22385	0.22695	0.22858	0.23025	0.23176	0.23152	0.23109	0.23063	0.23121	0.23267	0.23484	0.23853	0.24205	0.24684	0.25056	0.25155	0.25206	0.25338	0.25562	0.25722	0.25988	0.26292	0.26672	0.2686	0.27055	0.27232	0.27386	0.27687	0.28036
1215	0.2026	0.2032	0.20429	0.20527	0.20507	0.2037	0.20374	0.20421	0.20591	0.20893	0.21269	0.21453	0.21496	0.21595	0.21758	0.21834	0.21929	0.21972	0.22082	0.22161	0.22389	0.22699	0.22862	0.23029	0.2318	0.23156	0.23113	0.23067	0.23124	0.23271	0.23488	0.23856	0.24209	0.24688	0.2506	0.25158	0.25209	0.25341	0.25566	0.25725	0.25991	0.26295	0.26675	0.26864	0.27058	0.27235	0.27389	0.2769	0.28039
1216	0.20269	0.2033	0.20438	0.20536	0.20516	0.2038	0.20384	0.2043	0.206	0.20902	0.21279	0.21462	0.21505	0.21604	0.21767	0.21843	0.21938	0.21981	0.22091	0.2217	0.22398	0.22708	0.22871	0.23038	0.23189	0.23165	0.23121	0.23075	0.23133	0.2328	0.23497	0.23865	0.24217	0.24696	0.25068	0.25166	0.25218	0.2535	0.25574	0.25733	0.25999	0.26303	0.26683	0.26871	0.27065	0.27242	0.27397	0.27698	0.28046
1217	0.20281	0.20341	0.20449	0.20548	0.20527	0.20391	0.20395	0.20442	0.20611	0.20913	0.2129	0.21473	0.21516	0.21615	0.21778	0.21854	0.21949	0.21992	0.22102	0.22181	0.22409	0.22718	0.22882	0.23048	0.232	0.23176	0.23132	0.23086	0.23144	0.2329	0.23507	0.23875	0.24228	0.24706	0.25078	0.25176	0.25228	0.2536	0.25584	0.25743	0.26009	0.26313	0.26693	0.26881	0.27075	0.27252	0.27406	0.27707	0.28055
1218	0.20291	0.20351	0.2046	0.20558	0.20538	0.20401	0.20405	0.20452	0.20621	0.20923	0.213	0.21483	0.21527	0.21625	0.21789	0.21864	0.21959	0.22003	0.22112	0.22191	0.22419	0.22729	0.22892	0.23059	0.2321	0.23186	0.23142	0.23096	0.23154	0.233	0.23517	0.23885	0.24238	0.24716	0.25088	0.25186	0.25238	0.25369	0.25594	0.25753	0.26019	0.26322	0.26702	0.2689	0.27084	0.27261	0.27415	0.27716	0.28064
1219	0.20292	0.20352	0.2046	0.20559	0.20539	0.20402	0.20405	0.20453	0.20622	0.20924	0.213	0.21483	0.21527	0.21626	0.21789	0.21864	0.21959	0.22003	0.22112	0.22191	0.22419	0.22729	0.22892	0.23058	0.2321	0.23186	0.23142	0.23096	0.23154	0.233	0.23517	0.23885	0.24237	0.24716	0.25087	0.25186	0.25237	0.25369	0.25593	0.25752	0.26018	0.26321	0.26702	0.2689	0.27084	0.27261	0.27415	0.27716	0.28064
1220	0.20282	0.20342	0.20451	0.20549	0.20528	0.20391	0.20395	0.20442	0.20611	0.20913	0.21289	0.21472	0.21515	0.21614	0.21777	0.21852	0.21947	0.2199	0.221	0.22179	0.22407	0.22716	0.22879	0.23046	0.23197	0.23172	0.23129	0.23082	0.2314	0.23286	0.23503	0.23871	0.24223	0.24702	0.25073	0.25171	0.25223	0.25354	0.25579	0.25738	0.26004	0.26307	0.26687	0.26875	0.27069	0.27246	0.274	0.27701	0.28049
1221	0.20274	0.20334	0.20442	0.2054	0.20519	0.20382	0.20386	0.20433	0.20602	0.20903	0.21279	0.21462	0.21505	0.21604	0.21767	0.21842	0.21936	0.21979	0.22089	0.22167	0.22395	0.22704	0.22867	0.23033	0.23184	0.2316	0.23116	0.2307	0.23128	0.23273	0.2349	0.23858	0.2421	0.24688	0.2506	0.25158	0.25209	0.25341	0.25565	0.25724	0.25989	0.26293	0.26673	0.26861	0.27054	0.27231	0.27385	0.27686	0.28034
1222	0.20275	0.20335	0.20443	0.20541	0.20521	0.20383	0.20387	0.20434	0.20603	0.20904	0.2128	0.21463	0.21506	0.21604	0.21767	0.21842	0.21937	0.2198	0.22089	0.22168	0.22395	0.22704	0.22867	0.23033	0.23184	0.23159	0.23115	0.23069	0.23127	0.23273	0.23489	0.23857	0.24209	0.24687	0.25058	0.25156	0.25207	0.25339	0.25563	0.25722	0.25987	0.2629	0.2667	0.26858	0.27052	0.27229	0.27383	0.27683	0.28031
1223	0.2028	0.2034	0.20448	0.20546	0.20526	0.20388	0.20392	0.20439	0.20608	0.20909	0.21285	0.21467	0.2151	0.21609	0.21772	0.21846	0.21941	0.21984	0.22093	0.22172	0.22399	0.22708	0.22871	0.23037	0.23188	0.23163	0.23119	0.23073	0.23131	0.23276	0.23493	0.2386	0.24212	0.2469	0.25061	0.25159	0.2521	0.25342	0.25565	0.25725	0.2599	0.26293	0.26672	0.26861	0.27054	0.27231	0.27384	0.27685	0.28033
1224	0.20282	0.20342	0.2045	0.20548	0.20528	0.2039	0.20394	0.20441	0.2061	0.2091	0.21286	0.21469	0.21512	0.2161	0.21773	0.21848	0.21942	0.21985	0.22094	0.22173	0.224	0.22709	0.22872	0.23038	0.23188	0.23164	0.2312	0.23074	0.23131	0.23277	0.23493	0.2386	0.24212	0.2469	0.2506	0.25158	0.25209	0.25341	0.25564	0.25723	0.25989	0.26291	0.26671	0.26859	0.27052	0.27229	0.27383	0.27683	0.2803
1225	0.2028	0.2034	0.20448	0.20545	0.20525	0.20388	0.20391	0.20438	0.20607	0.20907	0.21283	0.21465	0.21508	0.21607	0.2177	0.21844	0.21938	0.21981	0.2209	0.22169	0.22396	0.22704	0.22867	0.23033	0.23184	0.23159	0.23115	0.23069	0.23126	0.23271	0.23488	0.23855	0.24206	0.24684	0.25055	0.25153	0.25204	0.25335	0.25559	0.25717	0.25983	0.26285	0.26664	0.26853	0.27046	0.27222	0.27376	0.27676	0.28024
1226	0.20276	0.20335	0.20443	0.20541	0.2052	0.20383	0.20386	0.20433	0.20602	0.20902	0.21278	0.2146	0.21503	0.21601	0.21764	0.21838	0.21932	0.21975	0.22084	0.22162	0.22389	0.22698	0.2286	0.23026	0.23176	0.23152	0.23107	0.23061	0.23119	0.23264	0.2348	0.23847	0.24198	0.24676	0.25046	0.25144	0.25195	0.25327	0.2555	0.25709	0.25974	0.26277	0.26656	0.26844	0.27038	0.27214	0.27368	0.27668	0.28015
1227	0.20274	0.20333	0.20441	0.20539	0.20518	0.20381	0.20384	0.20431	0.20599	0.20899	0.21275	0.21457	0.215	0.21598	0.2176	0.21835	0.21929	0.21971	0.2208	0.22159	0.22385	0.22694	0.22856	0.23022	0.23172	0.23147	0.23103	0.23057	0.23114	0.23259	0.23475	0.23842	0.24193	0.24671	0.25041	0.25139	0.2519	0.25322	0.25545	0.25704	0.25969	0.26271	0.26651	0.26839	0.27032	0.27209	0.27362	0.27662	0.2801
1228	0.20275	0.20335	0.20442	0.2054	0.20519	0.20381	0.20385	0.20431	0.206	0.209	0.21275	0.21457	0.215	0.21598	0.2176	0.21834	0.21928	0.21971	0.2208	0.22158	0.22385	0.22693	0.22855	0.23021	0.23171	0.23146	0.23102	0.23056	0.23113	0.23258	0.23474	0.23841	0.24192	0.24669	0.25039	0.25137	0.25188	0.2532	0.25543	0.25702	0.25966	0.26269	0.26648	0.26836	0.27029	0.27206	0.27359	0.2766	0.28007
1229	0.20278	0.20337	0.20444	0.20542	0.20522	0.20384	0.20387	0.20433	0.20602	0.20902	0.21277	0.21459	0.21502	0.216	0.21762	0.21836	0.2193	0.21972	0.22081	0.22159	0.22386	0.22694	0.22856	0.23022	0.23172	0.23147	0.23103	0.23056	0.23114	0.23259	0.23474	0.23841	0.24192	0.2467	0.2504	0.25138	0.25189	0.2532	0.25543	0.25702	0.25966	0.26269	0.26648	0.26836	0.27029	0.27205	0.27359	0.27659	0.28006
1230	0.20281	0.2034	0.20447	0.20545	0.20524	0.20386	0.20389	0.20436	0.20604	0.20904	0.21279	0.21461	0.21504	0.21602	0.21764	0.21838	0.21932	0.21975	0.22084	0.22162	0.22388	0.22696	0.22859	0.23024	0.23174	0.23149	0.23105	0.23058	0.23115	0.2326	0.23476	0.23843	0.24194	0.24671	0.25041	0.25139	0.2519	0.25321	0.25544	0.25703	0.25968	0.2627	0.26649	0.26837	0.2703	0.27206	0.2736	0.2766	0.28007
1231	0.20283	0.20342	0.20449	0.20547	0.20527	0.20388	0.20391	0.20438	0.20606	0.20906	0.21281	0.21463	0.21506	0.21604	0.21766	0.2184	0.21934	0.21976	0.22085	0.22163	0.22389	0.22698	0.2286	0.23025	0.23176	0.2315	0.23106	0.2306	0.23116	0.23261	0.23477	0.23844	0.24195	0.24672	0.25042	0.2514	0.2519	0.25322	0.25545	0.25703	0.25968	0.2627	0.26649	0.26837	0.2703	0.27206	0.2736	0.2766	0.28007
1232	0.2028	0.20339	0.20446	0.20543	0.20523	0.20385	0.20388	0.20434	0.20603	0.20902	0.21277	0.21459	0.21502	0.216	0.21762	0.21835	0.21929	0.21971	0.2208	0.22158	0.22384	0.22692	0.22854	0.2302	0.2317	0.23144	0.231	0.23053	0.2311	0.23255	0.2347	0.23837	0.24188	0.24665	0.25034	0.25132	0.25183	0.25314	0.25537	0.25696	0.2596	0.26262	0.26641	0.26829	0.27022	0.27198	0.27352	0.27651	0.27998
1233	0.20273	0.20331	0.20438	0.20536	0.20515	0.20377	0.2038	0.20426	0.20594	0.20894	0.21268	0.2145	0.21492	0.2159	0.21752	0.21825	0.21919	0.21961	0.2207	0.22148	0.22373	0.22681	0.22843	0.23008	0.23158	0.23133	0.23088	0.23042	0.23099	0.23243	0.23458	0.23825	0.24175	0.24652	0.25021	0.25119	0.2517	0.25301	0.25524	0.25682	0.25947	0.26248	0.26627	0.26815	0.27008	0.27184	0.27337	0.27637	0.27984
1234	0.20267	0.20326	0.20433	0.2053	0.2051	0.20371	0.20374	0.2042	0.20588	0.20887	0.21262	0.21443	0.21485	0.21583	0.21745	0.21818	0.21911	0.21953	0.22062	0.2214	0.22365	0.22673	0.22835	0.23	0.23149	0.23124	0.23079	0.23033	0.23089	0.23234	0.23449	0.23815	0.24166	0.24642	0.25011	0.25109	0.2516	0.25291	0.25513	0.25672	0.25936	0.26237	0.26616	0.26804	0.26997	0.27173	0.27326	0.27626	0.27972
1235	0.20265	0.20324	0.2043	0.20527	0.20507	0.20368	0.20371	0.20417	0.20585	0.20884	0.21258	0.21439	0.21482	0.2158	0.21741	0.21814	0.21907	0.21949	0.22058	0.22135	0.22361	0.22668	0.2283	0.22995	0.23144	0.23119	0.23074	0.23028	0.23084	0.23228	0.23443	0.2381	0.2416	0.24636	0.25005	0.25103	0.25153	0.25284	0.25507	0.25665	0.25929	0.2623	0.26609	0.26797	0.2699	0.27165	0.27319	0.27618	0.27964
1236	0.20262	0.20321	0.20428	0.20525	0.20504	0.20365	0.20368	0.20414	0.20582	0.20881	0.21255	0.21436	0.21478	0.21576	0.21737	0.2181	0.21903	0.21945	0.22054	0.22131	0.22356	0.22664	0.22825	0.2299	0.2314	0.23114	0.23069	0.23023	0.23079	0.23223	0.23438	0.23804	0.24154	0.2463	0.24999	0.25097	0.25147	0.25278	0.25501	0.25659	0.25923	0.26224	0.26602	0.26791	0.26983	0.27159	0.27312	0.27611	0.27957
1237	0.2026	0.20319	0.20425	0.20522	0.20502	0.20363	0.20366	0.20412	0.20579	0.20878	0.21252	0.21433	0.21475	0.21573	0.21734	0.21807	0.219	0.21942	0.22051	0.22128	0.22353	0.2266	0.22822	0.22987	0.23136	0.2311	0.23065	0.23019	0.23076	0.2322	0.23434	0.23801	0.2415	0.24626	0.24995	0.25093	0.25143	0.25274	0.25496	0.25654	0.25918	0.2622	0.26598	0.26786	0.26979	0.27154	0.27307	0.27606	0.27953
1238	0.2026	0.20319	0.20425	0.20522	0.20502	0.20363	0.20365	0.20411	0.20579	0.20878	0.21251	0.21432	0.21475	0.21572	0.21734	0.21806	0.21899	0.21941	0.2205	0.22127	0.22352	0.22659	0.22821	0.22985	0.23135	0.23109	0.23064	0.23018	0.23074	0.23218	0.23433	0.23799	0.24149	0.24625	0.24993	0.25091	0.25142	0.25272	0.25495	0.25653	0.25916	0.26217	0.26596	0.26784	0.26976	0.27152	0.27305	0.27604	0.2795
1239	0.20259	0.20318	0.20424	0.20521	0.205	0.20361	0.20364	0.2041	0.20577	0.20876	0.21249	0.2143	0.21472	0.2157	0.21731	0.21804	0.21897	0.21939	0.22047	0.22124	0.22349	0.22656	0.22818	0.22982	0.23131	0.23106	0.2306	0.23014	0.2307	0.23214	0.23429	0.23795	0.24144	0.2462	0.24989	0.25086	0.25137	0.25267	0.2549	0.25648	0.25911	0.26212	0.26591	0.26779	0.26971	0.27146	0.273	0.27599	0.27945
1240	0.20257	0.20315	0.20421	0.20518	0.20497	0.20358	0.20361	0.20407	0.20574	0.20872	0.21246	0.21427	0.21469	0.21566	0.21727	0.21799	0.21892	0.21934	0.22042	0.22119	0.22344	0.22651	0.22813	0.22977	0.23126	0.231	0.23055	0.23009	0.23065	0.23209	0.23423	0.23789	0.24138	0.24614	0.24982	0.2508	0.2513	0.25261	0.25483	0.25641	0.25904	0.26205	0.26583	0.26772	0.26964	0.27139	0.27292	0.27591	0.27937
1241	0.20252	0.20311	0.20417	0.20513	0.20493	0.20354	0.20356	0.20402	0.20569	0.20867	0.21241	0.21421	0.21463	0.21561	0.21721	0.21794	0.21887	0.21928	0.22037	0.22113	0.22338	0.22645	0.22806	0.2297	0.2312	0.23094	0.23048	0.23002	0.23058	0.23202	0.23416	0.23782	0.24131	0.24607	0.24975	0.25072	0.25123	0.25253	0.25475	0.25633	0.25897	0.26197	0.26575	0.26764	0.26956	0.27131	0.27284	0.27583	0.27929
1242	0.20247	0.20305	0.20411	0.20507	0.20487	0.20348	0.2035	0.20396	0.20563	0.20861	0.21234	0.21414	0.21456	0.21554	0.21714	0.21786	0.21879	0.21921	0.22029	0.22106	0.22331	0.22637	0.22798	0.22963	0.23112	0.23086	0.2304	0.22994	0.2305	0.23194	0.23408	0.23773	0.24123	0.24598	0.24966	0.25063	0.25114	0.25244	0.25466	0.25624	0.25887	0.26188	0.26566	0.26754	0.26946	0.27121	0.27274	0.27573	0.27919
1243	0.20241	0.20299	0.20405	0.20501	0.20481	0.20341	0.20344	0.2039	0.20556	0.20854	0.21227	0.21408	0.2145	0.21547	0.21707	0.21779	0.21872	0.21914	0.22022	0.22099	0.22323	0.22629	0.22791	0.22955	0.23104	0.23078	0.23032	0.22986	0.23042	0.23186	0.234	0.23765	0.24114	0.24589	0.24957	0.25054	0.25105	0.25235	0.25457	0.25615	0.25878	0.26178	0.26556	0.26744	0.26936	0.27111	0.27264	0.27563	0.27909
1244	0.20234	0.20293	0.20398	0.20495	0.20474	0.20335	0.20337	0.20383	0.2055	0.20848	0.2122	0.21401	0.21443	0.2154	0.217	0.21772	0.21865	0.21907	0.22015	0.22091	0.22316	0.22622	0.22783	0.22947	0.23096	0.2307	0.23024	0.22978	0.23034	0.23178	0.23391	0.23757	0.24106	0.24581	0.24948	0.25046	0.25096	0.25226	0.25448	0.25606	0.25869	0.26169	0.26547	0.26735	0.26927	0.27102	0.27255	0.27553	0.27899
1245	0.20226	0.20284	0.2039	0.20486	0.20466	0.20326	0.20329	0.20374	0.20541	0.20839	0.21211	0.21391	0.21433	0.2153	0.21691	0.21762	0.21855	0.21897	0.22005	0.22081	0.22305	0.22611	0.22773	0.22936	0.23085	0.23059	0.23014	0.22967	0.23023	0.23167	0.23381	0.23746	0.24095	0.24569	0.24937	0.25034	0.25085	0.25215	0.25437	0.25594	0.25857	0.26158	0.26535	0.26723	0.26915	0.2709	0.27243	0.27541	0.27887
1246	0.20227	0.20285	0.20391	0.20487	0.20467	0.20327	0.2033	0.20375	0.20542	0.20839	0.21212	0.21392	0.21434	0.21531	0.21691	0.21763	0.21856	0.21897	0.22005	0.22081	0.22306	0.22612	0.22773	0.22936	0.23085	0.23059	0.23014	0.22967	0.23023	0.23167	0.2338	0.23746	0.24094	0.24569	0.24936	0.25033	0.25084	0.25214	0.25436	0.25593	0.25856	0.26156	0.26534	0.26722	0.26914	0.27089	0.27241	0.2754	0.27885
1247	0.20235	0.20293	0.20399	0.20495	0.20475	0.20336	0.20338	0.20384	0.2055	0.20848	0.2122	0.214	0.21442	0.21539	0.217	0.21771	0.21864	0.21905	0.22013	0.2209	0.22314	0.2262	0.22781	0.22945	0.23093	0.23067	0.23022	0.22976	0.23032	0.23175	0.23389	0.23754	0.24102	0.24577	0.24944	0.25041	0.25092	0.25222	0.25444	0.25601	0.25864	0.26164	0.26541	0.26729	0.26921	0.27096	0.27249	0.27547	0.27892
1248	0.20235	0.20293	0.20398	0.20494	0.20474	0.20335	0.20337	0.20383	0.20549	0.20847	0.21219	0.21399	0.21441	0.21538	0.21698	0.2177	0.21862	0.21904	0.22012	0.22088	0.22312	0.22618	0.22779	0.22943	0.23091	0.23065	0.2302	0.22973	0.23029	0.23173	0.23386	0.23751	0.24099	0.24574	0.24941	0.25038	0.25089	0.25219	0.2544	0.25598	0.2586	0.26161	0.26538	0.26726	0.26917	0.27092	0.27245	0.27543	0.27888
1249	0.20223	0.20281	0.20387	0.20482	0.20462	0.20323	0.20325	0.2037	0.20537	0.20834	0.21206	0.21386	0.21428	0.21525	0.21685	0.21756	0.21849	0.2189	0.21998	0.22074	0.22298	0.22604	0.22764	0.22928	0.23076	0.23051	0.23005	0.22958	0.23014	0.23158	0.23371	0.23736	0.24084	0.24558	0.24925	0.25022	0.25072	0.25202	0.25424	0.25581	0.25844	0.26144	0.26521	0.26709	0.269	0.27075	0.27228	0.27526	0.2787
1250	0.20213	0.20271	0.20376	0.20472	0.20452	0.20312	0.20314	0.2036	0.20526	0.20823	0.21195	0.21375	0.21416	0.21513	0.21673	0.21745	0.21837	0.21878	0.21986	0.22062	0.22286	0.22591	0.22752	0.22916	0.23064	0.23038	0.22992	0.22946	0.23002	0.23145	0.23358	0.23723	0.24071	0.24545	0.24912	0.25009	0.25059	0.25189	0.2541	0.25567	0.2583	0.2613	0.26507	0.26694	0.26886	0.27061	0.27213	0.27511	0.27856
1251	0.20208	0.20266	0.20371	0.20467	0.20446	0.20307	0.20309	0.20355	0.20521	0.20818	0.2119	0.21369	0.21411	0.21508	0.21667	0.21739	0.21831	0.21873	0.2198	0.22057	0.2228	0.22586	0.22746	0.2291	0.23058	0.23032	0.22987	0.2294	0.22996	0.23139	0.23352	0.23717	0.24065	0.24539	0.24906	0.25003	0.25053	0.25183	0.25404	0.25561	0.25824	0.26124	0.26501	0.26688	0.2688	0.27054	0.27207	0.27505	0.27849
1252	0.20197	0.20255	0.2036	0.20456	0.20436	0.20296	0.20299	0.20344	0.2051	0.20807	0.21179	0.21358	0.214	0.21496	0.21656	0.21728	0.2182	0.21861	0.21969	0.22045	0.22268	0.22574	0.22735	0.22898	0.23046	0.2302	0.22975	0.22928	0.22984	0.23127	0.2334	0.23705	0.24053	0.24526	0.24893	0.2499	0.2504	0.2517	0.25391	0.25549	0.25811	0.26111	0.26488	0.26675	0.26867	0.27041	0.27194	0.27491	0.27836
1253	0.20193	0.20251	0.20356	0.20452	0.20431	0.20292	0.20294	0.2034	0.20506	0.20802	0.21174	0.21353	0.21395	0.21492	0.21651	0.21723	0.21815	0.21856	0.21964	0.2204	0.22264	0.22569	0.22729	0.22893	0.23041	0.23015	0.22969	0.22923	0.22979	0.23122	0.23335	0.23699	0.24047	0.24521	0.24887	0.24984	0.25034	0.25164	0.25385	0.25542	0.25805	0.26105	0.26481	0.26669	0.2686	0.27035	0.27187	0.27485	0.27829
1254	0.20201	0.20259	0.20364	0.20459	0.20439	0.203	0.20302	0.20347	0.20513	0.2081	0.21182	0.21361	0.21403	0.21499	0.21659	0.21731	0.21823	0.21864	0.21972	0.22048	0.22272	0.22577	0.22738	0.22901	0.23049	0.23023	0.22978	0.22931	0.22987	0.2313	0.23343	0.23708	0.24055	0.24529	0.24895	0.24992	0.25042	0.25172	0.25393	0.2555	0.25813	0.26112	0.26489	0.26676	0.26868	0.27042	0.27195	0.27492	0.27837
1255	0.20201	0.20259	0.20364	0.20459	0.20439	0.203	0.20302	0.20347	0.20514	0.2081	0.21182	0.21361	0.21403	0.215	0.21659	0.21731	0.21823	0.21865	0.21972	0.22049	0.22272	0.22577	0.22738	0.22901	0.23049	0.23024	0.22978	0.22932	0.22988	0.23131	0.23344	0.23708	0.24056	0.24529	0.24896	0.24992	0.25043	0.25172	0.25394	0.25551	0.25813	0.26112	0.26489	0.26676	0.26867	0.27042	0.27195	0.27492	0.27836
1256	0.20181	0.20239	0.20344	0.20439	0.20418	0.20279	0.20282	0.20327	0.20493	0.20789	0.21161	0.2134	0.21382	0.21478	0.21638	0.21709	0.21802	0.21843	0.21951	0.22027	0.2225	0.22555	0.22716	0.22879	0.23027	0.23001	0.22956	0.2291	0.22965	0.23109	0.23322	0.23686	0.24033	0.24507	0.24873	0.24969	0.25019	0.25149	0.2537	0.25527	0.2579	0.26089	0.26465	0.26653	0.26844	0.27018	0.27171	0.27468	0.27813
1257	0.20157	0.20215	0.2032	0.20415	0.20395	0.20256	0.20258	0.20303	0.20469	0.20765	0.21137	0.21316	0.21357	0.21454	0.21613	0.21685	0.21777	0.21818	0.21926	0.22002	0.22225	0.2253	0.22691	0.22853	0.23001	0.22976	0.22931	0.22884	0.2294	0.23083	0.23296	0.2366	0.24008	0.24481	0.24847	0.24944	0.24994	0.25123	0.25345	0.25502	0.25764	0.26063	0.2644	0.26627	0.26818	0.26992	0.27145	0.27442	0.27786
1258	0.20145	0.20203	0.20308	0.20403	0.20383	0.20244	0.20246	0.20291	0.20457	0.20753	0.21124	0.21304	0.21345	0.21441	0.21601	0.21672	0.21765	0.21806	0.21914	0.2199	0.22213	0.22518	0.22678	0.22841	0.22989	0.22964	0.22919	0.22872	0.22928	0.23071	0.23285	0.23648	0.23996	0.24469	0.24835	0.24932	0.24982	0.25111	0.25333	0.2549	0.25752	0.26051	0.26427	0.26615	0.26806	0.2698	0.27133	0.2743	0.27774
1259	0.20137	0.20195	0.203	0.20394	0.20374	0.20235	0.20238	0.20282	0.20448	0.20745	0.21116	0.21295	0.21336	0.21432	0.21592	0.21663	0.21756	0.21797	0.21905	0.21981	0.22204	0.22509	0.22669	0.22832	0.2298	0.22955	0.22909	0.22863	0.22919	0.23062	0.23275	0.23639	0.23986	0.24459	0.24825	0.24922	0.24972	0.25102	0.25323	0.2548	0.25742	0.26042	0.26418	0.26605	0.26796	0.2697	0.27123	0.2742	0.27764
1260	0.20127	0.20185	0.20289	0.20384	0.20364	0.20225	0.20227	0.20272	0.20438	0.20734	0.21105	0.21284	0.21325	0.21422	0.21581	0.21652	0.21745	0.21786	0.21894	0.2197	0.22193	0.22497	0.22658	0.22821	0.22968	0.22943	0.22898	0.22852	0.22908	0.23051	0.23264	0.23628	0.23975	0.24447	0.24813	0.2491	0.2496	0.2509	0.25311	0.25468	0.2573	0.26029	0.26405	0.26593	0.26784	0.26958	0.27111	0.27407	0.27752
1261	0.20114	0.20172	0.20277	0.20371	0.20351	0.20212	0.20214	0.20259	0.20425	0.20721	0.21092	0.21271	0.21312	0.21408	0.21568	0.21639	0.21731	0.21773	0.2188	0.21956	0.22179	0.22484	0.22644	0.22807	0.22955	0.2293	0.22884	0.22838	0.22894	0.23037	0.2325	0.23614	0.23961	0.24434	0.24799	0.24896	0.24946	0.25076	0.25297	0.25454	0.25716	0.26015	0.26391	0.26578	0.26769	0.26944	0.27096	0.27393	0.27737
1262	0.20094	0.20152	0.20256	0.20351	0.2033	0.20191	0.20194	0.20238	0.20404	0.207	0.2107	0.2125	0.21291	0.21387	0.21546	0.21617	0.2171	0.21751	0.21858	0.21934	0.22157	0.22462	0.22622	0.22784	0.22932	0.22907	0.22862	0.22816	0.22871	0.23015	0.23228	0.23591	0.23938	0.24411	0.24777	0.24873	0.24923	0.25053	0.25274	0.25431	0.25693	0.25992	0.26368	0.26555	0.26746	0.2692	0.27073	0.2737	0.27714
1263	0.20068	0.20125	0.2023	0.20324	0.20304	0.20165	0.20167	0.20212	0.20377	0.20673	0.21043	0.21222	0.21263	0.21359	0.21518	0.2159	0.21682	0.21723	0.2183	0.21906	0.22129	0.22433	0.22593	0.22756	0.22903	0.22878	0.22833	0.22787	0.22843	0.22986	0.23199	0.23562	0.23909	0.24381	0.24747	0.24844	0.24894	0.25023	0.25244	0.25401	0.25663	0.25963	0.26338	0.26525	0.26716	0.26891	0.27043	0.2734	0.27684
1264	0.20043	0.20101	0.20205	0.20299	0.20279	0.2014	0.20142	0.20186	0.20352	0.20647	0.21017	0.21196	0.21237	0.21333	0.21492	0.21563	0.21655	0.21696	0.21803	0.21878	0.22101	0.22406	0.22566	0.22728	0.22875	0.22851	0.22805	0.22759	0.22815	0.22958	0.23171	0.23534	0.23881	0.24353	0.24719	0.24815	0.24865	0.24995	0.25216	0.25373	0.25635	0.25934	0.2631	0.26497	0.26688	0.26862	0.27015	0.27311	0.27655
1265	0.20025	0.20083	0.20187	0.20281	0.20261	0.20122	0.20124	0.20168	0.20334	0.20629	0.20999	0.21177	0.21218	0.21314	0.21473	0.21544	0.21636	0.21677	0.21784	0.21859	0.22082	0.22386	0.22546	0.22708	0.22855	0.2283	0.22785	0.22739	0.22795	0.22938	0.23151	0.23514	0.2386	0.24333	0.24698	0.24795	0.24844	0.24974	0.25195	0.25352	0.25614	0.25914	0.26289	0.26476	0.26667	0.26841	0.26994	0.27291	0.27634
1266	0.20013	0.20071	0.20175	0.20269	0.20248	0.2011	0.20112	0.20155	0.20321	0.20616	0.20986	0.21164	0.21205	0.213	0.21459	0.2153	0.21622	0.21663	0.2177	0.21845	0.22068	0.22372	0.22532	0.22694	0.22841	0.22816	0.22771	0.22725	0.2278	0.22924	0.23137	0.23499	0.23846	0.24318	0.24683	0.2478	0.2483	0.24959	0.25181	0.25337	0.256	0.25899	0.26274	0.26461	0.26652	0.26826	0.26979	0.27276	0.2762
1267	0.20005	0.20063	0.20167	0.20261	0.2024	0.20101	0.20103	0.20147	0.20312	0.20608	0.20977	0.21156	0.21196	0.21292	0.2145	0.21521	0.21613	0.21654	0.21761	0.21836	0.22059	0.22363	0.22522	0.22685	0.22832	0.22807	0.22762	0.22715	0.22771	0.22915	0.23127	0.2349	0.23837	0.24309	0.24674	0.2477	0.2482	0.2495	0.25171	0.25328	0.2559	0.25889	0.26265	0.26452	0.26643	0.26817	0.2697	0.27266	0.2761
1268	0.19998	0.20056	0.2016	0.20254	0.20233	0.20094	0.20096	0.2014	0.20305	0.206	0.2097	0.21148	0.21189	0.21284	0.21443	0.21514	0.21606	0.21646	0.21753	0.21828	0.22051	0.22355	0.22515	0.22677	0.22824	0.22799	0.22754	0.22707	0.22763	0.22907	0.2312	0.23482	0.23829	0.24301	0.24666	0.24763	0.24813	0.24942	0.25164	0.2532	0.25582	0.25882	0.26257	0.26444	0.26635	0.26809	0.26962	0.27259	0.27603
1269	0.19994	0.20052	0.20156	0.2025	0.20229	0.2009	0.20092	0.20136	0.20301	0.20596	0.20966	0.21145	0.21185	0.2128	0.21439	0.2151	0.21602	0.21643	0.2175	0.21825	0.22047	0.22351	0.22511	0.22673	0.2282	0.22796	0.2275	0.22704	0.22759	0.22903	0.23116	0.23479	0.23825	0.24297	0.24663	0.2476	0.24809	0.24939	0.2516	0.25317	0.25579	0.25879	0.26254	0.26441	0.26633	0.26807	0.2696	0.27256	0.276
1270	0.19991	0.20048	0.20153	0.20246	0.20226	0.20087	0.20089	0.20132	0.20298	0.20593	0.20963	0.21141	0.21182	0.21277	0.21436	0.21507	0.21598	0.21639	0.21746	0.21821	0.22044	0.22348	0.22508	0.2267	0.22817	0.22792	0.22747	0.227	0.22756	0.229	0.23113	0.23476	0.23822	0.24294	0.2466	0.24757	0.24807	0.24936	0.25158	0.25314	0.25577	0.25876	0.26252	0.26439	0.2663	0.26804	0.26957	0.27254	0.27598
1271	0.19988	0.20045	0.2015	0.20244	0.20223	0.20084	0.20086	0.20129	0.20295	0.2059	0.2096	0.21138	0.21178	0.21274	0.21432	0.21503	0.21595	0.21635	0.21742	0.21817	0.2204	0.22344	0.22504	0.22666	0.22813	0.22788	0.22743	0.22696	0.22752	0.22895	0.23108	0.23471	0.23818	0.2429	0.24656	0.24752	0.24802	0.24932	0.25153	0.2531	0.25573	0.25872	0.26248	0.26435	0.26626	0.268	0.26953	0.2725	0.27595
1272	0.19985	0.20042	0.20146	0.2024	0.20219	0.2008	0.20082	0.20125	0.20291	0.20586	0.20955	0.21133	0.21174	0.21269	0.21427	0.21498	0.2159	0.2163	0.21737	0.21812	0.22034	0.22338	0.22498	0.2266	0.22807	0.22782	0.22736	0.2269	0.22745	0.22889	0.23101	0.23464	0.23811	0.24283	0.24649	0.24745	0.24795	0.24925	0.25146	0.25303	0.25565	0.25865	0.26241	0.26428	0.26619	0.26793	0.26946	0.27243	0.27587
1273	0.19977	0.20034	0.20138	0.20232	0.20211	0.20072	0.20073	0.20117	0.20282	0.20577	0.20946	0.21124	0.21164	0.21259	0.21417	0.21488	0.21579	0.21619	0.21726	0.21801	0.22023	0.22327	0.22486	0.22648	0.22795	0.2277	0.22724	0.22677	0.22733	0.22876	0.23089	0.23452	0.23798	0.2427	0.24636	0.24732	0.24782	0.24912	0.25133	0.2529	0.25552	0.25851	0.26227	0.26414	0.26606	0.2678	0.26933	0.2723	0.27574
1274	0.19961	0.20018	0.20122	0.20216	0.20195	0.20055	0.20056	0.20099	0.20264	0.20559	0.20928	0.21106	0.21145	0.2124	0.21398	0.21468	0.21559	0.21599	0.21706	0.2178	0.22002	0.22306	0.22465	0.22627	0.22773	0.22748	0.22702	0.22655	0.22711	0.22854	0.23066	0.23429	0.23775	0.24247	0.24612	0.24708	0.24758	0.24888	0.25109	0.25266	0.25528	0.25827	0.26203	0.2639	0.26581	0.26755	0.26908	0.27205	0.27549
1275	0.19944	0.20001	0.20104	0.20198	0.20177	0.20037	0.20038	0.20081	0.20246	0.2054	0.20909	0.21086	0.21126	0.2122	0.21378	0.21448	0.21539	0.21579	0.21685	0.21759	0.21981	0.22284	0.22443	0.22605	0.22751	0.22725	0.22679	0.22632	0.22688	0.22831	0.23043	0.23405	0.23751	0.24223	0.24588	0.24685	0.24735	0.24864	0.25085	0.25242	0.25504	0.25803	0.26178	0.26366	0.26557	0.26731	0.26884	0.27181	0.27525
1276	0.19929	0.19986	0.20089	0.20183	0.20162	0.20022	0.20023	0.20066	0.2023	0.20524	0.20893	0.2107	0.21109	0.21204	0.21362	0.21431	0.21522	0.21561	0.21667	0.21742	0.21963	0.22266	0.22425	0.22587	0.22733	0.22707	0.22661	0.22614	0.22669	0.22812	0.23024	0.23387	0.23733	0.24204	0.24569	0.24666	0.24716	0.24846	0.25067	0.25223	0.25485	0.25784	0.2616	0.26347	0.26539	0.26713	0.26865	0.27163	0.27507
1277	0.19915	0.19971	0.20075	0.20168	0.20147	0.20007	0.20007	0.2005	0.20214	0.20509	0.20877	0.21054	0.21093	0.21188	0.21345	0.21415	0.21505	0.21545	0.2165	0.21724	0.21946	0.22249	0.22408	0.22569	0.22716	0.22689	0.22643	0.22596	0.22652	0.22794	0.23006	0.23369	0.23715	0.24187	0.24552	0.24648	0.24698	0.24828	0.25049	0.25206	0.25468	0.25767	0.26143	0.26331	0.26522	0.26696	0.26849	0.27146	0.2749
1278	0.19905	0.19961	0.20065	0.20159	0.20137	0.19997	0.19997	0.2004	0.20204	0.20498	0.20867	0.21044	0.21083	0.21177	0.21335	0.21404	0.21494	0.21533	0.21639	0.21713	0.21934	0.22237	0.22396	0.22558	0.22704	0.22677	0.22631	0.22584	0.2264	0.22782	0.22994	0.23357	0.23703	0.24175	0.2454	0.24636	0.24687	0.24816	0.25038	0.25194	0.25456	0.25755	0.26131	0.26319	0.26511	0.26685	0.26838	0.27135	0.27479
1279	0.19898	0.19954	0.20058	0.20152	0.2013	0.19989	0.1999	0.20032	0.20196	0.2049	0.20859	0.21036	0.21075	0.21169	0.21326	0.21395	0.21486	0.21525	0.21631	0.21704	0.21926	0.22228	0.22387	0.22549	0.22695	0.22668	0.22622	0.22575	0.2263	0.22773	0.22985	0.23347	0.23694	0.24166	0.24531	0.24627	0.24677	0.24807	0.25029	0.25185	0.25447	0.25746	0.26123	0.2631	0.26502	0.26676	0.26829	0.27127	0.27471
1280	0.19878	0.19933	0.20037	0.20131	0.20109	0.19968	0.19968	0.20011	0.20175	0.20469	0.20837	0.21013	0.21052	0.21146	0.21304	0.21372	0.21462	0.21501	0.21607	0.2168	0.21901	0.22204	0.22363	0.22524	0.2267	0.22643	0.22597	0.2255	0.22605	0.22748	0.2296	0.23322	0.23668	0.2414	0.24506	0.24602	0.24652	0.24782	0.25003	0.2516	0.25422	0.25721	0.26097	0.26285	0.26476	0.26651	0.26804	0.27101	0.27446
1281	0.19847	0.19903	0.20007	0.201	0.20078	0.19937	0.19937	0.19979	0.20143	0.20437	0.20805	0.20981	0.2102	0.21114	0.2127	0.21339	0.21428	0.21467	0.21572	0.21646	0.21867	0.22169	0.22328	0.22489	0.22635	0.22608	0.22561	0.22514	0.2257	0.22712	0.22923	0.23286	0.23632	0.24104	0.24469	0.24565	0.24615	0.24745	0.24967	0.25123	0.25385	0.25684	0.26061	0.26249	0.2644	0.26614	0.26767	0.27065	0.2741
1282	0.1982	0.19875	0.19979	0.20073	0.20051	0.1991	0.19909	0.19951	0.20115	0.20408	0.20776	0.20952	0.2099	0.21084	0.21241	0.21309	0.21398	0.21437	0.21542	0.21615	0.21836	0.22138	0.22297	0.22458	0.22604	0.22576	0.22529	0.22483	0.22538	0.2268	0.22892	0.23254	0.236	0.24072	0.24437	0.24533	0.24584	0.24714	0.24935	0.25091	0.25354	0.25653	0.26029	0.26217	0.26409	0.26583	0.26736	0.27034	0.27379
1283	0.1979	0.19845	0.19948	0.20042	0.2002	0.19879	0.19878	0.1992	0.20083	0.20376	0.20744	0.2092	0.20958	0.21051	0.21208	0.21276	0.21365	0.21404	0.21509	0.21582	0.21802	0.22104	0.22263	0.22424	0.22569	0.22542	0.22495	0.22448	0.22504	0.22645	0.22857	0.2322	0.23566	0.24038	0.24403	0.24499	0.24549	0.2468	0.24901	0.25057	0.2532	0.25619	0.25995	0.26184	0.26375	0.26549	0.26703	0.27001	0.27346
1284	0.19751	0.19805	0.19909	0.20003	0.1998	0.19838	0.19838	0.19879	0.20042	0.20335	0.20703	0.20878	0.20916	0.21009	0.21166	0.21234	0.21322	0.21361	0.21465	0.21538	0.21758	0.22061	0.22219	0.22379	0.22525	0.22497	0.2245	0.22404	0.22459	0.22601	0.22812	0.23175	0.23521	0.23993	0.24358	0.24454	0.24505	0.24635	0.24856	0.25013	0.25275	0.25575	0.25951	0.2614	0.26331	0.26505	0.26659	0.26957	0.27302
1285	0.19708	0.19762	0.19866	0.19959	0.19937	0.19795	0.19794	0.19835	0.19998	0.20291	0.20658	0.20833	0.20871	0.20964	0.2112	0.21187	0.21276	0.21314	0.21418	0.21491	0.21711	0.22013	0.22171	0.22331	0.22477	0.22449	0.22402	0.22355	0.2241	0.22552	0.22764	0.23126	0.23472	0.23944	0.24309	0.24405	0.24455	0.24586	0.24807	0.24964	0.25226	0.25526	0.25902	0.26091	0.26282	0.26456	0.2661	0.26909	0.27253
1286	0.19662	0.19716	0.1982	0.19913	0.1989	0.19748	0.19747	0.19788	0.1995	0.20243	0.2061	0.20784	0.20822	0.20914	0.2107	0.21137	0.21226	0.21264	0.21367	0.2144	0.2166	0.21961	0.22119	0.22279	0.22425	0.22397	0.2235	0.22303	0.22358	0.225	0.22711	0.23073	0.23419	0.23891	0.24256	0.24352	0.24402	0.24533	0.24754	0.24911	0.25173	0.25473	0.25849	0.26038	0.26229	0.26404	0.26557	0.26856	0.27201
1287	0.1961	0.19664	0.19768	0.19861	0.19837	0.19695	0.19694	0.19734	0.19896	0.20189	0.20555	0.20729	0.20766	0.20859	0.21014	0.21081	0.21169	0.21207	0.2131	0.21382	0.21602	0.21903	0.2206	0.22221	0.22366	0.22338	0.2229	0.22244	0.22299	0.2244	0.22652	0.23014	0.23359	0.23831	0.24196	0.24292	0.24342	0.24473	0.24694	0.24851	0.25113	0.25413	0.25789	0.25978	0.2617	0.26344	0.26498	0.26797	0.27142
1288	0.1956	0.19613	0.19716	0.19809	0.19786	0.19644	0.19642	0.19682	0.19844	0.20136	0.20502	0.20676	0.20712	0.20804	0.20959	0.21026	0.21114	0.21151	0.21254	0.21326	0.21545	0.21847	0.22004	0.22164	0.22309	0.2228	0.22233	0.22186	0.22241	0.22383	0.22594	0.22956	0.23302	0.23773	0.24138	0.24234	0.24285	0.24415	0.24637	0.24793	0.25056	0.25356	0.25732	0.25921	0.26113	0.26287	0.26441	0.2674	0.27085
1289	0.19511	0.19564	0.19667	0.1976	0.19736	0.19594	0.19592	0.19631	0.19793	0.20085	0.20451	0.20624	0.20661	0.20752	0.20907	0.20974	0.21061	0.21098	0.21201	0.21272	0.21492	0.21793	0.21949	0.22109	0.22254	0.22226	0.22178	0.22132	0.22187	0.22328	0.22539	0.22901	0.23247	0.23718	0.24084	0.2418	0.2423	0.24361	0.24583	0.24739	0.25002	0.25301	0.25678	0.25867	0.26059	0.26233	0.26387	0.26687	0.27032
1290	0.19461	0.19514	0.19617	0.1971	0.19686	0.19543	0.19541	0.1958	0.19741	0.20033	0.20399	0.20572	0.20607	0.20699	0.20854	0.2092	0.21007	0.21044	0.21146	0.21217	0.21436	0.21737	0.21894	0.22053	0.22198	0.22169	0.22122	0.22075	0.2213	0.22271	0.22483	0.22845	0.2319	0.23662	0.24027	0.24123	0.24173	0.24304	0.24526	0.24682	0.24945	0.25245	0.25622	0.25811	0.26003	0.26178	0.26332	0.26631	0.26977
1291	0.19407	0.1946	0.19563	0.19655	0.19631	0.19488	0.19486	0.19524	0.19686	0.19977	0.20342	0.20515	0.2055	0.20641	0.20796	0.20862	0.20948	0.20985	0.21087	0.21158	0.21377	0.21677	0.21833	0.21993	0.22137	0.22108	0.22061	0.22015	0.22069	0.2221	0.22422	0.22784	0.23129	0.236	0.23966	0.24062	0.24112	0.24243	0.24465	0.24621	0.24884	0.25184	0.25561	0.2575	0.25943	0.26117	0.26271	0.26571	0.26917
1292	0.19348	0.19401	0.19504	0.19596	0.19571	0.19428	0.19425	0.19464	0.19625	0.19916	0.20281	0.20453	0.20488	0.20578	0.20732	0.20798	0.20884	0.2092	0.21022	0.21092	0.21311	0.21611	0.21767	0.21927	0.22071	0.22042	0.21994	0.21948	0.22002	0.22144	0.22355	0.22717	0.23062	0.23533	0.23899	0.23995	0.24045	0.24176	0.24398	0.24554	0.24817	0.25118	0.25495	0.25684	0.25877	0.26051	0.26205	0.26505	0.26851
1293	0.19291	0.19343	0.19445	0.19538	0.19513	0.1937	0.19366	0.19404	0.19565	0.19856	0.2022	0.20392	0.20427	0.20517	0.2067	0.20736	0.20821	0.20858	0.20959	0.21029	0.21247	0.21547	0.21703	0.21862	0.22006	0.21977	0.21929	0.21883	0.21937	0.22079	0.2229	0.22652	0.22997	0.23468	0.23834	0.23929	0.2398	0.24111	0.24333	0.24489	0.24753	0.25053	0.2543	0.25619	0.25812	0.25986	0.26141	0.26441	0.26787
1294	0.19233	0.19284	0.19387	0.19479	0.19454	0.19311	0.19307	0.19344	0.19505	0.19795	0.2016	0.20331	0.20365	0.20455	0.20608	0.20673	0.20759	0.20795	0.20896	0.20965	0.21184	0.21483	0.21639	0.21798	0.21942	0.21913	0.21865	0.21818	0.21873	0.22014	0.22225	0.22587	0.22932	0.23403	0.23769	0.23865	0.23915	0.24047	0.24269	0.24425	0.24689	0.24989	0.25366	0.25556	0.25749	0.25923	0.26078	0.26379	0.26725
1295	0.19173	0.19225	0.19327	0.19419	0.19394	0.1925	0.19246	0.19283	0.19443	0.19734	0.20098	0.20269	0.20303	0.20392	0.20545	0.2061	0.20695	0.20731	0.20831	0.20901	0.21119	0.21418	0.21574	0.21733	0.21876	0.21847	0.21799	0.21753	0.21807	0.21948	0.2216	0.22521	0.22867	0.23338	0.23704	0.23799	0.2385	0.23982	0.24204	0.2436	0.24624	0.24925	0.25302	0.25492	0.25685	0.25859	0.26015	0.26315	0.26662
1296	0.19115	0.19167	0.19269	0.19361	0.19336	0.19192	0.19188	0.19224	0.19384	0.19674	0.20038	0.20208	0.20242	0.20331	0.20484	0.20548	0.20634	0.20669	0.20769	0.20838	0.21056	0.21356	0.21511	0.2167	0.21813	0.21783	0.21735	0.21689	0.21744	0.21885	0.22097	0.22458	0.22803	0.23274	0.23641	0.23736	0.23787	0.23919	0.24142	0.24298	0.24562	0.24863	0.25241	0.2543	0.25624	0.25798	0.25953	0.26255	0.26602
1297	0.19062	0.19113	0.19215	0.19307	0.19281	0.19137	0.19133	0.19169	0.19329	0.19619	0.19982	0.20152	0.20186	0.20274	0.20427	0.20491	0.20576	0.20611	0.20711	0.2078	0.20998	0.21297	0.21452	0.21611	0.21754	0.21724	0.21676	0.2163	0.21685	0.21826	0.22038	0.22399	0.22745	0.23215	0.23582	0.23678	0.23728	0.23861	0.24083	0.2424	0.24504	0.24805	0.25183	0.25373	0.25567	0.25741	0.25897	0.26198	0.26545
1298	0.19008	0.19059	0.19161	0.19253	0.19227	0.19083	0.19079	0.19114	0.19274	0.19564	0.19927	0.20097	0.2013	0.20218	0.20371	0.20435	0.20519	0.20554	0.20654	0.20722	0.2094	0.21239	0.21394	0.21553	0.21696	0.21666	0.21618	0.21572	0.21626	0.21768	0.2198	0.22341	0.22687	0.23158	0.23524	0.2362	0.23671	0.23803	0.24027	0.24183	0.24447	0.24749	0.25127	0.25317	0.25511	0.25686	0.25842	0.26144	0.26491
1299	0.18949	0.18999	0.19102	0.19194	0.19167	0.19023	0.19018	0.19053	0.19213	0.19502	0.19866	0.20035	0.20068	0.20156	0.20308	0.20372	0.20456	0.20491	0.2059	0.20658	0.20876	0.21175	0.2133	0.21489	0.21632	0.21602	0.21554	0.21508	0.21562	0.21704	0.21916	0.22277	0.22623	0.23094	0.23461	0.23557	0.23608	0.2374	0.23964	0.24121	0.24385	0.24687	0.25066	0.25256	0.2545	0.25625	0.25781	0.26084	0.26431
1300	0.18879	0.18929	0.19031	0.19123	0.19096	0.18952	0.18946	0.18981	0.1914	0.1943	0.19793	0.19962	0.19994	0.20082	0.20234	0.20297	0.20381	0.20415	0.20514	0.20582	0.208	0.21099	0.21253	0.21412	0.21555	0.21525	0.21476	0.2143	0.21485	0.21627	0.21839	0.222	0.22546	0.23017	0.23385	0.2348	0.23531	0.23664	0.23888	0.24045	0.2431	0.24612	0.24991	0.25181	0.25376	0.25551	0.25707	0.2601	0.26358
1301	0.18803	0.18852	0.18955	0.19046	0.19019	0.18875	0.18869	0.18903	0.19062	0.19351	0.19714	0.19882	0.19914	0.20001	0.20153	0.20216	0.20299	0.20333	0.20432	0.20499	0.20717	0.21016	0.2117	0.21328	0.21471	0.2144	0.21392	0.21346	0.21401	0.21542	0.21755	0.22116	0.22462	0.22933	0.233	0.23396	0.23447	0.2358	0.23804	0.23961	0.24226	0.24529	0.24908	0.25098	0.25293	0.25468	0.25625	0.25928	0.26277
1302	0.18732	0.18781	0.18883	0.18975	0.18948	0.18803	0.18797	0.1883	0.18989	0.19278	0.1964	0.19808	0.19839	0.19926	0.20078	0.2014	0.20223	0.20257	0.20355	0.20422	0.20639	0.20938	0.21092	0.2125	0.21392	0.21362	0.21313	0.21268	0.21322	0.21464	0.21676	0.22038	0.22383	0.22854	0.23222	0.23318	0.23369	0.23503	0.23727	0.23884	0.24149	0.24452	0.24831	0.25022	0.25217	0.25392	0.25549	0.25853	0.26202
1303	0.18668	0.18717	0.1882	0.18911	0.18884	0.18739	0.18733	0.18766	0.18924	0.19213	0.19575	0.19742	0.19773	0.1986	0.20011	0.20074	0.20156	0.20189	0.20287	0.20354	0.20571	0.2087	0.21023	0.21181	0.21324	0.21293	0.21244	0.21199	0.21254	0.21396	0.21608	0.21969	0.22315	0.22786	0.23154	0.2325	0.23301	0.23435	0.23659	0.23816	0.24082	0.24385	0.24765	0.24956	0.25151	0.25326	0.25484	0.25788	0.26137
1304	0.18607	0.18656	0.18758	0.1885	0.18822	0.18677	0.18671	0.18703	0.18861	0.1915	0.19511	0.19679	0.19709	0.19795	0.19947	0.20009	0.20091	0.20124	0.20222	0.20288	0.20505	0.20804	0.20957	0.21115	0.21257	0.21226	0.21178	0.21133	0.21187	0.21329	0.21542	0.21903	0.22249	0.22721	0.23089	0.23185	0.23236	0.2337	0.23595	0.23752	0.24018	0.24321	0.24701	0.24893	0.25089	0.25264	0.25422	0.25726	0.26076
1305	0.18541	0.1859	0.18692	0.18784	0.18756	0.18611	0.18604	0.18636	0.18794	0.19083	0.19444	0.19611	0.19641	0.19727	0.19878	0.1994	0.20022	0.20054	0.20152	0.20218	0.20435	0.20733	0.20887	0.21045	0.21187	0.21156	0.21107	0.21062	0.21117	0.21259	0.21472	0.21833	0.22179	0.22651	0.2302	0.23116	0.23167	0.23302	0.23527	0.23684	0.2395	0.24254	0.24634	0.24826	0.25022	0.25198	0.25356	0.25661	0.26011
1306	0.18467	0.18515	0.18618	0.18709	0.18681	0.18536	0.18528	0.1856	0.18717	0.19006	0.19367	0.19533	0.19563	0.19648	0.19799	0.19861	0.19943	0.19975	0.20072	0.20138	0.20355	0.20653	0.20806	0.20964	0.21106	0.21074	0.21026	0.20981	0.21036	0.21178	0.21391	0.21752	0.22098	0.2257	0.22939	0.23035	0.23087	0.23222	0.23447	0.23605	0.23872	0.24176	0.24556	0.24749	0.24945	0.25121	0.25279	0.25585	0.25935
1307	0.18388	0.18435	0.18538	0.18629	0.18601	0.18455	0.18448	0.18479	0.18636	0.18924	0.19285	0.19451	0.1948	0.19565	0.19715	0.19777	0.19858	0.1989	0.19986	0.20052	0.20269	0.20566	0.2072	0.20877	0.21019	0.20987	0.20939	0.20893	0.20948	0.21091	0.21304	0.21665	0.22011	0.22483	0.22853	0.22949	0.23	0.23136	0.23362	0.23519	0.23786	0.24091	0.24472	0.24664	0.24861	0.25037	0.25196	0.25502	0.25853
1308	0.1832	0.18367	0.1847	0.18561	0.18533	0.18387	0.18379	0.18409	0.18566	0.18855	0.19215	0.1938	0.19409	0.19494	0.19644	0.19705	0.19786	0.19817	0.19913	0.19978	0.20195	0.20493	0.20646	0.20803	0.20945	0.20913	0.20865	0.20819	0.20875	0.21017	0.2123	0.21592	0.21938	0.2241	0.2278	0.22876	0.22928	0.23064	0.2329	0.23447	0.23715	0.2402	0.24401	0.24594	0.24791	0.24968	0.25127	0.25433	0.25785
1309	0.18263	0.1831	0.18413	0.18504	0.18475	0.1833	0.18321	0.18351	0.18508	0.18797	0.19157	0.19322	0.1935	0.19435	0.19585	0.19646	0.19727	0.19758	0.19853	0.19918	0.20135	0.20433	0.20586	0.20743	0.20885	0.20853	0.20804	0.20759	0.20814	0.20957	0.21171	0.21532	0.21878	0.22351	0.22721	0.22818	0.22869	0.23006	0.23232	0.2339	0.23658	0.23963	0.24345	0.24538	0.24736	0.24912	0.25072	0.25379	0.25731
1310	0.18198	0.18245	0.18348	0.18439	0.1841	0.18264	0.18256	0.18285	0.18442	0.1873	0.1909	0.19255	0.19283	0.19367	0.19517	0.19578	0.19658	0.19689	0.19784	0.19849	0.20066	0.20364	0.20516	0.20673	0.20815	0.20783	0.20734	0.20689	0.20745	0.20888	0.21101	0.21463	0.21809	0.22282	0.22652	0.22749	0.22801	0.22937	0.23164	0.23322	0.2359	0.23896	0.24278	0.24472	0.2467	0.24846	0.25006	0.25314	0.25666
1311	0.18109	0.18155	0.18258	0.18349	0.1832	0.18174	0.18165	0.18194	0.1835	0.18638	0.18997	0.19161	0.19188	0.19272	0.19421	0.19482	0.19562	0.19592	0.19687	0.19751	0.19968	0.20266	0.20418	0.20575	0.20716	0.20684	0.20635	0.2059	0.20646	0.20789	0.21002	0.21364	0.2171	0.22183	0.22554	0.2265	0.22702	0.22839	0.23066	0.23224	0.23493	0.23799	0.24182	0.24375	0.24573	0.2475	0.2491	0.25219	0.25571
1312	0.18006	0.18052	0.18155	0.18246	0.18216	0.1807	0.1806	0.18088	0.18244	0.18531	0.1889	0.19054	0.1908	0.19163	0.19312	0.19372	0.19452	0.19481	0.19576	0.19639	0.19855	0.20153	0.20305	0.20461	0.20602	0.20569	0.20521	0.20476	0.20531	0.20675	0.20888	0.2125	0.21596	0.22069	0.2244	0.22536	0.22588	0.22726	0.22953	0.23111	0.2338	0.23686	0.24069	0.24263	0.24462	0.24639	0.24799	0.25108	0.25461
1313	0.17908	0.17953	0.18056	0.18147	0.18117	0.17971	0.17961	0.17988	0.18143	0.1843	0.18788	0.18951	0.18977	0.19059	0.19207	0.19267	0.19346	0.19375	0.19469	0.19532	0.19748	0.20045	0.20196	0.20353	0.20493	0.2046	0.20411	0.20366	0.20422	0.20565	0.20779	0.2114	0.21486	0.21959	0.2233	0.22427	0.22479	0.22617	0.22844	0.23002	0.23272	0.23578	0.23962	0.24156	0.24355	0.24532	0.24693	0.25002	0.25356
1314	0.17815	0.1786	0.17963	0.18053	0.18023	0.17876	0.17866	0.17892	0.18047	0.18334	0.18691	0.18853	0.18878	0.1896	0.19108	0.19167	0.19245	0.19274	0.19367	0.19429	0.19645	0.19941	0.20093	0.20249	0.20389	0.20355	0.20306	0.20262	0.20317	0.2046	0.20674	0.21035	0.21381	0.21854	0.22225	0.22322	0.22374	0.22512	0.2274	0.22899	0.23168	0.23475	0.23859	0.24053	0.24253	0.2443	0.24591	0.24901	0.25255
1315	0.17721	0.17765	0.17868	0.17958	0.17928	0.1778	0.17769	0.17795	0.17949	0.18236	0.18593	0.18754	0.18778	0.18859	0.19007	0.19066	0.19143	0.19171	0.19264	0.19326	0.19541	0.19837	0.19988	0.20144	0.20284	0.2025	0.20201	0.20156	0.20212	0.20355	0.20569	0.2093	0.21276	0.21749	0.22121	0.22217	0.2227	0.22408	0.22636	0.22795	0.23065	0.23372	0.23756	0.23951	0.24151	0.24328	0.2449	0.248	0.25155
1316	0.17629	0.17673	0.17775	0.17866	0.17834	0.17687	0.17676	0.17701	0.17855	0.18141	0.18497	0.18658	0.18681	0.18762	0.18909	0.18968	0.19045	0.19072	0.19164	0.19226	0.19441	0.19737	0.19887	0.20043	0.20182	0.20148	0.20099	0.20055	0.2011	0.20254	0.20468	0.20829	0.21174	0.21648	0.2202	0.22116	0.22169	0.22308	0.22536	0.22695	0.22966	0.23273	0.23658	0.23853	0.24053	0.24231	0.24393	0.24704	0.25059
1317	0.17538	0.17581	0.17683	0.17774	0.17742	0.17594	0.17582	0.17607	0.1776	0.18046	0.18402	0.18562	0.18585	0.18665	0.18812	0.1887	0.18947	0.18974	0.19065	0.19126	0.19341	0.19637	0.19787	0.19942	0.20081	0.20047	0.19998	0.19954	0.20009	0.20153	0.20367	0.20728	0.21074	0.21547	0.2192	0.22016	0.22069	0.22208	0.22437	0.22596	0.22867	0.23175	0.2356	0.23755	0.23956	0.24135	0.24297	0.24609	0.24964
1318	0.1743	0.17472	0.17575	0.17665	0.17633	0.17485	0.17473	0.17496	0.17649	0.17934	0.1829	0.18449	0.18471	0.1855	0.18697	0.18754	0.1883	0.18857	0.18947	0.19008	0.19222	0.19518	0.19667	0.19822	0.19961	0.19926	0.19877	0.19833	0.19888	0.20032	0.20246	0.20607	0.20953	0.21426	0.21799	0.21896	0.21949	0.22088	0.22318	0.22476	0.22748	0.23056	0.23442	0.23637	0.23839	0.24017	0.2418	0.24492	0.24849
1319	0.17307	0.17349	0.17451	0.17541	0.17508	0.1736	0.17347	0.17369	0.17522	0.17806	0.18161	0.18319	0.1834	0.18418	0.18564	0.18621	0.18696	0.18722	0.18812	0.18871	0.19085	0.1938	0.19529	0.19683	0.19822	0.19787	0.19737	0.19693	0.19748	0.19892	0.20106	0.20467	0.20812	0.21285	0.21658	0.21755	0.21808	0.21948	0.22177	0.22336	0.22608	0.22917	0.23302	0.23498	0.237	0.23879	0.24042	0.24355	0.24712
1320	0.17186	0.17227	0.17329	0.17418	0.17385	0.17236	0.17222	0.17244	0.17395	0.17679	0.18033	0.1819	0.1821	0.18288	0.18433	0.18489	0.18563	0.18588	0.18677	0.18736	0.18949	0.19243	0.19392	0.19546	0.19684	0.19648	0.19598	0.19554	0.19609	0.19752	0.19967	0.20327	0.20672	0.21145	0.21518	0.21615	0.21667	0.21808	0.22038	0.22197	0.22468	0.22777	0.23163	0.23359	0.23561	0.2374	0.23904	0.24217	0.24574
1321	0.17079	0.17119	0.17221	0.1731	0.17276	0.17127	0.17113	0.17133	0.17284	0.17568	0.1792	0.18076	0.18096	0.18173	0.18317	0.18373	0.18446	0.1847	0.18559	0.18617	0.1883	0.19123	0.19271	0.19425	0.19562	0.19526	0.19476	0.19432	0.19487	0.1963	0.19844	0.20204	0.20549	0.21022	0.21395	0.21492	0.21545	0.21686	0.21916	0.22075	0.22347	0.22656	0.23042	0.23238	0.23441	0.2362	0.23783	0.24098	0.24455
1322	0.16968	0.17008	0.1711	0.17199	0.17164	0.17015	0.17	0.17019	0.1717	0.17453	0.17805	0.1796	0.17979	0.18054	0.18198	0.18253	0.18326	0.1835	0.18437	0.18494	0.18707	0.19	0.19148	0.19301	0.19438	0.19401	0.19351	0.19307	0.19363	0.19505	0.19719	0.20079	0.20424	0.20897	0.2127	0.21367	0.2142	0.21561	0.21791	0.2195	0.22223	0.22532	0.22919	0.23116	0.23319	0.23498	0.23662	0.23977	0.24335
1323	0.16839	0.16878	0.16979	0.17068	0.17033	0.16883	0.16867	0.16886	0.17036	0.17318	0.17669	0.17823	0.17841	0.17916	0.18059	0.18113	0.18185	0.18208	0.18294	0.18351	0.18563	0.18855	0.19002	0.19154	0.19291	0.19254	0.19203	0.1916	0.19215	0.19358	0.19572	0.19931	0.20276	0.20748	0.21122	0.21218	0.21271	0.21413	0.21643	0.21802	0.22075	0.22385	0.22772	0.22969	0.23172	0.23351	0.23516	0.23832	0.2419
1324	0.167	0.16738	0.16839	0.16927	0.16892	0.16742	0.16725	0.16742	0.16891	0.17172	0.17522	0.17674	0.17691	0.17765	0.17908	0.17961	0.18032	0.18054	0.18139	0.18195	0.18406	0.18697	0.18843	0.18995	0.19131	0.19094	0.19043	0.18999	0.19054	0.19197	0.1941	0.19769	0.20114	0.20585	0.20959	0.21055	0.21109	0.2125	0.21481	0.2164	0.21913	0.22223	0.2261	0.22807	0.23011	0.2319	0.23355	0.23671	0.2403
1325	0.1656	0.16597	0.16698	0.16786	0.1675	0.16599	0.16581	0.16598	0.16746	0.17026	0.17374	0.17525	0.17541	0.17614	0.17755	0.17808	0.17878	0.17898	0.17983	0.18037	0.18248	0.18539	0.18684	0.18835	0.1897	0.18932	0.18881	0.18838	0.18893	0.19035	0.19248	0.19606	0.1995	0.20421	0.20795	0.20891	0.20944	0.21086	0.21317	0.21476	0.21749	0.22059	0.22446	0.22644	0.22847	0.23027	0.23192	0.23509	0.23867
1326	0.16419	0.16456	0.16556	0.16644	0.16607	0.16456	0.16438	0.16453	0.166	0.16879	0.17226	0.17376	0.17391	0.17463	0.17603	0.17655	0.17723	0.17744	0.17827	0.17881	0.1809	0.1838	0.18524	0.18675	0.18809	0.18771	0.1872	0.18676	0.18731	0.18873	0.19086	0.19444	0.19787	0.20258	0.20631	0.20727	0.2078	0.20923	0.21154	0.21313	0.21586	0.21896	0.22283	0.22481	0.22685	0.22864	0.2303	0.23347	0.23706
1327	0.16278	0.16313	0.16414	0.165	0.16463	0.16312	0.16293	0.16306	0.16453	0.16731	0.17077	0.17226	0.1724	0.1731	0.1745	0.17501	0.17568	0.17588	0.1767	0.17723	0.17932	0.18221	0.18364	0.18514	0.18648	0.18609	0.18558	0.18515	0.18569	0.18711	0.18924	0.19281	0.19624	0.20094	0.20467	0.20563	0.20616	0.20759	0.2099	0.21149	0.21422	0.21733	0.2212	0.22318	0.22522	0.22701	0.22868	0.23185	0.23545
1328	0.16131	0.16166	0.16266	0.16352	0.16314	0.16163	0.16143	0.16156	0.16301	0.16578	0.16923	0.17071	0.17083	0.17153	0.17292	0.17342	0.17409	0.17427	0.17508	0.1756	0.17769	0.18057	0.18199	0.18349	0.18481	0.18443	0.18391	0.18348	0.18402	0.18544	0.18756	0.19113	0.19456	0.19925	0.20298	0.20394	0.20448	0.20591	0.20822	0.20981	0.21254	0.21565	0.21952	0.2215	0.22355	0.22534	0.22701	0.23019	0.23379
1329	0.15973	0.16007	0.16106	0.16192	0.16154	0.16002	0.15981	0.15992	0.16137	0.16413	0.16756	0.16903	0.16914	0.16982	0.1712	0.17169	0.17235	0.17252	0.17332	0.17383	0.17591	0.17878	0.1802	0.18168	0.183	0.18261	0.18209	0.18166	0.1822	0.18362	0.18574	0.1893	0.19272	0.19741	0.20114	0.2021	0.20263	0.20406	0.20638	0.20797	0.21071	0.21381	0.21769	0.21967	0.22172	0.22351	0.22519	0.22837	0.23197
1330	0.15807	0.1584	0.15939	0.16024	0.15985	0.15833	0.15811	0.15821	0.15964	0.16239	0.16581	0.16725	0.16735	0.16803	0.16939	0.16987	0.17052	0.17068	0.17147	0.17197	0.17403	0.17689	0.1783	0.17978	0.18109	0.18069	0.18016	0.17974	0.18028	0.18169	0.18381	0.18736	0.19077	0.19545	0.19918	0.20014	0.20067	0.20211	0.20442	0.20601	0.20875	0.21185	0.21573	0.21771	0.21977	0.22156	0.22323	0.22643	0.23003
1331	0.15648	0.1568	0.15779	0.15864	0.15823	0.15671	0.15648	0.15657	0.15799	0.16073	0.16413	0.16556	0.16565	0.16631	0.16766	0.16813	0.16877	0.16892	0.1697	0.17019	0.17224	0.17508	0.17648	0.17795	0.17925	0.17885	0.17832	0.1779	0.17844	0.17984	0.18196	0.18551	0.18891	0.19358	0.19731	0.19826	0.19879	0.20023	0.20255	0.20413	0.20687	0.20998	0.21386	0.21584	0.2179	0.21969	0.22137	0.22457	0.22817
1332	0.15498	0.15528	0.15627	0.15711	0.1567	0.15517	0.15494	0.15501	0.15642	0.15915	0.16254	0.16396	0.16403	0.16468	0.16602	0.16649	0.16711	0.16726	0.16802	0.1685	0.17054	0.17338	0.17477	0.17623	0.17752	0.17711	0.17658	0.17616	0.1767	0.1781	0.18021	0.18375	0.18715	0.19181	0.19554	0.19649	0.19702	0.19847	0.20079	0.20237	0.20511	0.20822	0.21209	0.21408	0.21614	0.21793	0.21962	0.22282	0.22642
1333	0.15345	0.15374	0.15473	0.15556	0.15515	0.15361	0.15337	0.15343	0.15483	0.15755	0.16092	0.16232	0.16239	0.16302	0.16436	0.16481	0.16542	0.16556	0.16631	0.16677	0.16881	0.17163	0.17301	0.17447	0.17575	0.17534	0.17481	0.17439	0.17492	0.17632	0.17843	0.18196	0.18535	0.19	0.19373	0.19468	0.19521	0.19666	0.19898	0.20056	0.2033	0.20641	0.21029	0.21228	0.21434	0.21613	0.21782	0.22103	0.22463
1334	0.15185	0.15214	0.15311	0.15394	0.15352	0.15198	0.15172	0.15177	0.15317	0.15587	0.15922	0.16061	0.16066	0.16128	0.1626	0.16304	0.16364	0.16377	0.1645	0.16496	0.16698	0.16979	0.17116	0.17261	0.17388	0.17346	0.17293	0.17251	0.17304	0.17443	0.17653	0.18006	0.18344	0.18809	0.19181	0.19275	0.19329	0.19473	0.19705	0.19863	0.20138	0.20448	0.20836	0.21035	0.21241	0.2142	0.21589	0.21911	0.22271
1335	0.15023	0.1505	0.15148	0.1523	0.15187	0.15032	0.15006	0.15009	0.15147	0.15416	0.1575	0.15887	0.1589	0.15951	0.16082	0.16125	0.16183	0.16195	0.16267	0.16312	0.16513	0.16792	0.16928	0.17072	0.17198	0.17156	0.17102	0.1706	0.17113	0.17251	0.17461	0.17813	0.1815	0.18613	0.18985	0.19079	0.19133	0.19278	0.1951	0.19667	0.19941	0.20252	0.20639	0.20839	0.21045	0.21224	0.21393	0.21715	0.22075
1336	0.14877	0.14903	0.15	0.15082	0.15038	0.14883	0.14856	0.14858	0.14995	0.15262	0.15595	0.1573	0.15732	0.15792	0.15922	0.15964	0.16021	0.16031	0.16103	0.16146	0.16346	0.16624	0.16759	0.16902	0.17027	0.16984	0.1693	0.16888	0.16941	0.17079	0.17288	0.17639	0.17976	0.18438	0.18809	0.18904	0.18957	0.19102	0.19334	0.19491	0.19766	0.20076	0.20463	0.20663	0.20869	0.21048	0.21218	0.2154	0.219
1337	0.14743	0.14768	0.14865	0.14946	0.14901	0.14746	0.14718	0.14718	0.14855	0.15121	0.15452	0.15586	0.15587	0.15646	0.15774	0.15815	0.15871	0.15881	0.15951	0.15993	0.16192	0.16469	0.16603	0.16745	0.1687	0.16826	0.16772	0.1673	0.16782	0.1692	0.17129	0.17479	0.17815	0.18276	0.18647	0.18741	0.18794	0.1894	0.19172	0.19328	0.19603	0.19913	0.203	0.205	0.20707	0.20885	0.21056	0.21378	0.21739
1338	0.14609	0.14634	0.1473	0.14811	0.14765	0.1461	0.1458	0.1458	0.14715	0.1498	0.1531	0.15442	0.15443	0.155	0.15628	0.15667	0.15722	0.15731	0.158	0.15841	0.16039	0.16315	0.16448	0.16589	0.16713	0.16669	0.16614	0.16573	0.16625	0.16761	0.1697	0.17319	0.17655	0.18115	0.18486	0.18579	0.18632	0.18778	0.1901	0.19166	0.19441	0.19751	0.20138	0.20338	0.20545	0.20723	0.20894	0.21217	0.21577
1339	0.14468	0.14492	0.14587	0.14668	0.14621	0.14465	0.14435	0.14433	0.14568	0.14832	0.15159	0.1529	0.15289	0.15346	0.15472	0.15511	0.15564	0.15572	0.1564	0.1568	0.15877	0.16152	0.16283	0.16423	0.16546	0.16502	0.16447	0.16405	0.16457	0.16593	0.16801	0.1715	0.17484	0.17943	0.18313	0.18407	0.1846	0.18605	0.18837	0.18993	0.19268	0.19578	0.19965	0.20164	0.20372	0.20549	0.2072	0.21043	0.21404
1340	0.14317	0.1434	0.14435	0.14514	0.14467	0.14311	0.1428	0.14277	0.1441	0.14672	0.14998	0.15127	0.15125	0.1518	0.15305	0.15342	0.15394	0.15401	0.15467	0.15506	0.15702	0.15975	0.16105	0.16244	0.16366	0.16321	0.16265	0.16224	0.16275	0.16411	0.16618	0.16965	0.17298	0.17756	0.18126	0.18219	0.18271	0.18417	0.18649	0.18804	0.19078	0.19388	0.19774	0.19974	0.20181	0.20358	0.2053	0.20853	0.21213
1341	0.14159	0.14181	0.14274	0.14353	0.14305	0.14148	0.14116	0.14111	0.14243	0.14504	0.14827	0.14955	0.14951	0.15005	0.15128	0.15164	0.15215	0.1522	0.15285	0.15322	0.15516	0.15788	0.15917	0.16055	0.16175	0.16129	0.16073	0.16032	0.16083	0.16217	0.16423	0.16769	0.17101	0.17558	0.17926	0.18018	0.18071	0.18216	0.18448	0.18603	0.18876	0.19185	0.19571	0.19771	0.19978	0.20154	0.20326	0.20649	0.21008
1342	0.14009	0.14029	0.14123	0.14201	0.14152	0.13994	0.13961	0.13955	0.14085	0.14344	0.14666	0.14792	0.14787	0.14839	0.14961	0.14996	0.15045	0.1505	0.15113	0.15149	0.15342	0.15611	0.15739	0.15876	0.15995	0.15949	0.15892	0.15852	0.15902	0.16035	0.1624	0.16585	0.16916	0.17371	0.17738	0.1783	0.17882	0.18028	0.18259	0.18413	0.18687	0.18995	0.1938	0.1958	0.19787	0.19963	0.20135	0.20458	0.20817
1343	0.13876	0.13895	0.13988	0.14066	0.14016	0.13858	0.13824	0.13817	0.13946	0.14204	0.14524	0.14648	0.14642	0.14693	0.14813	0.14847	0.14895	0.14899	0.14961	0.14996	0.15187	0.15456	0.15583	0.15718	0.15837	0.15789	0.15733	0.15692	0.15742	0.15875	0.16079	0.16423	0.16753	0.17206	0.17572	0.17665	0.17716	0.17862	0.18093	0.18247	0.1852	0.18827	0.19212	0.19412	0.19619	0.19795	0.19966	0.2029	0.20648
1344	0.13743	0.13762	0.13854	0.13931	0.13881	0.13722	0.13687	0.13679	0.13807	0.14063	0.14382	0.14504	0.14497	0.14547	0.14666	0.14699	0.14746	0.14749	0.14809	0.14843	0.15033	0.153	0.15426	0.15561	0.15678	0.15631	0.15574	0.15533	0.15583	0.15715	0.15919	0.16261	0.1659	0.17041	0.17407	0.17499	0.1755	0.17696	0.17926	0.1808	0.18352	0.1866	0.19044	0.19243	0.1945	0.19626	0.19798	0.20121	0.20479
1345	0.13593	0.13611	0.13702	0.13778	0.13728	0.13569	0.13533	0.13523	0.1365	0.13904	0.14221	0.14342	0.14333	0.14382	0.145	0.14531	0.14576	0.14578	0.14637	0.1467	0.14859	0.15124	0.15249	0.15382	0.15498	0.1545	0.15393	0.15353	0.15402	0.15533	0.15736	0.16078	0.16405	0.16855	0.17219	0.17311	0.17362	0.17508	0.17738	0.17891	0.18163	0.18469	0.18853	0.19052	0.19259	0.19434	0.19606	0.1993	0.20287
1346	0.13427	0.13443	0.13533	0.13609	0.13557	0.13398	0.13361	0.1335	0.13475	0.13728	0.14041	0.14161	0.14151	0.14198	0.14314	0.14344	0.14388	0.14388	0.14446	0.14478	0.14665	0.14928	0.15051	0.15183	0.15298	0.15249	0.15192	0.15152	0.152	0.15331	0.15533	0.15872	0.16198	0.16646	0.17009	0.171	0.17151	0.17297	0.17526	0.17678	0.1795	0.18256	0.18639	0.18837	0.19044	0.19218	0.19391	0.19714	0.20071
1347	0.13247	0.13261	0.13351	0.13425	0.13373	0.13213	0.13175	0.13162	0.13285	0.13536	0.13847	0.13964	0.13953	0.13998	0.14112	0.14141	0.14183	0.14182	0.14238	0.14268	0.14453	0.14714	0.14836	0.14966	0.15079	0.1503	0.14972	0.14933	0.1498	0.15109	0.1531	0.15648	0.15971	0.16417	0.16778	0.16868	0.16919	0.17064	0.17293	0.17445	0.17715	0.1802	0.18402	0.186	0.18806	0.1898	0.19152	0.19475	0.1983
1348	0.13083	0.13097	0.13186	0.13259	0.13206	0.13046	0.13007	0.12992	0.13114	0.13363	0.13671	0.13786	0.13773	0.13817	0.1393	0.13957	0.13997	0.13995	0.14049	0.14079	0.14262	0.1452	0.1464	0.1477	0.14881	0.14831	0.14773	0.14734	0.14781	0.14908	0.15108	0.15444	0.15766	0.16209	0.16568	0.16659	0.16709	0.16854	0.17082	0.17233	0.17502	0.17806	0.18187	0.18385	0.18591	0.18763	0.18936	0.19259	0.19613
1349	0.13806	0.13825	0.13917	0.13993	0.13943	0.13785	0.13752	0.13743	0.13872	0.14128	0.14446	0.1457	0.14563	0.14613	0.14733	0.14767	0.14814	0.14817	0.14879	0.14915	0.15105	0.15371	0.15497	0.15632	0.15748	0.15703	0.15647	0.15607	0.15657	0.15788	0.15992	0.16334	0.16662	0.17111	0.17475	0.17566	0.17617	0.17762	0.17992	0.18144	0.18415	0.18721	0.19104	0.19301	0.19507	0.1968	0.19853	0.20175	0.2053
1350	0.09818	0.09807	0.09878	0.09936	0.0987	0.09701	0.09642	0.09599	0.09689	0.09895	0.10151	0.10223	0.10183	0.10196	0.10275	0.10272	0.10279	0.10252	0.10274	0.10275	0.10419	0.10635	0.10724	0.10823	0.10904	0.1084	0.10773	0.10737	0.10773	0.10878	0.11051	0.11349	0.11633	0.1203	0.12357	0.12438	0.12485	0.12624	0.12839	0.12974	0.13228	0.13511	0.13872	0.14066	0.14265	0.14426	0.14598	0.14913	0.15249
1351
1352
1353
1354
1355
1356
1357
1358
1359
1360
1361
1362
1363
1364
1365
1366
1367
1368
1369
1370
1371
1372
1373
1374
1375
1376
1377
1378
1379
1380
1381
1382
1383
1384
1385
1386
1387
1388
1389
1390
1391
1392
1393
1394
1395
1396
1397
1398
1399
1400	0.01968	0.01918	0.01932	0.01939	0.01873	0.01748	0.01677	0.01609	0.01613	0.01667	0.01738	0.0171	0.01639	0.01599	0.01592	0.01541	0.01492	0.01437	0.01403	0.01357	0.01377	0.01433	0.01434	0.01441	0.01438	0.01379	0.01326	0.0131	0.01311	0.01329	0.0138	0.01483	0.01576	0.01723	0.01852	0.01881	0.01898	0.01961	0.0206	0.02114	0.02231	0.02358	0.02539	0.02653	0.02757	0.02829	0.02931	0.03115	0.03294
1401	0.03324	0.03493	0.03541	0.03602	0.03781	0.04071	0.04293	0.04535	0.04655	0.0472	0.04777	0.05022	0.05304	0.05522	0.05682	0.05949	0.06223	0.06487	0.06711	0.06991	0.07121	0.07162	0.07311	0.07447	0.07613	0.07862	0.08084	0.08131	0.08196	0.08264	0.08257	0.08166	0.08125	0.07967	0.07845	0.07838	0.07823	0.0776	0.07623	0.0758	0.07436	0.07315	0.07079	0.0688	0.06767	0.06739	0.06595	0.06359	0.06175
1402	0.00848	0.00922	0.00937	0.00958	0.01041	0.01186	0.01295	0.01415	0.01464	0.01475	0.0148	0.01591	0.01734	0.01842	0.01916	0.02052	0.02194	0.02336	0.02454	0.02603	0.02657	0.02655	0.02727	0.02789	0.0287	0.03016	0.03147	0.03175	0.03206	0.03234	0.03209	0.0312	0.03061	0.02928	0.02823	0.02808	0.02795	0.02742	0.02644	0.02606	0.02502	0.02408	0.02249	0.02131	0.02053	0.0202	0.01933	0.01788	0.01673
1403	0.01053	0.01138	0.01156	0.0118	0.01274	0.01437	0.01559	0.01693	0.0175	0.01765	0.01774	0.019	0.02059	0.02181	0.02264	0.02415	0.02574	0.02732	0.02862	0.03028	0.0309	0.03091	0.03172	0.03243	0.03335	0.03494	0.03637	0.03667	0.03702	0.03734	0.03709	0.03617	0.03557	0.03416	0.03305	0.03291	0.03277	0.0322	0.03114	0.03074	0.02962	0.02863	0.02689	0.02559	0.02474	0.02439	0.02343	0.02184	0.02057
1404	0.01314	0.01412	0.01433	0.01462	0.0157	0.01753	0.01892	0.02043	0.02109	0.02131	0.02145	0.0229	0.02469	0.02607	0.02703	0.02874	0.03053	0.0323	0.03376	0.03562	0.03635	0.03642	0.03734	0.03815	0.03922	0.04097	0.04256	0.04289	0.04328	0.04366	0.04343	0.04247	0.04189	0.0404	0.03923	0.03909	0.03894	0.03833	0.03719	0.03678	0.03557	0.0345	0.03261	0.03116	0.03024	0.02987	0.02881	0.02705	0.02565
1405	0.01607	0.01719	0.01745	0.01778	0.019	0.02105	0.02261	0.02431	0.02508	0.02536	0.02557	0.02722	0.02923	0.03077	0.03186	0.03378	0.03579	0.03776	0.0394	0.04147	0.04233	0.04246	0.0435	0.04444	0.04566	0.04759	0.04933	0.0497	0.05014	0.05059	0.05039	0.04942	0.04885	0.0473	0.04608	0.04594	0.0458	0.04517	0.04395	0.04351	0.04223	0.04111	0.03905	0.03746	0.03647	0.0361	0.03492	0.033	0.03148
1406	0.01896	0.0202	0.0205	0.02088	0.02222	0.02446	0.02616	0.02802	0.02888	0.02922	0.0295	0.03133	0.03352	0.0352	0.0364	0.0385	0.04069	0.04283	0.04462	0.04686	0.04782	0.04801	0.04915	0.05019	0.05154	0.05362	0.05549	0.05588	0.05636	0.05689	0.05672	0.05574	0.0552	0.05361	0.05237	0.05223	0.05209	0.05145	0.05018	0.04973	0.04839	0.04724	0.04506	0.04335	0.04231	0.04194	0.04068	0.03862	0.03701
1407	0.02182	0.02316	0.0235	0.02392	0.02536	0.02777	0.02959	0.03158	0.03253	0.03293	0.03327	0.03525	0.03759	0.03939	0.04068	0.04292	0.04526	0.04755	0.04944	0.05183	0.05288	0.0531	0.05434	0.05545	0.05691	0.0591	0.06107	0.06146	0.062	0.06257	0.06242	0.06145	0.06094	0.05933	0.05808	0.05795	0.05782	0.05718	0.05587	0.05541	0.05404	0.05288	0.05061	0.04882	0.04775	0.04738	0.04607	0.04391	0.04223
1408	0.02465	0.0261	0.02648	0.02695	0.02849	0.03105	0.03299	0.03511	0.03614	0.03659	0.037	0.03911	0.0416	0.04352	0.04491	0.04729	0.04976	0.05219	0.05419	0.05671	0.05785	0.05812	0.05944	0.06064	0.06219	0.06449	0.06654	0.06695	0.06752	0.06815	0.06803	0.06707	0.06659	0.06496	0.06371	0.06359	0.06347	0.06283	0.06148	0.06103	0.05962	0.05846	0.05611	0.05425	0.05314	0.05277	0.05141	0.04917	0.04744
1409	0.02771	0.02927	0.02969	0.0302	0.03186	0.03459	0.03666	0.03894	0.04005	0.04057	0.04104	0.04333	0.04598	0.04803	0.04953	0.05207	0.0547	0.05729	0.05942	0.06209	0.06333	0.06366	0.06508	0.06636	0.06803	0.07046	0.07262	0.07304	0.07365	0.07435	0.07426	0.0733	0.07285	0.07121	0.06996	0.06984	0.06973	0.06909	0.0677	0.06724	0.0658	0.06463	0.06219	0.06024	0.0591	0.05874	0.05732	0.05498	0.05318
1410	0.03104	0.03272	0.03319	0.03375	0.03553	0.03845	0.04065	0.04309	0.0443	0.04491	0.04546	0.04792	0.05075	0.05295	0.05456	0.05728	0.06009	0.06285	0.06513	0.06797	0.06932	0.06972	0.07124	0.07262	0.07443	0.077	0.07928	0.07971	0.08038	0.08115	0.08109	0.08015	0.07974	0.07808	0.07682	0.07672	0.07661	0.07597	0.07453	0.07408	0.0726	0.07142	0.06888	0.06684	0.06566	0.06531	0.06383	0.06137	0.05952
1411	0.03458	0.03639	0.03691	0.03752	0.03941	0.04252	0.04487	0.04747	0.04878	0.04947	0.05011	0.05277	0.05578	0.05811	0.05985	0.06274	0.06574	0.06868	0.0711	0.07411	0.07557	0.07605	0.07767	0.07916	0.08111	0.08381	0.08622	0.08666	0.08737	0.08822	0.08819	0.08728	0.08691	0.08524	0.08399	0.08389	0.08378	0.08314	0.08166	0.08122	0.0797	0.07852	0.07588	0.07374	0.07253	0.07219	0.07064	0.06808	0.06617
1412	0.03727	0.03916	0.03972	0.04036	0.04235	0.04559	0.04805	0.05077	0.05217	0.05292	0.05363	0.05642	0.05958	0.06201	0.06383	0.06686	0.07	0.07307	0.07559	0.07873	0.08028	0.0808	0.0825	0.08408	0.08612	0.08891	0.09141	0.09188	0.09261	0.0935	0.0935	0.0926	0.09227	0.0906	0.08934	0.08925	0.08915	0.0885	0.087	0.08656	0.08502	0.08382	0.08112	0.0789	0.07768	0.07735	0.07576	0.07312	0.07117
1413	0.03917	0.04113	0.04171	0.04238	0.04442	0.04775	0.05028	0.05308	0.05453	0.05532	0.05607	0.05895	0.06219	0.06469	0.06657	0.06969	0.07291	0.07605	0.07864	0.08186	0.08346	0.08402	0.08577	0.08739	0.08951	0.09235	0.0949	0.09538	0.09613	0.09705	0.09707	0.09618	0.09588	0.0942	0.09296	0.09288	0.09278	0.09214	0.09062	0.09018	0.08863	0.08744	0.08471	0.08245	0.08121	0.0809	0.07927	0.07661	0.07464
1414	0.04136	0.04339	0.044	0.04471	0.04682	0.05024	0.05285	0.05573	0.05724	0.05807	0.05887	0.06184	0.06517	0.06775	0.06969	0.07289	0.0762	0.07943	0.08207	0.08538	0.08705	0.08765	0.08945	0.09112	0.09331	0.09622	0.09882	0.09932	0.1001	0.10105	0.10109	0.10022	0.09996	0.09828	0.09706	0.09699	0.09691	0.09627	0.09474	0.09431	0.09274	0.09159	0.08883	0.08653	0.08528	0.08498	0.08332	0.08064	0.07865
1415	0.04419	0.04631	0.04696	0.0477	0.04989	0.05345	0.05614	0.05913	0.06072	0.06161	0.06246	0.06555	0.069	0.07168	0.07371	0.07701	0.08044	0.08377	0.0865	0.08992	0.09166	0.09232	0.09418	0.09592	0.0982	0.10119	0.10386	0.10437	0.10519	0.10619	0.10626	0.10541	0.10519	0.10351	0.10231	0.10226	0.10219	0.10156	0.10003	0.0996	0.09803	0.09689	0.09409	0.09174	0.09049	0.0902	0.08852	0.08579	0.08378
1416	0.04709	0.0493	0.04999	0.05076	0.05304	0.05672	0.0595	0.0626	0.06427	0.06521	0.06612	0.06934	0.07291	0.07567	0.07778	0.0812	0.08473	0.08818	0.09099	0.09451	0.09632	0.09703	0.09896	0.10075	0.10312	0.10619	0.10892	0.10943	0.11028	0.11132	0.11142	0.11059	0.11041	0.10875	0.10755	0.10752	0.10745	0.10683	0.10529	0.10487	0.10328	0.10217	0.09932	0.09692	0.09567	0.09539	0.09368	0.0909	0.08887
1417	0.04965	0.05193	0.05265	0.05346	0.05581	0.05959	0.06246	0.06566	0.06738	0.06838	0.06935	0.07267	0.07634	0.07919	0.08135	0.08487	0.08849	0.09203	0.09492	0.09853	0.1004	0.10114	0.10313	0.10497	0.10741	0.11053	0.11332	0.11383	0.11469	0.11576	0.11588	0.11506	0.11492	0.11326	0.11207	0.11205	0.11199	0.11136	0.1098	0.10939	0.10779	0.10668	0.1038	0.10136	0.1001	0.09984	0.0981	0.09527	0.09323
1418	0.05139	0.05372	0.05446	0.05528	0.05768	0.06154	0.06445	0.06771	0.06948	0.07051	0.07151	0.0749	0.07864	0.08153	0.08372	0.08731	0.09099	0.09459	0.09752	0.10118	0.10308	0.10385	0.10587	0.10774	0.11022	0.11337	0.11619	0.11669	0.11756	0.11865	0.11878	0.11797	0.11783	0.11618	0.11501	0.11498	0.11493	0.11429	0.11272	0.11232	0.11072	0.10961	0.10671	0.10425	0.10298	0.10274	0.10097	0.09812	0.09607
1419	0.05285	0.05522	0.05598	0.05681	0.05925	0.06317	0.06613	0.06944	0.07124	0.0723	0.07333	0.07678	0.08057	0.08349	0.08572	0.08936	0.09309	0.09674	0.09971	0.10342	0.10534	0.10613	0.10817	0.11007	0.1126	0.11578	0.11862	0.11911	0.11999	0.12111	0.12126	0.12044	0.12033	0.11868	0.11752	0.11749	0.11744	0.11681	0.11523	0.11484	0.11323	0.11213	0.10921	0.10673	0.10546	0.10522	0.10344	0.10057	0.09852
1420	0.05456	0.05699	0.05777	0.05862	0.0611	0.0651	0.06811	0.07148	0.07333	0.07442	0.07549	0.079	0.08285	0.08583	0.08811	0.0918	0.0956	0.09932	0.10234	0.1061	0.10807	0.10889	0.11096	0.11289	0.11548	0.11871	0.12158	0.12208	0.12299	0.12413	0.1243	0.12349	0.1234	0.12176	0.1206	0.12058	0.12053	0.11992	0.11833	0.11795	0.11633	0.11525	0.11229	0.10979	0.10852	0.1083	0.1065	0.1036	0.10155
1421	0.05661	0.05909	0.0599	0.06078	0.06331	0.06738	0.07045	0.0739	0.07579	0.07692	0.07803	0.08162	0.08554	0.08857	0.0909	0.09467	0.09854	0.10232	0.10539	0.10921	0.11122	0.11207	0.11418	0.11615	0.1188	0.12207	0.12498	0.12549	0.12641	0.12758	0.12776	0.12696	0.12691	0.12527	0.12413	0.12411	0.12407	0.12346	0.12187	0.1215	0.11988	0.11881	0.11583	0.11331	0.11204	0.11182	0.11001	0.10709	0.10504
1422	0.058	0.06053	0.06135	0.06224	0.06481	0.06893	0.07204	0.07554	0.07746	0.07861	0.07975	0.08339	0.08736	0.09042	0.09278	0.0966	0.10051	0.10433	0.10743	0.11128	0.11333	0.1142	0.11633	0.11832	0.121	0.12429	0.12722	0.12774	0.12867	0.12984	0.13002	0.12924	0.12921	0.12757	0.12645	0.12643	0.1264	0.12578	0.12419	0.12381	0.1222	0.12114	0.11815	0.11561	0.11434	0.11413	0.1123	0.10938	0.10732
1423	0.05939	0.06195	0.06279	0.0637	0.06631	0.07048	0.07364	0.07719	0.07915	0.08033	0.08148	0.08518	0.08921	0.09231	0.0947	0.09857	0.10253	0.10639	0.10953	0.11343	0.1155	0.11639	0.11854	0.12055	0.12328	0.12659	0.12954	0.13006	0.131	0.13218	0.13236	0.13159	0.13157	0.12994	0.12882	0.12881	0.12878	0.12815	0.12656	0.12618	0.12456	0.12351	0.1205	0.11794	0.11667	0.11646	0.11462	0.11169	0.10962
1424	0.06093	0.06354	0.0644	0.06532	0.06798	0.07222	0.07543	0.07904	0.08104	0.08225	0.08344	0.08721	0.0913	0.09445	0.09689	0.10081	0.10484	0.10876	0.11194	0.1159	0.11801	0.11893	0.12111	0.12315	0.12593	0.12928	0.13228	0.1328	0.13375	0.13495	0.13514	0.13438	0.13438	0.13274	0.13163	0.13163	0.13161	0.13098	0.12937	0.129	0.12737	0.12633	0.12329	0.12071	0.11943	0.11923	0.11737	0.11441	0.11233
1425	0.06288	0.06555	0.06644	0.06738	0.07009	0.07441	0.07767	0.08135	0.08341	0.08466	0.08589	0.08973	0.0939	0.09711	0.09959	0.10359	0.10769	0.11168	0.11491	0.11894	0.12109	0.12205	0.12427	0.12635	0.12918	0.13258	0.13561	0.13614	0.1371	0.13833	0.13854	0.1378	0.13782	0.13618	0.13507	0.13508	0.13507	0.13444	0.13283	0.13246	0.13082	0.12979	0.12673	0.12411	0.12283	0.12263	0.12076	0.11777	0.11568
1426	0.06392	0.06662	0.06752	0.06847	0.0712	0.07558	0.07886	0.08258	0.08466	0.08593	0.08718	0.09106	0.09527	0.09851	0.10102	0.10506	0.10919	0.11322	0.11648	0.12053	0.12271	0.12368	0.12593	0.12802	0.13089	0.13431	0.13736	0.13789	0.13886	0.1401	0.14032	0.13958	0.13962	0.13798	0.13688	0.13688	0.13687	0.13625	0.13463	0.13427	0.13262	0.13159	0.12852	0.12588	0.1246	0.12441	0.12252	0.11952	0.11743
1427	0.0653	0.06803	0.06895	0.06992	0.07269	0.07711	0.08044	0.08421	0.08632	0.08762	0.08889	0.09283	0.09708	0.10036	0.1029	0.10698	0.11116	0.11523	0.11853	0.12261	0.12482	0.12582	0.12808	0.1302	0.13311	0.13655	0.13962	0.14016	0.14114	0.1424	0.14263	0.1419	0.14195	0.14033	0.13923	0.13924	0.13923	0.13861	0.13699	0.13664	0.13499	0.13398	0.13089	0.12824	0.12696	0.12678	0.12488	0.12186	0.11978
1428	0.06625	0.06901	0.06993	0.0709	0.0737	0.07815	0.0815	0.08529	0.08743	0.08874	0.09003	0.09399	0.09827	0.10156	0.10412	0.10822	0.11242	0.11652	0.11983	0.12393	0.12615	0.12716	0.12943	0.13156	0.13449	0.13794	0.14102	0.14156	0.14254	0.1438	0.14403	0.14331	0.14337	0.14175	0.14067	0.14069	0.14067	0.14006	0.13844	0.13809	0.13644	0.13544	0.13234	0.12969	0.12841	0.12824	0.12634	0.12332	0.12124
1429	0.06746	0.07025	0.07119	0.07217	0.07499	0.07947	0.08285	0.08668	0.08884	0.09017	0.09147	0.09547	0.09977	0.10308	0.10566	0.10978	0.11401	0.11812	0.12145	0.12558	0.12782	0.12883	0.13111	0.13325	0.1362	0.13966	0.14275	0.14329	0.14427	0.14554	0.14578	0.14506	0.14514	0.14353	0.14246	0.14249	0.14247	0.14185	0.14024	0.13989	0.13826	0.13727	0.13418	0.13152	0.13024	0.13008	0.12818	0.12516	0.12309
1430	0.0687	0.07153	0.07247	0.07347	0.07632	0.08085	0.08425	0.08812	0.09031	0.09166	0.09299	0.09702	0.10137	0.10471	0.10731	0.11147	0.11573	0.11989	0.12324	0.1274	0.12966	0.13069	0.13299	0.13515	0.13813	0.14161	0.14472	0.14525	0.14625	0.14753	0.14778	0.14707	0.14716	0.14556	0.1445	0.14453	0.14452	0.14391	0.1423	0.14196	0.14032	0.13935	0.13625	0.13358	0.13231	0.13215	0.13024	0.12722	0.12514
1431	0.07023	0.07309	0.07406	0.07508	0.07797	0.08255	0.086	0.08991	0.09214	0.09352	0.09487	0.09896	0.10336	0.10674	0.10937	0.11358	0.11789	0.12209	0.12548	0.12968	0.13196	0.13301	0.13534	0.13752	0.14054	0.14405	0.14719	0.14772	0.14873	0.15003	0.1503	0.14959	0.14971	0.14811	0.14706	0.1471	0.14709	0.14649	0.14488	0.14454	0.14291	0.14195	0.13884	0.13616	0.13488	0.13474	0.13282	0.12979	0.12771
1432	0.07173	0.07463	0.07562	0.07665	0.07957	0.08421	0.08769	0.09165	0.09391	0.09531	0.0967	0.10083	0.10527	0.10869	0.11135	0.1156	0.11994	0.12418	0.1276	0.13183	0.13414	0.13521	0.13756	0.13976	0.14281	0.14635	0.1495	0.15003	0.15105	0.15236	0.15264	0.15195	0.15208	0.15049	0.14944	0.14949	0.14949	0.14889	0.14728	0.14695	0.14531	0.14437	0.14125	0.13856	0.13728	0.13715	0.13522	0.13218	0.13012
1433	0.0722	0.07511	0.0761	0.07713	0.08006	0.08472	0.08821	0.09218	0.09445	0.09586	0.09724	0.10139	0.10584	0.10926	0.11193	0.11619	0.12055	0.12479	0.1282	0.13244	0.13475	0.13583	0.13818	0.14038	0.14343	0.14697	0.15012	0.15066	0.15168	0.15299	0.15326	0.15257	0.15271	0.15111	0.15006	0.1501	0.15011	0.1495	0.14789	0.14756	0.14592	0.14498	0.14186	0.13916	0.13788	0.13775	0.13582	0.13279	0.13072
1434	0.07251	0.07543	0.07642	0.07745	0.08039	0.08506	0.08856	0.09254	0.09481	0.09623	0.09762	0.10178	0.10623	0.10967	0.11234	0.1166	0.12096	0.12522	0.12864	0.13288	0.1352	0.13628	0.13863	0.14083	0.14389	0.14743	0.15057	0.15111	0.15213	0.15344	0.1537	0.15302	0.15316	0.15156	0.15052	0.15056	0.15057	0.14996	0.14834	0.14802	0.14638	0.14544	0.14232	0.13963	0.13835	0.13822	0.13629	0.13325	0.13119
1435	0.07364	0.07659	0.07759	0.07864	0.0816	0.08629	0.08982	0.09384	0.09613	0.09757	0.09898	0.10317	0.10765	0.1111	0.1138	0.11808	0.12247	0.12675	0.13019	0.13445	0.13679	0.13788	0.14024	0.14246	0.14554	0.14908	0.15224	0.15278	0.15381	0.15512	0.15539	0.15471	0.15487	0.15329	0.15226	0.1523	0.15231	0.1517	0.15008	0.14977	0.14813	0.1472	0.14408	0.14139	0.14011	0.13999	0.13805	0.13502	0.13296
1436	0.07525	0.07823	0.07925	0.08031	0.0833	0.08804	0.0916	0.09565	0.09798	0.09944	0.10088	0.10511	0.10964	0.11311	0.11583	0.12015	0.12458	0.1289	0.13236	0.13666	0.13901	0.14012	0.14249	0.14473	0.14784	0.15141	0.15458	0.15512	0.15615	0.15747	0.15776	0.15709	0.15726	0.15569	0.15467	0.15472	0.15473	0.15413	0.15252	0.15221	0.15057	0.14966	0.14653	0.14383	0.14256	0.14245	0.1405	0.13746	0.13541
1437	0.07679	0.07981	0.08085	0.08192	0.08495	0.08974	0.09334	0.09743	0.09979	0.10127	0.10274	0.10702	0.11159	0.1151	0.11784	0.1222	0.12668	0.13102	0.13452	0.13885	0.14122	0.14236	0.14474	0.14699	0.15014	0.15373	0.15692	0.15746	0.15849	0.15982	0.16012	0.15945	0.15965	0.15808	0.15706	0.15712	0.15713	0.15653	0.15492	0.15462	0.15298	0.15207	0.14894	0.14622	0.14495	0.14485	0.14289	0.13985	0.13779
1438	0.0773	0.08034	0.08138	0.08245	0.0855	0.09031	0.09392	0.09803	0.1004	0.10189	0.10336	0.10766	0.11225	0.11577	0.11851	0.1229	0.12738	0.13174	0.13525	0.13959	0.14197	0.14311	0.14549	0.14775	0.15091	0.15451	0.15771	0.15825	0.15928	0.16062	0.16092	0.16025	0.16045	0.15889	0.15786	0.15793	0.15794	0.15734	0.15573	0.15543	0.15379	0.15289	0.14975	0.14703	0.14576	0.14566	0.1437	0.14066	0.1386
1439	0.07765	0.08069	0.08174	0.08281	0.08587	0.09069	0.09431	0.09843	0.10081	0.10231	0.10378	0.10809	0.11268	0.1162	0.11895	0.12334	0.12784	0.13221	0.13572	0.14006	0.14244	0.14359	0.14598	0.14824	0.1514	0.155	0.15821	0.15875	0.15978	0.16112	0.16142	0.16076	0.16095	0.15939	0.15837	0.15844	0.15846	0.15786	0.15624	0.15595	0.15431	0.15342	0.15027	0.14755	0.14629	0.14618	0.14422	0.14118	0.13912
1440	0.07777	0.08081	0.08186	0.08293	0.08599	0.0908	0.09442	0.09854	0.10092	0.10241	0.10388	0.10819	0.11278	0.1163	0.11905	0.12343	0.12793	0.13229	0.1358	0.14014	0.14252	0.14366	0.14605	0.14831	0.15147	0.15507	0.15827	0.15881	0.15984	0.16118	0.16148	0.16082	0.16102	0.15945	0.15845	0.15851	0.15853	0.15793	0.15632	0.15602	0.15439	0.1535	0.15036	0.14764	0.14638	0.14628	0.14432	0.14128	0.13923
1441	0.07816	0.08122	0.08227	0.08335	0.08641	0.09125	0.09487	0.099	0.10139	0.1029	0.10437	0.10869	0.11329	0.11683	0.11958	0.12398	0.12849	0.13287	0.13639	0.14073	0.14313	0.14427	0.14667	0.14894	0.15212	0.15572	0.15893	0.15947	0.1605	0.16185	0.16215	0.16149	0.1617	0.16013	0.15913	0.15919	0.15921	0.15861	0.157	0.15671	0.15507	0.15419	0.15104	0.14832	0.14706	0.14695	0.14499	0.14194	0.13989
1442	0.07863	0.0817	0.08275	0.08384	0.08691	0.09177	0.0954	0.09955	0.10195	0.10346	0.10495	0.10928	0.1139	0.11745	0.12022	0.12463	0.12915	0.13354	0.13707	0.14143	0.14384	0.14498	0.14739	0.14967	0.15286	0.15647	0.15967	0.16022	0.16126	0.16261	0.16291	0.16226	0.16247	0.1609	0.1599	0.15996	0.15999	0.15938	0.15777	0.15748	0.15584	0.15496	0.1518	0.14908	0.14782	0.14771	0.14575	0.1427	0.14065
1443	0.0791	0.08218	0.08324	0.08432	0.08741	0.09228	0.09593	0.1001	0.1025	0.10402	0.10551	0.10985	0.11448	0.11803	0.12081	0.12523	0.12976	0.13416	0.13769	0.14206	0.14447	0.14562	0.14802	0.1503	0.15349	0.1571	0.16031	0.16086	0.16189	0.16324	0.16355	0.16289	0.1631	0.16153	0.16052	0.16059	0.16062	0.16002	0.1584	0.15811	0.15647	0.15559	0.15243	0.1497	0.14844	0.14834	0.14637	0.14333	0.14128
1444	0.07948	0.08257	0.08363	0.08472	0.08782	0.0927	0.09635	0.10053	0.10295	0.10447	0.10596	0.11031	0.11494	0.1185	0.12128	0.12571	0.13025	0.13465	0.13818	0.14255	0.14496	0.14612	0.14851	0.15078	0.15398	0.15759	0.1608	0.16136	0.16239	0.16373	0.16403	0.16337	0.16359	0.16202	0.16101	0.16109	0.16112	0.16051	0.1589	0.15861	0.15697	0.15609	0.15293	0.15022	0.14896	0.14886	0.14688	0.14384	0.1418
1445	0.08	0.08309	0.08417	0.08526	0.08837	0.09327	0.09693	0.10113	0.10356	0.10509	0.10658	0.11095	0.1156	0.11917	0.12196	0.1264	0.13095	0.13537	0.13891	0.14329	0.1457	0.14687	0.14927	0.15155	0.15476	0.15837	0.16159	0.16215	0.16319	0.16454	0.16485	0.1642	0.16442	0.16285	0.16185	0.16192	0.16195	0.16135	0.15973	0.15945	0.15781	0.15695	0.15378	0.15106	0.1498	0.14971	0.14773	0.14468	0.14265
1446	0.08033	0.08344	0.08452	0.0856	0.08872	0.09363	0.09729	0.1015	0.10394	0.10547	0.10696	0.11133	0.11599	0.11957	0.12236	0.12681	0.13136	0.13578	0.13933	0.14371	0.14613	0.14729	0.14969	0.15197	0.15519	0.15881	0.16203	0.16258	0.16362	0.16497	0.16529	0.16463	0.16485	0.16328	0.16228	0.16235	0.16238	0.16178	0.16016	0.15988	0.15824	0.15738	0.15421	0.1515	0.15024	0.15013	0.14816	0.14511	0.14308
1447	0.08052	0.08363	0.08471	0.0858	0.08891	0.09383	0.0975	0.10171	0.10416	0.10569	0.10718	0.11156	0.11623	0.1198	0.12259	0.12704	0.1316	0.13603	0.13959	0.14396	0.14638	0.14754	0.14995	0.15222	0.15545	0.15908	0.1623	0.16285	0.16389	0.16524	0.16555	0.16489	0.16512	0.16355	0.16255	0.16262	0.16265	0.16204	0.16043	0.16015	0.15851	0.15765	0.15448	0.15176	0.1505	0.1504	0.14842	0.14537	0.14334
1448	0.07949	0.08259	0.08365	0.08472	0.08782	0.09271	0.09636	0.10054	0.10297	0.10448	0.10595	0.11029	0.11493	0.11848	0.12126	0.12568	0.13021	0.13462	0.13815	0.14251	0.1449	0.14605	0.14844	0.1507	0.15391	0.15751	0.16072	0.16128	0.1623	0.16365	0.16395	0.16327	0.16348	0.1619	0.16089	0.16095	0.16098	0.16036	0.15875	0.15846	0.15682	0.15594	0.15277	0.15006	0.14879	0.14868	0.1467	0.14366	0.14163
1449	0.07921	0.0823	0.08336	0.08443	0.08752	0.0924	0.09605	0.10023	0.10265	0.10415	0.10562	0.10995	0.11458	0.11813	0.1209	0.12532	0.12984	0.13425	0.13777	0.14212	0.14451	0.14566	0.14804	0.15029	0.1535	0.1571	0.1603	0.16085	0.16188	0.16323	0.16351	0.16283	0.16304	0.16145	0.16043	0.16049	0.16053	0.1599	0.15828	0.15799	0.15635	0.15547	0.15229	0.14958	0.14831	0.14819	0.14622	0.14317	0.14114
1450	0.07886	0.08193	0.08299	0.08405	0.08714	0.092	0.09564	0.09981	0.10222	0.10371	0.10517	0.10948	0.11409	0.11763	0.12039	0.12479	0.1293	0.1337	0.13721	0.14153	0.14391	0.14506	0.14743	0.14967	0.15287	0.15645	0.15964	0.16019	0.16121	0.16255	0.16283	0.16214	0.16235	0.16075	0.15973	0.1598	0.15983	0.1592	0.15758	0.15729	0.15564	0.15476	0.15158	0.14888	0.14761	0.14749	0.14551	0.14247	0.14044
1451	0.07888	0.08196	0.08302	0.08407	0.08716	0.09202	0.09565	0.09982	0.10223	0.10372	0.10517	0.10948	0.11409	0.11762	0.12038	0.12478	0.12928	0.13367	0.13718	0.14149	0.14386	0.14501	0.14737	0.1496	0.1528	0.15637	0.15955	0.1601	0.16111	0.16245	0.16272	0.16203	0.16223	0.16063	0.15961	0.15967	0.1597	0.15906	0.15744	0.15715	0.1555	0.15462	0.15144	0.14873	0.14746	0.14734	0.14536	0.14232	0.14029
1452	0.07874	0.08182	0.08287	0.08393	0.08701	0.09187	0.0955	0.09966	0.10207	0.10357	0.10501	0.10932	0.11393	0.11746	0.12021	0.12461	0.12912	0.1335	0.13701	0.14133	0.1437	0.14484	0.1472	0.14943	0.15264	0.15621	0.15939	0.15993	0.16094	0.16228	0.16255	0.16186	0.16205	0.16045	0.15943	0.15948	0.15951	0.15887	0.15725	0.15696	0.1553	0.15442	0.15124	0.14853	0.14726	0.14713	0.14514	0.1421	0.14008
1453	0.07904	0.08212	0.08318	0.08424	0.08733	0.09221	0.09585	0.10003	0.10245	0.10394	0.1054	0.10972	0.11434	0.11788	0.12064	0.12505	0.12958	0.13397	0.13749	0.14182	0.1442	0.14534	0.14771	0.14994	0.15316	0.15674	0.15994	0.16048	0.1615	0.16284	0.16312	0.16242	0.16262	0.16102	0.16	0.16005	0.16008	0.15943	0.15782	0.15753	0.15587	0.155	0.1518	0.14909	0.14782	0.14769	0.1457	0.14266	0.14063
1454	0.07908	0.08216	0.08323	0.08428	0.08737	0.09225	0.09588	0.10007	0.10249	0.10398	0.10543	0.10975	0.11437	0.11791	0.12068	0.12509	0.12961	0.13401	0.13753	0.14185	0.14423	0.14538	0.14774	0.14998	0.1532	0.15677	0.15997	0.16051	0.16153	0.16288	0.16316	0.16246	0.16266	0.16105	0.16003	0.16009	0.16012	0.15947	0.15786	0.15757	0.15592	0.15504	0.15185	0.14914	0.14787	0.14774	0.14575	0.1427	0.14068
1455	0.07901	0.08209	0.08316	0.0842	0.08729	0.09217	0.09581	0.09999	0.10241	0.1039	0.10535	0.10966	0.11428	0.11782	0.12058	0.12499	0.12952	0.13391	0.13743	0.14175	0.14413	0.14528	0.14764	0.14987	0.15309	0.15666	0.15986	0.16041	0.16142	0.16277	0.16305	0.16235	0.16255	0.16094	0.15992	0.15998	0.16001	0.15936	0.15775	0.15746	0.15581	0.15493	0.15173	0.14903	0.14776	0.14763	0.14564	0.14259	0.14057
1456	0.07898	0.08206	0.08312	0.08417	0.08726	0.09214	0.09577	0.09995	0.10237	0.10386	0.10531	0.10963	0.11425	0.11778	0.12054	0.12495	0.12947	0.13387	0.13738	0.1417	0.14408	0.14522	0.14758	0.14982	0.15304	0.15661	0.1598	0.16035	0.16136	0.16271	0.16299	0.16229	0.16248	0.16088	0.15986	0.15991	0.15995	0.1593	0.15768	0.15739	0.15575	0.15487	0.15167	0.14897	0.1477	0.14757	0.14558	0.14253	0.14051
1457	0.0782	0.08127	0.08232	0.08336	0.08643	0.09127	0.09488	0.09904	0.10144	0.10292	0.10435	0.10863	0.11323	0.11674	0.11948	0.12387	0.12836	0.13273	0.13623	0.14052	0.14288	0.14402	0.14636	0.14858	0.15178	0.15534	0.15851	0.15906	0.16006	0.1614	0.16168	0.16096	0.16115	0.15954	0.15852	0.15857	0.1586	0.15795	0.15634	0.15605	0.1544	0.15352	0.15033	0.14763	0.14636	0.14623	0.14424	0.1412	0.13919
1458	0.07749	0.08053	0.08158	0.08261	0.08566	0.09048	0.09407	0.0982	0.10059	0.10205	0.10347	0.10772	0.1123	0.11579	0.11852	0.12287	0.12735	0.1317	0.13517	0.13944	0.14179	0.14291	0.14524	0.14745	0.15063	0.15418	0.15734	0.15788	0.15888	0.16021	0.16048	0.15976	0.15994	0.15833	0.1573	0.15735	0.15737	0.15672	0.15511	0.15482	0.15317	0.15228	0.1491	0.14641	0.14514	0.14501	0.14302	0.13999	0.13797
1459	0.07686	0.07989	0.08092	0.08195	0.08499	0.08978	0.09336	0.09746	0.09983	0.10129	0.10269	0.10692	0.11147	0.11495	0.11766	0.122	0.12645	0.13078	0.13424	0.13849	0.14083	0.14194	0.14426	0.14646	0.14963	0.15316	0.15631	0.15685	0.15785	0.15917	0.15944	0.15872	0.15889	0.15727	0.15623	0.15628	0.15631	0.15566	0.15405	0.15375	0.1521	0.15122	0.14803	0.14535	0.14408	0.14394	0.14196	0.13893	0.13692
1460	0.07657	0.07959	0.08062	0.08164	0.08467	0.08945	0.09302	0.09712	0.09948	0.10093	0.10233	0.10654	0.11108	0.11455	0.11726	0.12159	0.12603	0.13035	0.13381	0.13805	0.14038	0.14149	0.14381	0.146	0.14917	0.15269	0.15584	0.15638	0.15737	0.1587	0.15896	0.15824	0.15841	0.15679	0.15575	0.1558	0.15582	0.15517	0.15356	0.15326	0.15161	0.15073	0.14754	0.14487	0.1436	0.14346	0.14148	0.13845	0.13644
1461	0.0762	0.07921	0.08024	0.08125	0.08428	0.08904	0.09261	0.09669	0.09904	0.10049	0.10188	0.10608	0.11061	0.11407	0.11677	0.12109	0.12552	0.12983	0.13328	0.13751	0.13982	0.14093	0.14324	0.14543	0.14859	0.15209	0.15524	0.15578	0.15677	0.15809	0.15835	0.15762	0.15778	0.15616	0.15512	0.15516	0.15518	0.15453	0.15292	0.15262	0.15097	0.15008	0.14689	0.14422	0.14295	0.1428	0.14082	0.1378	0.13579
1462	0.07569	0.07869	0.07971	0.08072	0.08373	0.08848	0.09203	0.0961	0.09844	0.09988	0.10126	0.10545	0.10996	0.11341	0.1161	0.1204	0.12482	0.12911	0.13255	0.13677	0.13908	0.14018	0.14248	0.14467	0.14781	0.15131	0.15445	0.15499	0.15598	0.15729	0.15755	0.15681	0.15697	0.15535	0.15431	0.15435	0.15437	0.15371	0.15211	0.15181	0.15015	0.14926	0.14608	0.14341	0.14214	0.14199	0.14002	0.137	0.13499
1463	0.07499	0.07796	0.07898	0.07998	0.08297	0.0877	0.09123	0.09527	0.0976	0.09902	0.1004	0.10456	0.10905	0.11249	0.11516	0.11944	0.12384	0.12811	0.13153	0.13573	0.13803	0.13913	0.14142	0.14359	0.14672	0.15021	0.15334	0.15388	0.15487	0.15617	0.15642	0.15569	0.15584	0.15421	0.15317	0.15321	0.15323	0.15257	0.15097	0.15066	0.14901	0.14812	0.14495	0.14228	0.14101	0.14086	0.13889	0.13588	0.13387
1464	0.0744	0.07737	0.07838	0.07938	0.08236	0.08708	0.09059	0.09463	0.09695	0.09836	0.09973	0.10388	0.10836	0.11179	0.11446	0.11874	0.12313	0.12739	0.13081	0.13501	0.13731	0.1384	0.14069	0.14286	0.14598	0.14947	0.15261	0.15316	0.15415	0.15545	0.1557	0.15497	0.15512	0.15348	0.15244	0.15248	0.1525	0.15185	0.15024	0.14993	0.14828	0.14739	0.14422	0.14155	0.14028	0.14013	0.13816	0.13515	0.13313
1465	0.07328	0.07622	0.07721	0.07821	0.08117	0.08585	0.08934	0.09334	0.09564	0.09703	0.09838	0.1025	0.10695	0.11036	0.11301	0.11725	0.12162	0.12585	0.12926	0.13343	0.13571	0.13679	0.13907	0.14123	0.14432	0.1478	0.15092	0.15148	0.15246	0.15376	0.15401	0.15327	0.1534	0.15176	0.15071	0.15075	0.15076	0.15011	0.14851	0.1482	0.14655	0.14564	0.14247	0.13982	0.13854	0.13838	0.13642	0.13342	0.1314
1466	0.07205	0.07495	0.07594	0.07692	0.07985	0.08449	0.08795	0.09192	0.09419	0.09557	0.09689	0.10098	0.10539	0.10877	0.1114	0.11561	0.11995	0.12415	0.12753	0.13168	0.13394	0.135	0.13727	0.13941	0.14248	0.14594	0.14904	0.14959	0.15057	0.15186	0.1521	0.15135	0.15147	0.14983	0.14876	0.1488	0.14881	0.14815	0.14654	0.14623	0.14458	0.14366	0.1405	0.13786	0.13658	0.13641	0.13446	0.13146	0.12944
1467	0.0706	0.07347	0.07443	0.0754	0.0783	0.08289	0.08632	0.09024	0.09248	0.09383	0.09513	0.09916	0.10353	0.10689	0.10949	0.11366	0.11795	0.12212	0.12546	0.12958	0.13181	0.13285	0.1351	0.13722	0.14026	0.1437	0.14678	0.14733	0.14829	0.14957	0.14979	0.14903	0.14913	0.14748	0.1464	0.14644	0.14644	0.14577	0.14417	0.14385	0.1422	0.14126	0.13811	0.13548	0.1342	0.13402	0.13207	0.12908	0.12706
1468	0.06917	0.07201	0.07296	0.07391	0.07677	0.08132	0.08472	0.0886	0.09081	0.09213	0.0934	0.09739	0.10172	0.10504	0.10762	0.11175	0.116	0.12013	0.12345	0.12753	0.12974	0.13076	0.13299	0.13509	0.13809	0.14151	0.14457	0.14512	0.14607	0.14733	0.14754	0.14677	0.14685	0.14519	0.1441	0.14413	0.14413	0.14345	0.14185	0.14152	0.13987	0.13892	0.13578	0.13315	0.13187	0.13168	0.12974	0.12676	0.12473
1469	0.06772	0.07052	0.07145	0.07239	0.07523	0.07972	0.08309	0.08693	0.08911	0.09041	0.09165	0.09559	0.09988	0.10317	0.10572	0.10981	0.11403	0.11811	0.1214	0.12545	0.12763	0.12864	0.13084	0.13292	0.13589	0.13929	0.14233	0.14287	0.14382	0.14506	0.14526	0.14448	0.14455	0.14288	0.14178	0.1418	0.1418	0.14112	0.13951	0.13918	0.13752	0.13656	0.13344	0.13082	0.12953	0.12934	0.1274	0.12443	0.1224
1470	0.06599	0.06875	0.06966	0.07059	0.07338	0.07782	0.08114	0.08493	0.08707	0.08834	0.08955	0.09344	0.09768	0.10093	0.10344	0.10748	0.11165	0.11569	0.11895	0.12295	0.12511	0.12609	0.12827	0.13032	0.13325	0.13662	0.13964	0.14018	0.14112	0.14235	0.14254	0.14174	0.14179	0.14011	0.139	0.13902	0.13901	0.13832	0.13671	0.13638	0.13472	0.13375	0.13063	0.12803	0.12674	0.12654	0.12461	0.12164	0.11962
1471	0.06424	0.06695	0.06785	0.06875	0.0715	0.07588	0.07917	0.08291	0.08501	0.08625	0.08743	0.09127	0.09545	0.09867	0.10114	0.10514	0.10926	0.11326	0.11649	0.12045	0.12257	0.12353	0.12569	0.12772	0.13061	0.13396	0.13696	0.1375	0.13843	0.13964	0.13982	0.13901	0.13904	0.13735	0.13623	0.13624	0.13622	0.13553	0.13392	0.13359	0.13193	0.13094	0.12783	0.12524	0.12395	0.12373	0.12182	0.11886	0.11684
1472	0.06252	0.0652	0.06607	0.06696	0.06968	0.074	0.07725	0.08094	0.08301	0.08422	0.08537	0.08916	0.09329	0.09647	0.09891	0.10287	0.10695	0.11091	0.1141	0.11803	0.12013	0.12106	0.12319	0.12521	0.12806	0.13139	0.13437	0.13491	0.13582	0.13703	0.1372	0.13637	0.13638	0.13468	0.13355	0.13355	0.13353	0.13283	0.13123	0.13089	0.12923	0.12822	0.12512	0.12254	0.12125	0.12103	0.11912	0.11616	0.11414
1473	0.06078	0.06341	0.06426	0.06513	0.06781	0.07207	0.07527	0.07891	0.08094	0.08212	0.08324	0.08696	0.09105	0.09417	0.09658	0.10049	0.10452	0.10842	0.11158	0.11546	0.11752	0.11844	0.12054	0.12252	0.12533	0.12863	0.13158	0.13212	0.13302	0.1342	0.13436	0.13352	0.1335	0.13179	0.13065	0.13065	0.13062	0.12991	0.12831	0.12796	0.12629	0.12528	0.12219	0.11962	0.11833	0.11809	0.11619	0.11325	0.11123
1474	0.05858	0.06115	0.06198	0.06282	0.06545	0.06963	0.07277	0.07633	0.07831	0.07945	0.08053	0.08417	0.08818	0.09126	0.09362	0.09746	0.10141	0.10525	0.10836	0.11218	0.1142	0.11508	0.11714	0.11908	0.12185	0.1251	0.12802	0.12855	0.12944	0.13059	0.13073	0.12987	0.12983	0.12811	0.12695	0.12694	0.12691	0.1262	0.1246	0.12424	0.12258	0.12154	0.11847	0.11593	0.11464	0.11439	0.1125	0.10958	0.10756
1475	0.05645	0.05897	0.05977	0.06059	0.06316	0.06727	0.07035	0.07385	0.07578	0.07688	0.07792	0.08148	0.08542	0.08845	0.09077	0.09454	0.09843	0.10222	0.10527	0.10904	0.11102	0.11187	0.1139	0.11581	0.11852	0.12174	0.12463	0.12516	0.12603	0.12717	0.1273	0.12643	0.12636	0.12463	0.12345	0.12344	0.1234	0.12269	0.12109	0.12072	0.11906	0.11802	0.11496	0.11244	0.11115	0.11089	0.10901	0.10611	0.10409
1476	0.05489	0.05736	0.05814	0.05895	0.06148	0.06553	0.06857	0.07202	0.07392	0.07498	0.076	0.07951	0.0834	0.08639	0.08867	0.0924	0.09625	0.09999	0.10301	0.10673	0.10868	0.10951	0.11152	0.1134	0.11608	0.11927	0.12213	0.12266	0.12352	0.12465	0.12476	0.12388	0.12379	0.12205	0.12087	0.12084	0.1208	0.12008	0.11848	0.11812	0.11645	0.1154	0.11235	0.10985	0.10856	0.10828	0.10642	0.10353	0.10151
1477	0.05299	0.05541	0.05617	0.05695	0.05943	0.06341	0.06639	0.06977	0.07163	0.07266	0.07364	0.07707	0.0809	0.08383	0.08607	0.08973	0.09352	0.09719	0.10017	0.10383	0.10574	0.10654	0.10851	0.11037	0.11299	0.11614	0.11897	0.11949	0.12034	0.12145	0.12154	0.12064	0.12053	0.11879	0.11759	0.11756	0.11751	0.11679	0.11519	0.11482	0.11316	0.11209	0.10906	0.10659	0.10529	0.10501	0.10316	0.10029	0.09828
1478	0.0509	0.05325	0.05399	0.05475	0.05718	0.06108	0.06401	0.06732	0.06912	0.07011	0.07105	0.07442	0.07817	0.08105	0.08324	0.08683	0.09055	0.09417	0.09709	0.1007	0.10256	0.10333	0.10527	0.10708	0.10966	0.11277	0.11556	0.11608	0.11691	0.118	0.11808	0.11716	0.11702	0.11527	0.11405	0.11401	0.11397	0.11323	0.11165	0.11127	0.10961	0.10852	0.10551	0.10306	0.10177	0.10147	0.09963	0.09678	0.09478
1479	0.04881	0.05111	0.05182	0.05256	0.05493	0.05875	0.06162	0.06485	0.06661	0.06756	0.06846	0.07174	0.07541	0.07823	0.08038	0.0839	0.08755	0.09109	0.09397	0.0975	0.09932	0.10006	0.10196	0.10373	0.10625	0.10932	0.11207	0.11258	0.1134	0.11446	0.11452	0.11359	0.11342	0.11166	0.11043	0.11038	0.11033	0.10959	0.10801	0.10762	0.10596	0.10486	0.10187	0.09945	0.09816	0.09785	0.09603	0.0932	0.09121
1480	0.04682	0.04906	0.04975	0.05046	0.05277	0.0565	0.05931	0.06247	0.06417	0.06508	0.06594	0.06914	0.07273	0.07549	0.07758	0.08103	0.0846	0.08807	0.09088	0.09435	0.09612	0.09682	0.09867	0.10041	0.10287	0.10588	0.10859	0.10909	0.10989	0.11092	0.11096	0.11001	0.10982	0.10805	0.10681	0.10676	0.10669	0.10595	0.10437	0.10398	0.10233	0.10122	0.09825	0.09585	0.09457	0.09425	0.09245	0.08966	0.08767
[truncated: 920 more rows]
[truncated: 1,952 more columns]

## Sheet: LWC_B
	400	401	402	403	404	405	406	407	408	409	410	411	412	413	414	415	416	417	418	419	420	421	422	423	424	425	426	427	428	429	430	431	432	433	434	435	436	437	438	439	440	441	442	443	444	445	446	447	448
400
401	0.0383
402	0.12725	0.11029
403	0.16725	0.15011	0.11116
404	0.13931	0.12593	0.09155	0.03822
[truncated: 1,996 more rows]
[truncated: 1,952 more columns]

## Sheet: LWC_C
	400	401	402	403	404	405	406	407	408	409	410	411	412	413	414	415	416	417	418	419	420	421	422	423	424	425	426	427	428	429	430	431	432	433	434	435	436	437	438	439	440	441	442	443	444	445	446	447	448
[truncated: 2,001 more rows]
[truncated: 1,952 more columns]

[truncated: 3 more sheets: PWC_A, PWC_B, PWC_C]
