# Supplementary material for: Assessment of plant water status in winter wheat (Triticum aestivum L.) based on canopy spectral indices
Source: PLoS One. 2019 Jun 10;14(6):e0216890. doi: 10.1371/journal.pone.0216890 (PMC6557497; doi:10.1371/journal.pone.0216890)
Supplement: S4 Data — (XLSX) [file pone.0216890.s004.xlsx]

## Sheet: EWT_A
	400	401	402	403	404	405	406	407	408	409	410	411	412	413	414	415	416	417	418	419	420	421	422	423	424	425	426	427	428	429	430	431	432	433	434	435	436	437	438	439	440	441	442	443	444	445	446	447	448
400
401	0.01675
402	0.01128	0.00467
403	0.01139	0.00487	0.00206
404	0.01815	0.00931	0.00244	0.00093541
405	0.02481	0.01304	0.00263	0.00113	0.00089404
406	0.02427	0.01265	0.00187	0.00050995	4.95e-05	0.00045284
407	0.0161	0.00402	0.00011834	0.00087496	0.00295	0.00666	0.01348
408	0.01014	1.08e-05	0.00367	0.00498	0.0083	0.01097	0.0133	0.00942
409	0.0101	1.87e-05	0.00293	0.00409	0.00688	0.00838	0.008	0.0034	9.23e-05
410	0.02137	0.00312	7.17e-05	0.00051733	0.00174	0.00275	0.00209	8.64e-08	0.00539	0.02494
411	0.03052	0.01784	0.00271	0.00079	0.00010796	2.03e-05	2.85e-05	0.00579	0.02472	0.02557	0.01334
412	0.0224	0.01441	0.00552	0.00213	0.00067372	0.00011044	0.0005386	0.01042	0.01981	0.01321	0.00509	0.00056776
413	0.01716	0.00836	0.00155	0.00015329	8.63e-05	0.00069033	0.00033006	0.00483	0.01152	0.00679	0.00132	0.00048422	0.00754
414	0.01803	0.00601	3.55e-05	0.00031023	0.00248	0.00615	0.00586	0.00077188	0.00812	0.00478	0.00018288	0.00373	0.00803	0.00377
415	0.02159	0.00566	1.08e-07	0.0003792	0.00279	0.00714	0.00562	0.00014324	0.00627	0.00474	6.16e-05	0.0048	0.00553	0.00185	0.00022807
416	0.02411	0.00645	2.14e-05	0.00018388	0.00179	0.00472	0.00341	0.00026314	0.0064	0.00553	0.0001803	0.00429	0.00416	0.00099544	1.09e-05	0.00017774
417	0.02524	0.00752	2.32e-05	0.00018824	0.00171	0.00449	0.0035	0.00028642	0.007	0.00581	0.00020923	0.0053	0.00488	0.00108	1.04e-05	8.06e-05	1.68e-07
418	0.02002	0.00397	0.00024617	0.00113	0.00431	0.00879	0.00833	0.00022262	0.00386	0.00316	0.00013395	0.0141	0.01158	0.0042	0.00151	0.00101	0.00186	0.00494
419	0.01215	0.00061135	0.00214	0.00393	0.00942	0.01478	0.01554	0.00357	0.00057552	0.00062046	0.00215	0.03327	0.02904	0.01444	0.00922	0.00513	0.00496	0.00696	0.00666
420	0.00593	0.00015507	0.00702	0.00972	0.01633	0.01997	0.02126	0.00966	0.00054225	0.00016911	0.00692	0.0547	0.05528	0.03112	0.01927	0.01048	0.00896	0.00995	0.00872	0.00824
421	0.00451	0.00057139	0.00881	0.01149	0.01735	0.02034	0.022	0.0119	0.00165	0.00075362	0.01011	0.0662	0.05948	0.03114	0.01888	0.01217	0.01112	0.01185	0.00932	0.00677	0.00192
422	0.00606	0.00049137	0.00679	0.00899	0.0158	0.02056	0.0226	0.01248	0.00163	0.00067125	0.01213	0.06943	0.04199	0.02257	0.01777	0.01489	0.01472	0.01598	0.01128	0.00534	0.00027106	0.00014832
423	0.01093	1.89e-05	0.00294	0.00463	0.01044	0.01589	0.01635	0.00574	2.57e-07	4.11e-05	0.00607	0.03571	0.02038	0.01072	0.00927	0.01141	0.01354	0.01436	0.00683	0.00079381	0.00057065	0.00191	0.00411
424	0.01623	0.00237	0.00040689	0.00137	0.00468	0.00896	0.00811	0.00043893	0.00241	0.00226	0.00030319	0.01079	0.0087	0.00363	0.00173	0.0019	0.00309	0.00311	0.00012581	0.00118	0.00463	0.00622	0.00884	0.01113
425	0.01681	0.00594	5.55e-05	0.00014995	0.0015	0.0039	0.00287	0.0004823	0.00565	0.00445	0.00027529	0.00277	0.00394	0.00087338	4.83e-06	0.00017707	6.45e-05	7.15e-05	0.00188	0.00605	0.01031	0.01129	0.01238	0.0107	0.00634
426	0.01241	0.00421	2.46e-05	0.00027118	0.00173	0.00371	0.00278	0.00026453	0.00383	0.00298	0.00013178	0.00245	0.00491	0.00119	2.03e-06	4.04e-05	3.33e-06	3.35e-06	0.00084053	0.00402	0.00872	0.00985	0.00868	0.00496	0.00138	4.08e-05
427	0.00454	3.29e-05	0.00766	0.01104	0.01725	0.01966	0.01792	0.00492	0.00010941	2.72e-05	0.00261	0.01711	0.02679	0.01556	0.00785	0.00556	0.00597	0.00665	0.00392	0.00105	3.85e-05	0.00035222	0.00016977	0.00012877	0.00283	0.01434	0.05029
428	3.29e-05	0.01905	0.06468	0.06832	0.08221	0.07198	0.06743	0.04576	0.02287	0.01668	0.03451	0.08944	0.0928	0.06953	0.06109	0.05216	0.04986	0.05202	0.04933	0.0455	0.03295	0.0249	0.02289	0.02843	0.04586	0.07803	0.10027	0.09376
429	0.00602	0.0608	0.09716	0.09585	0.11724	0.10893	0.10794	0.09794	0.08356	0.07576	0.11907	0.19721	0.1379	0.10915	0.12229	0.12575	0.12205	0.12368	0.12603	0.13229	0.12087	0.10506	0.10511	0.11744	0.13357	0.13879	0.11591	0.08776	0.05648
430	0.02414	0.07984	0.08249	0.07943	0.09937	0.10862	0.11722	0.12316	0.13718	0.14355	0.18827	0.2205	0.14723	0.11927	0.13111	0.14073	0.14704	0.15582	0.15923	0.15752	0.1384	0.1387	0.16005	0.16848	0.15515	0.13725	0.10921	0.07452	0.03799	0.01785
431	0.0445	0.07093	0.07142	0.07083	0.08446	0.09515	0.10262	0.10464	0.10994	0.1159	0.13502	0.14436	0.11848	0.10297	0.10506	0.10787	0.11222	0.11781	0.11573	0.10848	0.09542	0.09635	0.10589	0.10976	0.10666	0.10206	0.09079	0.06609	0.03764	0.02315	0.02142
432	0.0623	0.08675	0.08756	0.08708	0.10073	0.1113	0.11811	0.11922	0.12219	0.12665	0.14054	0.14779	0.13025	0.11861	0.11957	0.11944	0.12124	0.12582	0.12503	0.11965	0.10847	0.10828	0.11494	0.11762	0.11536	0.11254	0.10474	0.08353	0.05629	0.04037	0.03608	0.02905
433	0.10066	0.12943	0.12208	0.11667	0.13357	0.14571	0.1566	0.16404	0.17249	0.17543	0.19154	0.20263	0.17648	0.16236	0.16428	0.15899	0.15738	0.16517	0.17251	0.17525	0.16362	0.16069	0.16574	0.16357	0.15539	0.14876	0.1385	0.11524	0.08444	0.06475	0.06237	0.04666	0.00198
434	0.08124	0.15763	0.16212	0.14818	0.16536	0.17227	0.1861	0.19757	0.1929	0.17001	0.19354	0.2447	0.22324	0.20357	0.20006	0.18268	0.17624	0.1896	0.20974	0.22849	0.22017	0.20989	0.20309	0.18968	0.18042	0.18009	0.1744	0.14957	0.10756	0.07371	0.04436	0.00384	0.00163	0.01039
435	0.03395	0.11896	0.17054	0.15671	0.16765	0.15991	0.16351	0.15746	0.12875	0.10229	0.12704	0.19531	0.19642	0.17513	0.16599	0.14991	0.14476	0.1551	0.16593	0.1732	0.16284	0.1549	0.14785	0.14204	0.14909	0.16894	0.18179	0.16211	0.09878	0.04146	0.00697	0.00072907	0.00994	0.02337	0.03349
436	0.03784	0.14476	0.20019	0.18664	0.20578	0.18649	0.17812	0.16448	0.14144	0.12171	0.15147	0.21534	0.19066	0.16737	0.17586	0.17878	0.18112	0.18891	0.18902	0.18235	0.16296	0.15775	0.16393	0.17333	0.19316	0.22278	0.23537	0.21829	0.15435	0.07039	0.01119	0.00030311	0.00845	0.01699	0.01114	0.00124
437	0.07396	0.21227	0.21847	0.20118	0.23647	0.22803	0.21993	0.21265	0.21026	0.2034	0.23622	0.27616	0.21545	0.1937	0.2238	0.24862	0.25956	0.26493	0.26069	0.24572	0.21362	0.20562	0.22672	0.25894	0.28816	0.30496	0.28534	0.25306	0.21764	0.16162	0.0537	0.00258	0.0017	0.00476	1.65e-06	0.02301	0.05523
438	0.12763	0.25947	0.23112	0.21091	0.24915	0.25336	0.25421	0.25806	0.27506	0.27997	0.30598	0.32055	0.24494	0.2264	0.26585	0.29661	0.30806	0.31186	0.31082	0.29952	0.26624	0.25565	0.28065	0.3197	0.34281	0.34008	0.30163	0.26095	0.23837	0.23046	0.14674	0.01956	0.00052329	2.92e-05	0.0119	0.05933	0.07717	0.06545
439	0.15947	0.24273	0.22842	0.21339	0.2393	0.24418	0.25297	0.26517	0.28341	0.28319	0.29961	0.31463	0.26018	0.24433	0.26756	0.27722	0.27901	0.28371	0.28924	0.29232	0.27978	0.27317	0.28313	0.29605	0.29824	0.29122	0.26739	0.23581	0.21355	0.21345	0.21791	0.05653	0.00724	0.00703	0.04693	0.08694	0.0774	0.04847	0.02196
440	0.15346	0.21225	0.23041	0.22013	0.22668	0.22673	0.23839	0.25104	0.25715	0.24772	0.25983	0.2857	0.27174	0.25323	0.24573	0.23714	0.23496	0.24106	0.24645	0.25492	0.25908	0.26075	0.25515	0.2471	0.24139	0.2402	0.23979	0.2233	0.19381	0.17502	0.17717	0.10643	0.02987	0.03835	0.07528	0.10232	0.08405	0.05137	0.02763	0.02011
441	0.15624	0.20387	0.23319	0.22434	0.22296	0.2217	0.23338	0.24556	0.2474	0.23775	0.24758	0.27137	0.27465	0.25606	0.23801	0.22649	0.22527	0.23257	0.23714	0.24345	0.24746	0.25089	0.24355	0.23375	0.22779	0.22826	0.23549	0.22523	0.19193	0.16825	0.16896	0.1319	0.05589	0.0673	0.09465	0.11898	0.0983	0.06536	0.04138	0.03442	0.03326
442	0.17569	0.23812	0.27025	0.25347	0.25214	0.25154	0.26754	0.28647	0.29009	0.27513	0.28462	0.31073	0.30811	0.2885	0.27215	0.25985	0.2614	0.27318	0.28016	0.28704	0.28818	0.2934	0.28681	0.27413	0.26682	0.27132	0.28373	0.27177	0.23072	0.20322	0.21042	0.14223	0.05457	0.07544	0.14131	0.16899	0.13621	0.09421	0.06183	0.04727	0.02285	0.00083978
443	0.17601	0.26287	0.27658	0.25896	0.2716	0.27073	0.28259	0.30093	0.31006	0.29589	0.30564	0.32447	0.29222	0.27898	0.28959	0.28819	0.29311	0.30448	0.30911	0.30952	0.29729	0.29807	0.30368	0.30198	0.30022	0.30715	0.30674	0.28376	0.24785	0.2211	0.20311	0.09165	0.02877	0.0399	0.12664	0.17929	0.15628	0.11445	0.06915	0.03077	0.00268	0.00199	0.0094
444	0.14327	0.22369	0.22223	0.21151	0.2311	0.22979	0.23412	0.24428	0.2574	0.25776	0.26831	0.27233	0.22848	0.21855	0.24162	0.25111	0.25585	0.26035	0.26034	0.25435	0.2362	0.23324	0.24592	0.25776	0.26246	0.26365	0.247	0.21994	0.19315	0.17064	0.1342	0.04674	0.01086	0.01294	0.06085	0.11583	0.10809	0.07376	0.03149	0.00579	0.00066236	0.00964	0.022	0.03986
445	0.14711	0.22141	0.21802	0.20605	0.22198	0.22124	0.22827	0.24115	0.26114	0.26667	0.2746	0.2777	0.23538	0.22087	0.23565	0.24154	0.24582	0.25173	0.25414	0.25206	0.23982	0.23981	0.25006	0.25677	0.25684	0.25733	0.24589	0.22189	0.19407	0.17376	0.1471	0.05077	0.01083	0.01291	0.06312	0.1158	0.10662	0.07024	0.02916	0.00526	0.00141	0.01338	0.02648	0.02183	0.00053418
446	0.16502	0.21524	0.22898	0.2174	0.22107	0.22141	0.23322	0.2472	0.26022	0.25788	0.26311	0.27819	0.26614	0.24752	0.23915	0.23375	0.23603	0.24375	0.24728	0.24994	0.2488	0.25378	0.25264	0.24656	0.24118	0.24461	0.25142	0.23728	0.20082	0.17652	0.17591	0.1057	0.03738	0.04795	0.09834	0.12937	0.11537	0.0826	0.05253	0.03415	0.00923	0.00011313	0.00093382	0.00141	0.01264	0.03224
447	0.20134	0.22763	0.24017	0.23517	0.23832	0.23846	0.24667	0.25601	0.26469	0.2658	0.27118	0.28165	0.27818	0.26333	0.25307	0.24957	0.25318	0.25975	0.25977	0.25712	0.25255	0.25635	0.25845	0.25554	0.24978	0.24959	0.25402	0.24341	0.21378	0.19323	0.19611	0.18296	0.12184	0.12582	0.13375	0.14973	0.14075	0.11759	0.09577	0.08408	0.07157	0.05521	0.04401	0.04345	0.05625	0.07416	0.07439
448	0.22589	0.25045	0.26594	0.26652	0.2677	0.26459	0.27069	0.27921	0.28477	0.28276	0.28716	0.29869	0.29816	0.28744	0.27846	0.27515	0.27811	0.28283	0.2809	0.27697	0.27131	0.27327	0.27654	0.27569	0.27127	0.27087	0.27224	0.26126	0.23802	0.21867	0.21406	0.19804	0.1544	0.15386	0.15959	0.17267	0.1669	0.14983	0.13057	0.11668	0.09925	0.07124	0.07231	0.08338	0.09606	0.10464	0.08388	0.004
449	0.24299	0.27772	0.30828	0.30551	0.29455	0.286	0.29586	0.31055	0.31709	0.31101	0.31368	0.32811	0.33167	0.31931	0.30423	0.29722	0.29902	0.30343	0.3025	0.30297	0.30458	0.31005	0.30787	0.30164	0.29622	0.29849	0.30448	0.29586	0.27051	0.2491	0.24337	0.21412	0.15015	0.17479	0.20109	0.2169	0.20065	0.17615	0.15572	0.14634	0.12966	0.10651	0.10451	0.11328	0.12781	0.13406	0.10586	0.03161	0.01338
450	0.1938	0.25354	0.30129	0.30164	0.28185	0.26668	0.27662	0.29423	0.30104	0.29104	0.29297	0.30975	0.31322	0.30095	0.28617	0.27682	0.27716	0.28158	0.2816	0.28555	0.29318	0.30123	0.29315	0.28305	0.28045	0.28812	0.2991	0.29203	0.26475	0.23739	0.21184	0.14271	0.07871	0.10271	0.17231	0.21092	0.18338	0.14401	0.11457	0.10225	0.07037	0.0367	0.04136	0.06102	0.08429	0.09096	0.03765	0.00204	0.02766
451	0.11628	0.18059	0.21148	0.22135	0.22628	0.21842	0.22014	0.22311	0.21717	0.2007	0.20582	0.2295	0.22841	0.22352	0.22628	0.22442	0.22439	0.2253	0.22104	0.21734	0.21237	0.21043	0.2092	0.21226	0.22214	0.23351	0.23561	0.21863	0.189	0.15452	0.10863	0.0482	0.0172	0.01965	0.05302	0.09346	0.09018	0.05912	0.02989	0.01121	0.00022613	0.0032	0.0036	1.15e-06	0.00523	0.00591	0.00096625	0.03127	0.0637
452	0.14237	0.22781	0.24549	0.24195	0.25342	0.24636	0.24846	0.24997	0.24353	0.22666	0.23483	0.2593	0.24162	0.23529	0.24994	0.25585	0.25711	0.25832	0.25558	0.25085	0.24132	0.23504	0.23848	0.2516	0.26972	0.28347	0.27796	0.25406	0.22845	0.19874	0.1363	0.05054	0.01585	0.01922	0.07257	0.14638	0.13888	0.09366	0.05134	0.02254	0.00098558	0.00289	0.00561	0.00040183	0.00554	0.00828	0.0027	0.03881	0.06817
453	0.22529	0.31074	0.30929	0.29082	0.31025	0.31181	0.32279	0.33197	0.32797	0.30272	0.30859	0.33626	0.31675	0.30816	0.3194	0.32244	0.32452	0.33043	0.33204	0.33087	0.31982	0.31678	0.32473	0.33606	0.34795	0.35749	0.35494	0.33119	0.3001	0.27785	0.25069	0.11801	0.04525	0.0634	0.16512	0.2418	0.23321	0.19012	0.14573	0.10447	0.03304	0.00489	0.00465	0.0247	0.05797	0.07737	0.00988	0.01966	0.04987
454	0.2695	0.31554	0.3196	0.30672	0.31877	0.32256	0.33508	0.34662	0.34926	0.33431	0.33757	0.35447	0.34358	0.3345	0.33292	0.33081	0.33378	0.34051	0.33991	0.33781	0.33191	0.3375	0.34468	0.34508	0.34397	0.34826	0.35275	0.33621	0.30344	0.28475	0.30166	0.24111	0.1283	0.16787	0.22468	0.25885	0.2468	0.21585	0.18781	0.18056	0.14782	0.08921	0.09544	0.11218	0.13115	0.16267	0.11663	0.00055835	0.01864
455	0.22137	0.25535	0.27889	0.29215	0.2964	0.29047	0.29037	0.29342	0.2948	0.28899	0.28998	0.30072	0.30465	0.30234	0.29799	0.29357	0.29257	0.29235	0.28745	0.28565	0.28596	0.28913	0.28729	0.2827	0.28129	0.284	0.28983	0.2849	0.26447	0.24141	0.22351	0.19119	0.13391	0.14219	0.15863	0.17763	0.18946	0.17334	0.14684	0.1067	0.05293	0.04418	0.08301	0.10775	0.12126	0.12812	0.11727	0.01541	0.0071
456	0.16101	0.1946	0.22138	0.25375	0.26547	0.26022	0.25168	0.24472	0.23277	0.21178	0.21164	0.23617	0.25547	0.26227	0.26117	0.25712	0.25329	0.24836	0.24009	0.23543	0.23318	0.23008	0.22613	0.22395	0.22687	0.22833	0.22993	0.22797	0.2146	0.18919	0.15011	0.06997	0.01804	0.0222	0.07306	0.07162	0.12105	0.11767	0.08152	0.00072749	0.07324	0.02982	0.004	0.05482	0.06585	0.04751	0.04506	0.01478	0.00050462
457	0.15544	0.19092	0.21213	0.23108	0.25005	0.25075	0.24395	0.23519	0.21768	0.1935	0.19811	0.22585	0.24268	0.24698	0.24565	0.24471	0.24388	0.24092	0.23231	0.22415	0.21829	0.21581	0.21605	0.21721	0.22161	0.2247	0.22534	0.21849	0.20138	0.17965	0.15276	0.06039	0.03123	0.01179	0.10732	0.11771	0.13568	0.12116	0.10038	0.05031	0.004	0.0045	0.01378	0.07351	0.08463	0.05448	0.00485	0.01346	0.00023835
458	0.20593	0.23723	0.25995	0.27062	0.27512	0.27212	0.26842	0.26462	0.25589	0.24394	0.24882	0.26463	0.27373	0.27225	0.26737	0.26634	0.26754	0.26784	0.26231	0.25685	0.25394	0.25525	0.25666	0.257	0.25877	0.261	0.26458	0.25933	0.24283	0.22429	0.20835	0.17475	0.07877	0.14532	0.17641	0.19786	0.19368	0.16971	0.15234	0.14044	0.12482	0.11302	0.12407	0.14183	0.14535	0.1036	0.00274	0.05307	0.00081434
459	0.25884	0.28254	0.28977	0.28844	0.29158	0.29205	0.2951	0.29882	0.29875	0.29249	0.29028	0.29752	0.30212	0.29915	0.29374	0.29128	0.29183	0.29368	0.29182	0.2901	0.28776	0.28974	0.29245	0.29354	0.29434	0.29447	0.29637	0.28973	0.27476	0.25899	0.24956	0.21562	0.11823	0.17191	0.2181	0.24008	0.23554	0.21782	0.19746	0.18295	0.1445	0.15067	0.17631	0.18177	0.1901	0.1908	0.16942	0.00659	0.00542
460	0.2746	0.30713	0.31064	0.30883	0.31753	0.32313	0.33108	0.33698	0.33309	0.32046	0.31562	0.32407	0.3294	0.32992	0.32849	0.32475	0.32225	0.32243	0.3215	0.32069	0.31791	0.31755	0.31944	0.32193	0.32545	0.32633	0.32525	0.31489	0.29827	0.28077	0.26211	0.17724	0.03542	0.03419	0.21743	0.25221	0.25374	0.23943	0.21774	0.1766	2.77e-05	0.03018	0.12744	0.1758	0.20151	0.19795	0.13613	0.00374	0.01583
461	0.30558	0.33853	0.34803	0.35109	0.35744	0.35903	0.36491	0.37048	0.36788	0.35885	0.35504	0.36097	0.36444	0.36439	0.36567	0.36481	0.36275	0.36058	0.35777	0.35707	0.3568	0.35547	0.35462	0.357	0.36168	0.36352	0.36361	0.35608	0.34178	0.32382	0.2945	0.20285	0.05638	0.04779	0.19486	0.25791	0.2848	0.27691	0.24957	0.17917	2.78e-07	0.00575	0.0256	0.10622	0.19573	0.19924	0.00182	0.0012	0.00151
462	0.30603	0.33181	0.3456	0.35334	0.35982	0.35886	0.36111	0.36448	0.36397	0.35804	0.35496	0.3597	0.36388	0.36377	0.36384	0.36468	0.36503	0.36214	0.35647	0.3543	0.35522	0.35644	0.35529	0.35611	0.35942	0.36164	0.36383	0.3591	0.34529	0.32824	0.30624	0.26099	0.17249	0.17289	0.19077	0.24756	0.28071	0.27775	0.25016	0.18115	0.05114	0.00735	0.00156	0.11243	0.183	0.17597	0.0197	0.00444	0.00166
463	0.25607	0.27665	0.28161	0.28469	0.29763	0.29858	0.29839	0.29893	0.29535	0.28588	0.28505	0.29588	0.30362	0.30267	0.29954	0.30093	0.30507	0.30547	0.29817	0.28954	0.28182	0.28246	0.28685	0.29076	0.29505	0.29937	0.30187	0.29554	0.27856	0.25868	0.24624	0.20965	0.15923	0.15527	0.16901	0.1979	0.22222	0.22469	0.20512	0.17035	0.12199	0.05006	0.10499	0.13114	0.14432	0.1256	0.04325	0.00778	0.01451
464	0.19662	0.21288	0.21138	0.217	0.23037	0.22981	0.22632	0.22515	0.22223	0.21343	0.21411	0.22551	0.23277	0.23308	0.23088	0.23255	0.2357	0.23633	0.22933	0.21873	0.20788	0.20635	0.21357	0.22039	0.2242	0.22545	0.22212	0.21289	0.20045	0.18365	0.1699	0.13782	0.10292	0.1022	0.11415	0.13396	0.15578	0.15775	0.14007	0.1103	0.06847	0.03811	0.02218	0.03775	0.08532	0.08589	0.01147	0.01618	0.02958
465	0.17998	0.18637	0.16713	0.18421	0.20374	0.19725	0.18373	0.18244	0.19226	0.1977	0.19984	0.1999	0.18961	0.18943	0.20225	0.21295	0.21642	0.21451	0.20617	0.19253	0.17622	0.1686	0.18378	0.19849	0.20144	0.19344	0.17411	0.15954	0.16214	0.15702	0.14043	0.11235	0.08734	0.08955	0.09168	0.08995	0.11176	0.11659	0.09932	0.06869	0.02562	0.00089298	0.00492	0.02027	2.88e-05	0.0412	0.00759	0.00034596	0.00162
466	0.19492	0.20495	0.18877	0.20834	0.23224	0.22648	0.20995	0.20775	0.21855	0.22404	0.2248	0.22678	0.21988	0.21916	0.23322	0.24442	0.24658	0.24302	0.23443	0.22279	0.20714	0.19724	0.21088	0.22367	0.2263	0.21748	0.20068	0.18912	0.18935	0.18093	0.16043	0.13411	0.10757	0.1074	0.0985	0.09282	0.12616	0.1263	0.10256	0.0371	0.03187	0.00773	0.00371	0.02926	0.00022105	0.04697	0.00021453	0.01105	0.00327
467	0.19542	0.2246	0.2416	0.27909	0.29706	0.29289	0.28021	0.27385	0.26972	0.25556	0.24803	0.26458	0.29155	0.30083	0.29802	0.2926	0.28519	0.2786	0.27225	0.27255	0.27341	0.2689	0.26363	0.25912	0.25983	0.25309	0.25096	0.25409	0.24706	0.22158	0.17761	0.15183	0.12555	0.11015	0.05487	0.0376	0.12239	0.12695	0.07355	0.02522	0.02678	0.0474	0.01216	0.03777	0.04254	0.02866	0.00224	0.02827	0.00019764
468	0.13339	0.16747	0.19183	0.24544	0.26887	0.26464	0.24719	0.23723	0.22759	0.20583	0.19491	0.21497	0.25013	0.26707	0.2659	0.25584	0.24429	0.23581	0.22854	0.22892	0.22938	0.22297	0.21676	0.2108	0.2109	0.20084	0.19637	0.20405	0.20239	0.17361	0.11815	0.09035	0.04898	0.04381	0.00394	0.00026088	0.05416	0.06373	0.01294	0.07553	0.15866	0.03276	0.08683	0.00204	0.00712	0.0045	0.00116	0.01289	0.0156
469	0.13449	0.15977	0.15857	0.16729	0.20854	0.22033	0.21399	0.20712	0.19345	0.17114	0.16798	0.18609	0.20835	0.21958	0.21845	0.21295	0.20654	0.20144	0.19391	0.18864	0.18373	0.18207	0.18375	0.18251	0.18128	0.17317	0.16901	0.17036	0.1595	0.13895	0.11242	0.06708	9.02e-06	0.00884	0.03082	0.02411	0.07868	0.08043	0.04244	0.01647		0.01697	0.0147	0.02895	0.0342	0.01155	0.01376		0.01977
470	0.19605	0.23938	0.24414	0.23935	0.25627	0.26186	0.26483	0.26385	0.2514	0.23185	0.23207	0.2493	0.25819	0.26099	0.25973	0.25885	0.25778	0.25558	0.24822	0.24052	0.23601	0.23802	0.24251	0.2464	0.24877	0.24775	0.2475	0.24352	0.23137	0.21306	0.17923	0.05516	0.01802	0.03829	0.13079	0.18483	0.19372	0.17909	0.15318	0.09532	0.09647	0.06566	0.06746	0.12871	0.13696	0.10105	0.01354		0.01157
471	0.2339	0.27389	0.27391	0.27494	0.28149	0.2799	0.27907	0.27961	0.27329	0.25946	0.25948	0.2752	0.27652	0.27573	0.28254	0.28694	0.28746	0.28596	0.2792	0.26995	0.25923	0.25332	0.26041	0.27112	0.2799	0.28186	0.27751	0.27015	0.26408	0.24554	0.19732	0.06971	0.03656	0.04032	0.14188	0.19806	0.21824	0.2066	0.17754	0.11281	0.08725	0.0291	0.0167	0.10389	0.14814	0.13245	0.01636	0.00373	0.00011875
472	0.27092	0.29443	0.28706	0.28597	0.29625	0.29621	0.29637	0.29752	0.29292	0.28273	0.2841	0.29711	0.29616	0.29436	0.30266	0.30884	0.30942	0.30817	0.30311	0.29548	0.28443	0.27673	0.28277	0.29318	0.30184	0.30331	0.29843	0.29033	0.2832	0.26851	0.23161	0.12968	0.00577	0.08715	0.17559	0.22293	0.2434	0.23427	0.20533	0.14802	0.0243	0.00843	0.00584	0.11332	0.16962	0.1592	0.0273	0.0096	0.02159
473	0.27934	0.29351	0.28267	0.28103	0.29148	0.29334	0.29632	0.30015	0.30093	0.29719	0.29697	0.29963	0.29177	0.29116	0.29848	0.30407	0.30699	0.30725	0.30287	0.29647	0.28774	0.28594	0.29306	0.29967	0.30232	0.30009	0.29518	0.28829	0.28021	0.26985	0.2561	0.21908	0.16192	0.19068	0.21731	0.24333	0.24795	0.23502	0.20944	0.16103	0.01962	0.02478	3.38e-06	0.13858	0.19268	0.15659	0.01274	0.00947	0.00012234
474	0.20347	0.22043	0.21067	0.21802	0.24149	0.24958	0.24727	0.24459	0.23598	0.22108	0.21875	0.23099	0.24048	0.24669	0.2488	0.24872	0.24895	0.24732	0.24034	0.23363	0.22463	0.21994	0.22333	0.22666	0.23131	0.22992	0.22507	0.21669	0.20288	0.18215	0.15891	0.12838	0.09617	0.09531	0.09184	0.09555	0.12571	0.12309	0.0977	0.03152	0.00939	0.01718	0.02938	0.05933	0.06617	0.04692	0.00857	0.00606	0.00923
475	0.13657	0.16653	0.1762	0.20829	0.23164	0.23399	0.22423	0.21647	0.20519	0.18718	0.18234	0.19934	0.221	0.23117	0.2315	0.22822	0.22373	0.2176	0.20903	0.20552	0.20265	0.19717	0.19462	0.1942	0.19817	0.19263	0.18527	0.18157	0.17355	0.14914	0.10609	0.07541	0.04777	0.04249	0.02268	0.01685	0.06224	0.06444	0.02969	0.0125	0.07672	0.06401	0.01082	0.01389	0.01874	0.00532	0.00234	0.00098436	4.3e-05
476	0.2034	0.22925	0.23779	0.25626	0.27089	0.2714	0.26596	0.26203	0.25615	0.24334	0.23994	0.25399	0.27	0.27317	0.26967	0.26703	0.26525	0.26236	0.25581	0.25271	0.25096	0.24945	0.24903	0.24761	0.24859	0.24544	0.2433	0.24001	0.22663	0.20528	0.1771	0.14773	0.11278	0.11384	0.10378	0.10295	0.14248	0.13733	0.10924	0.02698	0.0303	0.05144	0.03809	0.06718	0.08669	0.07905	0.05862	0.00761	0.00678
477	0.21926	0.24451	0.257	0.27277	0.28845	0.28987	0.28369	0.27621	0.26277	0.24359	0.24365	0.26468	0.28417	0.2905	0.28806	0.28445	0.28054	0.27776	0.27209	0.26758	0.26321	0.25923	0.25845	0.25808	0.26148	0.26232	0.26363	0.25968	0.24393	0.22285	0.19464	0.14335	0.01801	0.11976	0.14265	0.14912	0.18223	0.17019	0.14277	0.07216		0.005	0.01847	0.0936	0.12045	0.10149	0.0071	1e-05	0.00774
478	0.15831	0.18544	0.20233	0.23666	0.25502	0.25372	0.24082	0.23083	0.21636	0.19268	0.18895	0.21135	0.23734	0.25263	0.25695	0.25139	0.24132	0.23433	0.2286	0.22543	0.22069	0.2127	0.21078	0.21154	0.21609	0.21197	0.20843	0.20968	0.20419	0.18123	0.13846	0.08074	0.00896	0.03583	0.04034	0.02777	0.10874	0.11751	0.06498	0.03624	0.121	0.08215	0.0388	0.04517	0.05626	0.0196	0.01369	0.01032	0.00465
479	0.0987	0.12354	0.1257	0.14846	0.18745	0.19429	0.17936	0.16899	0.15982	0.14294	0.14003	0.15654	0.1781	0.18967	0.19455	0.19248	0.18541	0.17924	0.17175	0.16553	0.15685	0.15163	0.15419	0.15492	0.1567	0.14942	0.1441	0.14614	0.1384	0.11538	0.07901	0.03909	0.00145	0.00336	0.00088347	0.00022587	0.04164	0.04947	0.00723	0.07149	0.06912	0.02311	0.0715	0.00018125	0.00239		0.00889	0.00142	0.03649
480	0.08531	0.10672	0.08925	0.08315	0.14187	0.16278	0.15583	0.14649	0.13289	0.11429	0.11789	0.13597	0.1565	0.16223	0.15867	0.15643	0.15331	0.15115	0.14404	0.13561	0.12484	0.12324	0.12817	0.1297	0.13128	0.1272	0.12411	0.11888	0.09728	0.07624	0.06146	0.02085	0.03945	0.01529	0.00635	0.00292	0.03571	0.03505	0.01163	0.02969	0.0284	0.03935	0.03814	0.00919	0.01262	0.00036169	0.00175	0.00021371	0.00885
481	0.16096	0.17851	0.18001	0.18362	0.19749	0.20035	0.20009	0.19801	0.1927	0.18487	0.18765	0.19832	0.20591	0.20423	0.19854	0.19621	0.19678	0.19834	0.1945	0.18804	0.18076	0.18051	0.18501	0.18997	0.19267	0.19292	0.19077	0.18273	0.16806	0.15213	0.13782	0.11298	0.08287	0.08789	0.09873	0.11128	0.12097	0.11397	0.0975	0.07129	0.04136	0.03125	0.05983	0.07589	0.08268	0.087	0.06877	0.01417	0.00573
482	0.14751	0.17849	0.18772	0.19483	0.20148	0.19756	0.19559	0.19409	0.19075	0.18515	0.1869	0.19484	0.19568	0.19178	0.18854	0.19023	0.19532	0.19762	0.19199	0.18204	0.17115	0.16893	0.17557	0.18709	0.19667	0.20277	0.19878	0.18448	0.16802	0.14949	0.12618	0.0849	0.05455	0.06028	0.08246	0.10208	0.10875	0.10351	0.08878	0.07266	0.05067	0.02539	0.03538	0.05196	0.06604	0.06906	0.04202	0.00327	2.37e-05
483	0.07325	0.10369	0.11808	0.1256	0.13061	0.12694	0.12278	0.11585	0.10554	0.09739	0.10048	0.11167	0.11544	0.11239	0.10943	0.11204	0.11725	0.11812	0.11122	0.10088	0.09092	0.08761	0.09096	0.10088	0.11517	0.12868	0.13047	0.11502	0.09053	0.06837	0.04737	0.0242	0.01144	0.0118	0.0227	0.03766	0.04146	0.03389	0.0228	0.01468	0.00704	0.00176	0.00183	0.00453	0.00999	0.01197	0.0057	0.00267	0.01789
484	0.02814	0.04783	0.06117	0.06616	0.06796	0.06537	0.0618	0.05478	0.04617	0.04123	0.04391	0.05254	0.05618	0.05416	0.05183	0.05289	0.05569	0.05581	0.05111	0.04453	0.03849	0.03601	0.0369	0.04215	0.05189	0.06277	0.06692	0.05624	0.03606	0.02157	0.01131	0.00328	0.00023323	5.59e-05	0.00177	0.00786	0.00875	0.00412	0.00083905	9.04e-06	0.00086986	0.00362	0.00493	0.00277	0.00043658	0.00017058	0.00266	0.01123	0.03974
485	0.02837	0.04859	0.06229	0.06717	0.06931	0.06779	0.06543	0.05884	0.04987	0.04425	0.0466	0.05575	0.05954	0.05844	0.05669	0.0566	0.05799	0.05772	0.05361	0.0477	0.04196	0.03934	0.03986	0.04491	0.05444	0.06485	0.06869	0.05798	0.03733	0.02238	0.01147	0.00305	0.00013387	9.8e-06	0.00144	0.00769	0.00887	0.00385	0.00051182	3.69e-05	0.00134	0.0037	0.00566	0.00356	0.00073945	0.00039428	0.00311	0.00719	0.02983
486	0.10188	0.12786	0.14113	0.14632	0.15221	0.15405	0.15699	0.15587	0.14876	0.13975	0.14039	0.15162	0.15466	0.153	0.15163	0.14963	0.14881	0.14772	0.14429	0.14018	0.13574	0.13394	0.13461	0.1403	0.14837	0.15499	0.15508	0.14207	0.11872	0.09917	0.08161	0.05187	0.02585	0.02744	0.04335	0.06536	0.07027	0.05628	0.03847	0.02572	0.01333	0.00614	0.00652	0.01222	0.0214	0.02415	0.0119	4.16e-06	0.00233
487	0.06103	0.16496	0.19118	0.20247	0.20609	0.20341	0.19999	0.19156	0.1762	0.16649	0.17357	0.18894	0.19652	0.19699	0.19521	0.19175	0.18728	0.1847	0.18088	0.17737	0.17464	0.17225	0.1708	0.17334	0.18171	0.19031	0.19512	0.19105	0.17706	0.14656	0.07488	0.02226		0.00752	0.0144	0.11016	0.13127	0.11383	0.06555	0.00889	0.01549	0.02251	0.0371	0.03357	0.05446	0.0317	0.00954	0.00029762	0.01935
488	0.00099465	0.1555	0.20307	0.21378	0.21659	0.2131	0.20818	0.19509	0.17502	0.16074	0.16886	0.1894	0.19942	0.19815	0.1917	0.18865	0.18626	0.18388	0.17611	0.16935	0.16653	0.16931	0.17111	0.17334	0.18274	0.19599	0.20833	0.20738	0.18996	0.14373	0.02743	0.04082	0.01451	0.07305	0.04322	0.08016	0.13382	0.11989	0.04498	0.06697	0.02442	0.06032	0.06168	0.03002	0.00035221	0.02305	0.01333	0.00803	9.56e-05
489	0.15272	0.25313	0.25176	0.2465	0.2632	0.27187	0.27412	0.26946	0.26017	0.25043	0.25877	0.27402	0.26996	0.26491	0.26407	0.26592	0.26999	0.27315	0.26537	0.25479	0.24442	0.24702	0.25661	0.26088	0.26372	0.26662	0.26732	0.25458	0.23356	0.20826	0.15774	5.23e-05	0.12053	0.09828	0.07217	0.16615	0.18117	0.17042	0.13639	0.01214	0.12226	0.10131	0.00020519	0.07396	0.09346	0.08041	0.01019	3.06e-08	0.0004106
490	0.2305	0.26285	0.23667	0.22462	0.25375	0.26998	0.27231	0.2676	0.25815	0.24213	0.24967	0.26952	0.25728	0.2507	0.26038	0.27187	0.28609	0.29573	0.2857	0.26435	0.23791	0.23619	0.25362	0.26773	0.27877	0.28776	0.28306	0.25517	0.21696	0.19062	0.18346	0.13084	0.07682	0.09375	0.13567	0.16357	0.16003	0.13533	0.11042	0.08974	0.06191	0.04169	0.04134	0.05736	0.0745	0.08108	0.0492	0.00032602	0.00036698
491	0.13476	0.20067	0.2032	0.1955	0.21818	0.22626	0.22879	0.22469	0.21139	0.18858	0.19498	0.22166	0.21703	0.20611	0.20741	0.21414	0.22809	0.23782	0.22868	0.21072	0.1877	0.1866	0.19793	0.21151	0.23126	0.25607	0.26359	0.23221	0.17526	0.13238	0.10228	0.04463	0.01549	0.01815	0.05287	0.09989	0.09975	0.064	0.03463	0.01648	0.0036	1.27e-06	0.0001837	0.00053893	0.00717	0.0108	0.00013201	0.03011	5.36e-05
492	0.08812	0.14782	0.17664	0.17728	0.1846	0.18371	0.19008	0.19193	0.18518	0.1685	0.17508	0.19797	0.1962	0.18178	0.17247	0.17084	0.1773	0.18234	0.17773	0.17177	0.16379	0.16645	0.16625	0.17078	0.18381	0.2047	0.21591	0.19123	0.13711	0.0967	0.0674	0.02128	0.00312	0.00261	0.01683	0.04922	0.04829	0.02226	0.0051	9.94e-05	0.00424	0.01962	0.0301	0.01588	0.00233	0.00151	0.02508	0.08454	0.10391
493	0.07452	0.11761	0.1459	0.14935	0.15099	0.14853	0.15299	0.15432	0.15293	0.14772	0.15723	0.1753	0.17177	0.15744	0.1467	0.14309	0.14536	0.14782	0.14512	0.14343	0.14145	0.14293	0.13969	0.14071	0.14586	0.1562	0.1608	0.1408	0.10227	0.07385	0.05408	0.01858	0.00203	0.00126	0.01009	0.03039	0.02778	0.01169	0.00165	0.00025461	0.00822	0.02984	0.04113	0.01932	0.00428	0.00373	0.03364	0.11576	0.10907
494	0.07498	0.11828	0.14624	0.14771	0.14925	0.14774	0.1531	0.15517	0.15286	0.14532	0.15547	0.17789	0.17875	0.16635	0.1526	0.14355	0.14232	0.14557	0.14623	0.14883	0.15036	0.15148	0.14609	0.14342	0.14522	0.15343	0.15904	0.14076	0.10282	0.07399	0.05525	0.02005	0.00203	0.00119	0.0113	0.03275	0.02751	0.01112	0.00117	0.00105	0.0156	0.04956	0.06313	0.02563	0.00606	0.00612	0.04836	0.11867	0.12076
495	0.07006	0.12876	0.15693	0.15515	0.1599	0.15767	0.16445	0.16882	0.16455	0.15009	0.16201	0.19265	0.1887	0.17528	0.16596	0.15635	0.1555	0.16127	0.1632	0.16497	0.16222	0.16036	0.15796	0.1578	0.16227	0.1737	0.17809	0.15579	0.11273	0.07674	0.04722	0.01063	0.00016003	3.63e-05	0.00563	0.02955	0.02272	0.00534	0.00027572	0.01052	0.03561	0.06543	0.08986	0.0565	0.02107	0.02418	0.07264	0.11837	0.13798
496	0.06759	0.15783	0.18525	0.17442	0.18548	0.18105	0.19227	0.20443	0.20085	0.17591	0.1916	0.22972	0.20345	0.18442	0.18839	0.1873	0.19306	0.20338	0.20354	0.19674	0.18042	0.17533	0.18238	0.19434	0.20966	0.2316	0.22777	0.1926	0.13775	0.08788	0.04035	0.00435	0.00046412	0.00227	0.00073895	0.0236	0.01864	0.00091842	0.00722	0.02593	0.04408	0.06635	0.10181	0.10289	0.05431	0.05965	0.09215	0.12726	0.1534
497	0.0434	0.13178	0.16497	0.16235	0.18311	0.17605	0.18242	0.18966	0.18127	0.15167	0.17073	0.21401	0.18387	0.16348	0.17229	0.17696	0.18556	0.19375	0.1875	0.17567	0.15489	0.14812	0.15504	0.17168	0.19864	0.22975	0.21898	0.17321	0.10869	0.05477	0.01547	3.99e-05	0.00519	0.01107	0.00325	0.00301	0.00172	0.00536	0.03405	0.05451	0.06833	0.08673	0.12266	0.13761	0.09113	0.09408	0.11419	0.14343	0.17163
498	0.02348	0.08911	0.13904	0.14627	0.16517	0.15544	0.15673	0.15144	0.12702	0.09916	0.12168	0.18054	0.17374	0.1493	0.14231	0.13852	0.1442	0.15009	0.14258	0.13519	0.12305	0.1174	0.11485	0.12239	0.14848	0.18951	0.19688	0.14796	0.07122	0.02364	0.00288	0.00166	0.01193	0.02126	0.01347	0.00048372	0.00177	0.02186	0.05849	0.07921	0.09385	0.11137	0.14814	0.15577	0.10538	0.11064	0.13758	0.16155	0.18853
499	0.01459	0.06265	0.11273	0.12252	0.1362	0.13096	0.13364	0.12193	0.08994	0.06668	0.08618	0.14477	0.16326	0.13916	0.1186	0.10781	0.11005	0.1158	0.11061	0.10519	0.09635	0.09147	0.08585	0.08881	0.10982	0.14827	0.16888	0.12317	0.04586	0.01018	0.0001972	0.0043	0.01648	0.02797	0.02193	0.00405	0.00676	0.02987	0.06652	0.09098	0.11081	0.13171	0.17012	0.16431	0.10802	0.11633	0.15618	0.17781	0.2011
500	0.01345	0.06399	0.10695	0.11176	0.12906	0.13006	0.13841	0.13001	0.09283	0.06535	0.0856	0.15083	0.17268	0.14856	0.12673	0.11219	0.11356	0.12263	0.11996	0.11317	0.09893	0.09279	0.08941	0.0914	0.11028	0.146	0.16119	0.11226	0.03866	0.00718	5.28e-06	0.0066	0.02079	0.03549	0.03068	0.00741	0.01053	0.03739	0.07972	0.10774	0.124	0.14287	0.18675	0.18803	0.12568	0.13562	0.17092	0.18955	0.21447
501	0.01665	0.0776	0.10137	0.09915	0.12007	0.12829	0.14276	0.14685	0.11623	0.0816	0.10588	0.1768	0.1753	0.1506	0.14099	0.12736	0.12893	0.14364	0.14647	0.13731	0.11213	0.10515	0.10927	0.11154	0.12284	0.14476	0.14116	0.09437	0.03449	0.00709	4.96e-05	0.00907	0.02611	0.04565	0.03992	0.00878	0.01179	0.04188	0.09174	0.12468	0.13433	0.15081	0.2015	0.21376	0.14503	0.15637	0.1842	0.20157	0.22674
502	0.01708	0.07608	0.08311	0.07891	0.09699	0.10714	0.12082	0.1298	0.11841	0.08975	0.11834	0.18125	0.15391	0.12619	0.12318	0.11544	0.11851	0.13322	0.13755	0.12906	0.1022	0.0966	0.10564	0.10827	0.10982	0.1167	0.10432	0.06722	0.02395	0.00419	0.00079127	0.01458	0.03508	0.06178	0.05304	0.01163	0.01446	0.04697	0.10196	0.14043	0.14771	0.16359	0.2179	0.22991	0.15727	0.16952	0.19743	0.21598	0.24002
503	0.01099	0.05686	0.06534	0.06273	0.07627	0.08419	0.09488	0.10149	0.09612	0.07606	0.10633	0.16705	0.13545	0.10422	0.0964	0.08877	0.09182	0.10356	0.10616	0.10154	0.0825	0.07928	0.08543	0.08467	0.08328	0.08695	0.07675	0.04699	0.01347	0.00073188	0.00523	0.02499	0.04758	0.0834	0.07488	0.01946	0.02156	0.05651	0.11487	0.16156	0.17128	0.18549	0.24143	0.24248	0.16454	0.17814	0.21437	0.23279	0.25435
504	0.00382	0.03623	0.04935	0.04958	0.06171	0.06814	0.07617	0.07749	0.06536	0.04858	0.07551	0.13892	0.11736	0.08602	0.07502	0.06723	0.07007	0.07956	0.07902	0.07339	0.05755	0.05393	0.05717	0.05747	0.0602	0.06633	0.05858	0.03182	0.00484	0.00075487	0.01725	0.03773	0.05999	0.10016	0.10053	0.03635	0.03775	0.07842	0.14065	0.18585	0.19199	0.20189	0.25674	0.25982	0.18259	0.19397	0.22692	0.24366	0.2658
505	0.00033244	0.02089	0.03337	0.03614	0.05003	0.05672	0.06139	0.05499	0.03646	0.02509	0.04706	0.10439	0.09043	0.06489	0.05733	0.0522	0.05541	0.06388	0.05989	0.04871	0.03117	0.02629	0.02949	0.03463	0.04274	0.05124	0.04317	0.01833	0.00021192	0.00823	0.0344	0.04944	0.07135	0.11017	0.11906	0.05982	0.06334	0.11303	0.17729	0.20636	0.19942	0.20407	0.25415	0.27289	0.20788	0.21265	0.22885	0.2466	0.27279
506	0.00065102	0.00825	0.01767	0.02148	0.03513	0.04241	0.04321	0.03009	0.01322	0.00875	0.02365	0.06363	0.05636	0.03992	0.03684	0.03496	0.03724	0.04258	0.03599	0.02279	0.00987	0.00673	0.00849	0.0144	0.02459	0.03363	0.02591	0.00672	0.00224	0.02399	0.05333	0.06208	0.084	0.12056	0.13246	0.08275	0.09144	0.14906	0.20982	0.22158	0.20467	0.20645	0.25044	0.27701	0.22625	0.22653	0.23181	0.25076	0.2784
507	0.00426	0.00137	0.00723	0.01033	0.01975	0.02568	0.02474	0.01195	0.00221	0.00129	0.00932	0.03539	0.03288	0.02127	0.01789	0.01629	0.01719	0.01938	0.01387	0.00589	0.00087993	0.00018981	0.00039761	0.00253	0.00884	0.01548	0.01114	0.00074816	0.01066	0.04341	0.07341	0.0768	0.09856	0.13514	0.14852	0.10236	0.11349	0.17357	0.22995	0.23539	0.2152	0.21572	0.2555	0.28098	0.23673	0.23647	0.24006	0.25922	0.2863
508	0.00778	2.3e-05	0.00333	0.00562	0.01167	0.01599	0.01535	0.00528	7.16e-05	5.51e-06	0.00396	0.02379	0.02387	0.01367	0.00934	0.00746	0.00786	0.00887	0.00504	0.00105	0.00010753	0.00064223	0.00048327	6.88e-05	0.00286	0.00721	0.00506	1.79e-05	0.01774	0.05636	0.08938	0.08932	0.11048	0.14856	0.16334	0.11518	0.12447	0.18208	0.23648	0.24554	0.22837	0.22888	0.26713	0.28758	0.24166	0.24321	0.25038	0.26881	0.2947
509	0.01266	0.00101	0.00069943	0.00194	0.00487	0.00735	0.00689	0.00081672	0.00135	0.00131	0.00052905	0.01237	0.01421	0.00617	0.0024	0.00146	0.00171	0.00193	0.00033086	0.00033456	0.00319	0.00499	0.00482	0.00144	9.51e-05	0.00185	0.00119	0.00142	0.02662	0.07041	0.108	0.10424	0.12399	0.1648	0.18145	0.12883	0.13538	0.1903	0.24436	0.25826	0.24455	0.24465	0.283	0.29946	0.25007	0.25289	0.26311	0.2804	0.30567
510	0.01986	0.00566	0.00012244	6.19e-05	0.00075996	0.00173	0.00132	0.00059175	0.0081	0.00661	0.00062121	0.0028	0.00466	0.00080982	3.63e-05	0.00021166	0.00011442	0.00013467	0.0016	0.00573	0.01193	0.01484	0.01485	0.00789	0.00149	1.04e-05	4.48e-05	0.00561	0.03816	0.08612	0.12632	0.1199	0.13848	0.18165	0.19849	0.1416	0.14623	0.19993	0.2536	0.26894	0.2571	0.25647	0.29497	0.30956	0.25859	0.26109	0.27291	0.29003	0.31468
511	0.03026	0.01581	0.00296	0.00111	0.00034654	4.27e-05	0.00026606	0.00744	0.02224	0.01725	0.0063	0.00026278	4.22e-05	0.00084669	0.00446	0.0054	0.00484	0.00558	0.01126	0.01976	0.02797	0.0313	0.03203	0.02141	0.00888	0.00316	0.00293	0.0141	0.05517	0.10664	0.14441	0.13499	0.15288	0.19635	0.21374	0.15763	0.1627	0.21726	0.26886	0.27936	0.26477	0.26313	0.30154	0.31838	0.26956	0.26978	0.27969	0.29667	0.32073
512	0.03871	0.02661	0.00796	0.00449	0.00322	0.00218	0.00369	0.01893	0.03705	0.02798	0.01427	0.00477	0.00182	0.00583	0.01388	0.01485	0.01362	0.01567	0.02552	0.03726	0.04557	0.04853	0.05006	0.03646	0.01916	0.0099	0.0087	0.0242	0.07211	0.12508	0.15811	0.14598	0.16347	0.20556	0.22477	0.17279	0.178	0.23128	0.27903	0.28553	0.26953	0.26778	0.30511	0.32254	0.27562	0.27434	0.28342	0.30051	0.32418
513	0.04489	0.03591	0.01367	0.00901	0.00799	0.00658	0.00958	0.03081	0.04807	0.03615	0.02133	0.01124	0.0064	0.01295	0.02549	0.02601	0.02388	0.02728	0.04024	0.05258	0.0592	0.06141	0.06417	0.04994	0.02981	0.01811	0.01569	0.03453	0.08721	0.13919	0.16582	0.15196	0.16908	0.20807	0.22853	0.18463	0.19146	0.2419	0.28395	0.28713	0.27168	0.2709	0.30626	0.32298	0.27826	0.27641	0.28476	0.30263	0.32663
514	0.05361	0.04907	0.02225	0.01645	0.01681	0.01508	0.01953	0.04523	0.0605	0.04644	0.0307	0.02061	0.01396	0.02296	0.04135	0.04316	0.04033	0.04496	0.0592	0.06869	0.07206	0.0733	0.07789	0.06616	0.04502	0.03091	0.02628	0.04825	0.10507	0.15456	0.17378	0.1584	0.17499	0.21037	0.23052	0.19584	0.20678	0.25542	0.29121	0.28973	0.2739	0.27381	0.30718	0.32476	0.28386	0.28058	0.28668	0.30583	0.33052
515	0.06643	0.0677	0.03446	0.02749	0.03089	0.02929	0.03492	0.06424	0.0777	0.06098	0.04397	0.03395	0.02525	0.0368	0.06251	0.06792	0.06435	0.06929	0.08284	0.08796	0.08788	0.08814	0.09496	0.08702	0.06591	0.0489	0.04065	0.06492	0.12498	0.17191	0.18452	0.1674	0.18357	0.21709	0.23695	0.20819	0.22257	0.27048	0.30187	0.29619	0.27877	0.27828	0.31007	0.32935	0.29294	0.28779	0.29108	0.31081	0.33556
516	0.0793	0.08407	0.04445	0.03667	0.04279	0.04244	0.04933	0.08171	0.0948	0.07589	0.05802	0.0483	0.03723	0.05057	0.0818	0.08922	0.08453	0.09007	0.10469	0.10741	0.10405	0.10321	0.11166	0.1059	0.08324	0.06268	0.05141	0.07622	0.13766	0.18484	0.19628	0.17784	0.19364	0.22731	0.24659	0.21736	0.2314	0.27964	0.31071	0.30361	0.28448	0.2831	0.31388	0.33378	0.30024	0.29391	0.29577	0.31541	0.33948
517	0.08683	0.08613	0.04291	0.03496	0.04023	0.04145	0.04977	0.08428	0.10062	0.08252	0.06448	0.0536	0.04026	0.05326	0.08461	0.09089	0.08523	0.09182	0.10991	0.11414	0.10988	0.10889	0.118	0.11101	0.08339	0.05921	0.04799	0.07088	0.13042	0.18307	0.20275	0.18529	0.20104	0.23655	0.25375	0.21646	0.2255	0.27441	0.31028	0.30709	0.28814	0.28629	0.31596	0.33371	0.30044	0.29439	0.29721	0.31722	0.34067
518	0.08867	0.07635	0.03482	0.02764	0.03061	0.0319	0.03964	0.07174	0.09207	0.07877	0.06165	0.04834	0.03422	0.04525	0.07222	0.07711	0.07184	0.078	0.09725	0.10475	0.10279	0.10261	0.11078	0.10122	0.07061	0.04655	0.03763	0.05763	0.11219	0.16948	0.20164	0.1876	0.20359	0.24132	0.25495	0.20671	0.20954	0.25846	0.30133	0.3057	0.28838	0.28665	0.31498	0.3288	0.29418	0.28934	0.29492	0.31631	0.3398
519	0.09266	0.07393	0.03282	0.02595	0.02837	0.02973	0.03711	0.06715	0.08794	0.07744	0.06135	0.04726	0.03303	0.0434	0.0688	0.0734	0.06824	0.07382	0.0925	0.10098	0.10027	0.10021	0.10733	0.09668	0.06618	0.04294	0.03486	0.0535	0.10512	0.16327	0.20151	0.18986	0.20579	0.24451	0.25577	0.2019	0.20137	0.24939	0.29551	0.30454	0.28852	0.28712	0.31453	0.32569	0.28984	0.28541	0.293	0.31577	0.33971
520	0.10165	0.09032	0.04271	0.03476	0.03951	0.04222	0.05129	0.08414	0.10173	0.08815	0.07269	0.06173	0.04616	0.05879	0.08971	0.09329	0.08608	0.09282	0.1132	0.12061	0.11711	0.11547	0.12288	0.11225	0.08104	0.05579	0.04552	0.06582	0.12065	0.17769	0.21043	0.19618	0.21155	0.24958	0.26326	0.2137	0.21433	0.2617	0.30457	0.31	0.2927	0.29097	0.31907	0.33218	0.29655	0.29092	0.29711	0.31887	0.3427
521	0.10835	0.11195	0.05842	0.04902	0.05762	0.06238	0.07446	0.11126	0.12252	0.10245	0.08706	0.08223	0.06707	0.0829	0.11969	0.11962	0.10962	0.11815	0.14039	0.1468	0.13993	0.13643	0.14399	0.13333	0.10271	0.07669	0.06333	0.08572	0.14434	0.19761	0.22144	0.20378	0.2182	0.25451	0.27086	0.22868	0.23242	0.2787	0.31569	0.31593	0.29798	0.29578	0.32452	0.33976	0.30466	0.29824	0.30302	0.32298	0.34617
522	0.11043	0.12104	0.06615	0.05587	0.06573	0.0711	0.08525	0.12529	0.1342	0.11025	0.09402	0.09129	0.07647	0.09322	0.13112	0.12974	0.11933	0.12856	0.15089	0.1565	0.14875	0.14521	0.15346	0.14322	0.11305	0.08717	0.07235	0.09541	0.15523	0.20625	0.22613	0.20727	0.22115	0.25611	0.2727	0.23414	0.24001	0.28558	0.31941	0.31778	0.30049	0.29802	0.32638	0.34194	0.30763	0.30139	0.3055	0.3245	0.34714
523	0.11492	0.12663	0.07011	0.05966	0.07082	0.07659	0.09091	0.13217	0.14178	0.11715	0.10015	0.09605	0.07924	0.09594	0.13606	0.13802	0.128	0.13656	0.15773	0.16084	0.15188	0.14846	0.1584	0.15094	0.12104	0.09329	0.07668	0.09983	0.16024	0.21074	0.22868	0.20936	0.22313	0.25719	0.27298	0.23626	0.24394	0.28975	0.32236	0.31952	0.30204	0.29918	0.32644	0.34217	0.30965	0.30317	0.306	0.32498	0.34783
524	0.12311	0.1394	0.08075	0.07055	0.08658	0.09341	0.10582	0.14412	0.1512	0.12644	0.10971	0.10591	0.08828	0.10648	0.152	0.15786	0.14674	0.15389	0.17315	0.17214	0.16031	0.15562	0.16699	0.16383	0.13635	0.10704	0.08771	0.11161	0.17307	0.22043	0.23223	0.21148	0.22532	0.25858	0.27519	0.24302	0.25307	0.29818	0.32809	0.32247	0.304	0.30092	0.3272	0.34357	0.31297	0.30532	0.3065	0.32614	0.34964
525	0.1296	0.15185	0.09189	0.08253	0.10498	0.11351	0.12272	0.15551	0.15817	0.13316	0.11746	0.11578	0.09863	0.11848	0.16914	0.17805	0.16538	0.17103	0.18846	0.18415	0.16938	0.16283	0.17447	0.17468	0.15093	0.12171	0.09989	0.12446	0.18652	0.22995	0.23554	0.21289	0.22645	0.2591	0.27717	0.24945	0.26174	0.30615	0.33344	0.32489	0.30498	0.30163	0.32762	0.34473	0.31512	0.30654	0.30681	0.32665	0.35038
526	0.13213	0.15164	0.08784	0.07837	0.10054	0.11135	0.12147	0.15329	0.1554	0.13113	0.11615	0.11456	0.09691	0.11666	0.16905	0.17979	0.16669	0.17287	0.19099	0.18568	0.16914	0.16174	0.17343	0.17405	0.14958	0.11877	0.09656	0.12055	0.18255	0.22824	0.23625	0.2132	0.22623	0.25928	0.27724	0.24759	0.25909	0.30438	0.33318	0.32481	0.30399	0.30043	0.32658	0.34355	0.31345	0.30501	0.30583	0.32581	0.34924
527	0.12768	0.12818	0.06413	0.05462	0.06756	0.07673	0.08939	0.12483	0.13468	0.11509	0.09978	0.09245	0.07316	0.08981	0.13605	0.14715	0.13622	0.14362	0.16437	0.16238	0.14854	0.14287	0.15403	0.15121	0.12101	0.08849	0.07056	0.09251	0.15211	0.20658	0.22873	0.20897	0.22215	0.25742	0.27243	0.23192	0.23827	0.28571	0.32177	0.31907	0.29886	0.29544	0.32188	0.33715	0.30529	0.29823	0.30115	0.32169	0.34466
528	0.11872	0.09936	0.04394	0.0356	0.04138	0.04648	0.05736	0.09185	0.10995	0.09616	0.08016	0.06702	0.04915	0.06217	0.09715	0.10525	0.09708	0.10361	0.12493	0.12991	0.12281	0.11978	0.12891	0.12134	0.08883	0.05986	0.04755	0.06687	0.12103	0.18003	0.21709	0.20306	0.21694	0.25531	0.26572	0.21247	0.21306	0.26098	0.30464	0.31062	0.29299	0.29003	0.31621	0.32845	0.29445	0.28904	0.29504	0.31678	0.33945
529	0.11115	0.09639	0.0423	0.03377	0.03896	0.0432	0.05383	0.08936	0.10777	0.09246	0.07608	0.06429	0.04697	0.06006	0.09411	0.09862	0.08981	0.09703	0.12024	0.12811	0.12189	0.11892	0.12756	0.11739	0.08416	0.05656	0.04521	0.06493	0.11987	0.17879	0.21494	0.20008	0.21453	0.25511	0.26802	0.21397	0.21381	0.26128	0.30475	0.31081	0.29332	0.28982	0.31729	0.33079	0.29556	0.28977	0.29503	0.31579	0.33833
530	0.10803	0.11981	0.06042	0.04987	0.06109	0.06745	0.0807	0.1212	0.12967	0.10436	0.08769	0.08536	0.06849	0.08587	0.12983	0.12821	0.11519	0.12549	0.15314	0.16	0.14797	0.14171	0.15091	0.14082	0.10893	0.08073	0.06556	0.08933	0.15189	0.20534	0.22435	0.20166	0.21537	0.25501	0.2761	0.23574	0.24177	0.28793	0.32242	0.31959	0.30004	0.29535	0.32465	0.3422	0.30665	0.29971	0.30172	0.31923	0.34154
531	0.10449	0.13351	0.0759	0.06475	0.08393	0.09154	0.10422	0.14224	0.13957	0.10817	0.0912	0.09484	0.08165	0.10249	0.15262	0.14765	0.13295	0.14482	0.17157	0.17435	0.15867	0.15068	0.16022	0.15326	0.12786	0.10433	0.08638	0.11327	0.17963	0.22378	0.2285	0.20084	0.21348	0.25101	0.27665	0.24914	0.26323	0.30811	0.33406	0.32418	0.30345	0.29833	0.32849	0.3482	0.31217	0.30494	0.30512	0.32053	0.34286
532	0.10148	0.1277	0.06731	0.05655	0.07472	0.08299	0.09513	0.13228	0.13047	0.10022	0.08285	0.08328	0.069	0.08937	0.14213	0.14304	0.12913	0.14096	0.16618	0.16462	0.14692	0.13906	0.15012	0.14704	0.12381	0.09931	0.08003	0.10646	0.17344	0.21973	0.22585	0.19664	0.2083	0.2457	0.27196	0.24569	0.26299	0.31031	0.33599	0.32417	0.30153	0.29585	0.32602	0.34644	0.31052	0.30369	0.30273	0.31736	0.33997
533	0.09587	0.10132	0.04179	0.03289	0.04166	0.04677	0.05667	0.09233	0.10212	0.07999	0.06243	0.05368	0.03834	0.05345	0.09821	0.1096	0.09884	0.10765	0.1314	0.13035	0.11569	0.11004	0.12203	0.12062	0.09329	0.06424	0.04915	0.07273	0.13671	0.19347	0.21306	0.18595	0.19789	0.23814	0.26289	0.22702	0.24108	0.29302	0.32711	0.31847	0.29328	0.28662	0.31644	0.33691	0.302	0.29567	0.29405	0.30983	0.3328
534	0.08232	0.06389	0.01948	0.01378	0.0152	0.01591	0.02138	0.04797	0.06524	0.05251	0.03564	0.02181	0.01259	0.0212	0.04666	0.05924	0.05399	0.0586	0.07743	0.08116	0.07515	0.07305	0.08277	0.07952	0.05249	0.02928	0.02198	0.04044	0.09474	0.15538	0.18924	0.16839	0.18217	0.22642	0.24845	0.19937	0.20827	0.26382	0.3093	0.30649	0.27937	0.272	0.30239	0.32312	0.28848	0.28244	0.28095	0.29902	0.3226
535	0.06294	0.04043	0.00935	0.00569	0.00513	0.00445	0.00705	0.02552	0.04208	0.03324	0.01809	0.00651	0.0028	0.00753	0.02162	0.03022	0.02718	0.02948	0.04384	0.05005	0.0492	0.04896	0.05649	0.05261	0.03028	0.01389	0.01039	0.0255	0.07393	0.13233	0.16691	0.15029	0.16654	0.21155	0.23265	0.18146	0.19133	0.24927	0.29791	0.29404	0.26618	0.25914	0.29138	0.31447	0.27886	0.27245	0.27035	0.2892	0.31325
536	0.0433	0.02712	0.00471	0.00221	0.0013	0.00058156	0.00154	0.01483	0.02899	0.02121	0.00854	0.001	0.00011555	0.00225	0.01055	0.01525	0.013	0.01458	0.02637	0.03368	0.03503	0.03539	0.04123	0.03698	0.01935	0.00738	0.00558	0.01999	0.06987	0.12664	0.15296	0.13527	0.1524	0.19511	0.21918	0.17725	0.19472	0.25564	0.29859	0.2867	0.25812	0.25194	0.28743	0.31384	0.27484	0.26921	0.26615	0.2824	0.30616
537	0.02958	0.01799	0.00228	0.00059732	4.22e-05	0.00013302	8.83e-07	0.00762	0.01914	0.01318	0.00364	3.19e-05	0.00054901	0.00027897	0.00448	0.00629	0.00481	0.00549	0.01344	0.02223	0.02639	0.02688	0.02993	0.02427	0.01167	0.00365	0.00297	0.01809	0.07391	0.12812	0.14288	0.12219	0.1385	0.178	0.20593	0.17745	0.20473	0.26428	0.29719	0.28028	0.25355	0.24793	0.28468	0.3101	0.26624	0.26413	0.26385	0.27654	0.29936
538	0.02214	0.01054	0.0004594	3.08e-06	0.00075104	0.0024	0.00152	0.00187	0.01052	0.00752	0.00097156	0.00193	0.00344	0.00033057	0.00055515	0.00118	0.00069674	0.00077799	0.00435	0.01142	0.01743	0.01831	0.0193	0.01365	0.00473	0.0004591	0.00050174	0.01309	0.07152	0.12609	0.13414	0.11109	0.12671	0.16577	0.19791	0.17696	0.21164	0.27019	0.29842	0.27852	0.25016	0.24279	0.27907	0.30456	0.26051	0.26151	0.26092	0.27062	0.29261
539	0.01364	0.00162	0.00105	0.00263	0.00799	0.01338	0.01213	0.00128	0.00129	0.00116	0.00066416	0.01371	0.01415	0.00643	0.00324	0.0025	0.00294	0.00318	0.00058653	0.00044822	0.00385	0.005	0.00478	0.00171	0.00018702	0.00395	0.00232	0.00237	0.04519	0.1016	0.11411	0.09482	0.1116	0.15182	0.18492	0.15883	0.19173	0.25399	0.29037	0.27283	0.2411	0.23155	0.26632	0.29214	0.25036	0.25351	0.25098	0.25974	0.28184
540	0.00462	0.00254	0.00974	0.01226	0.02566	0.03666	0.03716	0.01785	0.00316	0.00168	0.01092	0.04197	0.03548	0.02345	0.02356	0.02403	0.02358	0.02518	0.01952	0.00958	0.00151	0.00041721	0.00075421	0.00394	0.0143	0.02497	0.01671	0.00131	0.01556	0.06287	0.08587	0.07565	0.0945	0.13576	0.16603	0.12706	0.15266	0.22179	0.27438	0.2632	0.22814	0.2177	0.25252	0.27803	0.23561	0.24041	0.23746	0.2462	0.26852
541	1.16e-05	0.02356	0.03177	0.03316	0.05482	0.07064	0.07753	0.05986	0.03024	0.01911	0.03903	0.09031	0.0766	0.0607	0.06845	0.06472	0.05956	0.06408	0.06529	0.05645	0.0295	0.02019	0.02281	0.03311	0.04983	0.06282	0.04897	0.01845	0.00014037	0.02062	0.04915	0.05254	0.07287	0.11144	0.13304	0.083	0.09852	0.16595	0.23321	0.23854	0.20724	0.19892	0.23497	0.25498	0.20546	0.21295	0.21816	0.22787	0.25019
542	0.00333	0.04509	0.05298	0.05194	0.07424	0.0908	0.10246	0.09153	0.06012	0.04073	0.06376	0.11991	0.10709	0.09123	0.09861	0.08871	0.08109	0.08646	0.09211	0.09137	0.06399	0.05078	0.05306	0.06128	0.07538	0.08865	0.07649	0.0402	0.0048	0.00256	0.02227	0.03504	0.05553	0.08919	0.1005	0.04902	0.05827	0.11524	0.18425	0.20549	0.18445	0.17982	0.21632	0.22861	0.17381	0.18356	0.19924	0.21119	0.23274
543	0.01005	0.06826	0.07051	0.06644	0.08974	0.10667	0.11923	0.11178	0.08313	0.06111	0.08681	0.14263	0.12148	0.10456	0.11488	0.11063	0.10458	0.1097	0.11451	0.11277	0.08569	0.0728	0.07727	0.08722	0.10195	0.11421	0.09863	0.05856	0.01511	0.00019495	0.00786	0.02281	0.04292	0.07151	0.07462	0.0285	0.03642	0.08772	0.15516	0.17971	0.16471	0.16286	0.19923	0.21008	0.15551	0.16515	0.18282	0.19851	0.22084
544	0.01099	0.07572	0.07383	0.06834	0.09252	0.10756	0.11718	0.108	0.08158	0.06288	0.09007	0.14156	0.11251	0.0947	0.10692	0.11141	0.10914	0.11284	0.11337	0.10606	0.07931	0.06749	0.07429	0.0906	0.1107	0.12144	0.09934	0.05859	0.01617	0.00032988	0.0069	0.02101	0.04084	0.06753	0.06956	0.02746	0.03788	0.09381	0.16222	0.17959	0.16319	0.16109	0.19763	0.21335	0.16104	0.16925	0.18051	0.19635	0.2197
545	0.00763	0.06774	0.06908	0.06373	0.08646	0.09778	0.10437	0.09394	0.06995	0.05433	0.07958	0.12678	0.09975	0.08218	0.09201	0.09743	0.09735	0.10089	0.0993	0.08975	0.06483	0.0539	0.05971	0.07752	0.10026	0.11178	0.09014	0.05191	0.01222	3.96e-05	0.01072	0.02385	0.04353	0.07027	0.07437	0.03466	0.0499	0.11464	0.18311	0.19039	0.1703	0.16784	0.20544	0.22492	0.17296	0.18166	0.18954	0.20256	0.22544
546	0.01016	0.07487	0.0777	0.07094	0.09273	0.10316	0.1118	0.10446	0.0803	0.06081	0.0827	0.12937	0.10978	0.0933	0.10165	0.10201	0.10019	0.10539	0.10664	0.09953	0.07353	0.06116	0.06569	0.08141	0.10183	0.11474	0.09917	0.06255	0.01876	0.00045926	0.00579	0.01848	0.03736	0.06123	0.06208	0.02601	0.03808	0.09516	0.15993	0.17064	0.1576	0.15926	0.19491	0.20874	0.15559	0.16623	0.18317	0.19902	0.22178
547	0.02243	0.09323	0.08544	0.07822	0.10019	0.11495	0.12761	0.12495	0.10434	0.08152	0.09966	0.13991	0.12416	0.11193	0.12263	0.12056	0.11687	0.12405	0.13001	0.12488	0.0944	0.08063	0.08635	0.10142	0.11764	0.1265	0.11316	0.07849	0.03375	0.00799	3.19e-05	0.00856	0.02521	0.04523	0.03939	0.00857	0.01302	0.05006	0.10927	0.13114	0.12624	0.13313	0.16651	0.17416	0.12345	0.13367	0.15921	0.18284	0.20578
548	0.05227	0.11472	0.09787	0.09064	0.11167	0.12826	0.14117	0.14053	0.12903	0.11214	0.12682	0.15493	0.138	0.12888	0.14012	0.13945	0.13532	0.1413	0.14793	0.14516	0.11796	0.10556	0.11273	0.12659	0.13707	0.13925	0.12577	0.09516	0.05604	0.02997	0.01092	0.00011794	0.00869	0.01956	0.00813	0.00039295	2.16e-05	0.00809	0.04114	0.07099	0.07917	0.09093	0.11494	0.1115	0.07232	0.07993	0.11318	0.1499	0.17587
549	0.07695	0.12192	0.11064	0.10409	0.12065	0.13411	0.14432	0.1437	0.13902	0.13143	0.14356	0.16226	0.14847	0.13978	0.1447	0.1424	0.13817	0.14199	0.14798	0.14993	0.13392	0.12483	0.12884	0.13773	0.14436	0.14454	0.1345	0.10945	0.07675	0.05444	0.03696	0.00644	0.00019387	0.00181	0.001	0.01367	0.01037	0.00081636	0.00387	0.0186	0.03433	0.04906	0.06205	0.05059	0.02651	0.02991	0.06408	0.10904	0.13569
550	0.09924	0.1362	0.137	0.13033	0.13908	0.14806	0.1573	0.1574	0.15437	0.15083	0.15961	0.17454	0.17133	0.16268	0.15802	0.15161	0.14629	0.14863	0.15468	0.16113	0.1567	0.15101	0.14837	0.15086	0.15568	0.15766	0.15522	0.13718	0.10841	0.08776	0.07258	0.03328	0.00787	0.00744	0.02483	0.04624	0.0399	0.021	0.00685	0.00090287	0.00161	0.01077	0.01485	0.00655	0.00047306	0.00028012	0.01335	0.05774	0.08328
551	0.12612	0.14642	0.14667	0.1424	0.14752	0.15294	0.15838	0.15895	0.15742	0.15727	0.16127	0.16821	0.1687	0.16459	0.16201	0.15832	0.15372	0.15404	0.1568	0.15868	0.1545	0.14951	0.14951	0.15483	0.16021	0.16015	0.15716	0.14582	0.12813	0.11361	0.09909	0.07043	0.04392	0.04578	0.06105	0.07917	0.07645	0.0607	0.04457	0.03337	0.01953	0.00548	0.00415	0.00979	0.01946	0.02217	0.00629	0.00131	0.01771
552	0.10353	0.16042	0.15668	0.16351	0.17321	0.17435	0.17077	0.17059	0.17087	0.16659	0.16509	0.1714	0.17501	0.17704	0.18099	0.18051	0.17595	0.17307	0.17082	0.16855	0.16388	0.15872	0.16277	0.16872	0.17301	0.1692	0.16205	0.15632	0.15316	0.14185	0.10504	0.03142	0.00865	0.09899	0.03759	0.0884	0.11144	0.10609	0.08698	0.00198	0.08369	0.01402	0.01199	0.01406	0.01073	0.04896	0.01792	0.00352	0.00938
553	0.04076	9.07e-05	0.04176	0.14145	0.16258	0.15163	0.1178	0.10995	0.12206	0.09807	0.08493	0.11269	0.15273	0.15958	0.15287	0.15622	0.15162	0.14312	0.13317	0.13072	0.13303	0.12707	0.12119	0.11316	0.1126	0.09501	0.08413	0.09026	0.08075	0.05588		0.00872	0.08239	0.04845	0.05907	0.00023998	0.0338	0.01121	6.75e-07	0.01366	0.03885	0.01498	0.00201	0.06246		0.03221	0.07162	0.00516	0.01583
554	0.00033855	0.00783	0.0007484	0.00364	0.11636	0.08689	0.01381	0.00695	0.0148	0.01646	0.01935	0.00372	0.1002	0.1247	0.09904	0.11633	0.10062	0.07225	0.05303	0.06084	0.06503	0.02918	0.00021541	0.01655	0.01648	0.06606	0.07319	0.01576	0.04573		0.01549	0.00034949	0.00637	0.03932	0.00919	0.01209	0.00015748	0.02611	0.02047	3.97e-05	0.00405	0.00154			5.9e-07	0.00335	4.76e-07		0.00089046
555	0.01225			0.00717	0.06606	0.00666	0.00054483	0.0011	0.04526	0.00145	0.03961	0.00774	0.04003	0.02673	0.04701	0.11254	0.07225	0.00957	0.00667	0.00049234		0.00322	0.00594	0.00086266	0.0226	0.000764	0.01887	0.02301	0.00735	0.02163	0.02265	0.00311		0.00212	0.0142	0.00019068					0.00081373	0.00066553		0.00054292		0.00767		0.00035104	0.00653
556	0.03168	0.00039929				0.0022	0.04504	0.00172	0.00013238	0.03097	0.00434	0.01957			0.0162	0.00178	0.00057702	0.00516	0.02383		5.59e-06		0.00242		0.00434	0.01322	0.01402	0.025	0.01381	0.00031399	0.00022439	0.00216		0.00053641		0.00119		0.01926	0.00194	0.06138		0.01794		0.00772	5.83e-06		0.01549	0.0064	0.01025
557	0.00704		0.00096002	0.01676			0.00010047			0.00112	9.14e-06			0.00013899		0.00053926	0.01711	0.00092595	0.0096	0.00124		0.00074829				0.00032956		0.0221	0.00028614	0.00195	0.00849			0.00177	0.03474	0.00101		0.00207	5.59e-07		0.00135	0.00615	0.00241	0.01917		8.09e-08	0.00098316	0.00151	0.00326
558		0.00673	0.0116				0.01734	0.00225		0.02116	0.00026755	0.00996	0.00984			0.00543			0.00302	0.00172	0.00337			0.00921	0.00877	0.02632			0.00115	0.02191		0.00977	0.00376	0.00132	0.00213			0.00561		0.01581		0.00037475	0.00306			0.0008414	0.02133
559	0.00018359	0.04975		0.00411	0.00011738			0.00203				0.00567			0.01901		0.00114	0.00073318			0.00665		0.03027	0.01857						0.02284	0.00255	0.00218		0.02366	0.02203	0.00055299	0.0009878	0.02528			0.00737	2.74e-05	0.00439	0.04613	8.22e-05	0.0089	0.00589	0.00213	0.00207
560	0.00762	0.00506	0.00103							4.24e-06	0.04375		0.0159		2.4e-05	0.00074878			0.00060371	0.00046511		0.00598	0.02562	0.00163	0.00729	0.00076342	0.01079		0.0087		0.03707	0.00373	0.0003348	0.01091	0.00318	0.00982		0.00242	0.06626		0.00181	0.00295		0.00056428	0.00010329	0.0002556	0.00392	0.00056273	0.00631
561		0.00308	0.03603		0.01465	0.00014164	0.00333		0.01404	0.00758		0.00104		0.00016545		0.02376	0.00010423				4.97e-05	0.03117			0.01289	0.02442	0.00182					0.00148	0.0402	0.0003661	0.0049	0.00021845	0.02125		8.91e-05	7.37e-05	0.00035623	0.00023024	4.9e-06	0.0011	0.00077749	0.00053242	0.00034181	0.00192	0.00228
562	0.00128	0.01799	7.26e-08		0.00085681			0.03491	0.01318	0.00898	0.02739	0.01619	0.01837			0.01766	6.3e-05	0.00535	0.00043925	0.004	0.00148	0.02016			5.69e-07			0.01309	1.27e-06	0.01293	0.00106	0.00030141	0.02217	0.00083979	1.02e-06	0.00152	0.01243	0.00216		0.00458	0.00213	0.00201	0.00198	0.00093832	5.31e-06	3.61e-05	0.00034202	6.24e-06	7.47e-07
563	0.00455	3.41e-05	0.00821	0.02141	0.00158	0.0008663	0.00469	0.00261				0.00398	0.00775	0.02224	7.21e-08	0.00669			0.00363	0.00769		0.00488	0.0206		0.00737	0.01063	0.00019313	0.00862	0.00571		0.00773	0.00204	0.00271		0.00015852	0.00041057	0.00864	0.00886	0.00246	0.00131	0.000314	0.00025603	0.00013414	1.19e-05	9.83e-05	0.00126	0.00195	0.00058283	5.19e-05
564	1.44e-05	1.34e-05	0.00201	3.22e-07	0.00671			0.00544	0.00709	0.00983	0.03117	0.00026326	4.63e-07	0.00823	0.01788	2.86e-05	0.00105	0.00844		0.0005403	0.02023	0.00086699			0.00019066	0.00078669	0.02151	0.01948		0.0007728	0.02091	0.01864		1.93e-05	6.33e-06	5.14e-05	0.00011741	3.81e-05	5.48e-06	3.58e-05	0.00117	0.0018	0.00215	0.00339	0.0054	0.00787	0.00952	0.00656	0.0056
565	0.01489	0.00666	0.00223	0.00119	0.02066			0.01211	0.00283	0.00072979	0.00384	0.00319	0.00445		0.0004742	0.00305	0.00935	0.01351	0.00906	0.01341	0.01251		0.00039369	0.00901	0.01092	0.00147		0.00086819	0.00206	0.00807	0.00447		2.94e-06	0.00638	0.00762	0.00652	0.00346	0.00115	0.00655	0.00134	0.00033355	0.00153	0.0065	0.00636	0.00356	0.0002016	0.00402	0.00495	0.00446
566	0.00020215	0.00381	0.00766	1.97e-05		0.02598	4.97e-05	0.00588	0.00012203	0.00417	0.01819		0.01757	0.02141		0.00331	0.00040854		0.00198		0.00067818	0.00537	0.00337	0.01738	0.00838	4.18e-05		0.00388	0.00444	0.00321	0.00223	0.00010902	0.00358	2.23e-05	0.00071317	2.76e-05	0.00142	0.000327	0.00169	0.00532	0.00758	0.0057	0.00329	0.00459	0.01023	0.01814	0.01976	0.0009106	0.00858
567	0.01591	0.00483	0.00040007	0.00538	0.00207	0.00939	0.0091	0.00231	0.00077348		0.00332	0.00076032	0.02946	0.00963	0.00828	0.02123					0.00023365	0.02264	0.02521		0.00859	0.00019571	0.02151	0.01361	0.02215	2.93e-05	0.00069471	0.00488	8.77e-05	0.00129	0.00478	0.00989	0.00709	0.00873	0.01583	0.01909	0.01423	0.00278	0.00125	0.00198	0.00271	0.01471	0.01796	0.01813	0.00169
568	0.00173	0.01402	0.00020143	0.01089	0.00031093	0.00264		0.00047293	0.00014201	0.00070251	0.00337		0.00032775	0.00076555	0.00058992	0.01369	0.01113	0.00813	0.02076	0.00283	0.03141	0.00441	0.00353	0.00478	0.01242	0.01055	0.00914	0.00756	0.00283	0.00073358	0.00177	0.00239	0.00217		0.00661	0.03029	0.02948	0.02894	0.02536	0.02219		0.00118	0.02632	0.03097	0.01694		5.3e-05	0.00144	0.00317
569	0.01249	0.01914	0.01761		2.59e-06	0.00104	6.75e-05	0.00010944	0.00109	0.00199	0.00304		0.03154	0.02094	0.01905	0.02056	0.01132	0.00227	0.01122	0.03047	2.87e-05	0.00011453	2.54e-05	4.98e-06	0.00019624	0.00091869	8.23e-05	2.68e-05	0.00048254	3.93e-05	0.00058629	0.00030251	0.00367	0.0035	0.01416	0.00133	0.00132	0.00087577	2.81e-05	0.00119	0.00055715	0.0001379	5.2e-05	0.00421	0.00461	0.01979	0.02625	0.02785	0.02743
570	0.02397	0.00041802	0.03276	0.00315	0.01038	5.28e-05	2.07e-05	0.00036132	4e-05	0.00054671	0.00237	0.00342	0.01941		0.02626		0.027	0.00677	0.01488	0.0211	0.0051	0.00127	2.25e-05	4.18e-06	1.22e-10		1.36e-07	1.19e-05	1.7e-05	0.00077745	0.00595	0.00114	0.00167	0.02633	0.01739	0.00038708	0.00020785	0.00019894	0.00103	7.55e-05	0.00365	0.00271	0.00426	0.01223	0.00613	0.02615	0.02598	0.02753	0.03042
571	0.01633	7.17e-05	0.01199	0.00639	0.0066	2.57e-06	0.00094297	0.00429	0.00326	0.00026034	0.00069966	0.00053435	0.00361	0.02779	0.02092	0.02008	0.00974	0.00067833	0.01739	0.02765	0.00751	0.00147	3.8e-07	0.00025596	0.00022013	0.00043145	0.00033936	0.00013954	0.00022478	0.00501	0.00125	0.00107	0.00898	0.02542	0.03922	0.03148	0.02087	0.00888	0.00645	0.00182	0.00227	0.01817			0.01838	0.01873	0.02675	0.02389	0.03415
572	0.0071	0.00235		0.00271	0.00676	0.0001413	0.00074792	0.00384	0.00241	0.00125	3.06e-05	0.00585		0.00558		0.00031346	0.00413	0.01051	0.02408		0.01146	0.0029	0.00013777	2.55e-05	1.38e-05	0.00013999	0.00033574	1.27e-05	1.8e-06	0.00437	0.00271	3.61e-05	0.00583	0.01872	0.02992	0.0316	0.01659	0.01394	0.02816	0.03907	0.0424	0.03944	0.03195	0.00312	0.00652	0.02344	0.01722	0.00418	0.00102
573	0.0002096	0.0196	0.00338	0.00016838	0.00206	0.00267	0.00012614	2.52e-06	0.00151	0.00054405	0.00425	0.01473	0.0291	0.01204	0.00066944	0.00687	0.01785	0.01651	3.35e-05	0.02829	0.01109	0.0067	0.00233	0.00144	0.00156	0.0003706		1.81e-05	0.00236	7.13e-06		8.27e-05	0.00132	0.01008	0.01885	0.01567	0.00103	0.00036519	0.00787	0.02255	0.0297	0.02999	0.0301	0.02734	0.01137	0.00144	0.00013599		0.00094335
574	0.01573	0.00651	8e-06	0.00944	1.53e-06	0.004	0.0004682	0.00164	0.0081	0.00044502		0.00734	0.00404	0.0004409		0.00024599			0.00112	0.0006705		0.00059886	0.00236	0.00061185	0.00142	0.00474	0.00355	0.00104	0.00046415	0.00311	0.00105	0.0036	1.11e-05	0.00301	0.00631	0.0001722	0.00503	0.00541	0.0021	0.00254	0.01187	0.01575	0.01784	0.02175	0.02473	0.0283	0.03994	0.04197	0.04295
575	0.00741	0.00038447	0.00935	0.00108	2.73e-05	0.01998	0.01074	0.00734	0.02041	0.01815	0.0352		0.00023148	0.00882	0.00215	0.02676		0.00213	0.01513		0.01032	2.79e-05	0.0043	0.00507	0.00289	0.00115	0.00079093	0.01324	0.01519	5.52e-05	0.00201	0.005	2.58e-05	7.19e-07	5.97e-09	0.00145	0.00017448	0.00071086	0.00343	0.00238	2.2e-07	0.00174	0.00374	0.00577	0.00588	0.0069	0.0189	0.02745	0.02718
576	0.01046	0.00571	0.00413	0.00578	0.02386	0.00149	0.00601	0.00115	0.00424		0.00948	0.0055		1.68e-07		0.03091	0.01579	0.00639	0.00299	0.01768	0.00142	0.00185	0.00759	0.00484		0.01746	0.0156	0.00478	0.01262	0.0138	0.00651	0.00099116	0.0034		0.00030063	0.00995	0.00883	0.00060724	0.00012874	0.00023538	5.25e-05	0.00027687	0.00055889	0.00024903	0.00012607		0.00156	0.0071	0.00883
577	0.00109	0.01374	0.01307	0.00016408		0.00753				0.01862		0.00381		0.00387		0.02007	0.04963	0.001	0.00368		0.0168	0.01645	0.01954	0.00291	0.00136	0.02318	0.00926		0.05513		0.02024	0.00253	0.00187	0.00401	0.00077259	0.00045311	0.00212	0.00266	0.00501	0.0083	0.00773	0.00795	0.00092158	0.00102	0.0076	0.01072	5.9e-05	3.75e-05	1.85e-06
578	0.00143	0.01037		0.00163	0.01453				0.00252	0.01963	0.00662	0.00333				0.00196		0.00358	0.01862	0.00841	0.02527	0.01012		0.02672			0.00043421	6.93e-05		2.61e-05	0.00061944	0.03554	0.00051948	0.00214	0.00499	0.00291	7.31e-05	2.55e-05	0.00011365	0.00114	0.00196	0.00173	0.0015	0.00284	0.00636	0.00957	0.00806	5.9e-05	0.00235
579	0.00144	0.00333		0.02262		0.01322	8.95e-05	0.00098266	0.00634		0.00945		0.04139			0.00902					0.0192			0.02574		0.0259			6.57e-05	0.02264		0.02871	0.00263	0.00035756	0.00303	0.004		0.00058464	0.00082285	0.00019499	9.83e-06	6.99e-06	5.57e-05	0.00107	0.00342	0.00569	0.0055	0.00202
580	0.00956	0.00179	0.00368	0.07255			0.00268									4.51e-05			0.02534		7.11e-06	2.1e-05					0.01899	3.44e-05		0.00867	0.00063596	0.00555	0.00529		2.28e-05	0.00128	0.00128	0.00928	0.00041375	0.00464			0.00165	0.00093088	6.59e-07	0.00049581	0.00087286	0.00014258	9.75e-05
581		0.02479	0.00561	2.84e-05	0.00306	0.00016927		0.00085756				0.00484		0.00098303	0.00899	0.00115					0.0318	0.05593	2.41e-05		2.23e-05				0.00196		0.00129	0.00459			0.00074196	0.02711	0.00547	0.02811	2.68e-05	0.01301	0.00956	0.01117	0.00784	0.00161	2.19e-05	0.00075608	0.00212	0.00465	0.0052
582		0.00447		0.01436			0.00258		0.00032422								0.01349			0.0059	9.84e-05					0.00506					0.00153	0.01174			0.02179	0.00635	0.00415			0.00828			0.00576	0.00175		0.00134		0.01854	0.0268
583	0.00835		0.00113	0.0002511			0.00615		0.00121				0.00031698			3.29e-05		0.00101	0.0059	0.00071386		4.32e-05			0.00020754	0.0003368		2.66e-05				0.00175	0.01145				0.00345	0.01328	8.81e-05		0.00659		0.00508	0.00042911		0.00092963	0.01902	0.00127	0.00022259
584			6.27e-06		0.00738	0.00747			0.03209	0.00239	0.00232	0.0009192	0.00674	0.00799	0.00055038		0.0068		0.00793		0.01266			0.00537		0.00904	8.92e-05		0.00279	0.02363				0.00060059	0.00232	0.00488	0.00056217		0.00893		0.00063115	0.00095082			0.00082386	0.00077457
585	0.00541		0.00061097	0.00442		0.01901				0.00049103		0.03273	0.01755	0.04183	0.00115	0.02069	0.00877	0.01556	0.00438		2.86e-05			0.00533	0.01306							0.00584	0.00456	0.00012114	0.00019159		0.0128		0.00043153	0.0087	0.00723	6.08e-05	0.00648	0.00849	0.00995	0.01477	0.00443
586				0.04789			0.01517	0.0053	0.00354	0.0144	0.02984	0.006	3.88e-05	0.00096433		0.00793	0.0186	0.00558		0.00107	0.00137	0.00014469			0.03188	0.00061768			0.00058914	0.00011048						2.18e-05				0.00024332	0.0236	0.0001565		0.00183	0.00315		0.00904		0.0041
587			0.004			0.01671	0.04636	0.00659	0.00815	0.00119	0.01821	0.0014	0.00266	0.00319	0.00479	0.03094	0.00787	0.0641	0.04847		0.00801	0.00465		0.00943	0.00338	0.00090002	0.00179			0.00043877	0.00010634	0.02038		0.00802					0.0214	0.00047999		0.00135	0.00301		0.02212
588				0.01105	0.00687	0.01013	0.05386	0.00042696	0.00304	0.02834	0.02923	0.01868	0.04638		0.00255	0.02247	0.01521	0.07701	0.08386	0.02159		0.03753	0.00274	0.00057072		0.00729	0.00983	0.01212	0.00205		0.0069	0.00296		0.00252				0.00089773		6.74e-05		0.01316	0.02783		0.03369	0.0012	0.02542		0.00196
589	0.005		0.00010229	0.00185	0.02832	0.00542	0.01717	0.0669	0.01475		0.03244	0.00134	0.00576	0.0404	0.0819	0.10272	0.03872	0.00095788	0.04593	0.04729	0.07694	0.02427	0.08402		0.00544	0.03553		0.00188	0.00151	0.02095	0.00183				0.01231	0.00467			0.01133	0.01307	0.00394	0.0026	4.16e-06		0.02419	0.00503			0.00205
590			0.00502	0.01362	0.04846	0.03515	0.03687	0.02361	0.00372	0.01802	0.04401	0.03332	0.04748	0.05366	0.09195	0.17285	0.15943	0.11143	0.0808	0.10472	0.12833	0.02358	0.04271	0.10533	0.11952	0.02821	0.00063999	0.00223		0.00203	0.01581	0.00418		0.00042745	0.00072169		0.00042696	0.00115	0.03629	0.00189		0.01502		0.00176	0.01459	0.05003	0.00932	3.98e-05	0.00011191
591	0.03387		0.01836	0.00605	0.08741	0.03284	0.02391	0.04411	0.00834	0.00111	0.00111	0.0016	0.09542	0.15042	0.07492	0.13675	0.14238	0.1214	0.09864	0.08857	0.0758	0.00286	0.00427	0.00128	0.00458	0.03727	1.08e-05	0.0447	0.00208	5.28e-05	0.00254	0.00711			0.00061946			0.000457	0.06801	0.02288		0.0109		0.00082598	0.00994	0.00243	0.00425	0.00317	0.0058
592	0.00456		5.56e-06	0.01218	0.0609	0.06724	0.00402	0.00073851	0.04193	0.01652	0.00043988	0.0196	0.11259	0.12278	0.09063	0.11069	0.10729	0.09907	0.09229	0.09438	0.10029	0.07582	0.03866	0.02982	0.03727	0.00022718	0.00685	0.0003593	0.00838	0.00566	0.00538	0.00201	0.00411		0.00921	0.00201	0.00564		0.0086	0.00238	0.00471	7.52e-06		6.51e-05	0.00115	0.00199			0.00258
593	0.00041451	0.03029	0.00739	0.00508	0.047	0.08396	0.0491	0.04757	0.0737	0.00693		0.05453	0.09037	0.09735	0.10148	0.10146	0.09394	0.09241	0.09318	0.09347	0.08755	0.07014	0.07034	0.05963	0.05689	0.03253	0.02077	0.03621	0.00859	0.01265	0.00126	0.0031	0.00036657	0.03299	0.00139		0.00154		0.00735	0.00745		0.00036761	0.02203		2.4e-06	0.00584	0.0035
594		7.14e-05	0.00899	0.0177	0.07012	0.1103	0.08586	0.09089	0.10801	0.04731	0.04253	0.09763	0.1	0.10681	0.1303	0.13041	0.1232	0.12322	0.12469	0.12003	0.10729	0.08451	0.10396	0.10537	0.10132	0.08603	0.07121	0.07336	0.06429	0.0408		0.03235	0.01332	0.00673	0.00131	0.0067	0.00946	0.00568	6e-05		0.00612		0.00296	0.00202		0.01789		0.01637
595	0.07097	0.00068274	0.07227	0.03469	0.11047	0.14159	0.12626	0.13406	0.13878	0.07966	0.07714	0.12152	0.10678	0.12473	0.16427	0.16682	0.15825	0.15497	0.15298	0.14569	0.13152	0.11065	0.13172	0.13827	0.13484	0.11897	0.09757	0.09799	0.11575	0.09727	0.00469					0.00194	0.0056	0.04256	0.00404	0.00099575	0.01371	0.01999	0.03698	0.00028146		0.02116		0.00473	0.01842
596	0.00213	0.03341	0.05848	0.06174	0.12374	0.14011	0.12143	0.12785	0.13303	0.09144	0.08646	0.11425	0.09656	0.11484	0.16782	0.17449	0.16501	0.15941	0.15503	0.14501	0.12369	0.09859	0.12142	0.13081	0.13004	0.11144	0.08548	0.0847	0.12058	0.11293	0.00094675	0.02031	0.03424					0.01959	0.07863	0.00229		0.00934	0.00087344	0.01496		0.03536	0.00015533	0.00051506	0.00089162
597	0.03251	0.02244	0.01382	0.03692	0.11205	0.11395	0.07649	0.08248	0.10919	0.08343	0.08334	0.10566	0.07974	0.08028	0.14499	0.15999	0.15382	0.15045	0.14622	0.13151	0.09377	0.0543	0.09614	0.11836	0.11885	0.10222	0.07283	0.06501	0.10925	0.11116	6.08e-05	0.00013165	0.01198	0.00583		0.001		0.07904	0.04521	0.02363	0.01186		0.05444	0.03098	0.00060968		0.00343	0.01721	0.00019271
598	0.06471	0.0003243	0.04082	0.04992	0.1157	0.11854	0.09019	0.09802	0.11864	0.08108	0.08972	0.12074	0.09805	0.0971	0.14629	0.15249	0.14707	0.14951	0.15136	0.14001	0.10828	0.07348	0.11018	0.12779	0.12415	0.11229	0.08951	0.08268	0.11446	0.10632	0.06105	0.00217		6.33e-05	0.00995	0.00248	0.00425	0.02243	0.0508	0.00017337	0.00639	3.5e-08		0.04292	0.00029717	0.02382	0.00087493	0.00107
599	0.07352	0.00024549	0.08574	0.05354	0.11062	0.11898	0.11702	0.12928	0.13146	0.08383	0.09373	0.12427	0.1274	0.13589	0.14701	0.13712	0.12854	0.13388	0.14246	0.14114	0.13151	0.11813	0.12717	0.12373	0.11247	0.10177	0.09288	0.09572	0.10915	0.09486	0.04456	0.00414	0.01002	0.00135	0.01667	0.00381	0.01042	0.04557	0.00393	0.00329	0.00568		0.0036	0.00579	0.00111	0.0003134	0.00104	0.00567	0.00401
600	0.05595	0.0553	0.0461	0.00657	0.08263	0.10185	0.10679	0.12091	0.12769	0.09566	0.08649	0.10216	0.11969	0.13491	0.13429	0.11893	0.10786	0.11207	0.12252	0.1258	0.11971	0.10866	0.11176	0.10391	0.09134	0.07735	0.06976	0.07674	0.08805	0.07852	0.06207			0.00422	0.00069354	9.23e-07	0.00091086	0.03933	0.00052578	0.00345	0.00083573	0.0011	0.00125		0.00474	0.01227
601	0.02874	0.02813	0.01516	0.01112	0.0397	0.08578	0.08234	0.08529	0.08504	0.04223	0.01968	0.04131	0.08522	0.11245	0.11865	0.10453	0.09055	0.08691	0.08829	0.09078	0.07629	0.05863	0.06214	0.05168	0.04623	0.02537	0.01557	0.02771	0.03139	0.00046474	0.05149	0.01232			0.00342	0.00857	0.00010419	0.00363		0.0127	0.00117	0.00069421	0.06953	0.00045583		0.00040282	0.00903	0.00077398	0.00010706
602	0.00108	0.00319	0.01342	0.02373	0.01582	0.08885	0.07239	0.06383	0.05863	0.01027	0.0002501	0.01209	0.05422	0.09461	0.12176	0.11062	0.09422	0.08396	0.07765	0.07932	0.0598	0.03469	0.03318	0.01661	0.01651	8.2e-05	0.00358	0.00036814	0.00396	0.05467	0.03279	0.00804			0.00374	0.00038522	0.01151	3.26e-05	0.01899		0.01492		0.01487	0.02881	0.01439	0.00023826
603	0.00257				0.01196	0.06748	0.02962	0.03449	0.07578	0.02534	0.0026	0.02917	7.31e-05	0.03121	0.10964	0.11271	0.10324	0.10101	0.09873	0.09277	0.03646	0.00066802	0.04059	0.04298	0.03479	0.01601	0.0026	0.02154	0.00199	0.01692	0.00098411			0.00431	0.0158		4.19e-05	0.00593					0.00215		0.00337	0.00329	0.00151	0.00366	0.00072272
604	0.04281			0.00669	0.01249	0.02824	0.01484	0.00678	0.04281	0.00568	0.0036	0.03584	8.61e-05	0.00013859	0.08019	0.1	0.09522	0.10072	0.10417	0.09198		0.00568	0.00051508	0.06306	0.04266	0.03818	0.02148		0.01795	0.00547		7.15e-05			0.03726							0.01303	0.01606	0.00909	0.00050931	0.01173	0.04528		0.00143
605				0.0016	0.00771		0.04058	0.05819		0.00452		0.00872	0.02224	0.02885	0.02781	0.07327	0.07168	0.07913	0.08439	0.07012	0.0431	0.03326	0.00196	0.00021997	0.00027258	0.00012794		0.00212						0.00349		0.00551	0.00021868					0.01075	0.00073481	0.01072	6.16e-06		0.00404		0.00569
606	0.01376					0.02647	0.04221	0.13357	0.0704	0.00483	0.02082	0.0112	0.01062	0.00281	0.01753	0.04718	0.04913	0.03324	0.0209	0.00217	0.0185		0.00265		0.00051966		0.00485	0.00042866		0.00074727	0.0084					0.00898	0.04102	0.00703	0.00755		0.00983	0.00166			0.00193
607			0.01347	0.0023		0.00044773		0.0014	0.00011261		0.00032166	0.015	0.01391	0.00177	0.06055	0.02898	0.00653	0.08426	0.00202	0.00012416	0.0045	0.00908		0.00511	3.2e-05	0.00597	0.01591	0.00753			0.00591	0.00268		0.00643	0.00538	0.00518	0.00032013	0.00245		2.19e-08	0.0097		0.026				0.0002046	0.00245	0.00946
608					0.00608				0.00041712	0.0054	2.62e-06	0.00975	0.00399	0.00018956			0.00486	0.00987	0.01401		0.00151				0.01961		0.01296			0.00909	0.00185		0.00023526	5.77e-08	0.00365				0.00059464		0.00518		0.02491		0.03442	0.01896		0.00012902	0.00051098
609	0.01697		0.00152	0.03693			0.00104	0.00027663	0.02237	0.00151		0.00503	0.00545		0.0124	0.02103	0.02183	0.00559		0.00284	0.00056802	0.01421			0.00939	0.00405		0.00092641	0.00229	0.01069		0.01638		0.00293	0.00656			0.00356	0.0001488	0.00821	1.78e-05	0.03514	0.01441		0.0002426		0.00677	0.00339
610	0.01066			0.00226	3.68e-07	0.01447	0.00029859		0.0181	0.00138		0.00562			0.00047022	0.03517		0.00213	0.00015272		0.00818		0.00565	6.41e-05	0.0084			3.1e-06				6.83e-05		0.01121	0.00048381		0.0234		0.00732	0.00021081	6.48e-06	0.03635		0.01639	0.0044	0.00329		0.01669	5.22e-05
611	0.00041483	0.00145	0.00025447									0.01253	0.01086	0.00057615			0.00536	0.00245					0.00198	0.02343			0.00859	0.00083627	0.00061771			0.00113	2.04e-05	0.01334	0.00174	0.00591		0.0022			0.00982	2.59e-05	0.0227	0.00597	0.00042354	0.00028582	0.00033757	0.0004966	0.00065421
612	0.0074									0.02589	0.00862	5.9e-06	0.00206				1.91e-05	0.00050369	0.00267			0.00036747					0.00012861	0.00086437				0.04191	0.00237	0.00501		0.00719			0.02397	0.00928		0.0092	0.01885	0.00614	0.00032816	4.47e-05	7.29e-05	0.00182	6.06e-05
613	0.00113	0.02575	0.02097		0.01199		0.00295		0.00809	0.003	0.04093		0.00386		0.00853			0.00284	0.0014		0.00517		0.02045	0.00109	0.00389		0.01294		0.00122		0.00286	4.19e-05	0.00136				1.15e-05	0.00174	0.00015754	0.00124	0.01246	0.0045		0.00655		0.00103		0.00064567	0.0018
614	0.00037646								0.016	0.00211			0.02053	0.00757	0.02263	0.06387	0.01664	0.02616		0.01115	1.81e-06				0.00278					0.00981		0.00302					0.01065	0.00208		0.00575	0.00202	0.00311		0.00242	0.00148	0.00261	1.54e-06	0.00098878	0.00178
615	0.01998				0.00054319	0.03927		0.00326	0.00078399	9.55e-09	0.01444	0.0185	0.0122	0.05851	0.01112	0.04536	3.22e-05	0.05266	0.04543	0.00013234		0.00663			0.00325		0.00122			0.01136	0.0231	0.01448		0.00892					0.00691	0.01502	0.0152	3.31e-05	0.00481	0.01919	0.00285	0.00756	0.00273	0.00672
616			0.00031835			0.00067962	0.03358	0.01059	0.01019	0.01417		0.00116	0.00036307	0.00185	0.06226	0.0152	0.02658	0.03434		0.01419			1.3e-05		0.00759	2.79e-05			0.01278						0.00302	0.00031979	0.0199	0.00047725	0.00179	0.00071921	0.01125	0.01232	0.01772			0.00946		7.26e-05	0.00031005
617			0.00196		4.4e-05		0.03792	0.0521	0.04791	0.03802	0.02461	0.05454		0.00405	0.06319	0.0829	0.05881	0.05826	0.04306	0.00252	0.02051	0.00748		0.00138	0.01785	0.00555		0.00403		0.0001771		0.00037693		0.00666	0.01838	0.00583				0.00033021			0.03271	0.00356	0.00063606		0.0049	0.01154	0.01125
618	0.00186			0.0124	0.02827	0.00109	0.01193	0.02371	0.07525	0.02847	0.00063105	0.06077	0.01866	0.00089468	0.10658	0.09238	0.06671	0.04275	0.02235	0.03224	0.00137		0.00162	0.02115			0.01595	0.01097	9.08e-05	0.06725						0.00453	0.00304			0.00086166	0.00438		0.00655						0.01284
619				0.01743	0.00936	0.02441	0.00695	0.03486	0.07062	0.00208	0.01071	0.06486	0.00137		0.10549	0.09041	0.05058	0.01256	0.00010815	0.00366	5.51e-05	0.03856	0.03178	0.06588	0.06081	0.08332	0.00667	0.01046		0.00058656				0.02863	7.67e-06					0.00436	0.00096786	0.01016	0.0017	0.00071773		0.00028849			0.00066949
620	0.00021541		0.02217	0.02084	0.00672	0.03529	0.00251	0.00249	0.01409		0.02854	0.00121	0.00232	1.2e-08	0.09425	0.10823	0.09007	0.07331	0.06014	0.0591	0.00709	0.01244	0.00102	0.00758	0.00757	0.05106	0.0011		0.00483	4.05e-08	0.00183	0.0004782		0.01465	0.00907	0.00052401					0.00108			6.03e-08	0.00476	0.00449	0.00256	0.01884	0.01454
621		0.00197	0.0004405	0.00093906	0.03429	0.05625	0.02405	0.0287	0.0775	0.03707	0.03188	0.04652	0.0029	0.00361	0.09084	0.11113	0.10698	0.10584	0.10194	0.08496	0.04162	0.00571	0.05306	0.07765	0.06572	0.041	0.00744	0.00453	0.00143	5.34e-05	0.00029552	0.00025579	8.29e-05		0.00147					0.00044705		0.0019		0.00499	2.76e-05
622	0.03751	0.00315	0.00831	0.0103	0.06459	0.07233	0.05501	0.06443	0.09815	0.06944	0.06501	0.07312	0.02057	0.04292	0.09698	0.10823	0.10336	0.10363	0.1061	0.09423	0.06545	0.0398	0.07824	0.09517	0.08204	0.05937	0.01524	0.00662	0.02847	0.06654	0.00443	0.02346	0.00024113	0.00682				0.00011595		0.00224		0.00098293	0.0076	0.00349		0.0014		0.04278	0.00094011
623	0.06482	0.08269	0.02034	0.03751	0.08955	0.08963	0.08168	0.09442	0.1116	0.08718	0.07734	0.08461	0.07114	0.08698	0.1162	0.11483	0.10489	0.10356	0.1089	0.10659	0.09394	0.07427	0.09182	0.09608	0.08704	0.06832	0.03994	0.01629	0.07024	0.10093	0.07876	0.0247		0.00031461	0.00521	0.0116		0.07043	0.01326			0.0001973	0.00082306	0.05693	0.01661	0.00455	0.00507		0.00492
624	0.01722	0.03011	0.0397	0.0481	0.09048	0.09235	0.0868	0.0957	0.10121	0.07663	0.05962	0.07139	0.09498	0.11063	0.12024	0.11136	0.09953	0.09587	0.09816	0.101	0.09711	0.08362	0.08374	0.08008	0.07649	0.06099	0.05019	0.06085	0.08475	0.07494	0.00442	0.0192	0.09048	0.00155	0.00969	0.06466	0.00982	0.08413	0.01346	0.00051994	0.01529		0.00928	1.06e-05	0.01237	0.0003081	0.00138	0.00081049	0.00027827
625	9.67e-05	0.02997	0.03082	0.01968	0.07663	0.09125	0.08866	0.09415	0.09383	0.06875	0.05339	0.06788	0.10045	0.11551	0.11486	0.10417	0.09475	0.09261	0.09384	0.09617	0.08878	0.07786	0.07741	0.07465	0.07458	0.06322	0.05699	0.06948	0.07382	0.05138	0.00864	0.00554	0.05618	0.05915	0.1021	0.09452	0.09681	0.04428	0.03079	0.00838	0.00375	0.00731	0.00684		0.00123	0.01667	0.00010394	0.00063765	0.00044908
626	0.07961	0.10405	0.09279	0.0679	0.10625	0.11436	0.11968	0.13091	0.13158	0.11142	0.09946	0.11044	0.13155	0.14016	0.13473	0.12451	0.119	0.12164	0.12499	0.12574	0.1199	0.1127	0.11308	0.11299	0.11435	0.10933	0.10691	0.11398	0.11345	0.09938	0.08376	0.02607	0.00494	0.08287	0.02921	0.06842	0.06381	0.09046	0.00664	0.00812	0.00164		0.02877	0.01581	0.01827	0.01201	0.02321	0.00026128	0.03153
627	0.1286	0.14969	0.16698	0.16275	0.15955	0.15641	0.16336	0.17626	0.17866	0.16624	0.1584	0.16316	0.17315	0.17793	0.17304	0.16502	0.16086	0.16385	0.16731	0.16786	0.16793	0.16496	0.16376	0.16311	0.16336	0.16058	0.1593	0.16402	0.16736	0.16344	0.14477	0.02794	0.05422	0.15223	0.13349	0.14749	0.1559	0.16644	0.15776	0.05876	0.00105	0.00089878	0.03428		0.00177	0.08335			0.00060255
628	0.17314	0.18437	0.19032	0.19036	0.19242	0.18952	0.19472	0.20585	0.20718	0.19549	0.188	0.19072	0.19457	0.20206	0.2045	0.20016	0.19634	0.19747	0.19943	0.19802	0.19618	0.19363	0.19621	0.19663	0.19402	0.18732	0.18155	0.18581	0.19488	0.19601	0.18493	0.08941	0.03647	0.13041	0.18106	0.17857	0.18695	0.19422	0.18696	0.10111		0.01875	0.00038275		0.1855	0.05284	0.01229	0.00032777
629	0.18661	0.1673	0.1043	0.1147	0.1588	0.16521	0.15664	0.16036	0.17156	0.1734	0.16674	0.15398	0.12572	0.13944	0.17512	0.18833	0.18824	0.18526	0.18068	0.16615	0.14458	0.13456	0.15752	0.17644	0.17666	0.15766	0.12229	0.10667	0.13721	0.15621	0.14959	0.12398	4.26e-06	0.1099	0.09825	0.03245	0.08081	0.14604	0.15321	0.01457	0.0003847	0.03361	0.00103	9.33e-07	0.01507	0.10716	0.01218	0.01148
630	0.17267	0.12673	0.03664	0.03494	0.1016	0.11809	0.10186	0.1025	0.12296	0.13932	0.13609	0.11354	0.06728	0.07836	0.12992	0.15823	0.16308	0.15798	0.14816	0.12334	0.09031	0.07482	0.10451	0.13825	0.145	0.12276	0.07509	0.05201	0.08218	0.10769	0.10719	0.08386	0.04166	0.05659	0.02383	0.0048	0.00591	0.09611	0.11636	0.01355	0.01647	0.00133	0.00249	0.01804	0.01061	0.00042903		0.0034	0.00753
631	0.17695	0.16423	0.06868	0.05208	0.12858	0.14493	0.12937	0.13165	0.15099	0.15731	0.156	0.14735	0.09659	0.10832	0.15826	0.18017	0.18427	0.18247	0.17609	0.15505	0.12336	0.10481	0.13425	0.16383	0.16908	0.15392	0.1153	0.09339	0.12446	0.14809	0.1499	0.03199	0.05978	0.03155	0.09334	0.02442	0.08088	0.1439	0.1498	0.00074038	0.00129	2.35e-05	0.00521	0.00517	0.00012585	0.00014444	0.00387	0.016	0.00090649
632	0.12255	0.16274	0.13078	0.10715	0.16322	0.16825	0.16292	0.16943	0.17146	0.14088	0.1384	0.16413	0.14808	0.1614	0.18737	0.18953	0.1852	0.18555	0.18641	0.17889	0.16562	0.15269	0.16568	0.17323	0.16989	0.15944	0.1434	0.14015	0.16826	0.18107	0.15845	0.01035	0.02966	0.08862	0.11512	0.13372	0.16264	0.15251	0.06119	0.01883	0.04905	0.00141	0.01611	0.02218	0.01386	0.0015		0.00328	0.00017034
633	0.00018654	0.01133	0.1033	0.09041	0.15101	0.15712	0.15413	0.16595	0.15952	0.10641	0.10027	0.13695	0.14313	0.16255	0.18939	0.18198	0.17011	0.1687	0.17027	0.16746	0.15822	0.14318	0.15121	0.14889	0.14049	0.12577	0.11328	0.12313	0.15445	0.14773	0.10398	0.04764	0.00171	0.02378	0.00187	0.02835	0.03511	0.01639	0.00468			0.00039277	0.01299	0.01348	0.00587	0.03051	3.56e-05	0.01787	0.01582
634	0.04725	0.03282	0.00181	0.00513	0.07552	0.10562	0.07559	0.07071	0.07327	0.03038	0.00952	0.0315	0.06892	0.0908	0.14014	0.13451	0.11416	0.10117	0.09487	0.09665	0.08191	0.05314	0.05832	0.04573	0.0419	0.01293	0.00415	0.01865	0.04504	0.00274	0.04077	0.01036	0.00786		0.00022742	1.13e-05	0.00035206	0.01596	0.0001224	0.00301	0.00288	0.03693			2.94e-05	0.00040896	0.0079	0.01626	0.00073967
635				0.00157	0.00776	0.06985	0.02206	0.00769	0.00191	0.02743	0.0472	0.00946	0.02574	0.0433	0.11567	0.10492	0.0749	0.0496	0.03526	0.04538	0.0318	0.00229	0.00155	0.02564	0.02522	0.05387	0.04593	0.00943	0.0377	0.01558		0.00118	0.03793				0.00331					0.00691			0.00123	0.01065		0.00151
636	0.00487			0.00737	0.01787	0.0504	0.00435	0.00071155	0.01992	0.02164	0.00018897		5.43e-05	0.06141	0.09927	0.10006	0.08781	0.07964	0.0716	0.08081	0.0438		0.00040237			0.05553	0.01717	0.0104	0.00161	0.00215	0.05308					0.01302				0.00043408	0.00215	0.00090354		0.0018				0.0025
637						0.01199	0.03435	0.06404	0.01064		0.00962	0.00693	0.04698		0.00048426	0.06604	0.08932	0.10802	0.10338	0.08534	0.03855	0.00711	0.00626	0.00846	0.00947	1.6e-05	0.00029525		0.00146	0.00571					0.00161				1.98e-05	0.00882		0.00158	0.00369	0.00154		2.69e-05	0.01425	0.00156	0.01555
638			4.53e-06	0.00474	0.00651	0.01319	0.02735	0.07518	0.00142	0.01412	0.0168	0.02323	0.00548		0.04379	0.00522	0.0724	0.08388	0.05699		0.01068	0.00435	0.00336		0.00241	0.00245		0.00142	0.00461			0.00050757	0.00522			0.01636	0.00011056		0.00578	0.01413	0.00086144	6.14e-05	0.00041731			0.00459	9.07e-05	0.00536	0.00033841
639						0.00557		0.00424	0.00174	0.06945	0.00144	0.00513	0.00656	0.00114	0.00235	0.01184	0.02704	0.02661	0.00051703	0.03268	0.01155				0.00779	0.01171		0.0142						0.00384				1.54e-06		0.00757		0.00018635	0.00106	0.00016193		3.41e-08		0.0031	0.0033
640							0.02697	0.00072407	0.00235		0.04192	2.59e-06	0.00016649		0.00042512	0.01348	0.05486	0.07154			0.0001925	0.00083346			0.0009279	0.00784	0.00141	6.97e-05			0.00196		5.63e-11		0.00052009	0.0044	0.00775	5.99e-05		0.01285	0.00937	0.00493	0.01458	0.00658	0.0003258		0.0004014	0.00207	0.00068136
641	0.00041669					0.02137		0.00224	0.03061		0.00495	0.00056475	0.05345	0.00744		0.01446	0.00675		0.00709	0.01044					3.87e-06		0.00098603			9.8e-05	0.00777			0.00114			0.00184		0.01087	0.00698	6.9e-05		0.00101	0.00108	3.12e-05	0.00097589	0.0023
642	0.00319	0.02365	0.00771						0.00015762	0.00262	0.02475		0.00579	0.00378				0.00612	0.00359	0.02018	0.00257		0.00177	0.0011	1.87e-05	5.37e-05			0.00709	0.00155		0.01171		0.01419	0.00144	0.00847	4.41e-05	0.01079	0.00665	0.00111	0.00052092	0.00111	0.00057189		0.00080659	0.00327	0.00148	0.0016	0.00445
643	1.98e-05	0.00408				0.00152	0.01084	0.00020939			9.45e-07			0.00318		0.01268		0.00164		0.00838					0.00363						0.00239	0.01675		0.01355	0.0015	0.0054	0.00034287	0.00131		0.00344	0.00357	0.00083839	0.00067685	9.33e-05	0.00013352	0.00237	0.00219	0.00073713	0.00228
644	0.01292		0.00355			0.00937			0.00034314	0.00246			0.00056399	0.00022973				0.00365	0.01228	0.00224		6.25e-05		4.74e-05			0.01941		0.00635	0.00116				0.01278	0.0001519	0.00574	9.26e-06	0.00118	0.00318	0.00032753	0.00058752	0.00075365	0.00102	0.00149	1.19e-05	0.00184	0.00901	0.00592	0.00414
645										0.00015053	0.00066649	0.00053104		0.00084611	7.56e-05		0.00616	0.00456	0.02517	0.00138	0.00158	0.00264			0.00853	6.07e-05								0.00052197	0.00616			0.00023312	0.00338	0.00275	0.0062	0.00182	0.01052		0.00153	0.00051181	0.0024	0.00316	0.00547
646				0.00557			0.0184	0.0073				0.01823	0.00052824	0.00986	5.8e-08	0.0398	3.73e-05	0.00247		0.03017				0.01014		0.00397	0.0002832	0.00457			0.00784		0.02195			0.00241	3.39e-05	0.00756	1.34e-06	0.00237				0.01047	0.00345	9.22e-05		0.00297
647						0.00107	0.0085	0.00402	0.00509	0.00898	0.00103	5.77e-05	0.01491	0.02135	0.03447	0.00094162	1.24e-05	0.00141	0.01726	0.01466	0.03318	0.01956	0.06128	0.00339	0.00013278	0.00162	0.0088						0.00554	0.02878			0.01068	0.0022	0.01874	0.00151		0.00023856	7.59e-05		0.0011		0.0002455	0.00055008	0.00056543
648				0.00259		0.0005668	0.00097883	0.01108	0.01132	5.62e-05	0.00084968	0.00041847	0.0028	0.01256	0.00977	0.00136	0.0001702	0.00142	0.00829	0.02066	0.01327	0.00185	0.01051	0.01115	0.01379	0.00566			0.00447						0.01742					0.00011593	1e-05	0.00020694		0.00215	0.00098486	0.00208	0.00030662	0.00351	0.00183
649	0.00972	0.00102	0.00088584	2.33e-05	0.00045421	0.00056877	0.00099662	0.01203	0.01001	0.00723	0.00204	0.00243	0.00453	0.01029	0.01238	0.00534	0.00241	0.00406	0.01096	0.0187	0.01555	0.00391	0.00462	0.00411	0.00046104	1.18e-05	3e-05	0.00131	0.01201		0.01829	0.00216		5.78e-06		0.006				0.00312	0.01207	0.00156	0.02447	0.00022082	0.00315		1.33e-05	0.00143
650		0.00555		6.76e-08	0.00078828	0.00084215	0.0046	0.01422	0.01719	0.00070621	0.00303	0.00314	0.00325	0.01128	0.01809	0.01161	0.00657	0.00735	0.01379	0.02059	0.0207	0.01013	0.0105	0.01016	0.00974	0.0052	0.00316	0.00762	0.01616	0.02525		0.00011798	0.00135				6.65e-05	0.00011521	2.81e-05		0.01764	0.02415		0.01433		0.01422	0.00262		0.00196
651	0.0223	0.00095521	0.01329	0.00689	0.00146	0.00148	0.00291	0.00758	0.01105	0.00209	0.00221	0.0003645	0.00339	0.01002	0.01933	0.01304	0.00583	0.00406	0.00732	0.01414	0.01793	0.00615	0.0032	0.00092371	0.00187	0.00122	0.00575	8.51e-05	0.01033	0.00477		0.00861	0.00034771	0.02797	0.00431				0.01011								0.00257		0.00134
652	0.00216	6.71e-06	0.01215	6.26e-06	0.00097314	0.00038905	0.00064601	0.00325	0.00622	0.00024915	0.00337	0.00126	0.00193	0.00629	0.01297	0.0081	0.0026	0.00129	0.00318	0.00835	0.01237	0.0034	0.00149	0.00027556	0.00062597	0.00189	0.00596	0.00021146	0.00708	0.05194	0.04084			0.00183					0.00694				0.00383		0.01939		0.0024	0.00342
653	0.00248		0.02569	6.02e-06	0.00064883	0.00013017	0.00049892	0.00336	0.00807	0.00553	0.00106	0.00024914	0.00144	0.0039	0.00726	0.00445	0.00157	0.00124	0.00375	0.00816	0.01102	0.00493	0.00475	0.00427	0.00422	0.00136	8.12e-05	0.00080396	0.02157	0.03505		0.00229	0.00719					0.00868	0.00011429	0.00062638	0.00093004			3.89e-05					0.00077198
654	0.00395	0.00013011	0.00448	0.00505	1.38e-05	0.00019429	5.04e-05	0.00024981	0.00129	0.00103	4.73e-05	2.18e-05	0.00012127	0.00053425	0.00131	0.00049738	1.75e-05	2.57e-05	0.00078067	0.00227	0.00275	0.00060597	0.0006366	0.00057843	0.00034062	4.76e-07	0.00030704	0.0002344	0.0074	0.02688	0.01785	0.00881						0.00333		0.00010122	0.00179	0.01316			0.00327	0.00178
655		0.00932	0.01507	1.38e-05	0.00028517	0.00065935	0.00052882	3.63e-05	2.02e-05	5.87e-07	0.00050214	0.00085439	3.47e-05	2.76e-05	0.00010542	1.25e-05	0.00030097	0.00022042	2.47e-05	0.00047796	0.00068178	2.67e-06	6.22e-06	6.17e-05	0.00049807	0.00094541	0.00128	8.66e-05	0.00512		0.01574	0.00249				0.00011667	0.00082531			0.00014612	0.00049249	0.09812		0.00699	0.00867	7.16e-06			0.01223
656				8.95e-05	3.34e-05	5.06e-05	0.00063003	8.63e-05	6.08e-07	1.8e-06	0.00052672	0.00181	7.26e-05	9.47e-05	0.00010076	9.83e-05	0.00063803	0.00056502	3.31e-06	0.0009297	0.0015	4.96e-05	9.14e-05	0.0008297	0.00231	0.00256	0.00252	1.63e-05	0.00119	0.0037				0.00683	0.0005016		0.00078175					0.0048	0.021	0.0393	0.01819	0.01746	0.0027	0.00873	0.02526
657	0.00237	0.00251	0.00041107	0.00247	0.00113	9.05e-05	0.00018159	0.00063631	0.00142	0.00056548	0.00045194	0.00389	3.22e-05	0.00064052	0.00058567	0.00014697	0.00149	0.00149	0.00028672	0.00636	0.00039818	0.00206	0.00081908		0.00256	0.01105	0.00971	9.84e-05		0.0212	0.00276		0.00873	0.00913	0.00559	0.01235						0.02297	0.0034	8.96e-05		0.00214	0.00713	0.00265	0.00333
658		0.01511		0.00133	0.00423	2.04e-05		0.00771		0.00303	0.00176	0.00943	0.0068	0.00093055	0.0003575	0.00112	0.00529	0.00678	5.6e-06	0.0056	0.03251		0.01093	0.00864	0.06351		5.32e-06	0.00015556					0.00237	0.00911	0.00166	0.00019509	4.38e-07		0.01809		0.00073315	0.0146	0.00921	0.00243	0.00010987	6.49e-05	0.00173		9.91e-05
659	0.00826		0.00087816	0.0013	3.29e-05		0.04059	7.38e-05		0.05638	0.00597	0.0002529	0.00193	0.00657	0.00688	0.00385	0.00747	0.01484	0.00526	0.02518	0.00347	0.00037317		0.03571	0.00118		0.01044			0.00539			0.02822			0.00456		0.0011		6.58e-05	0.00436	1.07e-05			0.00221		0.00014579	0.00064827	0.00459
660	0.00123	0.00272		0.013			1.31e-05	0.00118	0.00010083		0.0019	6.42e-06	0.00035855	0.0068	0.00727	0.00743	0.00835	0.01862	0.00707	0.00088518	0.0259			0.00052112				0.01399			0.00564	0.01922	0.02441					0.00467		0.00339	0.00679	0.00155	0.01587	0.00148		0.00281	0.00336	3.82e-05
661		5.21e-06				0.0068	8.21e-06	0.0256	0.01569	0.0239	0.00583	0.00395		0.00161	0.00191	8.44e-06	0.00082638	0.01202	0.01073	0.00066884	0.03977		0.0157	0.00501				0.00016721				0.0015			0.0084		0.00394		0.00115	0.01406	0.00093945	0.00616	0.00026365	0.00346	0.00218	0.00389	0.00535	0.00053821
662	0.00618	7.28e-05	8.5e-06			0.00652	0.00153	0.00941	0.01212		0.00259	0.00516	7.36e-05	0.00514	0.00532	0.00286	0.0121	0.02451	0.01871	0.00022166	0.00015996			0.04655	0.00016609		0.04967			0.00541		0.0036		8.21e-09		1.04e-05	0.00911			0.00111	0.00019653	0.00538					0.00014602	0.00013695	0.0002952
663		0.00371			0.00124	0.00224	0.00663	0.00039391	0.06467	0.00035097	0.00449	0.00061428	0.01018	0.00076884	0.01029	0.01542	0.02426	0.03819	0.03154	0.0095	0.08364				0.04306	0.0291	0.0007157	0.00689		0.00404		0.00017466		5.18e-06		0.00034132		0.01546	0.00414		0.00201	0.00096826	0.0107	0.00589	0.00062191	0.01188	0.00033365	0.00187	0.00322
664	0.00031576			0.00935	6.46e-05		0.00154	3.66e-05	0.02321	0.02501	0.01573	0.04711	0.02433	0.00214	0.02101	0.02355	0.03101	0.03932	0.03136	0.01332	0.00473	0.00962	0.0104	0.00043668	0.00226	0.01624	0.00101					0.00023461			2.19e-05		0.00269		0.00359		0.00024674	0.00601	0.00434	0.00016113	0.00105	0.00027664	0.01346	0.00317	0.0085
665	0.00849		0.00256		0.00018211	0.00020075	0.02622	0.02818	0.0285	0.02021	0.02671	0.03592	0.00026421	0.01571	0.02276	0.02322	0.02709	0.0308	0.02519	0.01505	0.01092	0.01766	0.01278	0.00559	0.00403	0.012	0.02116	0.0012	0.03254	0.00030733	0.00779	0.01236		0.00315		0.02865		0.00093834	0.00439	0.0092	0.00084587	0.00809			0.00057033
666	4.63e-05		0.02538	0.00052245	0.00266	0.01274	0.02028	0.01691	0.0143	0.0118	0.01834	0.02578	0.01973	0.01677	0.01575	0.01627	0.01897	0.02115	0.01738	0.01223	0.00933	0.01238	0.01176	0.00925	0.00748	0.00971	0.01347	0.00845	2.4e-05	0.02294				0.01364		0.00054286			0.00288							0.00106		0.0008231	0.00329
667	0.06539	0.0001755	0.02584	0.01672	0.01082	0.01365	0.01791	0.01529	0.01301	0.01212	0.01828	0.02598	0.0241	0.01889	0.01548	0.01574	0.01821	0.02093	0.01844	0.01466	0.01165	0.01365	0.01385	0.01189	0.00912	0.00915	0.01204	0.00928	0.00271	1.31e-05	9.89e-05	0.0118		1.79e-05	0.00517	0.01067	0.01805	0.0163	0.002			7.34e-05				0.00114
668	0.00019761	0.01743	0.02754	0.02189	0.01543	0.01704	0.02134	0.01998	0.0172	0.01448	0.02001	0.02931	0.02822	0.02238	0.01871	0.01902	0.02176	0.02481	0.02263	0.0191	0.0164	0.01881	0.01894	0.01627	0.01254	0.01239	0.01556	0.01317	0.00626	0.00215	0.00141	0.00203	0.031	0.0129		0.02129	0.000347	0.00028553	0.02904		0.00129	0.0047					0.00168		0.00511
669	0.00778	0.01289	0.02376	0.0242	0.02194	0.02318	0.0251	0.02312	0.02032	0.01696	0.02094	0.02837	0.02649	0.02179	0.02019	0.02183	0.02513	0.02704	0.02388	0.01998	0.01809	0.02162	0.02319	0.02097	0.01723	0.01723	0.01974	0.0168	0.00915	0.00466	0.00489	0.00352	0.00356	0.03544	0.01767	0.00053589	0.00090107	0.00040778	0.00749		0.00052334	0.01977	0.01212				0.07643	0.01965
670	0.00703	0.00685	0.01365	0.01626	0.01816	0.01971	0.01996	0.01868	0.01792	0.01791	0.02013	0.02069	0.01751	0.01465	0.01515	0.01717	0.02011	0.02096	0.01809	0.01491	0.01372	0.01693	0.01888	0.01712	0.01397	0.01385	0.01503	0.01319	0.00804	0.00486	0.00696	0.00652	0.00186	0.00046374	9.43e-05	0.00058587	0.00121	0.00020009	0.00151	0.02212	0.00844	0.00873	0.01501	5.12e-06	0.00060791	0.0001052	0.02605	0.00809	0.00014257
671	0.00431	0.00236	0.0023	0.00255	0.00356	0.00405	0.00357	0.00325	0.00348	0.00403	0.00435	0.00358	0.00238	0.00173	0.00211	0.00287	0.00399	0.00441	0.00357	0.00275	0.00243	0.00342	0.00423	0.00359	0.00234	0.00192	0.00208	0.00207	0.00161	0.00135	0.00303	0.00547	0.00534	0.00144	0.00070718	0.00142	0.00192	0.00133	0.00017545	0.001	0.0139	0.01275	0.00014659	0.0024	0.00248	0.00139	3.63e-05	0.00554	0.01776
672	0.00047842	8.92e-05	0.00082961	0.00119	0.00127	0.00132	0.00163	0.00145	0.00114	0.00095641	0.00121	0.00194	0.00243	0.00248	0.00215	0.00183	0.00148	0.00126	0.00118	0.00093136	0.00065045	0.00038809	0.00033494	0.00063385	0.00133	0.00199	0.00188	0.00099479	0.00012992	4.07e-05	0.00089214	0.00324	0.00472	0.00604	0.00493	0.00333	0.00375	0.00487	0.00579	0.00549	0.00555	0.00927	0.01549	0.0174	0.01478	0.01231	0.01284	0.0151	0.00022446
673	0.00215	0.00688	0.00962	0.01059	0.01251	0.01353	0.01385	0.01203	0.01081	0.01121	0.01394	0.01682	0.01636	0.01459	0.01353	0.01335	0.01333	0.01306	0.01187	0.00966	0.00744	0.00657	0.00711	0.00895	0.01137	0.01321	0.01239	0.00808	0.00273	0.00038813	0.00017309	0.00283	0.00674	0.0107	0.00777	0.0033	0.00382	0.00753	0.01281	0.01648	0.02185	0.03252	0.0408	0.03707	0.02782	0.02489	0.03389	0.05956	0.047
674	0.00148	0.00656	0.00922	0.0101	0.01279	0.01456	0.01433	0.01112	0.00878	0.00899	0.01278	0.01707	0.01679	0.01421	0.01247	0.01218	0.01268	0.01286	0.01127	0.0085	0.00553	0.00458	0.00522	0.00727	0.01005	0.01239	0.01159	0.00633	0.00091867	0.00011661	0.00263	0.00966	0.01771	0.02554	0.01891	0.00886	0.00966	0.01766	0.0294	0.038	0.0489	0.06794	0.08008	0.06714	0.04793	0.04589	0.06445	0.08733	0.01284
675	0.00035479	0.00778	0.01235	0.0134	0.01741	0.02114	0.02155	0.0155	0.0098	0.00818	0.01316	0.02165	0.02278	0.01993	0.01715	0.01581	0.01596	0.01628	0.01422	0.01077	0.00667	0.00534	0.00598	0.00872	0.01297	0.01694	0.01577	0.00754	0.00040038	0.00144	0.00963	0.02369	0.03367	0.05377	0.04348	0.01936	0.02167	0.04109	0.06902	0.08622	0.09455	0.11104	0.13734	0.12824	0.09509	0.09951	0.13201	0.15885	0.16289
676	0.00266	0.02138	0.02601	0.02757	0.03925	0.04862	0.05017	0.03929	0.02679	0.02064	0.03009	0.04758	0.04405	0.03999	0.04185	0.04233	0.0428	0.04312	0.03824	0.0298	0.01981	0.01712	0.02039	0.02861	0.0383	0.04391	0.03587	0.01844	0.00295	0.00039148	0.00916	0.02358	0.03326	0.06078	0.05363	0.01975	0.02327	0.05265	0.09799	0.12434	0.11587	0.1219	0.15666	0.17118	0.13518	0.13562	0.14704	0.1623	0.17716
677	0.01675	0.05115	0.05386	0.0561	0.0755	0.08509	0.08688	0.07862	0.06807	0.05844	0.07482	0.0991	0.08207	0.07413	0.08261	0.08666	0.08884	0.09164	0.08602	0.07226	0.05489	0.05056	0.06006	0.075	0.08447	0.08507	0.06807	0.04199	0.01581	0.00299	0.00035758	0.01038	0.02226	0.04388	0.03017	0.00545	0.00722	0.02776	0.06683	0.10175	0.10345	0.11274	0.1449	0.15506	0.11817	0.1223	0.13994	0.1619	0.1801
678	0.03021	0.07179	0.07758	0.08005	0.09739	0.10187	0.10532	0.10534	0.10709	0.10143	0.12225	0.14626	0.1194	0.10534	0.10888	0.10616	0.1074	0.11403	0.11432	0.10695	0.09264	0.08947	0.09789	0.1031	0.10247	0.1015	0.08748	0.06076	0.0293	0.01114	0.00157	0.0039	0.01665	0.03425	0.01776	0.00083348	0.00158	0.0143	0.04484	0.07951	0.09428	0.11161	0.1448	0.1416	0.09637	0.10571	0.14004	0.16917	0.18788
679	0.03033	0.07844	0.09025	0.08893	0.10058	0.10324	0.11069	0.11666	0.12083	0.11135	0.13532	0.17031	0.14599	0.12429	0.11569	0.10537	0.10595	0.11498	0.11856	0.11819	0.11134	0.11144	0.11154	0.10441	0.09982	0.10258	0.09616	0.07052	0.03417	0.01297	0.00199	0.00396	0.01892	0.03872	0.02124	0.00087628	0.0017	0.01507	0.04709	0.08395	0.10777	0.13205	0.17501	0.1602	0.09924	0.11371	0.16295	0.1891	0.20576
680	0.02998	0.09038	0.11109	0.10282	0.11005	0.11349	0.12761	0.14219	0.1432	0.1195	0.14491	0.20106	0.18488	0.15431	0.13509	0.11815	0.1176	0.1288	0.13542	0.14103	0.13951	0.14357	0.13606	0.11853	0.11108	0.11753	0.1171	0.08976	0.04409	0.01705	0.00289	0.00365	0.01954	0.04072	0.02709	0.00096204	0.00184	0.01676	0.05243	0.09332	0.12221	0.14728	0.20007	0.18076	0.10576	0.12114	0.17548	0.19686	0.21568
681	0.03626	0.1075	0.12551	0.11432	0.12273	0.12817	0.14648	0.16879	0.17304	0.14121	0.16524	0.22563	0.20586	0.17485	0.16018	0.14264	0.14123	0.15379	0.16252	0.16959	0.16409	0.16786	0.16502	0.14594	0.13503	0.13948	0.13561	0.10542	0.05713	0.02698	0.00817	0.00135	0.01566	0.03386	0.01979	2.28e-05	0.0003884	0.01245	0.04749	0.08979	0.11645	0.13783	0.19066	0.18185	0.10679	0.11982	0.16567	0.19105	0.21705
682	0.04594	0.11472	0.12431	0.11647	0.12641	0.13216	0.14861	0.17168	0.18781	0.1659	0.18786	0.23352	0.20531	0.17743	0.1705	0.1566	0.15472	0.1661	0.17527	0.18289	0.17561	0.17864	0.18112	0.16394	0.14831	0.14495	0.13401	0.10526	0.06406	0.03782	0.01883	4.58e-06	0.01063	0.02468	0.00828	0.001	0.00022964	0.00528	0.03175	0.07028	0.09737	0.11976	0.16573	0.15708	0.0906	0.09926	0.14327	0.18206	0.21495
683	0.04403	0.10629	0.11348	0.10829	0.11736	0.122	0.13572	0.15653	0.17735	0.16589	0.18819	0.22397	0.19293	0.16524	0.15899	0.14738	0.146	0.15598	0.16435	0.17246	0.16742	0.17101	0.17327	0.15627	0.14001	0.13398	0.12104	0.09446	0.05849	0.03615	0.01926	3.08e-06	0.01139	0.02517	0.0073	0.00085904	0.00019244	0.00475	0.02922	0.06718	0.09606	0.12	0.16281	0.15013	0.0865	0.09438	0.14037	0.18653	0.22199
684	0.02455	0.08349	0.09713	0.09143	0.09716	0.10124	0.11562	0.1356	0.14782	0.12832	0.15314	0.2026	0.17944	0.14781	0.1344	0.11978	0.11825	0.12836	0.13678	0.14682	0.14464	0.14794	0.14484	0.12587	0.11517	0.11497	0.10482	0.07777	0.04101	0.01884	0.0038	0.00416	0.02432	0.04409	0.02446	0.00107	0.00199	0.01676	0.05409	0.09964	0.12862	0.15135	0.20036	0.18746	0.11309	0.12552	0.17558	0.21344	0.24602
685	0.00746	0.05334	0.07626	0.07063	0.07394	0.07787	0.09251	0.10818	0.10059	0.07365	0.09799	0.16306	0.15738	0.12362	0.10352	0.08566	0.08327	0.09268	0.0999	0.10861	0.10387	0.10209	0.09531	0.08144	0.0813	0.09121	0.08591	0.05666	0.01868	0.00189	0.0032	0.02074	0.04708	0.07333	0.06326	0.01733	0.01918	0.05023	0.10331	0.15104	0.17421	0.19169	0.24551	0.23782	0.15476	0.17236	0.22068	0.2437	0.27218
686	0.00222	0.03834	0.05989	0.05632	0.06195	0.06684	0.08034	0.09088	0.0726	0.0484	0.07223	0.13981	0.13796	0.10597	0.08902	0.07181	0.06894	0.07777	0.08337	0.08729	0.07423	0.06734	0.06455	0.05884	0.06477	0.07881	0.07278	0.04151	0.00684	0.00084131	0.01718	0.03667	0.06526	0.09595	0.09639	0.0413	0.04353	0.08707	0.1492	0.19065	0.20102	0.21175	0.26407	0.26779	0.18808	0.2057	0.24223	0.25942	0.28668
687	0.00199	0.04129	0.0547	0.05323	0.06382	0.07064	0.08284	0.09195	0.07436	0.05112	0.07869	0.14802	0.13529	0.10489	0.09755	0.08414	0.08136	0.09155	0.09642	0.09392	0.07065	0.06134	0.06392	0.06364	0.07087	0.08129	0.06872	0.03706	0.00513	0.00191	0.02217	0.04193	0.07183	0.10472	0.10685	0.04883	0.05175	0.102	0.16997	0.20451	0.20383	0.21142	0.2605	0.27358	0.20294	0.21578	0.24019	0.26046	0.28901
688	0.0028	0.0445	0.04961	0.04997	0.06378	0.07216	0.08202	0.08797	0.07468	0.05687	0.08905	0.15423	0.13103	0.10163	0.10071	0.09416	0.09289	0.10319	0.10504	0.09525	0.06759	0.05852	0.06458	0.06843	0.07382	0.0768	0.06079	0.03241	0.0049	0.00144	0.02154	0.04288	0.07387	0.10818	0.1064	0.0458	0.04774	0.09663	0.16615	0.20132	0.19919	0.20695	0.25164	0.26383	0.20007	0.20851	0.23024	0.25736	0.28781
689	0.00108	0.03139	0.03522	0.03698	0.0496	0.05815	0.06575	0.06631	0.05248	0.04141	0.07212	0.13023	0.10855	0.08162	0.07978	0.07582	0.07544	0.08361	0.082	0.06954	0.0457	0.03842	0.04378	0.0495	0.05493	0.05604	0.04268	0.02008	0.00128	0.00482	0.03187	0.05392	0.08552	0.12212	0.11828	0.05302	0.0533	0.10047	0.1689	0.20626	0.2055	0.21283	0.25304	0.26019	0.20004	0.20654	0.23037	0.26169	0.29231
690	0.00103	0.00831	0.01384	0.01624	0.02445	0.03098	0.03489	0.02829	0.01433	0.0104	0.02867	0.07059	0.06218	0.04288	0.03806	0.03442	0.03406	0.03821	0.03417	0.02363	0.01053	0.00685	0.00851	0.01356	0.02075	0.02437	0.01749	0.00438	0.00199	0.02421	0.0672	0.08396	0.11406	0.15382	0.15462	0.08313	0.08129	0.13157	0.19903	0.2326	0.22873	0.23363	0.27093	0.27696	0.2204	0.22565	0.2476	0.27725	0.30596
691	0.01199	0.0002351	0.00121	0.00255	0.00567	0.00866	0.00902	0.00243	0.00023769	0.00039198	0.00183	0.01756	0.01955	0.01018	0.00564	0.00403	0.00407	0.00451	0.0019	3.7e-05	0.00138	0.003	0.00277	0.00038388	0.00077851	0.00309	0.00185	0.00051411	0.01901	0.06252	0.11372	0.12003	0.14662	0.18724	0.19489	0.12404	0.12038	0.17315	0.2367	0.26186	0.25289	0.25563	0.2914	0.29967	0.24753	0.25058	0.2681	0.29432	0.3209
692	0.02893	0.01082	0.00122	0.00021796	1.69e-05	0.00029614	8e-05	0.00323	0.01479	0.01287	0.00345	0.00022799	0.00147	4.59e-06	0.00133	0.00217	0.00186	0.00228	0.00678	0.0141	0.02183	0.02568	0.02675	0.01665	0.00501	0.00102	0.00112	0.00914	0.04404	0.10026	0.14975	0.14785	0.17106	0.21012	0.22131	0.15608	0.15243	0.20531	0.26297	0.28067	0.26891	0.2706	0.30443	0.31434	0.26679	0.26725	0.28113	0.30581	0.33125
693	0.0476	0.03086	0.00853	0.00481	0.00325	0.00242	0.00434	0.02077	0.04134	0.03464	0.01927	0.00669	0.00241	0.00677	0.01694	0.01914	0.01733	0.01998	0.03282	0.04551	0.05312	0.05669	0.05968	0.04484	0.02231	0.01068	0.00908	0.02341	0.06973	0.13264	0.17808	0.17038	0.19113	0.22898	0.24115	0.18019	0.1771	0.2294	0.2825	0.29548	0.28211	0.28243	0.31405	0.32477	0.28088	0.27907	0.29033	0.31428	0.33917
694	0.06789	0.05624	0.02062	0.0142	0.01292	0.01232	0.01806	0.04764	0.07186	0.06027	0.04266	0.02772	0.01646	0.0248	0.04462	0.04783	0.04378	0.04913	0.06876	0.08295	0.08717	0.08912	0.09405	0.07745	0.04657	0.02721	0.02215	0.0407	0.09496	0.16056	0.20064	0.1888	0.20764	0.24414	0.25663	0.19977	0.19733	0.24823	0.29721	0.30683	0.29244	0.29158	0.32087	0.33176	0.29106	0.28772	0.29725	0.32072	0.34503
695	0.09252	0.08465	0.03571	0.02705	0.02764	0.02875	0.03909	0.07852	0.10258	0.08807	0.07046	0.05644	0.03885	0.04963	0.07843	0.08362	0.07737	0.08498	0.10879	0.12014	0.11887	0.11864	0.12585	0.11113	0.07475	0.04786	0.03833	0.05915	0.1177	0.18331	0.21914	0.20543	0.2228	0.25789	0.26978	0.21634	0.21441	0.26346	0.30838	0.31499	0.30002	0.29886	0.32627	0.33716	0.29983	0.29498	0.3029	0.3264	0.35007
696	0.11368	0.10738	0.04921	0.03917	0.0422	0.04571	0.05962	0.10286	0.12377	0.10838	0.09216	0.0799	0.05931	0.07162	0.10603	0.11281	0.10522	0.11409	0.13883	0.14591	0.14028	0.13858	0.14746	0.13573	0.09757	0.06585	0.0528	0.07432	0.13407	0.19757	0.23014	0.21659	0.23302	0.26622	0.27724	0.2273	0.22589	0.27294	0.31459	0.3193	0.30429	0.30331	0.32922	0.33991	0.30515	0.29926	0.3063	0.3301	0.35341
697	0.12905	0.12447	0.06069	0.04983	0.05521	0.06096	0.07716	0.12087	0.13813	0.12248	0.10766	0.09703	0.07575	0.08921	0.12655	0.13386	0.12552	0.13489	0.15929	0.16349	0.15518	0.15233	0.16168	0.1521	0.11445	0.08058	0.06509	0.08668	0.14632	0.20707	0.23688	0.22388	0.23968	0.27123	0.28194	0.23514	0.23402	0.27912	0.318	0.32137	0.30664	0.30606	0.33115	0.34193	0.30903	0.30244	0.30881	0.33266	0.35565
698	0.13709	0.13597	0.07005	0.05871	0.06608	0.07346	0.09084	0.13364	0.14762	0.13148	0.11776	0.1093	0.08859	0.10287	0.14118	0.14733	0.13817	0.14747	0.17142	0.17489	0.1655	0.1618	0.17073	0.16205	0.12589	0.09183	0.07493	0.09646	0.15559	0.21343	0.24063	0.22803	0.24341	0.27347	0.28381	0.23987	0.23921	0.28271	0.31941	0.32191	0.30755	0.30735	0.33194	0.34279	0.31093	0.30377	0.3099	0.33375	0.35662
699	0.14345	0.14628	0.07932	0.06766	0.07673	0.08532	0.10355	0.14541	0.15673	0.13998	0.12723	0.121	0.10101	0.11566	0.15404	0.15896	0.14945	0.15873	0.18201	0.18501	0.17512	0.17093	0.17945	0.17121	0.13621	0.1024	0.08443	0.10591	0.16453	0.21973	0.24454	0.23207	0.24701	0.2759	0.28605	0.24453	0.24441	0.28661	0.32133	0.32306	0.30902	0.309	0.33315	0.34406	0.31309	0.30558	0.31147	0.33518	0.35794
700	0.15244	0.15692	0.08866	0.07681	0.08748	0.09728	0.11621	0.15725	0.16675	0.1498	0.13795	0.13328	0.11353	0.12787	0.16558	0.17016	0.16123	0.17084	0.19329	0.19501	0.18428	0.17971	0.18816	0.18092	0.14707	0.11318	0.0941	0.11522	0.17301	0.226	0.24915	0.23701	0.25148	0.27932	0.28901	0.24919	0.24957	0.29078	0.32379	0.3248	0.31103	0.31116	0.33478	0.34559	0.31558	0.30781	0.31344	0.33697	0.35946
701	0.16138	0.16463	0.09543	0.08374	0.09579	0.10664	0.12561	0.16492	0.17322	0.15706	0.14621	0.14188	0.12186	0.13535	0.17219	0.17842	0.17108	0.18064	0.20098	0.20043	0.18923	0.18492	0.19371	0.18784	0.155	0.1208	0.10096	0.12154	0.17824	0.22967	0.252	0.24047	0.25457	0.28141	0.29041	0.25191	0.25278	0.29308	0.32469	0.32531	0.31196	0.31235	0.33537	0.34591	0.31687	0.30891	0.31439	0.33801	0.36032
702	0.16896	0.1695	0.10034	0.08898	0.10228	0.11397	0.13216	0.16872	0.17603	0.16129	0.15147	0.14705	0.12717	0.14005	0.1758	0.18311	0.17687	0.18585	0.20428	0.20245	0.19135	0.18731	0.19611	0.19119	0.15945	0.12548	0.10554	0.12556	0.18077	0.23058	0.25267	0.2423	0.25642	0.28243	0.29064	0.25313	0.25405	0.29324	0.32388	0.32456	0.31186	0.31258	0.33495	0.34507	0.3168	0.30851	0.31396	0.33798	0.36029
703	0.17464	0.17414	0.10543	0.09447	0.10925	0.12179	0.13885	0.17209	0.17792	0.16444	0.15584	0.15193	0.13254	0.14512	0.17988	0.18703	0.18118	0.19	0.20751	0.20513	0.19394	0.18981	0.19835	0.19384	0.16317	0.13	0.11019	0.12974	0.18348	0.23149	0.25318	0.24385	0.25797	0.28315	0.29076	0.25445	0.25546	0.2935	0.32304	0.3236	0.31138	0.31241	0.33447	0.34446	0.31677	0.30812	0.31351	0.33778	0.36009
704	0.18021	0.1804	0.11216	0.10151	0.11773	0.13096	0.14732	0.17839	0.18286	0.16977	0.16203	0.15918	0.14047	0.15295	0.18693	0.19339	0.18743	0.19593	0.2129	0.21059	0.19939	0.19509	0.20342	0.1992	0.16933	0.13661	0.11657	0.13577	0.18854	0.23487	0.25563	0.2466	0.26044	0.28492	0.29226	0.25723	0.25843	0.29544	0.32388	0.32418	0.3123	0.31347	0.33518	0.34509	0.31796	0.30902	0.31427	0.3386	0.36086
705	0.18534	0.18594	0.1184	0.10806	0.1252	0.13872	0.15436	0.1837	0.18728	0.17462	0.16784	0.16608	0.14791	0.15976	0.19232	0.19832	0.19286	0.20143	0.21792	0.21553	0.20433	0.19988	0.20797	0.2041	0.17502	0.14271	0.1225	0.14132	0.19315	0.23796	0.25773	0.24885	0.26233	0.28609	0.29319	0.25938	0.26089	0.29703	0.32438	0.32434	0.31274	0.31407	0.33542	0.34515	0.31865	0.3096	0.31476	0.33915	0.36131
706	0.18928	0.18877	0.1217	0.11144	0.12865	0.14228	0.15765	0.18583	0.18894	0.17675	0.1705	0.16895	0.15128	0.16241	0.19335	0.19942	0.19493	0.20363	0.21934	0.21661	0.20561	0.20129	0.20916	0.2056	0.17737	0.14568	0.12566	0.1441	0.19491	0.23857	0.25794	0.24967	0.26304	0.2862	0.29286	0.25965	0.26118	0.29662	0.32338	0.32342	0.31235	0.31395	0.33494	0.34433	0.31822	0.30914	0.31445	0.33908	0.36119
707	0.19306	0.19101	0.12448	0.11442	0.13183	0.14563	0.1605	0.18738	0.19014	0.17863	0.17291	0.17128	0.15393	0.16443	0.19418	0.20062	0.19702	0.20563	0.22044	0.21731	0.2065	0.20232	0.21003	0.2068	0.17937	0.14822	0.1284	0.14646	0.19624	0.23886	0.25796	0.25036	0.26372	0.28636	0.29263	0.25991	0.26138	0.29613	0.32238	0.32254	0.31188	0.31377	0.33449	0.34367	0.31799	0.30882	0.31419	0.33897	0.361
708	0.19643	0.1935	0.12802	0.11822	0.13597	0.15005	0.16437	0.18942	0.19134	0.18028	0.17496	0.17346	0.15703	0.1674	0.19612	0.20233	0.19892	0.20717	0.22125	0.21807	0.20765	0.20359	0.21103	0.20787	0.18132	0.15109	0.13168	0.14927	0.19773	0.239	0.25781	0.25107	0.26443	0.28646	0.29229	0.26028	0.26168	0.2956	0.32119	0.32144	0.31126	0.31342	0.33384	0.34275	0.3174	0.30808	0.31355	0.3385	0.36044
709	0.20092	0.1972	0.13213	0.1226	0.14111	0.15566	0.16925	0.19248	0.19368	0.18327	0.17864	0.17739	0.16128	0.17133	0.1994	0.20561	0.20247	0.21045	0.22387	0.22059	0.21033	0.2063	0.21348	0.21044	0.18455	0.15486	0.13556	0.15273	0.20021	0.24057	0.25919	0.25289	0.26607	0.28747	0.29291	0.26153	0.26292	0.29623	0.32131	0.32153	0.31162	0.31395	0.33418	0.34293	0.31786	0.30837	0.31379	0.33873	0.36058
710	0.20663	0.2022	0.13737	0.12817	0.14758	0.16262	0.17527	0.19664	0.1972	0.18753	0.18375	0.18287	0.16701	0.17676	0.20414	0.21019	0.20718	0.21495	0.22799	0.22464	0.21441	0.21026	0.21722	0.21437	0.18903	0.15966	0.14037	0.1571	0.20364	0.24304	0.26135	0.25537	0.26833	0.28915	0.29427	0.26354	0.2649	0.29753	0.32196	0.32212	0.31244	0.31489	0.33483	0.3434	0.31872	0.30901	0.31427	0.33918	0.36091
711	0.21192	0.20664	0.14188	0.13295	0.15318	0.16869	0.18039	0.20002	0.20016	0.19136	0.18854	0.18801	0.17217	0.18138	0.20796	0.21398	0.21127	0.219	0.23171	0.22829	0.21803	0.21375	0.22044	0.21773	0.19286	0.16372	0.14441	0.16073	0.20647	0.24515	0.26327	0.2575	0.27023	0.29049	0.29525	0.265	0.2663	0.29832	0.3222	0.32233	0.31287	0.31545	0.33514	0.34354	0.31924	0.30933	0.31443	0.3393	0.36092
712	0.21702	0.20989	0.14517	0.13631	0.15676	0.17264	0.18378	0.20198	0.20175	0.19377	0.19181	0.1915	0.17595	0.18474	0.21027	0.21586	0.21324	0.22096	0.23369	0.23054	0.22042	0.216	0.2223	0.21956	0.19502	0.16621	0.14713	0.16301	0.20778	0.24575	0.26402	0.25893	0.27168	0.29147	0.29567	0.26553	0.26651	0.29781	0.32117	0.32152	0.31254	0.31535	0.33471	0.34272	0.31878	0.30883	0.31404	0.33905	0.36056
713	0.22414	0.21475	0.14937	0.14034	0.16089	0.17748	0.1887	0.20579	0.20498	0.19757	0.19635	0.19634	0.18122	0.18978	0.21432	0.21937	0.21662	0.22438	0.23729	0.23451	0.22446	0.21979	0.22573	0.22293	0.19868	0.17004	0.15097	0.16621	0.20991	0.24733	0.26597	0.26157	0.27419	0.29345	0.29709	0.26686	0.26738	0.29795	0.32093	0.32156	0.31298	0.31598	0.33499	0.34263	0.31906	0.30906	0.31435	0.3394	0.36069
714	0.23039	0.21893	0.15302	0.14386	0.16454	0.18171	0.19283	0.20883	0.20759	0.20085	0.20046	0.20074	0.1859	0.19416	0.21773	0.22223	0.21941	0.22733	0.2406	0.23824	0.22821	0.22327	0.2288	0.22593	0.20196	0.17352	0.15449	0.16917	0.21193	0.24886	0.26785	0.26396	0.27638	0.29506	0.29817	0.26797	0.26819	0.2982	0.32079	0.32156	0.31329	0.31651	0.33526	0.34257	0.31929	0.30927	0.31466	0.33976	0.36086
715	0.23436	0.2225	0.15698	0.14795	0.16893	0.18624	0.19687	0.21194	0.21043	0.20416	0.20441	0.20503	0.19052	0.19848	0.22108	0.22504	0.22233	0.23042	0.24376	0.24163	0.23167	0.22652	0.23166	0.22871	0.20523	0.17726	0.1583	0.17254	0.21451	0.25085	0.26966	0.26573	0.27776	0.29587	0.29889	0.26924	0.26944	0.29897	0.32106	0.32176	0.3137	0.31709	0.33567	0.34279	0.31986	0.30985	0.31517	0.34013	0.36102
716	0.23367	0.22333	0.16004	0.15159	0.1728	0.18948	0.19908	0.21326	0.21165	0.20554	0.20584	0.20659	0.19273	0.20052	0.22215	0.22588	0.22354	0.23157	0.24436	0.24217	0.23241	0.22731	0.23222	0.22937	0.20683	0.17986	0.16123	0.1753	0.21659	0.25191	0.26968	0.26536	0.27695	0.29442	0.29775	0.26951	0.27016	0.29927	0.32069	0.32105	0.31308	0.31667	0.33515	0.34229	0.31985	0.30986	0.31499	0.33973	0.36045
717	0.23194	0.22314	0.16269	0.15494	0.17625	0.192	0.2004	0.21362	0.21201	0.20604	0.20617	0.20678	0.19358	0.20115	0.22202	0.22583	0.22391	0.23154	0.24336	0.24097	0.23163	0.22681	0.23162	0.22895	0.20734	0.18148	0.16346	0.17752	0.21816	0.25224	0.26873	0.26423	0.27562	0.29261	0.29618	0.26936	0.27048	0.2991	0.31992	0.32002	0.31224	0.31597	0.33428	0.34146	0.31948	0.30946	0.31442	0.33901	0.35956
718	0.23257	0.2233	0.165	0.15776	0.17898	0.19425	0.20177	0.21382	0.212	0.20633	0.20646	0.20692	0.19429	0.20147	0.22151	0.22554	0.2241	0.23126	0.24208	0.23949	0.23065	0.22619	0.23086	0.22827	0.20736	0.18243	0.16518	0.17913	0.21887	0.25177	0.26762	0.26382	0.27542	0.29212	0.29533	0.26905	0.27009	0.29805	0.31864	0.319	0.31166	0.31545	0.33343	0.34045	0.31872	0.30855	0.31353	0.33823	0.35871
719	0.23754	0.2249	0.16723	0.16015	0.18129	0.19702	0.20406	0.2145	0.21224	0.20732	0.20802	0.20842	0.19608	0.20263	0.22179	0.22594	0.22484	0.23164	0.24181	0.23925	0.2309	0.2267	0.23112	0.22843	0.20778	0.18331	0.16673	0.18026	0.2188	0.25089	0.26722	0.26499	0.27709	0.29351	0.29562	0.2688	0.26911	0.29617	0.31677	0.31786	0.31121	0.31509	0.33261	0.33916	0.31747	0.30711	0.31237	0.33741	0.35786
720	0.24542	0.22795	0.16982	0.16263	0.18367	0.20031	0.20708	0.21569	0.21281	0.20888	0.21061	0.21117	0.19898	0.20476	0.22286	0.22689	0.226	0.23268	0.24262	0.24032	0.23238	0.22831	0.23235	0.22938	0.2088	0.18462	0.16862	0.18152	0.21864	0.25009	0.26748	0.26716	0.27978	0.2958	0.29653	0.26878	0.26812	0.29414	0.31462	0.31654	0.31073	0.3148	0.33185	0.33778	0.31604	0.30549	0.31116	0.33663	0.35706
721	0.25238	0.23122	0.17286	0.16558	0.18653	0.20375	0.21022	0.21743	0.2141	0.21101	0.21376	0.21461	0.20262	0.20782	0.22485	0.22846	0.22758	0.23428	0.24431	0.24247	0.23484	0.23074	0.23437	0.23112	0.2107	0.18684	0.17118	0.18345	0.21928	0.25013	0.26823	0.26912	0.28189	0.29732	0.29709	0.26895	0.26766	0.2928	0.31287	0.31523	0.31006	0.31443	0.3311	0.33644	0.31483	0.30427	0.31024	0.33587	0.35616
722	0.25671	0.23482	0.17691	0.16975	0.1908	0.20797	0.21386	0.22026	0.21675	0.21409	0.21741	0.21857	0.20693	0.21189	0.22804	0.23119	0.23029	0.23706	0.24719	0.24559	0.23802	0.23373	0.23704	0.23373	0.21375	0.19032	0.17479	0.18665	0.22164	0.25189	0.26979	0.27066	0.28306	0.29794	0.29765	0.27007	0.26875	0.29339	0.31291	0.31516	0.31019	0.31476	0.33122	0.33631	0.31505	0.30451	0.3104	0.33588	0.35595
723	0.25705	0.2353	0.17854	0.17165	0.19266	0.20952	0.21487	0.22081	0.21736	0.21498	0.21845	0.21959	0.2083	0.21309	0.22856	0.23153	0.23077	0.23747	0.24745	0.24604	0.23869	0.23439	0.23742	0.23404	0.21452	0.19161	0.17631	0.18793	0.22238	0.25218	0.26979	0.27048	0.28252	0.29693	0.29677	0.26989	0.26865	0.29297	0.31217	0.31433	0.30948	0.31426	0.33065	0.33563	0.31467	0.30417	0.30998	0.33534	0.35526
724	0.25641	0.23435	0.17904	0.17243	0.1931	0.20952	0.21444	0.21996	0.21663	0.21449	0.218	0.21902	0.20811	0.21269	0.22746	0.23027	0.22969	0.23625	0.24595	0.24478	0.23783	0.23365	0.23642	0.23289	0.21375	0.19143	0.1766	0.18806	0.22193	0.25124	0.2687	0.26966	0.28163	0.29569	0.29542	0.26894	0.26762	0.29154	0.31059	0.31291	0.30835	0.31331	0.32956	0.33436	0.31361	0.3031	0.30895	0.33435	0.3542
725	0.25721	0.23382	0.17962	0.17313	0.19331	0.20949	0.21415	0.21914	0.2158	0.214	0.21766	0.2186	0.20797	0.21216	0.22614	0.22885	0.2285	0.23497	0.24437	0.24338	0.23684	0.23288	0.2354	0.23165	0.21278	0.19103	0.17678	0.18801	0.22108	0.24983	0.26751	0.26934	0.28149	0.29518	0.29433	0.26783	0.2662	0.28954	0.30846	0.31121	0.30715	0.31229	0.32831	0.33285	0.31217	0.3016	0.30762	0.33318	0.35301
726	0.25843	0.23386	0.18076	0.1744	0.19418	0.21013	0.21446	0.21876	0.21528	0.21379	0.21766	0.21858	0.20823	0.21203	0.22532	0.22796	0.22783	0.23417	0.24325	0.24237	0.23617	0.23237	0.23473	0.23085	0.21231	0.19114	0.17745	0.18842	0.22057	0.24859	0.26638	0.26911	0.28145	0.29473	0.29329	0.26688	0.265	0.28767	0.3063	0.30937	0.30582	0.31114	0.32689	0.33116	0.31064	0.30005	0.3062	0.33187	0.35163
727	0.2596	0.2341	0.18212	0.17596	0.19547	0.21116	0.215	0.2186	0.21505	0.2139	0.21799	0.21884	0.2087	0.21214	0.2248	0.22746	0.22758	0.23376	0.24248	0.24167	0.23576	0.23214	0.23435	0.23041	0.21224	0.19162	0.17842	0.18914	0.22044	0.24776	0.26552	0.26886	0.28125	0.29408	0.29221	0.26609	0.26408	0.28612	0.30441	0.30769	0.30457	0.31006	0.32555	0.32958	0.30925	0.29866	0.30491	0.33063	0.35028
728	0.26013	0.23349	0.18263	0.17664	0.19575	0.21107	0.21448	0.21763	0.2142	0.21343	0.21768	0.2184	0.20845	0.21153	0.22353	0.22618	0.22653	0.23257	0.24101	0.24035	0.2348	0.23135	0.23336	0.2293	0.21144	0.19131	0.17858	0.18911	0.21967	0.24646	0.2643	0.26826	0.28074	0.29319	0.29088	0.26489	0.26268	0.28421	0.30234	0.3059	0.30319	0.30889	0.32417	0.32793	0.30773	0.29713	0.30351	0.32934	0.34894
729	0.25959	0.23173	0.18191	0.17602	0.19459	0.20955	0.21268	0.2155	0.21223	0.2118	0.21613	0.21667	0.20688	0.20959	0.22095	0.22355	0.22412	0.23005	0.23826	0.23786	0.23273	0.22949	0.23127	0.22699	0.20937	0.18975	0.17757	0.18793	0.21782	0.24417	0.26227	0.26703	0.27972	0.29182	0.289	0.26299	0.26052	0.28155	0.29959	0.30354	0.3013	0.30723	0.32233	0.32583	0.30568	0.29504	0.30162	0.32764	0.34725
730	0.25903	0.22987	0.181	0.17518	0.19318	0.20789	0.21091	0.21339	0.21014	0.20996	0.2144	0.21487	0.20529	0.20763	0.21834	0.22085	0.22161	0.22748	0.23548	0.23531	0.23059	0.22758	0.22916	0.22461	0.20718	0.18807	0.17646	0.18662	0.21576	0.24165	0.26013	0.26589	0.27888	0.29064	0.28718	0.26105	0.25822	0.27867	0.29659	0.30098	0.29927	0.30544	0.32039	0.32366	0.30354	0.29288	0.29968	0.32591	0.34555
731	0.25855	0.22795	0.17992	0.17416	0.19163	0.20616	0.20907	0.21115	0.20787	0.20796	0.21255	0.21302	0.20364	0.20562	0.2157	0.21807	0.21897	0.22481	0.23268	0.23273	0.22836	0.22554	0.22694	0.22214	0.20487	0.18625	0.17519	0.18514	0.2135	0.2389	0.25779	0.26467	0.27806	0.28947	0.28527	0.25889	0.25567	0.27553	0.29333	0.29816	0.29698	0.30337	0.31816	0.32119	0.30109	0.29043	0.29747	0.32393	0.34361
732	0.25866	0.22672	0.17938	0.17367	0.19076	0.20522	0.20795	0.20951	0.20612	0.20644	0.21124	0.21175	0.2026	0.20431	0.21385	0.21606	0.21702	0.22279	0.23058	0.23086	0.2268	0.2241	0.22529	0.22028	0.20319	0.18502	0.17444	0.18416	0.21174	0.23662	0.25582	0.26365	0.27734	0.28837	0.28351	0.25702	0.25348	0.27276	0.29033	0.2955	0.2948	0.30141	0.31603	0.31882	0.29875	0.28807	0.29532	0.32199	0.34171
733	0.25964	0.22649	0.17968	0.17399	0.1908	0.20518	0.20773	0.20894	0.20553	0.2061	0.21113	0.2117	0.20275	0.20425	0.21327	0.21528	0.21624	0.22198	0.22974	0.23026	0.22643	0.22379	0.22478	0.21959	0.20265	0.1848	0.17452	0.18402	0.21098	0.2355	0.25491	0.26336	0.27718	0.28789	0.28255	0.25597	0.25216	0.271	0.28841	0.29382	0.29347	0.30027	0.31473	0.31724	0.29724	0.28656	0.29394	0.32071	0.34038
734	0.25998	0.22611	0.17988	0.17421	0.19069	0.20483	0.20728	0.20844	0.20518	0.20594	0.2111	0.21166	0.20283	0.20411	0.21267	0.21456	0.21556	0.22125	0.22896	0.2297	0.22613	0.22356	0.22436	0.219	0.20221	0.18461	0.17455	0.18389	0.21042	0.23472	0.25423	0.26295	0.27672	0.28715	0.28159	0.25509	0.25111	0.26962	0.28691	0.29249	0.29243	0.2994	0.3137	0.31593	0.296	0.28536	0.29284	0.31964	0.33925
735	0.25913	0.22478	0.17927	0.17366	0.18981	0.20367	0.20605	0.20722	0.20413	0.20503	0.2102	0.21071	0.20201	0.20313	0.2113	0.21312	0.2142	0.21982	0.22741	0.22834	0.22507	0.22261	0.22324	0.2177	0.20103	0.18371	0.17389	0.18311	0.2093	0.23344	0.25308	0.26205	0.27579	0.286	0.28028	0.25383	0.2497	0.26796	0.28521	0.29099	0.2912	0.29833	0.3125	0.31448	0.29458	0.28399	0.2916	0.31847	0.33804
736	0.25711	0.22236	0.1777	0.1722	0.18791	0.2014	0.20368	0.20491	0.20208	0.20312	0.20822	0.20857	0.19996	0.2009	0.20871	0.21052	0.21176	0.21732	0.22476	0.22582	0.22285	0.22056	0.22105	0.21535	0.19881	0.18181	0.17231	0.18148	0.20735	0.23133	0.25113	0.2605	0.27434	0.28433	0.27836	0.25191	0.24764	0.26566	0.28293	0.28899	0.28952	0.29682	0.31088	0.31262	0.29271	0.28217	0.28996	0.31698	0.33659
737	0.25523	0.21997	0.1761	0.1707	0.18601	0.19919	0.20138	0.20258	0.19991	0.20108	0.20611	0.20631	0.19778	0.19856	0.20608	0.20793	0.20931	0.21479	0.22203	0.2232	0.22051	0.21839	0.21877	0.21293	0.19654	0.17985	0.17068	0.17978	0.20529	0.22906	0.24907	0.25899	0.273	0.28277	0.27642	0.24994	0.24553	0.26326	0.2805	0.28683	0.28769	0.29516	0.30914	0.31071	0.2908	0.28028	0.28824	0.31545	0.33512
738	0.25372	0.21813	0.175	0.16968	0.18464	0.1975	0.19958	0.20073	0.19818	0.19944	0.20441	0.20447	0.19601	0.19661	0.20387	0.20578	0.20731	0.2127	0.21975	0.22097	0.2185	0.21655	0.21687	0.21094	0.19471	0.17832	0.16946	0.17847	0.20359	0.2271	0.24725	0.25766	0.2718	0.28132	0.27464	0.24821	0.24373	0.26115	0.27829	0.28483	0.286	0.29362	0.30747	0.3089	0.28904	0.27853	0.2866	0.31391	0.33362
739	0.25175	0.21607	0.17377	0.16857	0.18319	0.19573	0.19766	0.19873	0.19628	0.19759	0.20245	0.20241	0.19408	0.19458	0.20159	0.20352	0.20516	0.21044	0.21729	0.21859	0.21634	0.21454	0.2148	0.2088	0.19277	0.17671	0.16815	0.17711	0.20186	0.22504	0.24521	0.25601	0.27028	0.27958	0.27265	0.24633	0.24178	0.2589	0.27595	0.28269	0.28417	0.29193	0.30564	0.30688	0.28705	0.27656	0.28476	0.31219	0.33195
740	0.25009	0.21363	0.17194	0.16678	0.18103	0.19332	0.19518	0.19624	0.19395	0.19537	0.20019	0.20004	0.19178	0.19211	0.19884	0.20078	0.20252	0.20774	0.21448	0.21591	0.21392	0.21228	0.21243	0.20629	0.19035	0.17456	0.16631	0.17522	0.19962	0.22262	0.24302	0.25441	0.26894	0.27807	0.27071	0.24423	0.2395	0.25636	0.2734	0.28044	0.28226	0.29022	0.30383	0.30485	0.28493	0.27445	0.28285	0.31053	0.3304
741	0.24815	0.21077	0.16965	0.16455	0.17845	0.19054	0.19236	0.1934	0.19125	0.19278	0.19757	0.19734	0.18919	0.18938	0.19579	0.19769	0.19951	0.2047	0.21136	0.21294	0.21122	0.20971	0.20974	0.20343	0.18761	0.1721	0.16413	0.17295	0.197	0.21984	0.24056	0.25262	0.26744	0.27639	0.26853	0.24178	0.23681	0.25343	0.27053	0.27791	0.28011	0.28827	0.30179	0.30252	0.28248	0.27199	0.28063	0.30858	0.3286
742	0.24659	0.20828	0.16761	0.16255	0.17619	0.18814	0.18992	0.19092	0.1889	0.19055	0.19536	0.19513	0.18707	0.18713	0.19326	0.19507	0.19692	0.20207	0.2087	0.21047	0.209	0.20762	0.20748	0.20099	0.18521	0.16993	0.16222	0.17096	0.1947	0.21742	0.23844	0.25109	0.26624	0.27509	0.26676	0.23967	0.23441	0.2508	0.26797	0.27567	0.27819	0.28654	0.30001	0.30048	0.2803	0.26981	0.27869	0.30692	0.3271
743	0.24451	0.20561	0.16547	0.16047	0.1738	0.18556	0.18733	0.18839	0.18654	0.18825	0.193	0.1927	0.18472	0.18468	0.19059	0.19236	0.19424	0.19933	0.20588	0.2078	0.20658	0.2053	0.20506	0.19842	0.18273	0.16767	0.16015	0.16883	0.19232	0.21496	0.23623	0.24935	0.26471	0.27344	0.26474	0.23746	0.23202	0.24819	0.26538	0.27335	0.27618	0.28467	0.29807	0.29832	0.27808	0.26763	0.27669	0.30513	0.32544
744	0.24248	0.20312	0.16343	0.15849	0.17154	0.18304	0.18483	0.18607	0.18446	0.18622	0.19084	0.19041	0.18243	0.18227	0.18801	0.18984	0.19184	0.1969	0.20334	0.20533	0.2043	0.20316	0.20285	0.19608	0.18044	0.16553	0.15817	0.16684	0.19021	0.21287	0.23442	0.24796	0.26352	0.27219	0.26312	0.23558	0.22999	0.24606	0.26338	0.27168	0.2748	0.28342	0.29676	0.29679	0.27641	0.26597	0.27523	0.30389	0.32437
745	0.23946	0.19959	0.16041	0.15551	0.16817	0.17935	0.18123	0.1828	0.18149	0.18326	0.18768	0.18704	0.17903	0.17876	0.18438	0.18632	0.18846	0.19346	0.19977	0.20185	0.20107	0.20009	0.19972	0.19283	0.17723	0.16245	0.15526	0.16396	0.18728	0.21001	0.23186	0.24582	0.26164	0.27032	0.26093	0.23307	0.22732	0.24332	0.26082	0.26949	0.27291	0.28169	0.29497	0.29478	0.27424	0.26381	0.27329	0.30226	0.32297
746	0.23753	0.19705	0.15816	0.15327	0.1656	0.17652	0.17853	0.18044	0.17938	0.18112	0.18533	0.18448	0.17641	0.17606	0.18161	0.18372	0.18604	0.19099	0.19714	0.19924	0.19866	0.19781	0.19741	0.19044	0.17488	0.16016	0.15307	0.16179	0.1851	0.20797	0.23011	0.24443	0.26044	0.26911	0.25946	0.23134	0.22551	0.24147	0.25914	0.26811	0.2718	0.28072	0.29394	0.29355	0.27284	0.26241	0.27209	0.30134	0.3223
747	0.23547	0.19472	0.15628	0.1515	0.16363	0.17425	0.17618	0.17825	0.1774	0.17913	0.18314	0.18215	0.17409	0.1737	0.17919	0.18139	0.18382	0.18872	0.19475	0.19687	0.19644	0.19571	0.19529	0.18826	0.17276	0.15817	0.15123	0.16001	0.1833	0.20619	0.22849	0.24311	0.25934	0.26805	0.25816	0.22983	0.22397	0.23992	0.25775	0.26695	0.27086	0.27988	0.29307	0.29253	0.27166	0.26116	0.27098	0.30051	0.32171
748	0.23363	0.1931	0.15507	0.15039	0.16238	0.17273	0.17452	0.17665	0.17591	0.17755	0.18133	0.1802	0.17221	0.17186	0.17734	0.17964	0.18217	0.18701	0.19289	0.19496	0.19462	0.19398	0.19357	0.18655	0.17117	0.15674	0.14994	0.15879	0.18205	0.20485	0.22712	0.24185	0.2582	0.26694	0.25703	0.22877	0.22296	0.23887	0.25672	0.26602	0.27008	0.27916	0.29234	0.29174	0.27079	0.26025	0.27012	0.2998	0.32115
749	0.23117	0.19057	0.15304	0.14844	0.1602	0.17025	0.17194	0.17422	0.17369	0.1753	0.17887	0.17761	0.16966	0.16933	0.17476	0.17708	0.17967	0.18447	0.19026	0.19237	0.19218	0.19164	0.19122	0.18415	0.16884	0.15458	0.14794	0.15685	0.18006	0.20282	0.2252	0.24021	0.25682	0.26564	0.25554	0.22711	0.22123	0.2371	0.25507	0.26459	0.26887	0.27806	0.29125	0.29054	0.26944	0.25887	0.26887	0.2988	0.32037
750	0.2283	0.18717	0.14998	0.14541	0.1569	0.16666	0.16839	0.171	0.17081	0.17243	0.17578	0.17427	0.16624	0.16584	0.17126	0.17374	0.17649	0.18124	0.1869	0.18904	0.18907	0.1887	0.18825	0.18109	0.1658	0.15165	0.14513	0.1541	0.17738	0.20035	0.22313	0.23852	0.25541	0.26432	0.25388	0.225	0.21901	0.23496	0.25328	0.26326	0.26785	0.2772	0.29035	0.2894	0.26801	0.25743	0.26772	0.29807	0.31998
751	0.22504	0.18317	0.14635	0.1418	0.1529	0.16237	0.16427	0.16737	0.16758	0.16922	0.17234	0.17061	0.1625	0.16202	0.16735	0.16991	0.1728	0.17755	0.18314	0.18535	0.18557	0.18534	0.18486	0.17761	0.16231	0.14821	0.14175	0.15076	0.1741	0.19734	0.22059	0.23645	0.25368	0.26276	0.25184	0.22229	0.21609	0.23212	0.25083	0.26132	0.26623	0.27572	0.28887	0.28763	0.26595	0.25543	0.26605	0.29681	0.31907
752	0.22279	0.1801	0.14349	0.13895	0.14974	0.15896	0.16103	0.16459	0.16516	0.1668	0.16973	0.16782	0.1596	0.15907	0.16439	0.16704	0.17004	0.17479	0.18032	0.18258	0.18295	0.18283	0.18232	0.17497	0.15963	0.14553	0.13911	0.14815	0.1716	0.19511	0.21883	0.23509	0.25261	0.26187	0.2505	0.22032	0.21397	0.23011	0.24914	0.26006	0.26522	0.27482	0.28798	0.28655	0.26462	0.25412	0.265	0.29615	0.31876
753	0.21951	0.17451	0.13819	0.13367	0.144	0.15305	0.15531	0.15923	0.1602	0.16202	0.16497	0.16297	0.15474	0.15409	0.15918	0.16162	0.1645	0.16925	0.17498	0.17761	0.17829	0.17825	0.17753	0.1699	0.15446	0.14047	0.13423	0.14323	0.16649	0.1901	0.21458	0.23196	0.2503	0.25974	0.24718	0.21572	0.20886	0.22488	0.24418	0.2557	0.26133	0.27119	0.28445	0.28264	0.2603	0.24972	0.26105	0.29289	0.31601
754	0.21386	0.16305	0.12767	0.12321	0.13261	0.1418	0.14486	0.1494	0.1511	0.15355	0.15693	0.1551	0.14704	0.1461	0.15043	0.15201	0.15424	0.15898	0.16534	0.16907	0.17045	0.17041	0.16896	0.16058	0.14494	0.13124	0.12534	0.13385	0.15605	0.1795	0.20553	0.22553	0.24554	0.25486	0.23883	0.20424	0.19582	0.21116	0.23074	0.24352	0.25015	0.26051	0.27367	0.27051	0.24749	0.2372	0.24975	0.28275	0.30641
755	0.18628	0.13132	0.10281	0.09942	0.10655	0.11508	0.11959	0.12543	0.12886	0.13216	0.13526	0.13308	0.12597	0.1249	0.12794	0.12854	0.12979	0.13379	0.14013	0.14508	0.14766	0.14767	0.14504	0.13628	0.12195	0.10984	0.10475	0.11174	0.13054	0.15212	0.17905	0.20281	0.22445	0.23171	0.20781	0.16971	0.15985	0.17302	0.19181	0.20647	0.21512	0.22601	0.23668	0.22903	0.20602	0.19807	0.21322	0.24721	0.27057
756	0.13848	0.09323	0.07569	0.07436	0.07936	0.08609	0.09135	0.09851	0.10383	0.10721	0.10847	0.10511	0.09937	0.09876	0.10129	0.10213	0.10304	0.10571	0.11044	0.11497	0.11799	0.11791	0.1148	0.10732	0.09618	0.08639	0.08209	0.08732	0.10203	0.12034	0.14582	0.17099	0.19018	0.19281	0.16136	0.12522	0.11695	0.12739	0.14357	0.15907	0.16981	0.17992	0.1841	0.1704	0.15027	0.14675	0.16382	0.19612	0.21679
757	0.21131	0.13798	0.10646	0.10331	0.11254	0.12446	0.13282	0.14319	0.14993	0.15415	0.15645	0.1521	0.14328	0.14284	0.14727	0.14815	0.14844	0.15221	0.16012	0.16737	0.171	0.16911	0.16454	0.15464	0.13891	0.12295	0.11421	0.12041	0.14211	0.17091	0.20938	0.24009	0.26124	0.2695	0.23074	0.17753	0.16475	0.18095	0.20708	0.23236	0.24592	0.25564	0.25932	0.24108	0.21515	0.21213	0.23493	0.27348	0.29676
758	0.2143	0.18059	0.15386	0.15156	0.16586	0.17896	0.18484	0.19112	0.19523	0.19336	0.1844	0.17469	0.17097	0.18421	0.19851	0.19889	0.18992	0.18509	0.19216	0.20109	0.20639	0.20283	0.1989	0.19198	0.18093	0.16472	0.15477	0.1665	0.19729	0.22568	0.24075	0.2459	0.2622	0.27422	0.25421	0.21487	0.2091	0.23095	0.26468	0.28677	0.28964	0.28653	0.28741	0.28248	0.26484	0.25684	0.26711	0.29398	0.30982
759	0.02447	0.03045	0.03657	0.04239	0.04611	0.04706	0.04717	0.05015	0.05351	0.0561	0.0561	0.0545	0.05287	0.05182	0.05378	0.05785	0.06077	0.06049	0.05908	0.05817	0.05797	0.05725	0.05465	0.05248	0.0513	0.05121	0.05254	0.05524	0.05714	0.05441	0.04983	0.04368	0.03538	0.02827	0.03072	0.03626	0.04049	0.03937	0.0293	0.0187	0.01684	0.02111	0.02128	0.0179	0.01693	0.01883	0.019	0.01738	0.01818
760	0.07008	0.06658	0.06788	0.07149	0.07491	0.07541	0.07562	0.07898	0.08282	0.08368	0.07976	0.07512	0.07328	0.07682	0.08174	0.08422	0.08321	0.08057	0.08071	0.08353	0.08764	0.08762	0.0848	0.0811	0.07781	0.07422	0.07334	0.07962	0.0909	0.0978	0.09866	0.10007	0.10518	0.10512	0.0964	0.08712	0.08809	0.09359	0.10059	0.10489	0.10777	0.10966	0.10942	0.10647	0.09978	0.09571	0.09875	0.10929	0.11685
761	0.13482	0.11852	0.10724	0.10924	0.11755	0.11512	0.11094	0.11773	0.12629	0.12757	0.11951	0.10934	0.10229	0.10673	0.1165	0.12372	0.12434	0.11964	0.11975	0.12544	0.13403	0.13548	0.13237	0.12521	0.11616	0.10565	0.10127	0.11464	0.14353	0.16758	0.17942	0.18372	0.19865	0.21117	0.20396	0.17865	0.17831	0.19685	0.22547	0.24637	0.25658	0.26283	0.26332	0.25327	0.22979	0.22162	0.23594	0.27121	0.29842
762	0.05916	0.03714	0.02726	0.02588	0.02638	0.02588	0.02687	0.03289	0.03798	0.0379	0.03322	0.02734	0.02376	0.02501	0.02844	0.03201	0.03517	0.03577	0.03592	0.03729	0.04108	0.04418	0.04412	0.03918	0.03188	0.02683	0.0267	0.03469	0.05166	0.06971	0.09143	0.11363	0.13628	0.14707	0.13232	0.10255	0.09916	0.11578	0.14335	0.16922	0.19	0.20745	0.21624	0.20345	0.17023	0.16047	0.18282	0.23511	0.27625
763	0.00584	0.00911	0.00935	0.00934	0.01024	0.01079	0.01015	0.00789	0.00595	0.0058	0.00769	0.0102	0.01102	0.00973	0.00848	0.00795	0.00784	0.00801	0.00758	0.00683	0.0058	0.00523	0.00556	0.00672	0.00835	0.00923	0.00848	0.00566	0.00257	0.00108	0.00022426	9.4e-05	0.00126	0.00151	0.0003723	1.8e-05	1.09e-05	0.00020213	0.00137	0.00297	0.00565	0.00913	0.01026	0.00821	0.00431	0.00334	0.00648	0.01833	0.03185
764	0.00457	0.00065616	0.01736	0.02249	0.02431	0.02568	0.02579	0.02402	0.02166	0.02114	0.02326	0.02523	0.02582	0.02463	0.0242	0.02453	0.02494	0.02493	0.02376	0.02293	0.02233	0.02241	0.02236	0.02236	0.02229	0.02368	0.02505	0.02366	0.02128	0.0198	0.01768	0.01112	0.011	0.01074	0.0092	0.00695	0.00567	0.00577	0.0071	0.00676	0.00615	0.00599	0.00567	0.00345	0.00153	0.00060377	0.00064373	0.00194	0.0014
765	1.28e-05	0.00033011	0.00090346	0.00122	0.00153	0.00179	0.00187	0.00146	0.00096775	0.00084673	0.00119	0.00175	0.00212	0.00191	0.00164	0.00157	0.00155	0.00153	0.00131	0.00107	0.00078054	0.0006084	0.00064001	0.00094545	0.0015	0.00183	0.00164	0.00086408	0.00015384	1.38e-06	0.00026812	0.00129	0.00263	0.00248	0.00159	0.0007569	0.00072921	0.00137	0.00243	0.00328	0.0043	0.00534	0.00511	0.00442	0.00363	0.00348	0.00444	0.00604	0.00636
766	0.00063333	0.00198	0.00253	0.00255	0.0022	0.00189	0.00196	0.00274	0.00377	0.00403	0.00322	0.00227	0.00183	0.00207	0.00245	0.00265	0.00276	0.00279	0.003	0.00329	0.00382	0.00425	0.0042	0.00362	0.00277	0.00235	0.00251	0.0037	0.00608	0.00839	0.01055	0.0115	0.00891	0.00587	0.00579	0.00665	0.00826	0.00978	0.01044	0.00947	0.00841	0.00709	0.00483	0.0045	0.00568	0.00614	0.00482	0.00185	0.00028417
767	0.01128	0.00967	0.00909	0.00872	0.00783	0.00713	0.00753	0.00981	0.01241	0.01289	0.01088	0.00844	0.0073	0.00793	0.00895	0.00936	0.0096	0.00976	0.01044	0.01129	0.01263	0.01376	0.01374	0.01215	0.00972	0.00841	0.00868	0.01152	0.017	0.02244	0.02893	0.03627	0.04085	0.03846	0.0329	0.02791	0.02879	0.033	0.0377	0.04046	0.04363	0.04675	0.04613	0.04317	0.03922	0.03821	0.04149	0.04837	0.05232
768	0.0347	0.02205	0.01718	0.01569	0.01426	0.01322	0.01397	0.01799	0.02196	0.02247	0.01933	0.01536	0.01326	0.01428	0.01605	0.01682	0.01742	0.01797	0.01933	0.02088	0.02317	0.02521	0.02542	0.02246	0.01771	0.01502	0.01532	0.02035	0.03031	0.04051	0.054	0.07151	0.09017	0.09514	0.08177	0.06384	0.06202	0.07143	0.08445	0.09554	0.10685	0.11851	0.12696	0.12292	0.106	0.09986	0.11268	0.14537	0.17161
769	0.05006	0.03063	0.02221	0.02014	0.01886	0.01773	0.01868	0.0241	0.02903	0.02935	0.02537	0.02029	0.01742	0.01878	0.02133	0.02264	0.02377	0.0247	0.02648	0.02834	0.03117	0.03374	0.03417	0.03028	0.02377	0.01983	0.01992	0.02661	0.04041	0.05461	0.07295	0.09477	0.11857	0.12846	0.11348	0.08813	0.0855	0.09944	0.11834	0.13386	0.1479	0.16246	0.17613	0.17345	0.14948	0.13983	0.1555	0.19699	0.23091
770	0.05636	0.03345	0.02304	0.02082	0.01989	0.01882	0.01986	0.02617	0.03184	0.03206	0.02754	0.0218	0.01846	0.02001	0.02306	0.02474	0.0262	0.02738	0.02938	0.03143	0.03458	0.03736	0.03785	0.0334	0.02587	0.02113	0.02094	0.02848	0.04463	0.06154	0.08292	0.10628	0.13167	0.14475	0.12912	0.0989	0.09597	0.11303	0.13598	0.1543	0.16924	0.18458	0.20047	0.19792	0.16973	0.15855	0.17556	0.2208	0.25785
771	0.05805	0.03305	0.02181	0.01955	0.01883	0.01784	0.01894	0.02574	0.03204	0.03235	0.02756	0.02144	0.01786	0.01948	0.0227	0.0244	0.02587	0.02716	0.02945	0.03184	0.03526	0.03809	0.03849	0.03362	0.02554	0.02038	0.02001	0.02782	0.04515	0.06377	0.0874	0.11185	0.13801	0.15363	0.13655	0.1021	0.09869	0.11762	0.14332	0.16387	0.17947	0.19494	0.2117	0.20831	0.17752	0.16601	0.18422	0.23167	0.27021
772	0.05756	0.03145	0.02014	0.01795	0.01733	0.01639	0.01746	0.02443	0.03118	0.03165	0.02673	0.02041	0.01676	0.01842	0.02167	0.02323	0.02452	0.02583	0.02837	0.0311	0.03474	0.03754	0.03781	0.03266	0.02434	0.01903	0.01856	0.02639	0.04421	0.06379	0.08908	0.11451	0.14118	0.15903	0.14008	0.10211	0.09824	0.11827	0.14574	0.16804	0.18428	0.19984	0.21699	0.21257	0.18022	0.16877	0.18801	0.23686	0.27622
773	0.05496	0.02878	0.018	0.01598	0.01542	0.01449	0.01545	0.02228	0.02924	0.02988	0.02487	0.01849	0.01496	0.01667	0.01988	0.0213	0.02238	0.02357	0.0262	0.02913	0.0329	0.03562	0.03575	0.03055	0.02234	0.01711	0.01663	0.0243	0.04211	0.06205	0.08812	0.11406	0.14091	0.16053	0.14	0.09966	0.0956	0.11625	0.14483	0.16842	0.1852	0.20088	0.2181	0.2128	0.17953	0.16811	0.18802	0.23808	0.27818
774	0.04985	0.02468	0.01494	0.01312	0.01251	0.01158	0.01243	0.01883	0.02576	0.02653	0.0215	0.01521	0.01201	0.01371	0.01672	0.018	0.01886	0.01988	0.02243	0.02541	0.02918	0.03178	0.03181	0.0268	0.01907	0.01422	0.0138	0.02104	0.03828	0.05804	0.0844	0.11087	0.13779	0.15848	0.13631	0.09459	0.09062	0.1116	0.14098	0.16564	0.18308	0.19892	0.216	0.20987	0.17596	0.1647	0.18528	0.23669	0.27761
775	0.04213	0.0191	0.0109	0.0093	0.00854	0.00767	0.00838	0.01391	0.02039	0.02125	0.01635	0.01052	0.00794	0.0095	0.01208	0.01315	0.01378	0.01456	0.01685	0.01964	0.02319	0.02562	0.02561	0.02111	0.01433	0.01023	0.00997	0.01642	0.03234	0.05123	0.0772	0.10416	0.1313	0.15229	0.12877	0.08692	0.08332	0.10441	0.13419	0.15947	0.17753	0.19364	0.2108	0.20432	0.17013	0.15915	0.18022	0.23294	0.2747
776	0.03335	0.01353	0.0071	0.00582	0.00504	0.00428	0.0048	0.00917	0.01468	0.01542	0.01095	0.00607	0.00428	0.00562	0.00768	0.0085	0.0089	0.00943	0.01131	0.01373	0.0169	0.01902	0.01897	0.01516	0.00965	0.00648	0.0064	0.01188	0.0261	0.0435	0.06779	0.09402	0.12125	0.14222	0.11921	0.07865	0.07551	0.09637	0.12593	0.15105	0.16934	0.18564	0.20338	0.19771	0.1635	0.15238	0.17312	0.2262	0.26881
777	0.02629	0.00952	0.00451	0.00354	0.00285	0.00224	0.00261	0.00598	0.01053	0.01105	0.00711	0.00325	0.00209	0.0032	0.00483	0.00546	0.00568	0.00602	0.00755	0.00962	0.0124	0.0142	0.01409	0.01087	0.00643	0.00401	0.00404	0.0087	0.02154	0.03758	0.05982	0.08449	0.11144	0.13273	0.11134	0.07214	0.06932	0.08991	0.11911	0.14391	0.16224	0.17861	0.19712	0.19261	0.15814	0.14651	0.16658	0.21918	0.26257
778	0.02185	0.00717	0.00304	0.00228	0.00171	0.00123	0.0015	0.00424	0.00816	0.00853	0.00499	0.00185	0.00107	0.00199	0.00333	0.00381	0.00393	0.00417	0.00549	0.00736	0.00991	0.01149	0.01132	0.00842	0.00465	0.00267	0.00275	0.00687	0.01888	0.03415	0.05536	0.07932	0.10608	0.1283	0.10729	0.068	0.06526	0.08572	0.11485	0.14	0.15888	0.1755	0.19463	0.19014	0.15472	0.14306	0.16337	0.21582	0.25978
779	0.01872	0.00535	0.00193	0.00132	0.00087203	0.00053537	0.00071835	0.00287	0.00635	0.00668	0.00346	0.00090211	0.00041078	0.00109	0.00214	0.00249	0.00254	0.00272	0.00386	0.00555	0.00791	0.00936	0.00916	0.0065	0.00325	0.00165	0.00174	0.00531	0.0165	0.03136	0.05308	0.07856	0.10584	0.12937	0.10564	0.06449	0.0617	0.08232	0.11205	0.13872	0.1592	0.1765	0.19584	0.1894	0.15247	0.14198	0.16448	0.21851	0.26293
780	0.01453	0.00303	0.00071758	0.00035976	0.00012081	1.85e-05	6.09e-05	0.00117	0.00378	0.00415	0.00158	8.04e-05	1.07e-08	0.00018047	0.00071153	0.00092797	0.00093799	0.00102	0.00176	0.003	0.00489	0.00608	0.00591	0.00384	0.00151	0.00053739	0.0006161	0.00317	0.01267	0.02647	0.04848	0.07628	0.10433	0.12802	0.09975	0.05789	0.05561	0.07644	0.10687	0.13518	0.15749	0.17561	0.19419	0.185	0.14748	0.13906	0.1645	0.22156	0.26632
781	0.01003	0.00114	5.17e-05	5.55e-07	9.94e-05	0.00028737	0.0001873	0.00013481	0.0015	0.00179	0.00025487	0.00026469	0.00056282	8.48e-05	1.51e-05	6.01e-05	5.72e-05	6.76e-05	0.0003218	0.00095185	0.00216	0.00297	0.00284	0.00153	0.00030684	9.24e-06	3.02e-05	0.00137	0.00874	0.02086	0.04145	0.06946	0.09756	0.12037	0.09004	0.04995	0.04848	0.06912	0.09959	0.12847	0.15168	0.17027	0.18779	0.17725	0.14039	0.13339	0.16006	0.21927	0.26427
782	0.00884	0.00073474	1.04e-06	5.16e-05	0.00028781	0.00057573	0.00043204	1.43e-05	0.00092461	0.00116	5.12e-05	0.00063242	0.00099178	0.00027815	1.5e-05	6.08e-08	6.85e-07	1.54e-07	8.85e-05	0.00050549	0.00146	0.0021	0.00199	0.00096173	0.00010535	1.32e-05	9.27e-07	0.00091837	0.0075	0.01898	0.03874	0.06643	0.09399	0.11637	0.08516	0.04644	0.04539	0.06573	0.09603	0.125	0.14822	0.16664	0.1827	0.17161	0.13589	0.12937	0.15584	0.21562	0.26011
783	0.0127	0.00189	0.00022703	3.68e-05	9.6e-06	9.76e-05	4.57e-05	0.00031445	0.00196	0.00234	0.00049953	8.32e-05	0.0002612	4.58e-06	0.00011064	0.00018951	0.00016624	0.00018855	0.00058463	0.00141	0.00277	0.00356	0.00344	0.00206	0.00059569	9.42e-05	0.00013041	0.00175	0.00948	0.02202	0.04331	0.0739	0.10205	0.12489	0.0889	0.04899	0.04774	0.06792	0.0982	0.12751	0.15053	0.16831	0.18169	0.16911	0.13504	0.12914	0.15592	0.21636	0.25921
784	0.01899	0.00432	0.00118	0.00059162	0.00026844	0.00010853	0.00017837	0.00137	0.00391	0.00449	0.00184	0.00017634	2.9e-05	0.00033384	0.00094559	0.00112	0.00103	0.00111	0.00198	0.00336	0.00516	0.00603	0.00592	0.00417	0.00192	0.00079969	0.00082099	0.00329	0.01232	0.02585	0.04842	0.08328	0.11377	0.1345	0.09191	0.05183	0.05029	0.06965	0.09867	0.12734	0.14964	0.16639	0.17522	0.16085	0.13017	0.12566	0.15285	0.21371	0.25427
785	0.01941	0.00473	0.00136	0.00069335	0.00035878	0.00018559	0.00025874	0.00141	0.00369	0.00423	0.0018	0.00022279	6.08e-05	0.00040611	0.00103	0.00117	0.00103	0.0011	0.00198	0.00334	0.00503	0.00571	0.00557	0.00404	0.00198	0.00088042	0.00088063	0.00323	0.01172	0.02443	0.045	0.07884	0.11096	0.12698	0.08447	0.04824	0.04701	0.06471	0.09109	0.1176	0.13861	0.15402	0.15884	0.144	0.11749	0.11453	0.14089	0.20003	0.23816
786	0.01238	0.0021	0.00026472	3.8e-05	3.49e-06	5.29e-05	2.81e-05	0.0001938	0.0012	0.00147	0.00024299	0.00010912	0.00023951	8.69e-06	6.76e-05	0.00010345	6.12e-05	6.48e-05	0.0003391	0.00099316	0.00203	0.00243	0.00228	0.0014	0.000429	6.13e-05	7.61e-05	0.00124	0.00733	0.0176	0.03418	0.0628	0.09296	0.10764	0.0701	0.03875	0.03814	0.05403	0.07794	0.10278	0.1235	0.13831	0.14109	0.12602	0.10225	0.10078	0.12666	0.18423	0.221
787	0.00477	9.36e-05	0.00024252	0.00059341	0.0011	0.00149	0.00136	0.00037342	4.07e-07	2.67e-06	0.00049086	0.00226	0.00248	0.00133	0.0006525	0.00052926	0.00062794	0.00066344	0.00028879	2.29e-05	8.55e-05	0.00019215	0.0001435	4.54e-06	0.0001544	0.00053575	0.00043894	3.22e-05	0.00311	0.01046	0.02327	0.0478	0.07631	0.09092	0.05644	0.02873	0.0285	0.04274	0.06488	0.08954	0.11193	0.1275	0.12933	0.11308	0.09004	0.08956	0.11619	0.17568	0.21387
788	0.00122	0.00048715	0.00187	0.00252	0.00352	0.00421	0.00402	0.00214	0.00079528	0.00073827	0.00282	0.00626	0.00623	0.00406	0.00274	0.00239	0.00256	0.0027	0.00197	0.00108	0.00033988	0.00017727	0.00023456	0.00062444	0.00148	0.00229	0.00197	0.00027978	0.00118	0.00659	0.01779	0.0424	0.07167	0.08847	0.0512	0.02332	0.02317	0.03708	0.05951	0.08589	0.11138	0.12965	0.13338	0.11499	0.08898	0.08838	0.11783	0.18425	0.22662
789	6.36e-05	0.00248	0.0045	0.00526	0.00688	0.00797	0.00773	0.00495	0.00264	0.00256	0.00621	0.01151	0.0111	0.00773	0.00579	0.00523	0.00548	0.00577	0.00474	0.0033	0.00177	0.0013	0.00148	0.00235	0.0038	0.00491	0.00424	0.00126	0.00029608	0.00417	0.01434	0.03792	0.06559	0.08579	0.05007	0.02078	0.0206	0.03533	0.05966	0.08724	0.11335	0.13418	0.14566	0.12867	0.09682	0.09421	0.12513	0.19419	0.24077
790	0.00046565	0.00637	0.00874	0.00964	0.0121	0.01364	0.01322	0.00942	0.00595	0.00568	0.01078	0.01805	0.01754	0.01296	0.01042	0.00973	0.01019	0.01071	0.00924	0.00715	0.00475	0.00392	0.00428	0.0057	0.00776	0.00915	0.008	0.00343	2.88e-05	0.00168	0.00869	0.02603	0.04958	0.06648	0.04144	0.01619	0.01633	0.0307	0.05455	0.07923	0.10286	0.1243	0.14327	0.13303	0.09758	0.09154	0.11932	0.18414	0.23437
791	0.00337	0.01344	0.01614	0.01708	0.02043	0.02214	0.02135	0.01651	0.0117	0.01099	0.01738	0.02658	0.02623	0.02053	0.01735	0.01661	0.01744	0.01823	0.01618	0.01341	0.01019	0.00909	0.00973	0.01163	0.01422	0.01593	0.01435	0.0079	0.00136	4.89e-05	0.00282	0.01317	0.03091	0.04199	0.02573	0.00853	0.00899	0.02029	0.0398	0.0599	0.08128	0.10204	0.12147	0.11543	0.08095	0.07312	0.09747	0.15841	0.2113
792	0.00691	0.02007	0.02332	0.02426	0.02811	0.02964	0.02856	0.02308	0.01727	0.01613	0.02353	0.03434	0.03405	0.02746	0.02378	0.02291	0.02403	0.02503	0.02257	0.01929	0.01554	0.01434	0.01517	0.01724	0.02004	0.02201	0.02023	0.01247	0.00361	0.00030173	0.00065917	0.00723	0.02124	0.02961	0.01692	0.00428	0.00476	0.01354	0.02979	0.04726	0.0673	0.0872	0.10517	0.09999	0.06739	0.05967	0.08245	0.14129	0.19492
793	0.00512	0.01722	0.02076	0.02181	0.02558	0.02715	0.02635	0.02118	0.01571	0.01476	0.02237	0.03331	0.03254	0.02593	0.02237	0.02132	0.0222	0.02315	0.0209	0.0177	0.01391	0.0127	0.01343	0.01535	0.01789	0.01975	0.018	0.0106	0.00244	1.79e-05	0.00173	0.01066	0.02708	0.03846	0.02347	0.00694	0.0074	0.01799	0.03686	0.05681	0.07804	0.09847	0.11813	0.11285	0.07792	0.06999	0.09433	0.15486	0.20778
794	0.00066929	0.00697	0.01001	0.01103	0.0135	0.01501	0.01482	0.01116	0.00767	0.00741	0.01307	0.02069	0.01981	0.01507	0.01245	0.01152	0.01186	0.01239	0.01093	0.0087	0.00603	0.0052	0.00559	0.00697	0.00886	0.01027	0.0092	0.00434	0.00014675	0.00126	0.00773	0.02535	0.04894	0.06804	0.04056	0.01481	0.01483	0.02821	0.05104	0.07644	0.10107	0.12204	0.13825	0.12593	0.09141	0.08669	0.11607	0.18174	0.22957
795	0.00023407	0.00137	0.00329	0.00408	0.00518	0.00601	0.00593	0.00392	0.00227	0.0022	0.00483	0.00843	0.00833	0.00595	0.00447	0.00407	0.00428	0.00445	0.00357	0.00245	0.00133	0.00107	0.00122	0.00186	0.00291	0.00384	0.00351	0.00117	0.00015578	0.00294	0.01023	0.03208	0.07073	0.07298	0.03538	0.01485	0.01479	0.0253	0.04247	0.06295	0.0878	0.10652	0.10821	0.09047	0.06763	0.0668	0.09514	0.1691	0.21417
796	0.0003117	0.00107	0.00287	0.00365	0.00455	0.00523	0.0052	0.00352	0.00217	0.00214	0.00432	0.00722	0.00719	0.00516	0.00387	0.00359	0.00382	0.00397	0.00316	0.00217	0.00124	0.00105	0.00121	0.00175	0.00266	0.0035	0.0033	0.00122	5.4e-05	0.002	0.00713	0.02009	0.02745	0.03809	0.02406	0.01097	0.01095	0.01872	0.03065	0.04198	0.04828	0.06103	0.07054	0.06195	0.04711	0.04578	0.0624	0.09394	8.33e-05
797	0.00015735	0.00395	0.00664	0.00778	0.00951	0.01074	0.01075	0.0082	0.00598	0.00597	0.00982	0.01454	0.01415	0.01096	0.00906	0.0085	0.00883	0.0092	0.00804	0.00632	0.00436	0.00385	0.00416	0.00518	0.00661	0.00775	0.00718	0.00358	0.00020273	0.00070594	0.00523	0.02282	0.05735	0.06084	0.02667	0.00976	0.00974	0.01865	0.03391	0.05292	0.07816	0.09694	0.09763	0.07964	0.05769	0.05679	0.08478	0.16216	0.21168
798	0.00518	0.01471	0.01773	0.01906	0.02267	0.0248	0.02485	0.02114	0.01766	0.01777	0.02519	0.03361	0.03144	0.02572	0.02293	0.02185	0.02248	0.02364	0.02209	0.01897	0.01476	0.01356	0.01437	0.01615	0.01793	0.01911	0.01741	0.01077	0.00293	0.00010756	0.00137	0.01273	0.03338	0.04752	0.02233	0.00575	0.00604	0.0152	0.03268	0.05418	0.07715	0.09798	0.1101	0.09478	0.06556	0.06319	0.09328	0.16354	0.21116
799	0.01259	0.02629	0.02868	0.02962	0.03431	0.03656	0.03671	0.0329	0.02927	0.02964	0.03931	0.04961	0.04537	0.03793	0.0348	0.03347	0.03442	0.0363	0.03462	0.03058	0.02495	0.02345	0.02483	0.02692	0.02843	0.02926	0.02659	0.01798	0.00708	0.00164	1.96e-05	0.00595	0.02198	0.03374	0.01483	0.00238	0.00279	0.01031	0.02628	0.04628	0.06845	0.08921	0.10353	0.09085	0.061	0.05852	0.08757	0.15471	0.20385
800	0.01168	0.02542	0.0281	0.02891	0.03321	0.03515	0.03529	0.03166	0.02837	0.02908	0.03875	0.04849	0.04388	0.0364	0.03317	0.0318	0.0327	0.03442	0.03275	0.02903	0.02383	0.02243	0.02366	0.02562	0.0271	0.02798	0.02542	0.01707	0.00652	0.00137	6.72e-05	0.0066	0.02326	0.03523	0.01543	0.00257	0.00302	0.01082	0.0272	0.04783	0.07073	0.09145	0.10504	0.09173	0.06222	0.06051	0.09027	0.15769	0.20618
801	0.00823	0.02085	0.02414	0.02499	0.02868	0.03035	0.03033	0.02659	0.02298	0.02319	0.03221	0.04217	0.0387	0.03132	0.02764	0.02619	0.02698	0.02829	0.02659	0.02361	0.01938	0.01819	0.01902	0.02064	0.02224	0.02338	0.02131	0.01368	0.00438	0.00048868	0.0005753	0.00917	0.02693	0.03987	0.0192	0.00405	0.00451	0.01341	0.03099	0.05242	0.07566	0.09646	0.11145	0.09874	0.06768	0.0651	0.09467	0.16146	0.21089
802	0.00663	0.01816	0.02193	0.02293	0.02604	0.02747	0.02724	0.02328	0.01897	0.01818	0.02571	0.03577	0.03467	0.02791	0.02386	0.02238	0.02308	0.02404	0.02227	0.01982	0.01646	0.01548	0.01604	0.01743	0.01922	0.02067	0.01912	0.01207	0.00361	0.00032126	0.00066218	0.00842	0.0244	0.03549	0.01847	0.00417	0.00449	0.01285	0.02898	0.04813	0.07008	0.09114	0.1085	0.09795	0.066	0.0616	0.08944	0.15421	0.20669
803	0.00589	0.0157	0.01947	0.02056	0.02295	0.02424	0.02408	0.02036	0.01614	0.01507	0.02102	0.02966	0.03	0.02447	0.02068	0.01935	0.01993	0.02063	0.01897	0.01691	0.01419	0.01339	0.01384	0.01511	0.0169	0.01841	0.01731	0.01105	0.00347	0.00041354	0.00037302	0.00649	0.02036	0.029	0.01478	0.00319	0.00338	0.01007	0.02328	0.03941	0.05968	0.08082	0.09746	0.0864	0.05667	0.05232	0.07918	0.14419	0.19823
804	0.0039	0.01126	0.01447	0.0155	0.01737	0.01863	0.01869	0.01566	0.01233	0.01162	0.01635	0.02301	0.02332	0.01893	0.01592	0.01496	0.01547	0.01599	0.01456	0.01275	0.01047	0.00983	0.01026	0.01146	0.01308	0.01437	0.01351	0.0084	0.00235	0.00015186	0.00066837	0.00764	0.0223	0.03048	0.01489	0.0036	0.00368	0.00985	0.02191	0.03726	0.05729	0.07894	0.09259	0.07814	0.05131	0.04836	0.0763	0.14565	0.19834
805	0.00169	0.007	0.00978	0.01069	0.01211	0.0132	0.01337	0.01102	0.00869	0.00852	0.01245	0.01738	0.01717	0.01353	0.0112	0.01061	0.0111	0.0115	0.01027	0.00868	0.00679	0.00632	0.00672	0.00778	0.00915	0.01022	0.00957	0.00555	0.00109	4.78e-06	0.00164	0.01149	0.0305	0.03728	0.01663	0.00487	0.0049	0.01122	0.02289	0.03805	0.05846	0.07983	0.08732	0.0699	0.04731	0.04604	0.07474	0.15274	0.20454
806	0.0011	0.00552	0.00819	0.00905	0.01022	0.01112	0.01129	0.00933	0.0078	0.00829	0.01197	0.01559	0.01483	0.01155	0.00956	0.0091	0.00958	0.01	0.00893	0.00743	0.00566	0.00529	0.00566	0.00659	0.00777	0.00871	0.00818	0.0047	0.00082808	1.89e-05	0.00136	0.00859	0.02742	0.0281	0.0127	0.00422	0.00436	0.00957	0.01824	0.02818	0.04206	0.05656	0.05892	0.04715	0.03305	0.03223	0.05156	0.12029	0.15236
807	0.00126	0.00529	0.00803	0.00894	0.00945	0.0097	0.00963	0.00826	0.0075	0.00812	0.01044	0.01275	0.01247	0.0103	0.00872	0.00846	0.00882	0.00929	0.00853	0.0074	0.00595	0.00556	0.00582	0.00669	0.00789	0.00872	0.00844	0.00576	0.00223	0.0005861	4.36e-05	0.00053825	0.00082844	0.00095301	0.00215	0.0004971	0.00035684	0.00125	0.00274	0.00416	0.00036685	0.00313	0.0095	0.00061426	0.00148	0.00096844	4.72e-06	0.02009	0.00442
808	0.00011199	0.00031819	0.00194	0.00136	0.00485	0.00537	0.00517	0.00503	0.00482	0.00591	0.0068	0.00801	0.00978	0.00838	0.00561	0.00643	0.00718	0.00889	0.00942	0.01046	0.01082	0.00917	0.01113	0.01545	0.01909	0.01597	0.01539	0.01694	0.02825	0.02133	0.002	0.01972	0.00404	0.00091087	1.15e-06	0.00324	0.00256	0.0168		0.00249	0.00541	0.00458	0.0013	0.00104		0.00176	0.0006652	0.01377	0.01605
809	0.00356	0.00226	0.03215	0.00185	0.00869		0.00428	0.00149	0.01781	0.00153	0.00018419	0.00373	0.00338	2.19e-05	1.1e-07	0.00045546	0.008	0.00746	0.00757	0.0039	0.00975	0.01591	0.01564	0.00165	0.00074631	0.00054014	4.62e-08	0.00536	0.00827	0.03104	0.0319	0.00419		0.00276	0.00997	2.48e-05	0.0172	0.00968	3.26e-05		1.13e-05	0.00016873		0.00368	1.25e-05	0.00019505	0.00029077	0.01161	0.00021062
810	2.37e-05	0.03275	0.0011	0.00675	0.00104	0.0029	0.00131	0.00029044	0.00407	0.00203	0.00386	0.00368	0.00227	0.00551	0.00728	0.00177	0.04216	0.00685	0.0073	0.00012654	0.00126	0.00088664		3.12e-05	0.0009943	0.00118	0.00304	0.00393		0.00166	0.02911	0.00826	0.00113	0.00012427	0.0001404	0.00048923	0.00094113	1.83e-06	0.00018807		1.99e-05	0.0001929		3.25e-05	2.79e-07	0.01217	0.00292	0.00041259	0.00023466
811	0.00014212	0.00077736		0.00697	0.00256		0.0048	0.00291		0.00075613	0.00184	0.00017473	0.00497		0.00632	0.00099371	0.00724		0.00111		0.00122	0.00797	0.00013327		0.00356	0.00878	0.00085351	5.23e-05	0.02369	0.00412	0.00507	3.32e-05	0.00186	0.00081547	0.00249	0.0006992	0.00459	0.00725	0.00973	0.00037808	0.00068944	0.00186	0.01076	0.00132	0.00583	0.00314	0.00566	0.00729	8.58e-05
812	0.01386		0.00827		0.00124	0.00454	0.02941	3.09e-08	0.02332	0.00822	0.00461		0.01086	0.0028		0.00148	0.00022586	0.00392	0.03412				0.0101	0.00057739	0.00028416			0.01886	0.00959		0.00133	0.00275	0.00453	4.97e-07	0.00049941	0.00868	0.00034451	3.48e-05	0.00085027		0.00019784	4.88e-07	0.00021397	0.00347	0.00118	0.00029805	0.0047	0.00101	6.51e-05
813		0.00433	0.00698	3.05e-08		0.02867	0.00352	0.00032268	0.00135	0.03768	0.01891	0.00286	0.03936	0.00659	0.00207	0.02634	0.0099	6.41e-05	0.02826	0.00468	0.02079	0.002	0.01018	0.01951	0.00646	0.00223		0.00593	0.00375	0.00926	0.00326	0.00032981	0.00381	0.00175	0.01164		0.00609	0.00040799	0.00432		0.00345	0.00243	0.00157	0.00174	0.00627	0.00385	0.00579	0.00145	2.68e-06
814	1.01e-06		0.00012476	0.01938	0.00139		0.00876	0.00041897	0.00035654	0.01306	0.01061	0.00019111	0.00287	0.00223	0.00081724	0.00889	9.21e-06		0.00113	0.00014872	0.00151	0.013	0.00481	0.00584	0.0021	0.01013	0.01294	0.00347		0.01022	0.00021307	0.00017081	0.01878	0.00015717		0.02704	0.02613	0.00302	0.00717	0.00577	0.00288	0.01819	0.0099	0.00014565	0.00061819	6.78e-05	0.00139	0.00774	0.04896
815	0.00738	0.00972	0.00016678	0.00344	0.0098	0.02084	0.02073	0.01855	0.01417	0.00864	0.00781	0.01377	0.0217	0.02246	0.01948	0.01782	0.01833	0.01979	0.01874	0.0159	0.01057	0.0083	0.01038	0.01247	0.01537	0.01625	0.01585	0.01318	0.00611	0.00016396	0.00031792	0.00103	0.00248	0.00448	0.00512	0.00102	0.01126	0.00276	8.02e-06	0.00447	0.00645		0.00043184	0.00134	0.00903	0.00854	0.00102	0.00088574	0.00045062
816	0.05493	0.08413	0.08908	0.08669	0.09018	0.08972	0.09179	0.09219	0.0913	0.09147	0.10465	0.11791	0.10851	0.09583	0.0898	0.08703	0.09063	0.09743	0.09596	0.08842	0.07962	0.07928	0.08315	0.08372	0.08308	0.0845	0.08167	0.06762	0.04565	0.03105	0.02117	0.00614	1.53e-05	0.00011244	0.00213	0.01041	0.00807	0.00164	0.00023183	0.00376	0.01432	0.032	0.04214	0.03014	0.01245	0.012	0.03589	0.09502	0.1383
817	0.00351	0.00941	0.01247	0.01339	0.01468	0.01563	0.01579	0.01334	0.01084	0.01051	0.01427	0.01909	0.01913	0.01546	0.013	0.01252	0.01318	0.01349	0.0121	0.01057	0.00885	0.00849	0.00883	0.00976	0.01106	0.01224	0.0118	0.00771	0.00252	0.00035556	0.00016282	0.0042	0.01429	0.01863	0.00809	0.00161	0.00172	0.00556	0.01336	0.02321	0.03669	0.05243	0.06058	0.04918	0.03214	0.03078	0.05304	0.1186	0.17122
818	1.67e-05	0.0006103	0.00143	0.00172	0.00176	0.00172	0.00159	0.00119	0.00102	0.00123	0.00191	0.00258	0.00236	0.00149	0.00104	0.00108	0.00129	0.00133	0.001	0.00070648	0.00045772	0.00043187	0.00049059	0.00065699	0.00094766	0.00126	0.00127	0.00060094	8.42e-06	0.00024243	0.00124	0.00477	0.00080662	2.49e-05	0.00544	0.00225	0.00185	0.00301	0.00525	0.0081	0.0016	0.00112	0.01264	0.01251	0.00882	0.00648	0.00473	0.00062979	0.06372
819	0.00194	0.00348	0.00444	0.00467	0.00469	0.00459	0.00436	0.0038	0.00373	0.00429	0.00536	0.00613	0.00554	0.00409	0.00335	0.00346	0.0039	0.004	0.00346	0.00295	0.00247	0.00247	0.00264	0.00295	0.00334	0.00371	0.00365	0.00248	0.00091588	0.00024554	3.18e-05	5.65e-10	0.00060483	0.00135	0.00060017	6.54e-05	2.11e-05	0.00012665	0.00041958	0.00050622	0.00131	0.00186	0.00251	0.00274	0.00116	6.56e-06	0.00586	0.04517	0.01771
820	0.03913	0.04893	0.05246	0.05229	0.05303	0.05223	0.05139	0.04861	0.04508	0.0433	0.0482	0.05523	0.05459	0.04809	0.04394	0.04398	0.04653	0.04712	0.04408	0.04195	0.04028	0.04083	0.04118	0.04127	0.04173	0.04296	0.0429	0.03681	0.02676	0.02033	0.01683	0.01114	0.00565	0.00608	0.01155	0.01683	0.0143	0.00858	0.00603	0.00649	0.0085	0.00804	0.00379	0.00273	0.00308	0.00303	0.00112	7.43e-06	0.00022036
821	0.07421	0.10632	0.11822	0.11961	0.11717	0.11358	0.11255	0.10999	0.10419	0.09878	0.10183	0.10975	0.11064	0.10504	0.10112	0.10257	0.1071	0.10825	0.10309	0.09801	0.09537	0.09673	0.09869	0.09975	0.10136	0.10418	0.10569	0.09975	0.08811	0.07977	0.07583	0.06769	0.05446	0.0484	0.05085	0.06448	0.07046	0.06759	0.04617	0.00484	0.00030384	0.00036191	1.54e-05	0.00027035	0.01528	0.0247	0.00569	0.00011174	0.01791
822	0.11485	0.1325	0.14516	0.14601	0.14025	0.133	0.13204	0.13122	0.12554	0.11864	0.12303	0.13442	0.13646	0.12843	0.1216	0.1208	0.12548	0.12805	0.12305	0.11772	0.11481	0.11703	0.1182	0.11708	0.1168	0.11985	0.12316	0.11718	0.10101	0.08761	0.07969	0.06797	0.05634	0.06239	0.08071	0.09243	0.08473	0.07111	0.06563	0.06502	0.05625	0.04645	0.05046	0.05823	0.06336	0.06162	0.04843	0.03327	0.03679
823	0.01947	4.25e-05	0.00661	0.00975	0.00985	0.00962	0.00923	0.00784	0.00637	0.0058	0.00779	0.01056	0.01051	0.00786	0.00616	0.00672	0.00771	0.00747	0.00526	0.00375	0.00339	0.00442	0.00491	0.00487	0.00586	0.0078	0.00981	0.00902	0.00534	0.00040807	0.01498	0.00053142	0.00089505	0.00887	0.01189	0.01166	0.00040637	0.00085828	0.01351	5.11e-05	0.00050072	0.00444	0.0003834	0.01222	0.01224	0.00715	0.0019	0.0067	0.00578
824	0.0023	6.68e-05	0.00021284	3.15e-05	0.01009	0.00751	0.00874	0.00068631	0.00174	0.00328	0.00392	0.00547	0.00929	0.00872	0.01012	0.01138	0.01282	0.01355	0.01325	0.00977	0.00252	0.00562	0.00552		0.00328	0.00462	0.00907	0.00197	0.00516	0.0014	3.57e-05	0.00197	0.00472	0.00098828	0.00188	5.8e-05	0.00274		0.00257	0.0079	0.01111	0.01213	0.01974	0.00619	0.00026176	0.01113	0.00017104	0.00542	0.0133
825	0.00028501	0.00165	0.00552	0.00314	0.00404	0.0014	0.00044977	0.0057	0.00987	0.00182	0.00364	0.00899	0.00247	0.00056189	0.00104	0.00209	0.00402	0.00494	0.00506	0.00648	0.00367	0.01099	0.00908	0.00917	0.00134	0.00639	0.00407	0.00408	0.00048069	0.00889	0.00289	0.0002373	0.01055	0.00403	0.00080713	0.00113	0.00032114	0.00052436	6.07e-05	0.00044479	0.00452	0.00438	0.0126	0.02184	0.01151	6.64e-05	0.00304	0.00548	0.00274
826	0.00555	0.00044449	0.02173	0.03004	0.03517	0.03465	0.03225	0.03231	0.03088	0.02037	0.02801	0.03843	0.03563	0.03252	0.03546	0.03789	0.03974	0.04049	0.03902	0.03524	0.03021	0.02814	0.02971	0.03136	0.03204	0.0322	0.0304	0.0274	0.02251	0.0153	0.01032	0.00754	0.00514	3.85e-08	0.00028234	0.00051029	0.00017508	0.0018	0.00397	0.00518	0.00026388	0.00633	0.00418	0.00023578	2.6e-06	0.00476	6.29e-05	0.003	0.01304
827	0.06956	0.07593	0.00965	0.04268	0.0867	0.09615	0.08571	0.08659	0.09567	0.09391	0.08941	0.08474	0.066	0.07294	0.09823	0.10994	0.11519	0.11394	0.10501	0.08939	0.06674	0.05434	0.07426	0.09232	0.09665	0.08537	0.04375	0.01111	0.04016	0.05268	0.04926	0.04908	0.04949	0.01408	0.0662	0.00541	0.00188	0.00669	0.02947	0.00195		0.01056	0.00041419	0.00756	0.0238	0.03902	0.00514	0.00799	0.0132
828	0.00090381	0.01375	0.01713	0.03159	0.07352	0.08569	0.06505	0.0627	0.07227	0.06073	0.06389	0.07409	0.06664	0.06551	0.09312	0.10621	0.11057	0.10793	0.09632	0.0792	0.05606	0.04045	0.06007	0.07786	0.08362	0.07285	0.05054	0.03808	0.04726	0.0396	0.01875	0.00352	0.00913	0.00058816	0.00039968	0.0102	3.46e-05	0.00201	0.00023041	0.00254	0.00021213	0.0074	0.00114	0.01412	0.00383	0.00038187	0.01821	8.56e-06	0.01661
829	0.0004372	0.00564	0.01219	0.03256	0.0596	0.06143	0.04765	0.04494	0.03497	0.00807	0.02002	0.05216	0.05049	0.04607	0.06267	0.07169	0.07344	0.07154	0.0643	0.05288	0.03998	0.0322	0.04255	0.05152	0.05775	0.05806	0.04729	0.03767	0.02387		8.43e-07		0.00097525	0.00241	6.48e-05	0.00101	0.00299	0.00693	0.00243	0.00050883	0.00623	0.00218	0.00028352	0.00306	0.00041776	9.58e-05	2.06e-05	0.00986	0.00808
830	0.00916	0.00175	0.03973	0.05408	0.05993	0.05799	0.05346	0.05165	0.04747	0.03365	0.04377	0.05853	0.05725	0.05282	0.05407	0.05645	0.05913	0.05973	0.0568	0.05249	0.04776	0.04604	0.04641	0.04691	0.04822	0.05027	0.05056	0.04709	0.03765	0.02601	0.01969		0.00271	0.00219	0.00034753	0.00134	0.00099251	0.00686	0.00708	0.00027438	0.01673	0.03972	0.00651	0.00565	0.00438	0.0129	0.00257	7.78e-08	0.00054486
831	0.04768	0.04497	0.04911	0.04805	0.0445	0.04219	0.04197	0.04366	0.04752	0.05133	0.05425	0.05509	0.05057	0.04441	0.04238	0.04305	0.04654	0.04859	0.04722	0.04563	0.04358	0.04256	0.03891	0.03532	0.03362	0.03588	0.03992	0.03954	0.03533	0.03171	0.03157	0.03489	0.04163	0.02464	0.01721	0.01836	0.01523	0.02545	0.00487	0.03397	0.00392	7.71e-05	1.75e-08	0.0003121	0.00876	0.00012286	0.01063	0.00755	0.00102
832	0.03819	0.03397	0.03587	0.03425	0.03134	0.02988	0.03034	0.03151	0.03338	0.03556	0.03785	0.03901	0.03592	0.03101	0.02917	0.02976	0.03256	0.03395	0.03256	0.03141	0.03021	0.02984	0.02714	0.02437	0.02288	0.02446	0.0275	0.02683	0.02329	0.02067	0.02138	0.02497	0.03154	0.02485	0.01939	0.01124	0.00804	0.01773	0.00821	0.04036	2.05e-05	0.01671	0.00604	0.00307	0.01151	0.00069153	0.019	0.00174	0.00037543
833	0.01241	0.01338	0.01525	0.0154	0.0149	0.01381	0.01264	0.01218	0.01313	0.01479	0.01645	0.017	0.01498	0.01229	0.0114	0.01187	0.01319	0.01361	0.01266	0.01187	0.01115	0.0111	0.01044	0.00975	0.00967	0.01058	0.01149	0.01059	0.00822	0.00648	0.00581	0.00565	0.00403	0.00058332	0.00013145	0.0031	0.00404	0.00455	0.00476	0.00698	0.0002715	0.00599	0.0038	0.01567	0.00062018	0.0017	0.00731	0.0058	0.00319
834	0.00516	0.00445	0.0044	0.00441	0.00426	0.00375	0.00317	0.00303	0.00397	0.00535	0.00595	0.00555	0.00411	0.00289	0.00264	0.00294	0.00352	0.00364	0.00318	0.00274	0.00236	0.0025	0.00266	0.0027	0.0027	0.00286	0.00288	0.00239	0.00151	0.00104	0.00105	0.0032	0.00749	0.00156	5.94e-05	0.00104	0.00145	0.00301	0.00371	0.00604	0.00298	0.00080509	0.01016	0.00164	0.00556	0.0011	0.00195	0.00108	3.49e-05
835	0.00216	0.00253	0.00298	0.00302	0.00287	0.00258	0.00227	0.00209	0.0026	0.00349	0.00413	0.00416	0.00322	0.0021	0.00171	0.00188	0.0023	0.00239	0.00199	0.00163	0.00132	0.00141	0.00158	0.00173	0.00184	0.002	0.00196	0.00132	0.00045663	0.00013869	0.0001634	0.00286	0.00629	0.00012516	2.41e-06	4.72e-06	1.79e-05	5.88e-05	0.00015948	0.00217	0.00421	0.00147	0.00042969	0.00032904	0.00054906	0.00425	0.02296	0.01075	0.01123
836	0.00159	0.00385	0.00564	0.00616	0.00641	0.00633	0.00596	0.00505	0.00458	0.00486	0.00637	0.00793	0.00745	0.0056	0.00459	0.00465	0.00525	0.00538	0.00461	0.00387	0.00318	0.00313	0.00324	0.00356	0.00407	0.00465	0.00465	0.00303	0.0009007	0.00011242	1.53e-05	0.00052909	0.00215	0.00342	0.00181	0.00043118	0.00051143	0.00164	0.00336	0.00462	0.0068	0.01061	0.01277	0.01092	0.00725	0.00602	0.00822	0.00405	0.0523
837	0.00372	0.00805	0.01088	0.01174	0.0125	0.01265	0.01222	0.01036	0.00866	0.00838	0.01093	0.01435	0.01435	0.01154	0.00968	0.00952	0.01035	0.01059	0.00934	0.00811	0.00689	0.0067	0.00682	0.00734	0.00824	0.00927	0.00926	0.00636	0.00237	0.00055372	3.63e-06	0.00097644	0.00454	0.00582	0.00229	0.00024427	0.0003675	0.002	0.00512	0.00832	0.01327	0.02018	0.02354	0.01934	0.01261	0.01163	0.02006	0.04709	0.07722
838	0.00345	0.00843	0.01148	0.0124	0.01333	0.0136	0.0132	0.01102	0.00893	0.00853	0.01151	0.0156	0.01578	0.01264	0.01047	0.01011	0.01086	0.01113	0.00985	0.00856	0.00719	0.00692	0.00707	0.0077	0.00871	0.00984	0.00973	0.00644	0.0021	0.00031269	5.96e-05	0.00224	0.0081	0.01032	0.0045	0.0007794	0.00097039	0.00366	0.00857	0.01399	0.02216	0.03252	0.03743	0.03062	0.01997	0.01859	0.03138	0.0709	0.11138
839	0.00168	0.00537	0.00766	0.00829	0.00891	0.00917	0.00887	0.00702	0.00549	0.00552	0.00807	0.01117	0.01107	0.00839	0.00664	0.00638	0.00695	0.00719	0.00627	0.00527	0.00417	0.00391	0.00403	0.00463	0.00555	0.00649	0.00634	0.00371	0.00070364	5.46e-07	0.00069682	0.00463	0.01317	0.01535	0.00758	0.00224	0.0024	0.006	0.01213	0.01873	0.02819	0.04001	0.04532	0.03694	0.02479	0.02335	0.03875	0.09202	0.14615
840	0.00131	0.00399	0.00559	0.00583	0.00605	0.0062	0.00601	0.0046	0.00362	0.00394	0.00602	0.00827	0.00799	0.00561	0.00413	0.00399	0.00452	0.00476	0.00405	0.00328	0.00245	0.00228	0.00242	0.00294	0.00369	0.00441	0.00427	0.00219	0.00019231	0.00011367	0.00106	0.00428	0.01016	0.01234	0.00736	0.00268	0.0027	0.00571	0.01071	0.01566	0.02207	0.02956	0.03391	0.02951	0.01972	0.01602	0.01802	0.00391	0.0787
841	0.00048544	0.00311	0.00498	0.00523	0.00544	0.00563	0.00551	0.00409	0.003	0.00315	0.00525	0.00783	0.00768	0.00519	0.00364	0.00352	0.00406	0.00426	0.00347	0.00264	0.00183	0.0017	0.00187	0.00243	0.00322	0.00392	0.00375	0.00165	1.24e-05	0.00062998	0.00276	0.0093	0.02061	0.02418	0.01405	0.0056	0.00578	0.01116	0.01956	0.02827	0.04071	0.05615	0.06474	0.05373	0.03687	0.03496	0.05566	0.11695	0.16754
842	2.06e-05	0.00124	0.00289	0.00329	0.0036	0.00382	0.00374	0.00247	0.00147	0.00143	0.00304	0.0054	0.00545	0.00348	0.00227	0.00217	0.00255	0.00263	0.00192	0.00122	0.00063709	0.00054659	0.0006632	0.0011	0.00179	0.0024	0.00224	0.00064076	0.00021066	0.00222	0.00654	0.01744	0.03174	0.03933	0.02464	0.01091	0.01085	0.01848	0.03034	0.0432	0.05907	0.07652	0.08769	0.07531	0.05397	0.05191	0.07702	0.13766	0.18131
843	0.00233	3.17e-05	0.00020708	0.00036851	0.00043358	0.00049082	0.00046168	0.0001209	2.81e-06	4.02e-06	0.0002798	0.00101	0.00101	0.00034894	7.92e-05	7.84e-05	0.00015528	0.00015661	2.29e-05	1.53e-05	0.00016474	0.00019715	0.00013022	1.43e-05	3.52e-05	0.00016966	0.00014614	5.2e-05	0.00185	0.00534	0.01104	0.02288	0.0095	0.03255	0.02775	0.0151	0.0145	0.02139	0.03138	0.04055	0.02964	0.04555	0.06612	0.0614	0.04773	0.0449	0.05825	0.05754	0.09946
844	0.00365	0.00047391	8.16e-05	5.86e-05	0.00010297	0.000126	0.00013312	0.00028541	0.00031709	0.00016039	1.76e-05	1.75e-06	7.05e-06	0.00023551	0.00055269	0.00047301	0.00029475	0.00028453	0.00054974	0.00088062	0.00121	0.00112	0.0009188	0.0006269	0.00035579	0.00019392	0.0001872	0.00069107	0.00245	0.00449	0.00571	2.69e-05	0.00027209	9.74e-05	9.49e-05	0.00791	0.00678	0.00684	0.00726	0.00021833	0.00077545	0.0001832	0.00227	0.00021009	0.00371	0.00233	0.00049011	0.00531	0.07687
845	0.00643	8.77e-06	3.64e-05	1.33e-05	6.06e-07	8.13e-06	1e-05	3.53e-05	2.15e-06	7e-05	0.00019144	0.00017244	3.02e-05	6.34e-05	0.00023795	0.00015932	5.03e-05	3.94e-05	0.00015173	0.00030821	0.00044944	0.00033525	0.00020368	0.00010242	4.2e-05	1.16e-05	9.4e-06	0.00015083	0.00078739	0.00151	0.00348	0.00607	0.00109	0.00169	0.00045571	0.00341	0.0006049	0.00016232	0.00073385	0.00634	4.23e-05	0.01409	0.00461	0.00432	0.00568	0.00061295	0.01833	0.00612	0.12516
846	0.00026118	0.00070882	0.00154	0.00176	0.0018	0.00183	0.00174	0.00116	0.00092786	0.00119	0.00207	0.00286	0.00251	0.00137	0.00080299	0.00085473	0.00115	0.00123	0.00082655	0.00046657	0.00021107	0.00022458	0.00032907	0.00054997	0.00086636	0.00118	0.00116	0.00037502	5.79e-05	0.00075919	0.00189	0.00261	0.00048583	0.00028651	0.00627	0.00369	0.00271	0.00341	0.00436	0.00311	0.00018616	0.00062116	0.00022861	0.00995	0.00731	0.00225	0.00016213	0.03676	0.00588
847	0.00097155	0.00497	0.00809	0.00922	0.01006	0.01032	0.00995	0.00772	0.00591	0.00583	0.00886	0.01275	0.01284	0.00962	0.00736	0.00692	0.00761	0.008	0.00687	0.00548	0.00396	0.00368	0.0039	0.00465	0.00575	0.00683	0.00673	0.0037	0.00038206	0.00021337	0.00205	0.00882	0.02165	0.0266	0.01375	0.00467	0.00495	0.0106	0.01901	0.02816	0.04111	0.05542	0.06073	0.05042	0.03553	0.03449	0.05329	0.11257	0.16222
848	3.09e-05	0.00198	0.00489	0.0064	0.00764	0.00795	0.0073	0.00472	0.00274	0.00255	0.00553	0.0099	0.01016	0.00731	0.00528	0.00473	0.00516	0.00544	0.0043	0.00296	0.00164	0.00133	0.00147	0.00216	0.00334	0.00448	0.00428	0.00153	0.00014473	0.00324	0.00977	0.0242	0.04123	0.05405	0.03428	0.01515	0.01578	0.02744	0.04487	0.06254	0.07823	0.09346	0.10416	0.09303	0.07047	0.07077	0.0971	0.1559	0.19049
849	0.00465	0.00032045	9.27e-05	0.00065666	0.0014	0.00167	0.00116	0.0001912	2.09e-05	6.51e-05	0.00021059	0.00162	0.00224	0.00131	0.00058325	0.00039057	0.00043874	0.00042746	0.0001217	8.78e-09	0.00016847	0.00030471	0.00026664	5.37e-05	4.15e-05	0.00025224	0.0001923	0.00014221	0.00385	0.01142	0.02213	0.04062	0.0622	0.07215	0.05001	0.02959	0.02887	0.04195	0.06118	0.08285	0.10271	0.11447	0.11398	0.09826	0.07882	0.0805	0.10281	0.15606	0.19562
850	0.00015062	0.00155	0.00422	0.00669	0.00946	0.01031	0.00915	0.00596	0.00372	0.00344	0.00667	0.01156	0.01248	0.01	0.00806	0.00729	0.00746	0.00743	0.00586	0.0043	0.00272	0.00223	0.00236	0.00324	0.00468	0.00561	0.00489	0.00182	7e-05	0.00299	0.00968	0.02243	0.03732	0.04714	0.03274	0.0173	0.01719	0.02906	0.04765	0.06795	0.08609	0.09907	0.10113	0.08594	0.06614	0.06818	0.09205	0.14417	0.18093
851	0.04158	0.06264	0.07405	0.07728	0.07949	0.07724	0.07542	0.06883	0.05936	0.0542	0.0616	0.07505	0.07647	0.06895	0.06469	0.066	0.07065	0.07208	0.0656	0.05825	0.05341	0.05368	0.05562	0.05821	0.06231	0.06681	0.06707	0.05666	0.03904	0.02672	0.01859	0.00978	0.00359	0.00316	0.00881	0.01763	0.01574	0.00859	0.00436	0.00307	0.00161	0.00021425	6.92e-06	4.39e-05	0.00068611	0.00090856	8.06e-05	0.0061	0.01246
852	0.04123	0.08583	0.07294	0.06722	0.08251	0.0855	0.08365	0.07934	0.0727	0.06595	0.06623	0.07133	0.07091	0.0685	0.06819	0.07151	0.07666	0.07742	0.0721	0.06636	0.06118	0.06125	0.06684	0.07038	0.07289	0.07426	0.07047	0.06148	0.05725	0.05388	0.06157	0.06268	0.02892	0.01149	0.01233	0.03504	0.05348	0.05895	0.00192	0.01395	0.00267	0.01458	0.00704	0.00106	0.00072325	0.00273	0.00128	1.91e-07	0.00046336
853	0.0673	0.0778	0.0707	0.06813	0.0752	0.07559	0.07289	0.06779	0.06093	0.05541	0.0571	0.06285	0.06309	0.05982	0.05841	0.06114	0.06595	0.06685	0.0616	0.05604	0.05204	0.05257	0.05647	0.05937	0.06213	0.06447	0.0633	0.05629	0.04853	0.04389	0.04699	0.05082	0.04976	0.04772	0.04967	0.0543	0.05448	0.05387	0.04782	0.00659	1.65e-06	0.00203	0.00059937	0.00087766	0.02008	0.02979	0.00601	0.00057315	0.00195
854	0.0032	2.79e-07	0.00072341	0.00129	0.00183	0.00212	0.00187	0.00065689	5.54e-05	1.51e-05	0.00060376	0.0024	0.00269	0.00146	0.00072841	0.00062868	0.00079346	0.00079244	0.00032535	4.11e-05	3.05e-05	6.46e-05	3.73e-05	7.05e-06	0.00025365	0.00072267	0.00070929	3.37e-06	0.00208	0.00765	0.01697	0.03571	0.06509	0.07098	0.04487	0.02274	0.02236	0.03426	0.05136	0.06813	0.08848	0.10146	0.10812	0.09987	0.07836	0.07447	0.09374	0.14662	0.1938
855	0.03128	0.00023437	0.00965	0.00678	0.00589	0.00447	0.00597	0.0017	0.00228	0.00727	0.00811	0.0002406	0.00413	0.00604	0.00519	0.00582	0.0064	0.00638	0.00597	0.00323	0.00019263	1.59e-05	5.16e-06	1.12e-05	0.00022551	0.00302	0.00668	0.00728	0.00614	0.00165	0.02493	0.03029	0.00027343	0.00534	0.03811	0.01824	0.00154	0.0068	0.02997	0.02707	0.0162			0.02104	0.00631	0.00562	0.00626	0.01762	0.04634
856	0.00318	0.00304	0.00524	0.00029844	0.00995	0.00024074	0.00032657	1.93e-06	0.00485	0.01172	0.00672	0.00383		0.00023595	7.07e-06	0.00202	0.00291	6.91e-05	0.00031067	0.00449	0.00965	0.01074	0.00972	0.00259	0.00377	0.00010243	0.00237	0.00108	0.00969	0.00651	0.00531	0.00228	1.33e-06	0.00063561	0.01027	0.0125	0.01275	0.00179	0.00114	3.59e-05	0.00744	0.00664	0.00267	0.0017	0.00413	0.00319	0.0124	0.01226	0.00707
857	0.00836	0.00108	0.00444	0.00148	0.00184	0.00216	0.00213	0.00619	0.00557	0.00327	0.00446	0.00059633	0.00146	0.00354	0.00446	0.004	0.00319	0.004	0.00759	0.01001	0.00954	1.89e-06	0.00134	0.00116	6.38e-05	0.00331	0.00012855	0.00049245	0.00395	0.0054	0.0001489	0.01724	0.01923	0.01702	0.0011	0.00082147	0.0004714	0.00639	0.00998	0.00517	0.00020161	0.0055	0.00551	0.00386	0.00547	0.00909	0.00169	0.01323	0.0123
858	0.00151	0.00462	0.00707	0.00759	0.00718	0.00696	0.00729	0.00708	0.00732	0.00785	0.00908	0.01031	0.00993	0.00786	0.00648	0.00642	0.00696	0.0071	0.00623	0.00521	0.00416	0.00431	0.00472	0.00533	0.00575	0.00606	0.00588	0.00415	0.00159	0.00034685	1.7e-07	0.00102	0.00257	0.00584	0.00187	0.00022016	0.0001827	0.00092529	0.00256	0.00506	0.00663	0.01059	0.01159	0.00956	0.0057	0.0028	3.46e-05	0.01123	0.04627
859	0.00739	0.01541	0.02031	0.02156	0.02243	0.02235	0.02248	0.02068	0.01927	0.01914	0.02288	0.02775	0.02726	0.02293	0.01986	0.0189	0.0197	0.02038	0.01898	0.01704	0.01435	0.01398	0.01434	0.01529	0.01623	0.01723	0.01683	0.0123	0.00548	0.00173	0.0001685	0.00105	0.00636	0.00921	0.00313	0.00012388	0.00025115	0.00247	0.00728	0.01308	0.02179	0.03293	0.03839	0.03112	0.01965	0.01794	0.03035	0.07062	0.1139
860		0.00334	0.00251	0.00211	0.00173	0.00151	0.00144	0.00129	0.00179	0.00289	0.00356	0.00322	0.00233	0.00125	0.00076458	0.00081914	0.00111	0.00126	0.00104	0.00084158	0.00063103	0.0007128	0.00090487	0.00113	0.00127	0.00138	0.00128	0.0006876	0.00019647	0.00020253	0.00167	0.00342	0.00219	0.00307	4.79e-05	0.0003228	0.00219	0.00611	0.01112	0.00587	0.00489	0.04031	0.02668	0.00862	0.00823	0.00668	0.01021	0.00152	0.00143
861	0.01006	0.00122	0.00407	0.00192	0.0009464	0.00059002	0.00061403	0.00117	0.00376	0.00418	0.00277	0.00348	0.00152	0.00051335	0.00022669	0.00033329	0.00064172	0.00085457	0.00084794	0.00097903	0.00117	0.00184	0.00274	0.00281	0.00187	0.00119	0.00091974	0.00086203	0.00158	0.00486	9.01e-05	0.0107	0.00286	0.00084851	0.02527	0.00785	0.00736	0.00333	0.02953	0.01625	0.00609	0.00298	0.00369		0.00377	0.00125	0.01242	0.01519	0.0668
862	0.00294	0.00614	0.00892	0.01068	0.01228	0.01256	0.01153	0.00889	0.0072	0.00736	0.01011	0.01367	0.01357	0.01106	0.00954	0.00932	0.00999	0.01033	0.00908	0.00756	0.00587	0.00535	0.00555	0.00644	0.0078	0.00889	0.00838	0.00515	0.00148	0.00026789	0.00010505	0.00207	0.00312	0.00618	0.00122	0.00068121	0.00066904	0.00165	0.00238	0.00124	0.00019061	0.0106	0.0108	2.3e-06	0.00057863	9.95e-05	0.00242	0.08818	0.12737
863	0.06917	0.07458	0.07068	0.06824	0.07931	0.08278	0.08139	0.0748	0.06439	0.05661	0.06039	0.07093	0.07513	0.07048	0.06642	0.06849	0.07372	0.07513	0.06908	0.06208	0.05706	0.0577	0.06095	0.06318	0.06638	0.07066	0.0725	0.06487	0.0505	0.04131	0.04125	0.04016	0.03803	0.03993	0.04549	0.04929	0.04567	0.04023	0.04254	0.04273	0.01024	0.0061	0.01342	0.03399	0.03339	0.04076	0.0422	0.01546	0.00504
864	0.01249	0.00114	0.06266	0.06665	0.01529	0.07107	0.07989	0.07741	0.06067	0.0098	0.00345	0.03689	0.05188	0.0573	0.05709	0.06026	0.0708	0.07475	0.06912	0.05733	0.0138	0.0029	0.029	0.04443	0.05247	0.06053	0.06278	0.04905	0.00654	0.0505	0.02588	0.00124	0.00721	0.00132	0.0036	5.4e-05	0.00047	0.00254	4.44e-06	0.0107	0.00518	0.00096554	0.01498	0.01188	0.00699	0.00306	0.0062	0.00315	0.00369
865	0.01068	0.0681	0.01644	0.03211	0.02082	0.07233	0.07628	0.07157	0.05939	0.03427	0.02877	0.04845	0.05445	0.05604	0.05644	0.06002	0.06819	0.07096	0.06494	0.05519	0.03414	0.02798	0.04393	0.05158	0.05623	0.06101	0.06161	0.0514	0.01656	0.00226	0.04311	0.04807	0.00313	6.38e-06	0.00018076	0.0017	0.01715	0.01313	0.0001725	0.01107	0.00767	0.02372	0.00483	0.00685	0.01464	0.00058632	0.00924	0.02106	0.00449
866	0.01289	0.0247	0.03028	0.03093	0.03255	0.03325	0.03393	0.0317	0.02949	0.02983	0.03622	0.04291	0.04111	0.03421	0.02962	0.02957	0.03225	0.03362	0.03023	0.02631	0.02256	0.02272	0.02419	0.02599	0.02737	0.02841	0.0275	0.02057	0.01008	0.00397	0.00093043	0.00047245	0.00657	0.00981	0.00303	1.86e-05	3.28e-05	0.00159	0.00645	0.01332	0.02489	0.03841	0.04273	0.0328	0.01953	0.01753	0.03107	0.06566	0.05908
867	0.0156	0.00714	0.00095135	0.0039	0.01148	0.01009	0.0112	0.00205	0.00425	0.00673	0.00617	0.00702	0.00362	0.01065	0.01048	0.0115	0.01277	0.01313	0.01272	0.01014	0.00285	0.00046601	0.00131	0.00027474	0.00503	0.00434		0.00383	0.00351	0.00588	0.01278	0.02017	0.01078	0.01589	0.01907	0.00152	0.00632	0.00402	0.01036	0.02498	0.02027	8.27e-06	0.00588	0.01726	0.01778	0.00161	0.00171	0.00605	0.02212
868	0.00533	0.00284	0.00018296	0.0029	0.00956	0.00136	0.00033336	0.00099801	2.51e-05	0.00013445	0.0001728	2.86e-06	0.00203	0.00020513	7.54e-06	0.00198	0.00609	0.00324	3e-06		0.00425	0.00364	0.00155	0.00032834	0.00094933	0.00201	0.00458	0.00218	0.00128	0.00027919	0.00183	0.00615	0.00407	0.00040706	0.00064345	0.00080288	0.00898	0.00238	0.00536		0.00675	0.00699	0.00644	0.00020773	0.00503	0.01602	0.00963	0.00439	0.00048675
869	0.0038	0.00117		0.01083	0.0076	0.00647	0.00784	0.00805	0.00244	0.0003642	0.00499	0.0019	0.00985	0.00817	0.00898	0.00971	0.01039	0.01116	0.01192	0.01126	0.00684	0.00015265	0.0005203	0.00054215	0.00049805	0.01118	0.00678	0.00502	0.01322	0.00503	0.00359	0.00678	0.00119	0.0077	0.01313	0.00419	0.00149	0.00234	1.35e-05	0.00639	0.0011	4.36e-06	0.00311	0.00217	0.00072047	0.0018	0.01675	0.00098046	0.01477
870	0.00375	0.01089	0.01391	0.01477	0.01541	0.01507	0.01483	0.01496	0.01633	0.01771	0.01907	0.01943	0.01731	0.01481	0.01463	0.01579	0.01671	0.01662	0.01487	0.01284	0.01091	0.01141	0.01324	0.01488	0.01566	0.01555	0.01467	0.0127	0.00988	0.00678	0.00105	0.00076879	0.00016352	0.0066	0.0098	0.00118	0.00396	0.00392	0.00374	0.00106	0.00147	0.00025859	0.00475	0.00949	0.00139	2.09e-07	0.00531	0.00021023	0.00099336
871	0.09358	0.1074	0.11235	0.11277	0.11246	0.10899	0.1107	0.1132	0.11199	0.10734	0.10834	0.11233	0.11066	0.10772	0.10781	0.10958	0.11239	0.1129	0.10721	0.10069	0.09442	0.09525	0.09831	0.10039	0.10128	0.10106	0.09988	0.09317	0.08016	0.06951	0.06348	0.05253	0.03866	0.041	0.05194	0.05938	0.05525	0.04582	0.04085	0.03928	0.03471	0.0264	0.02482	0.03184	0.03746	0.03546	0.02337	0.00151	0.00218
872	0.01525	0.02867	0.03879	0.05156	0.06316	0.06365	0.05812	0.05105	0.0414	0.03248	0.03452	0.04422	0.05357	0.05717	0.05736	0.056	0.05529	0.05386	0.0492	0.04512	0.04005	0.03681	0.03604	0.03718	0.04122	0.04266	0.04214	0.03894	0.03048	0.0214	0.01312	0.00759	0.00014289	0.00353	7.95e-05	0.00026061	0.00616	0.00625	0.00309	0.021	0.01347	0.00126	0.00402	0.00238	0.00437	0.01184	0.01081	0.01369	0.00809
873	0.00612	0.00571	0.00735	0.01362	0.01854	0.01834	0.01456	0.01127	0.00896	0.00751	0.00807	0.01062	0.01541	0.01727	0.01613	0.01442	0.01331	0.01262	0.01144	0.01078	0.00918	0.00746	0.00655	0.0068	0.00824	0.00817	0.00778	0.00764	0.00604	0.00387	0.00144	0.00286		0.01393	0.01143	0.01642	0.00778	0.01426	0.0106	0.00068087	5.89e-05	0.00852	0.00555	0.00308	0.00429	9.22e-05	0.01562	0.00987	0.01385
874	0.00648	0.00689	0.00906	0.01089	0.01088	0.00991	0.00883	0.00814	0.00829	0.00837	0.00899	0.00999	0.0111	0.01059	0.00932	0.00862	0.00824	0.00819	0.00782	0.00753	0.0067	0.00619	0.00624	0.00692	0.00784	0.00771	0.00737	0.00692	0.00584	0.00442	0.00177	0.01119	0.00808	0.00617	0.00080715	0.00149	0.00512	0.00667	0.00802	0.00381	0.00298	0.00376	0.00317	0.01114	0.01176	0.00795	0.01158	0.02771	0.02277
875	0.0026	0.00914	0.01252	0.01266	0.01165	0.01091	0.0108	0.01081	0.01141	0.01195	0.01265	0.01294	0.01234	0.01101	0.00999	0.00995	0.01	0.01013	0.00955	0.00895	0.0084	0.00895	0.00986	0.01062	0.01137	0.01141	0.01128	0.01072	0.00957	0.00751	0.00145	0.00104	0.00204	9.49e-05	0.01669	0.001	0.0082	0.0022	0.00873	0.0033	0.00033117	0.00070993	0.00252	0.00232	0.00176	0.00017169	0.00030497	0.00215	0.01197
876	0.00791	0.00866	0.01326	0.01319	0.0117	0.01086	0.01102	0.01119	0.01142	0.01171	0.01225	0.01273	0.01195	0.01062	0.00974	0.00991	0.01006	0.01022	0.00953	0.00887	0.00859	0.0095	0.01038	0.01093	0.01187	0.01225	0.01244	0.01215	0.01141	0.00911	0.00063309	0.00028444	0.00275	0.00468	0.0001093		0.01385	0.0081	0.00011522	0.00052322	0.00486	0.00161	0.00185	0.00209	0.00018536	0.00142	0.01582	0.00511	0.0022
877	0.00722	0.01166	0.01451	0.01352	0.0123	0.01141	0.01164	0.01172	0.01138	0.00978	0.00971	0.01265	0.01249	0.01161	0.01112	0.01131	0.01127	0.01154	0.01107	0.01026	0.00939	0.00951	0.01045	0.01175	0.01347	0.01382	0.01359	0.01312	0.01295	0.01188	0.0022	5.12e-05	0.01231	5.7e-05		0.00307	0.01486	0.00344		0.00012141	0.0045	0.0052	0.00512	0.0006137	0.00044763	1.07e-05	0.00234	0.00149	0.02936
878	0.00129	0.02245	0.00707	0.00143	0.01098	0.01554	0.01651	0.01639	0.01576	0.01432	0.01482	0.0169	0.01731	0.0162	0.01611	0.01693	0.01765	0.01881	0.01813	0.01574	0.01175	0.01061	0.01341	0.01681	0.01964	0.01986	0.01913	0.0172	0.01372	0.01096	0.01152	1.97e-05	0.00366	0.01412	0.01482	0.01292	0.00626	0.00271	6.14e-05	0.00252	0.01945	0.00465	0.00559	0.00050795	0.00015794	0.002	0.01751	0.00068804	0.00016832
879	0.02123	0.03932	0.0178	0.00545	0.02359	0.02999	0.02977	0.02969	0.03004	0.02798	0.02894	0.03231	0.03266	0.03083	0.03019	0.03094	0.03209	0.03403	0.03321	0.03015	0.02492	0.02306	0.02644	0.02973	0.03235	0.03303	0.03281	0.03087	0.02597	0.02306	0.02216	0.02318	0.01097	0.02335	0.01415	0.00474	1.45e-05	0.00022807	0.00102	0.00309	9.47e-05	0.00634	4.12e-06	8.9e-05	0.00038899	0.00107	0.00512	0.00893	0.00496
880	0.02059	0.04315	0.04814	0.04808	0.04498	0.04014	0.03558	0.03584	0.04061	0.04396	0.04446	0.04462	0.04281	0.04104	0.03952	0.03823	0.03754	0.03875	0.03926	0.03939	0.03955	0.03804	0.03698	0.03639	0.03694	0.03778	0.0386	0.04084	0.04365	0.04138	0.02163	0.0016	0.00096441	0.01029	0.02109	0.00656	0.00852	0.01147	0.02347	0.00968	0.00047235	0.00309	0.00204	0.00861	0.00408	0.01613	6.38e-06	0.00184	0.00118
881	0.00061806	0.02571	0.03098	0.03716	0.03515	0.03078	0.02686	0.02781	0.02782	0.01637	0.02184	0.02887	0.03094	0.03135	0.03086	0.02929	0.027	0.02684	0.02791	0.02977	0.03075	0.02896	0.02901	0.02989	0.03088	0.02903	0.02771	0.0304	0.03199	0.02144	0.00363	0.00017363	0.00181	0.01765	0.00737	0.00569	0.02736	0.02778	0.00596	0.01813	0.00126	0.04693	0.03252	0.00608	0.000802	0.00158	0.00121	0.00505	0.00095218
882		1.13e-06	0.00585	0.00852	0.02317	0.0212	0.01504	0.01698	0.00088996	0.00469	0.00231	0.01095	0.01988	0.01906	0.02478	0.02494	0.0217	0.02103	0.02155	0.02032	0.01604	0.01289	0.01604	0.01813	0.02309	0.02241	0.0179	0.01145	0.00076367	0.01734	0.00061082	0.00168	0.00846	0.06506	0.03074	0.00123	0.00631	0.00104	0.00045789		0.01606	0.00151	0.05208	0.02486	0.03911	0.00498	3.85e-05	0.00814	0.0008119
883	0.00864	0.00013911	0.02542	0.00627	0.02385	0.02149	0.0098	0.01251	0.00058215	0.00408	0.00236	0.01006	0.01908	0.01515	0.02993	0.03279	0.02865	0.02797	0.02789	0.0235	0.01538	0.00897	0.01426	0.01756	0.02642	0.02783	0.02005	0.01083	0.00429	0.02842	1.45e-06	0.02159	0.00083952		0.00030692	0.00028503	0.00042268	0.00253	0.00241	0.06024	0.0108	0.03238	0.07342	0.00037378		6.53e-05	0.03688	0.00613
884	0.00287	0.00238	0.0204	0.01659	0.05136	0.05118	0.04341	0.04225	0.00672	0.0035	0.00057908	0.02619	0.00465	0.03048	0.06024	0.06015	0.05379	0.05201	0.05089	0.04658	0.03858	0.03079	0.03512	0.04044	0.04967	0.04828	0.03861	0.02392	0.00141	0.03609	0.00238	0.03768	0.00839	0.00116	0.00089866	0.00020964	0.00062441	0.00614	0.00275	0.04122	0.01202	0.00449	0.00396	0.00187	0.03841	0.01975	0.01011	1.23e-05	0.00211
885	0.00080367			0.00012186	0.03642	0.0503	0.03573	0.02263	0.00225	0.00229	0.00935	0.00667	0.04083	0.05933	0.06006	0.052	0.04013	0.03367	0.03216	0.03663	0.0332	0.02218	0.01513	0.00831	0.00913	0.0016		0.00273	0.01015	2.35e-06	0.01681	0.00034656	0.02215	0.00055978	0.0028	0.06459	5.34e-05	0.00029253	0.00447	0.00269	0.00201	0.00012404	2.98e-05	0.0024	0.0033		0.01089	0.00088303	3.84e-05
886	0.00042277	0.00356	6.5e-05	0.01494	0.02158	0.00435	0.0308	0.00465		0.00369	0.00361	0.00858	0.03366	0.03508	0.0448	0.03961	0.03003	0.02525	0.01734	0.00618	0.0208		0.02429	0.00015061	0.00415		0.0143	0.00257	0.00368	0.00065569	0.0098	0.03448	0.00144	0.0065	0.00973	0.003	0.00228	0.00041489	0.01049	0.00028589	0.00897	0.00947		0.00617		0.0172	0.00688	0.00129	0.01257
887	0.00316	0.00052734	0.00334	0.05769	0.0009156	0.00194	0.0145	0.02582		0.02372	0.0218	0.02156	0.00128	0.00066572	7.58e-05	0.00224	0.00517	0.00375	1.13e-05	0.01276	0.01257	0.06162			0.04626	0.02603		0.00121			0.00209	0.00498			0.01171	0.00070869	0.00235	0.00314		0.0001362	0.00069034	0.01747	0.00059802	0.00287	0.00672	0.00226		0.01855	0.00186
888	0.00158		0.00086514	0.00491	0.00045947	0.00143	0.0002766	0.00228		0.00059424	0.00451	0.00398	0.00067578	0.00465	0.00156	0.00113		0.00067557		7.79e-05	0.00347	0.00042191	0.00451	0.00647	0.00413	0.00016272	0.00297	0.00405	0.00078927		0.00074558	0.00051265	6.74e-05	0.00231	0.00328			0.00036052		6.05e-07	2.68e-05	0.00029909	0.01006			0.00096837	0.0131
889	0.01304	7.33e-05	0.00084722	0.01121	0.00050283	0.00018825	0.00079587		0.00924	0.00193			0.0003579	0.00088523	0.00192	0.00020867		0.00534	0.00025709	0.00082268	0.00476	0.00227	0.00405	0.00453	0.00042632		0.00010525	0.00147	0.00012342	0.00023519		0.00021692	0.02852		3.7e-05	0.00492		0.004	0.00837	0.00105	0.00381	0.00807	0.00372	0.01913	0.00729	0.00641	0.03238	0.01508	0.0385
890		0.01097	0.00327	0.01354	0.01159		0.00214	0.0074	0.00453	0.00198			0.00296			0.00011822		0.00862	0.0015	0.00042588	0.00086244	0.00121	0.00013255	0.00044135	0.00036226		0.00065308	0.00274	0.00869	0.00886		0.00709		0.00697	0.00615	0.00374	0.00030856		0.0097	0.01417	0.06359	0.0456	0.00097711				0.00355	0.00011033
891	0.00037101	0.00032775			0.01395		0.00050416		3.64e-06	0.00175	0.00109	0.00124	0.00059787	1.23e-05	0.00434	0.00016488	6.68e-05		0.00055529	0.00018246	0.00036697	0.000783	0.00032817	0.00131	0.00066445	0.00997	0.00036405	0.00978		0.0013	0.01138	0.00365	0.00152	0.00359			0.00055093	0.03285	0.00103	0.00757	0.01813	0.0032	0.00041629	0.03536		0.0016	0.00098873	0.00039901
892	0.00592	0.00423	0.00047314	0.00018536	0.00041091	0.00352		0.01849	0.00696	0.02278	0.00857	0.02426	0.00146		0.00561	0.00841	0.024	0.00546	0.00527	0.00022931	0.02523	0.03329	0.00015418	0.00243	0.01464	0.0139	0.0268		0.00010137	5.22e-06	0.00242		0.01697	0.00239	0.03554	0.02893	0.01046	0.01161	0.00028992	0.00421	0.00143	0.0005166	0.00317	0.0117	0.02277	0.02373	5.96e-08	0.00308	0.00108
893	0.00335	0.03471	0.00042493		0.00011275		5.57e-05	0.00295	0.01155		0.00114			0.00255		3.27e-06	0.00492	0.00192	0.00251	0.02247	1.7e-06	2.83e-05	0.00395	0.00879		0.01005		0.00117	0.00816	3.62e-05			0.03984		0.00552		0.00458	0.00307	0.02079	0.00023145	0.00451	0.01697	0.00425	0.00014504	0.00058856		0.0032	0.00967	0.01113
894	0.00175	0.0113	0.0025		0.00428	0.0078		0.00125	0.00735		0.00174	0.00043024	0.00251	0.00871	0.01364		0.00202	0.00053053	8.72e-05			0.0054	0.01073		0.07225	0.00129			0.0319	0.0001259	0.06489	1.68e-05	0.06138		0.01142	1.35e-05	0.01458		0.00597	0.00035016		0.02368	0.01738	0.00107	0.00060818	0.00612	0.00228	0.02228	0.00013981
895	0.00453		0.00091434	6.55e-05	0.00419	0.00581	0.00437		0.00015065	0.01804	0.00165	0.00063199	0.01109	0.00337	2.91e-05	0.00015483			0.03335	0.00095314	0.02721		2.24e-05			0.00027025	0.03748	0.01469	0.00633	0.00314	0.00072914	0.00312	0.00786	0.0027	0.00095879	0.00497	0.00148	0.00169	0.00099294	0.03499	0.00484	0.01558	0.00512	0.00504	0.00087049	0.00072947	0.0001913	0.00067801	0.00663
896	0.01082	0.01316	0.00466		0.03495	0.01658	0.0184	0.00451	0.01489	0.00032973	0.00365	0.00565	0.00148	0.02082	0.00199	0.00567		0.00243		0.00302	0.00070362	0.03133	0.01778	0.0006132	0.00968	0.0092	0.01955	0.00788	0.02283		0.00978	0.00755	0.02097	0.00599	0.00582	0.00116	0.00169		0.02631	0.00539	0.03618		0.02907	0.03961	0.01262	0.00155	0.00696	0.00361	0.00148
897	0.00086384	7.12e-06	0.00754	0.01699	0.00282	0.00208	0.01246		1.14e-05					8.86e-05		0.00552	0.00146	0.01225	0.00016633		0.00063468	0.00326	0.0026	0.0005915	0.00403	0.00058505	0.00353	0.00015251		0.01152	0.04844		0.00877			0.0004877	0.00040993	0.01351	0.00027574	0.00301	0.00044725	0.00091004	0.00226	3.53e-05	0.00043588		0.04947	0.00356	0.00471
898	0.00193	0.00153	0.01087	1.75e-07	0.00063051	0.00037988	0.00012333	0.0123	0.00406	8.91e-06	0.00706		0.00196	0.00014529	0.0047	0.00024729	0.02397	0.0328		0.00146		0.00841		0.00243	0.00022773	0.00615		1.31e-05	0.00472	0.00454	6.46e-05	0.00055559	0.00024863	0.00964			0.00142	0.00735	0.00054503	1.26e-05	0.01229		0.0008538	2.24e-06	0.00394	0.02664	0.00228	0.00146	0.01068
899	0.00143	0.00409	0.00139	0.00122	0.00146	0.00847	0.01099	0.01965	0.01603	0.00043307	0.00497	0.00555	0.01066		0.00947	0.0103	0.01571	0.01035	0.00854	0.00038419	3.71e-05	0.00256	0.00288	0.00066423	0.00161	0.00172	0.00044336	0.00461	0.00048788	0.00051382	0.00793	2.34e-05		2.64e-05		0.00025106	0.00019003	0.00924	0.00365		0.00973	2.76e-05	0.00015282	0.00438			0.0002396	0.0153	0.00619
900	6.48e-05		0.00156			0.02092	0.00568	0.00052517	0.00385	0.00155	0.0007491	0.00367	0.02464		0.01559	0.00428	8.49e-05	0.00321	0.00136	0.00451	6.1e-05	0.01299	0.00027998	0.00225	0.00534	0.01872		0.0225	0.01608	0.00912	0.01077	0.00021838	0.00454	0.00019797	0.02601		0.00603		0.01939	0.01281	0.00017465	0.00386	0.00095371	0.01046	0.00494	0.00761	0.00578	0.00036982	0.00018719
901	0.04259	0.00238			0.0069	1.96e-07	0.00287	0.00318	0.00285		0.00145	0.00026698	0.00065042	0.00589	0.00641	0.01659	0.01762	7.88e-05	0.00691	0.00743	0.00365	0.00491	0.00055738		0.01257	0.01079	0.01015	0.00047141	0.00302	0.00015185	0.00062477	0.00010314		0.00874	0.00121	0.01276	0.03341	0.06885	0.01278	0.00304	0.00325	0.00566		9.3e-07	1.22e-05	0.01283		0.00041631	0.00437
902	0.00022841	0.04142	8.92e-06	0.01025	0.00116	0.00026205	0.00677	0.00862	0.00098825	0.00341	0.0027	6.39e-05	3.6e-07	0.00387	2.37e-06	0.00023511	0.00433	0.00747	0.00054162	0.00244	0.0102	0.00306	0.00292	0.00036584	0.01078	0.00488	0.01056	0.01286	0.00016263	0.00316	0.00769	0.02326	0.01781			0.00154	0.00128	0.01538	0.02048	0.00058517	0.00335	0.01474	0.00881	0.00067692	0.00267	0.00221	0.00196	0.00328	0.00338
903	0.01518	0.00179	0.0072	0.00551	0.00139	0.00466	8.76e-05	0.00053375	0.00241	0.00214	0.00021931	0.00597	0.00388	0.00159	0.00546	0.00561	0.00025456	0.00352	0.00071496	0.00092505	0.01266	0.01505	6.58e-05	3.42e-05	0.02755	0.0057	0.00186	0.01742	0.00126	0.0049	0.00057061		0.00318	0.00331	0.01144	0.00040476	0.03249	0.00541	0.00355	0.00202	0.00211	0.00455	7.34e-05	0.00107	0.00123	0.00429	0.00094288	0.00956	0.00592
904	0.00742		0.00017859	0.00248	0.00050042	0.01357	0.00299	0.00809	0.00368	0.00687	0.01625	0.01147	0.00602	0.00378	0.00796	0.00621	0.00519	0.00948	0.01632	0.0156	0.0154	0.00223	0.01734	0.01096	6.29e-05	0.00582	0.01363	0.00608	0.02728	0.00822	0.00229		0.00143	0.00587	0.00523	0.01179	0.00039153	0.0093	1.13e-06	0.00355	0.00148		0.00083188	0.00201	9.72e-06	0.00165	5.23e-05	0.00181	0.03039
905	0.00265	0.00195		0.00519	0.00025198		0.00561	2.76e-06	0.00176	2.87e-05		0.00011637		0.00176	0.00336	6.54e-05	0.00442	0.01332	0.01185	0.00020148		0.0147	0.00050113	0.01249		0.00409	0.00209	0.00013514	5.52e-05	0.0173	0.01094	0.01164		0.01223		0.01292	0.00040284	6.32e-05		0.00119	0.00346	0.00324		0.02034	0.00234	0.01216	0.01307		0.00367
906	0.00027163	0.00066655		0.0044		3.47e-06	0.0042	0.00057838	0.02584		0.00195		0.01122		0.02055	0.00366	0.00909	0.00235	0.00447		0.0042		0.02217	0.03906	0.00090182		0.01074	0.03732	0.01093	0.03939		0.03512	0.00936	0.01942	0.03096		0.00789		0.00873	0.06215	0.01163	0.00392	0.00608		0.01185		0.01438	0.03011	0.02967
907	0.00026239	6.72e-05	0.01403	0.00214	0.00681	0.01095	0.00721	0.00307				0.00028836	0.00219	0.00060001	0.00259	0.0087	0.00164	0.00019263		0.0053	0.00051437	0.00312	0.00217	0.00207	0.00821	0.02458		0.01038		0.01135	0.00514		0.00572	0.00639	0.01089		0.00218	1.27e-05		0.00614	0.00019196	0.0226		0.00085616	0.00456	1.24e-05	0.00661	0.03673	0.00211
908	1.36e-05	0.01647	0.01263	0.00953		0.00637	0.00371	0.00503	0.01948	0.00414	0.0022	0.0001282	0.0004723	0.01306	0.00663	0.00242	0.00313	0.00797	1.8e-05		0.00322		0.01707		0.01716	0.00040941	0.00166	0.00368	0.00192	0.02319	0.00292	0.00106	0.00765	0.06712		0.0078	0.02651	0.04256	0.0031	9.74e-06	0.01306	0.04309	0.00319	0.00112	0.01976	0.02467	0.00149	0.00559	0.00773
909		0.00872	0.00201	0.00274	8.06e-05		0.0041	0.00264	0.00353	0.00632		0.00134		0.0014	0.00428	0.02517			0.00053327	0.00117	0.00014961	0.00251	0.00455	0.00010702	0.00221	0.00096029	0.00588				0.00164	0.00099367	0.02756		0.00145	0.00829	2.62e-05	7.83e-06	0.00014133	0.00324		0.01493		1e-05	0.01082	0.00030545	0.01589		0.00044737
910	0.00766	0.00011794	0.01522		0.01458	0.00295	0.0105	0.00038354	0.00107	0.0001721	0.00106	0.00027975	0.00014459	0.00405			0.00715	0.00779	8.89e-09	1.02e-05	0.00728	0.01141	0.00276			0.00445	0.00368	0.00322	0.00599		1.41e-05	0.00261		0.01091		0.00613	0.00105	0.00053029	0.01278		0.00194	0.00014955	1.69e-05	0.0089	0.00037983	0.00068015	0.00029301	0.00173	0.00064511
911		0.01273	0.0002937	0.00291	0.00635			0.0111	0.00012864	0.00010088	0.01433		0.00313	0.00117	0.00303	0.00456	0.00051451	0.00419	0.00312	0.01174	0.00111	4.2e-06	1.25e-05	0.00020343	5.63e-06		0.00024754	0.00057558	0.00511		0.00433	0.00103	0.00177	0.00175	0.00927	0.01537	0.00313			0.00145	0.00261	0.00112	0.00572	0.01186	0.00085897	0.02788	9.09e-05		0.00039756
912			0.00324	0.00098093	9.72e-05			0.00748	0.00659	0.00847	0.02324		0.06558	0.03293	0.0274		0.00109		0.0804	0.01795		0.00303	0.00185	0.01002	0.01554	9.66e-10	0.00011451	0.01026	6.24e-07	0.00296	0.00845	2.36e-06	0.00215	0.00090428	0.00011993	0.00755	0.00661	0.00263	0.0046	0.0011	0.00099678	0.00082588	0.00625	0.00794			2.61e-05	0.00087854	0.00748
913	0.00304	0.00054133	0.00184		0.00785	0.00015684	0.00012488	8.96e-05	0.0002392	0.00314	0.00051493	0.00041427	0.00278	0.00256	7.14e-07	1.82e-05	0.001	0.00272	1.17e-07	0.00106	0.0122	0.01416	1.06e-05	0.00418	0.00020789	0.00355	0.00175	7.1e-05	0.00043142	0.00117	0.00376	0.02777			0.00104	0.00061761	0.01407	0.0058	0.00145	0.00172	0.00132	0.00372	0.00201	0.00079831	0.0238	0.03474	0.00562	0.00753	0.0056
914		0.00126	0.00018909		0.00647	4.6e-05	0.00064706	0.01444	0.00597					0.00883		0.00091842	0.0032	0.0028		0.00024183	0.00278		0.00138	0.00054303	0.00146	0.00041858	1.51e-06	0.00182	0.00872		0.0002788		0.01516		0.00050112	0.00549	0.00935	0.02554	0.00398	0.00025563	0.0019		0.00537	0.00723		0.00253	0.00099216	0.0056	0.00745
915	0.01711	0.00371	0.00025394	0.00594	0.00683		0.00482	0.00076712	0.00673	6.01e-05		0.01039	0.00807	8.64e-05	0.0082	0.00094708	0.00432	0.00477		0.00014412	0.0015	6.07e-05	0.01243	0.00042665	0.00488	0.00125	3.03e-05	0.00167	0.00233	0.01556	0.01321	0.00751	0.01597	0.00759		0.00381	0.01231		0.00739	0.06874		0.00255	0.00202	0.0014	0.0021	0.00273	0.02655	0.00383	0.00063729
916	1.43e-05			0.01482	0.00121	9.31e-05	0.00188	0.00129	0.00563	0.00609	0.00857	0.00371	0.00758	0.00308	0.00713	0.00381	0.00634	0.009	0.0043	0.00758	0.00058096	0.00119	0.00174	0.00056906	0.00836	0.00026837		6.48e-06		0.00624	0.01451	0.00084663	0.00438	0.00258	0.03547	0.00333	0.01191	0.00403		0.01768	0.00137	0.02708	0.00011191	0.00196		0.00127	0.00059451	0.01097	3.73e-05
917			4.9e-05	0.00769	0.00043154	0.00014823		0.00356	0.01054	0.00369	0.00098548	0.00050624	0.00484	0.0017	2.22e-05	0.000358	0.00122	0.00203	0.00335	0.00050377	0.00108	6.33e-05	0.00070097	0.00837	0.02125	0.00324		0.0212	0.01836	0.01759		0.01564	3.54e-05	0.00034715	0.00851	0.0001887	0.00016855	0.00141	0.01598		4.94e-05		0.02959	0.02506	0.00021801	0.02655		0.0007513	0.00729
918	6.86e-05	0.00437	0.0003307	0.01362		0.00711	0.00313	0.00515	0.00084661		0.00012805	2.53e-06	0.00388	0.00631	0.00033906	0.00428	0.00361	0.00281	0.01234	0.02497		0.02	0.00374	7.63e-05	0.02303	0.01021	0.00383	0.00153	0.00060476	0.0003227	0.00375	0.01666	0.00041645	1.01e-06		0.00024656		0.01504	0.01224	0.01244	0.00943	0.01909	0.00013183		0.00223	0.0418	0.01951	0.01033	0.00219
919			0.00090653	0.00393	0.00396	0.00033969	0.00018152		4.68e-05		0.00182	0.00498	0.00048598		0.01558	0.03701	0.00016901	0.00034124	0.02007	0.00416	0.00121	0.00351	5.23e-05		0.00028543	0.00391	0.00145	0.00074372	0.014			0.01867	0.00039804	0.00304	0.00114	0.01896		0.00233		0.02753	0.03239	0.01507	0.00545	0.01091	0.00828		0.00937	0.01083	0.01901
920	0.02662	0.00021221	0.02381		0.00016101		0.00041084	0.00239	0.00148	0.00303	0.00092645		0.01768	5.27e-05	0.00284		0.01038		0.00052873	1.88e-05	0.0017	0.00498	0.00543		0.00357		0.00081048	0.01073	0.00018087	0.00239		0.00563	0.00141	0.00066987		0.01276		0.00015102	0.00611	6.36e-05	1.06e-05	0.00336	0.00085563		0.00060258		0.00659	0.00848	0.00716
921		0.00030457			0.0279	0.02046	0.00023455	0.00045449	3.12e-05	0.01263		0.00234		0.01668	0.00107	0.00232		0.00010052	0.00029484	0.01406	0.0285	0.00032891		0.0002656	0.0055		3.25e-05	0.00378	0.02979	0.00428	0.05221	0.02333	0.00044694	0.00261	0.03076	0.0329	0.01085	9.71e-05	0.00632	0.00512	1.68e-05	0.00171	0.00129	0.0057	0.00734	0.01223	0.00665		0.01964
922	0.07016	0.01361	0.05662		8.42e-05	0.01144	0.0038	0.03937		0.00216	0.01535			0.03878	0.00291	0.00212	0.01838	0.01374	0.01407	0.04641	0.00918	0.00011971		0.00034728	0.00628			0.01078	0.00431	0.01395	0.00898	0.00941	0.00016714	0.01341	0.02017	0.00058856	0.00755	0.00095662	0.01535	0.00516	0.0023	0.00018217	0.00015136	0.01691	0.00501	0.05322	0.04172	8.24e-05	0.00967
923	0.04304	0.02819		0.00196	0.00784	0.00167	0.00897	0.02068	0.0011		0.00139	0.03071	0.0016	0.00366	0.00808	0.00024021	0.0086	0.00026354	0.00307	0.00020521	0.00256		0.00816	0.01658	0.02527	0.02051	0.00055443	0.00236	0.00049169	0.03225	5.44e-05	0.00697	0.0004009	0.00562	0.00054226	0.00415	0.03864	0.00785	0.00217	0.00373	0.00113		0.02749	0.02219	0.00052114	0.02116	0.04499	0.04935	0.0655
924	0.04004	0.00624	0.00234	4.61e-05	0.04303	0.00154	0.02317	0.01658	0.01011	0.02994	0.01086	0.02034	0.02604	0.01412	0.00231	0.00169	0.0167	0.03017	0.01466	0.0313	0.02806	0.03002	0.03991	0.04045	0.01958	0.02149	0.05016	0.03092	0.01495	0.01609	0.01107	0.01011	0.00183	0.04331		0.00768	0.00010089		0.04574	0.01795	0.02073	0.01615	0.02089	0.03417	0.02638	0.00244	0.0061	0.01172	0.02465
925	0.0021	0.02169	0.03336	0.04728	0.02663	0.00193	0.0068	0.00059056	0.01766	0.02659		0.01841	0.01389	0.0158	0.01552	0.02375	0.00148	0.00023664	0.00663	0.02311	0.02886	9.47e-06	1.65e-06	0.00556	0.00148	0.00163	0.00256	0.00014757		0.00073106	0.01317	0.00354	0.0199	0.00528	0.01613	0.00419	0.01	0.00353	0.0216	0.03466	0.04144	0.04633	0.04338	0.0298	0.01222	0.00683	0.00968	0.01925	0.02336
926	0.00899	0.00609	0.00147	6.15e-05	0.01568	0.04868	0.06173	0.04499	0.00026465	0.00144	0.05007	0.05973	0.03366	0.0155	0.0498	0.02198	0.02757	0.02867	0.03344	0.02665	0.04518	0.05144	3.7e-05	0.01058	0.01806	8.26e-05	0.02995	0.03671	0.03526	5.36e-05	0.02958	0.03004	0.01854	0.00412	4.21e-08	0.00035756	0.00018656	2.37e-05	6.12e-05	0.00053241	0.00077132	0.00057349	0.00033597	2.12e-05	0.00029868	1.39e-06	0.00088377	0.00076363	0.00011981
927	0.01736	0.02311	0.01581		0.00065684	0.00461	0.00017287	0.00526	0.00068707	0.00624	0.00089893	0.00215	0.00082053	0.00027201	0.00712		0.01933		0.00221		0.03915	0.01748	4.65e-05	0.02001	0.03094	0.03636	0.03967	0.04165	0.0005941	0.02633	0.06208	0.08217	0.09816	0.09841	0.08932	0.07397	0.06173	0.05622	0.0523	0.04174	0.00973	0.01229	0.00755	0.00074423	0.00276	0.0116	0.0497	0.06219	0.06667
928	0.00031042	0.00191	0.00433	4.25e-05	1.07e-06	0.00013029	0.00056653	0.00117	0.00621	0.00274	0.00449	0.00059	0.00107	0.00229	0.00693	0.00228	0.00020497	0.00216	2.59e-05	0.0015	0.00249	0.00171	8.75e-05	0.00031615	5.12e-05	0.00066508	0.00059092	0.00031056	0.00044185	0.00060532	0.00146	0.01508	0.0184	0.01288	0.00941	0.008	0.00762	0.00984	0.0112	0.00962	0.00929	0.0098	0.00761	0.00565	0.00387	0.00311	0.00255	0.00232	0.00223
929	0.00379	0.01772	0.00173	0.00836	1.2e-05		0.00777	0.00549	0.00868	0.01289	0.01732	0.02572	0.02338	0.01823		0.01415	0.00158	4.64e-05		0.02194	0.01595	0.00538	3e-06		0.00651	0.0171	0.0174	0.01394	0.00283	0.00096381	0.00123	0.02208	0.00087041	4.78e-05	2.35e-05	0.0037	0.00833	0.00998	0.00553	1.06e-05	7.61e-06	9.79e-05	7.36e-05	9.71e-06	0.00025682	0.00088521	0.00084177	0.00040041	0.00058286
930	0.03357	0.01831	0.00554	0.00031833	0.00132	0.00522	0.00397	0.00072499	6.34e-05	7.33e-05	0.01631	0.00323	0.01479	0.01499	0.01477	0.01141	0.01093	0.01613	0.01451	0.00916	0.00089573	0.00101	0.00177	0.00016215	0.011	0.00242	0.00457	0.00087377	0.00386	0.00374	0.01263	0.01649	0.0123	0.01486	0.0217	0.02877	0.03019	0.02691	0.02221	0.01855	0.01622	0.01495	0.01555	0.01781	0.02049	0.02113	0.01888	0.01461	0.01201
931	0.02073	0.00497	0.01287	0.01031	0.00017704	0.00208	0.00096083	0.00133	0.00145	0.00167	0.00301	0.0002027	0.00014392	0.00048177	0.002	6.32e-05	0.00061612	0.00118	0.00029654	0.00060755	0.003	0.00428	0.00256	0.00169	0.00166	0.00044617	0.00054515	0.00241	0.00842	0.0054	0.02599	0.02051	0.0019	0.01976	0.02476	0.03049	0.03148	0.03033	0.02579	0.02181	0.01717	0.01848	0.02002	0.02334	0.02422	0.02378	0.02148	0.01974	0.00082312
932	0.00996	0.01359	0.00166	0.00203	0.00019226	0.00022852	0.00041519	0.01184	0.02059	0.02507	0.02174	0.0109	0.00934	0.01734	0.02529	0.01819	0.01261	0.01916	0.02138	0.00111	0.00069727	0.00023156	8.77e-07	0.00132	0.00349	0.00053811	0.00426	0.00501	0.00092858	0.00206	0.00255	0.00023747	0.00264	0.00601	0.00851	0.00991	0.00861	0.00643	0.007	0.00959	0.01052	0.01088	0.01254	0.01632	0.01792	0.01773	0.01814	0.01913	0.01708
933	0.02352	0.00526	0.02631	0.00104	6.44e-05	0.00043841	0.00274		0.03391	0.05697	0.00246	0.00072326	0.00879	0.01091	0.00587	0.00139		0.05085	0.00689	0.00811	0.0471	0.05838	0.05906	0.05741	0.05654	0.04789	0.04565	0.0441	0.00119	0.03203		0.02113	0.00604	0.02481	0.0154		0.00689	0.00805	0.00141	0.00189	0.01026	0.02225	0.03567	0.03262	0.01701	0.01251	0.02287	0.05105	0.07349
934	0.07921	0.08383	0.08834	0.08144	0.0561	0.00098839	0.00316	0.00139	0.01883	0.02889	0.02835	0.04068	0.0382	0.04012	0.02487	0.00037598	9.68e-06	0.00303	0.00908	0.0124	0.00605		0.00878	0.00473	0.01689	0.01656	0.0101	0.00063774	0.00192	0.00478	0.00974	0.01099	0.00433	0.00312	0.02978	0.04022	0.03836	0.04715	0.07941	0.10524	0.11144	0.11017	0.11056	0.10845	0.10424	0.10098	0.10092	0.10509	0.10577
935	0.00272	2.45e-06	0.01237	0.00438	0.00995	1.19e-05	0.00205	0.00837	0.0088	0.002	0.00021077	0.00057005	0.00097691	0.0042	0.00083214	0.00117	0.00141	0.00049667	0.00054315	0.00269	0.00060072	0.00026999	1.73e-05	0.00163	0.00283	0.00273	0.00243	0.00045728	3.37e-05	0.00061524	0.00088945	0.00631	0.00043803	0.00898	0.00921		0.00546	0.00264	0.00165	0.00141	0.00293	0.00173	0.00053203	0.00134	0.00643	0.01409	0.01185	0.00099316	0.023
936	2.25e-05	0.00442	0.00716	0.00546	0.0478	0.00413	0.00128	0.00334	0.00675	0.00382	0.00022493	0.00883	0.00333	1.56e-06	9.33e-05	0.00121	0.00104	4.98e-05	6.67e-05	1.36e-06	1.06e-05	1.38e-05	0.00587	0.00125	0.00346	0.00578	0.00612	0.04316	0.01291	0.01496	0.03533	0.04727	0.0043	0.00241	0.0024	0.00026349	0.00070293	0.00569	8.31e-05	0.00327	0.00284	0.00841	0.00076451	4.2e-05	0.00729	0.00169	0.00491	0.01292	0.00124
937	0.00296	4.77e-06	0.00274	2.94e-05	0.00334	0.00724	0.01441	0.00773	0.00209	0.00047274	0.00524	0.01055	0.02811	0.03237	0.00548	0.01945	0.01513	0.00397	0.00028728	0.00636	0.00758	0.00808	0.00024331	0.00209	0.00171	0.00194	0.00012113	0.00425	0.01331	0.00702	0.00355	0.00528	0.00047571	0.00045913	0.00019675	0.00021314	0.00175	0.00587	0.00824	0.00117	0.00534	9.73e-05	0.01087	0.01683	0.00306	0.03462	0.04072	0.02794	0.02283
938	0.01139	0.00379	0.02723	0.02988	0.01014	0.00025554	0.00498	0.01937	0.00141	0.00193	0.00227	0.00927	7.67e-05	0.00010061	0.00346	2.4e-05	0.00174	0.01319	0.01404	0.00471	0.0044	0.00559	0.00552	0.00172	0.00019805		0.00141	6.8e-05	4.71e-05	0.01167	0.02369	0.00338	0.00214	0.00612	0.01281	0.01213	0.01267	0.00158	0.00561	0.00321		0.0007967	0.00012505	0.00039246	0.0003447	0.00017674	0.00032622	0.00080433	0.00512
939	0.0005163	0.00077887	2.17e-05	0.01115	0.0039	0.00020226	0.00568	0.01019	0.00829	0.0342	0.00034506	0.03646	0.0051	0.00619	0.00425		0.01908	0.00855	0.00907	0.0346	2.55e-05	0.00060338	0.00516	0.01702	0.03537	0.00016475	3.1e-05	0.00219			0.0002934	0.00205	0.01498	0.02404	0.0004329	0.00187	2.58e-06	0.01032	0.02291	0.00028329	0.01121	0.00852	0.01198	0.01038	0.00343	0.0006395	0.00080378	0.00842	0.00474
940	0.00084202	0.00776	0.00346	0.00031872	0.00211	0.0228	0.02832	0.0211	0.02728	0.03051	0.0184	0.0347	0.01136		0.00391	0.02525	0.017	0.02801	0.02699	0.00799	0.00256	0.04154				0.00026685	0.00488	0.03043	0.00102	0.00711	0.00242	0.00804	0.01417	0.02424	0.00598	0.00291	0.00753	0.00735	0.00055878	0.00104	0.00275	0.00204	0.00295	0.00236	0.00035306	0.00609	0.0111	0.01117	0.00993
941	0.06681	0.00153	0.00248	0.00177	0.01153	0.00187	0.01577	0.01781	0.02845	0.02374	0.01551	0.01929	0.01915		0.00615	0.01411	0.00024763	0.00186	0.00436	0.02334	0.01842	0.01579	0.0247	0.02295	0.01783	0.01081	0.00022614	9.45e-06	0.01973	0.01887	0.00030662	2.53e-05	0.07685	0.0546	0.01136	0.00175	4.45e-05	0.00017546	0.00080385	0.03666	0.05926	0.06528	0.06244	0.05993	0.06495	0.06549	0.07704	0.08779	0.09233
942	0.01175	0.00639	0.00612	0.00923	0.00037129	0.00686	0.00476	4.91e-05	0.0069	0.00947	0.00216	0.0051	0.00086564	0.00388	0.00904	0.00278	0.0035	0.00843	8.31e-06	0.00571	0.00772	0.00142	0.00288	0.00241	0.00072532	0.00134	0.00863	0.00186	0.00107	0.00126	0.00913	0.01459	0.02176	0.02609	0.02528	0.02031	0.0215	0.02418	0.02756	0.02673	0.02599	0.0272	0.02671	0.02261	0.01698	0.01501	0.01467	0.01585	0.01521
943	0.00404	0.01255	0.01663	0.00919	0.00407	0.00281	0.0065		0.00121	0.00012419	0.01087	0.02079	0.01284	0.00337	0.00301	0.0103	0.01059	0.00387	0.00734	0.02727	0.03325	0.03165	0.02447	0.01767	0.01421	0.01597	0.00107	0.0048	0.01156	0.0344	0.05359	0.05259	0.04226	0.03162	0.02416	0.0223	0.02628	0.02843	0.02538	0.01782	0.01463	0.01542	0.01552	0.01336	0.00925	0.00733	0.00533	0.00438	0.00368
944	0.00314	0.02639	0.0172	0.00278	0.00040375	0.0006352	0.0009039	0.00424	0.01199	0.01286	0.01132	0.0082	0.00245	8.02e-06	0.00069503	0.00034171	0.00012	0.00134	0.00494	0.02113	0.02367	0.01298	0.00671	0.00437		0.00471	0.00869	0.01164	0.00812	0.00358	0.03873	0.12228	0.06845	0.02563	0.03033	0.05004	0.05449	0.05907	0.05793	0.03778	0.02222	0.01183	0.00335	0.00316	0.00853	0.01031	0.00292	0.00142	0.01056
945	0.07438	0.08014	0.09273	0.09113	0.05987	0.00859	0.00012605	0.00129	0.00065578	0.00091778	0.0016	0.00054994	1.69e-08	7.74e-05	0.00395	0.00666	0.00555	0.00784	0.01105	0.01145	0.00944	0.00609	0.00161	7.6e-06	0.00016639	0.00033084	0.00021715	8.79e-05	6.72e-05	0.00013525	2.96e-05	1.25e-05	0.00073191	0.01406	0.03953	0.04685	0.04524	0.0521	0.07426	0.09105	0.09513	0.0943	0.09439	0.09257	0.08911	0.08679	0.08655	0.08871	0.08844
946	0.06756	0.0698	0.07657	0.07498	0.05213	0.01393	0.00147	4.15e-06	0.00043192	0.00149	0.00070533	9.59e-05	0.00204	0.00301	0.00031029	0.00263	0.01013	0.01311	0.01058	0.00618	0.00491	0.0041	0.00117	0.0002304	0.00272	0.00557	0.00462	0.00219	0.00051026	4.92e-06	0.00137	0.00591	0.00408	0.00303	0.03235	0.04199	0.04077	0.0464	0.06746	0.08536	0.09021	0.08917	0.08867	0.08629	0.08251	0.08024	0.08079	0.08329	0.08338
947	0.11626	0.1042	0.08405	0.07888	0.09126	0.10104	0.09631	0.0904	0.03933	0.01936		0.04766	0.04841	0.04321	0.05237	0.05843	0.006	0.0033	0.00286	0.01151	0.06814	0.06113	0.05311	0.06165	0.06916	0.07284	0.07689	0.07513	0.06485	0.05657	0.04095	0.01429	0.01426	0.04985	0.10483	0.12605	0.12746	0.12647	0.12379	0.12355	0.12533	0.12903	0.13703	0.14439	0.14512	0.14483	0.14783	0.15767	0.15975
948	0.1312	0.13044	0.11188	0.10425	0.11108	0.12138	0.11801	0.08629	0.04833	0.03433	0.04082	0.05325	0.05838	0.05921	0.06363	0.0559	0.03749	0.02179	0.02197	0.03809	0.05421	0.05458	0.05472	0.06421	0.07593	0.08763	0.08901	0.07942	0.0683	0.0607	0.04862	0.03336	0.0321	0.05313	0.10172	0.13498	0.13921	0.13428	0.12624	0.12303	0.123	0.12651	0.1359	0.14565	0.15099	0.15399	0.15479	0.16251	0.16207
949	0.1549	0.14681	0.1118	0.09716	0.10659	0.12922	0.13616	0.11064	0.07301	0.05673	0.06495	0.07962	0.08563	0.08724	0.09292	0.08502	0.06493	0.04392	0.0435	0.06423	0.08234	0.08195	0.08102	0.0905	0.10013	0.10523	0.09966	0.09266	0.09118	0.08594	0.07169	0.05289	0.05018	0.07188	0.12228	0.15287	0.15376	0.1514	0.14563	0.14201	0.1414	0.14549	0.15556	0.16445	0.16805	0.17091	0.17222	0.18047	0.18011
950	0.18585	0.14063	0.07101	0.04223	0.04916	0.08955	0.12371	0.12259	0.1018	0.10216	0.11912	0.13077	0.1276	0.12123	0.11758	0.10813	0.1013	0.1027	0.10992	0.12776	0.13925	0.13944	0.13556	0.12936	0.111	0.08436	0.05224	0.03918	0.08457	0.12179	0.13335	0.11899	0.11325	0.1317	0.17114	0.17522	0.16132	0.16763	0.17783	0.18187	0.1842	0.19123	0.20188	0.20429	0.1971	0.19697	0.20379	0.21869	0.22331
951	0.20429	0.14025	0.07062	0.04446	0.05113	0.08676	0.11213	0.10103	0.07507	0.08428	0.11862	0.13512	0.12574	0.11156	0.09696	0.07729	0.06841	0.0852	0.11045	0.12974	0.13835	0.14376	0.14204	0.12392	0.09241	0.06834	0.04911	0.04056	0.07205	0.1078	0.1582	0.18065	0.18484	0.19539	0.20765	0.18428	0.16242	0.17223	0.19293	0.20648	0.21424	0.22574	0.23781	0.23344	0.21523	0.21073	0.22303	0.24701	0.25882
952	0.20471	0.1464	0.08639	0.06477	0.07294	0.10315	0.11799	0.10207	0.0772	0.0859	0.11915	0.13633	0.12796	0.11462	0.10007	0.08091	0.07239	0.08764	0.11198	0.13059	0.13864	0.14446	0.1433	0.12548	0.09511	0.07489	0.06471	0.06224	0.08327	0.11075	0.16175	0.19315	0.20335	0.21243	0.21628	0.18893	0.16889	0.17897	0.19858	0.21233	0.22127	0.23432	0.24735	0.24249	0.22215	0.21566	0.22875	0.25586	0.27063
953	0.20156	0.15458	0.09799	0.07721	0.08724	0.11823	0.1312	0.11521	0.09061	0.09941	0.13129	0.14749	0.14047	0.12834	0.11465	0.09598	0.08775	0.10306	0.12603	0.14306	0.15015	0.15505	0.15367	0.13748	0.10804	0.08723	0.07737	0.07602	0.0973	0.12419	0.16857	0.18904	0.19437	0.20397	0.21361	0.19327	0.17678	0.18655	0.20303	0.21356	0.22074	0.23256	0.24485	0.24154	0.22381	0.21779	0.22906	0.2535	0.2665
954	0.19869	0.16934	0.11254	0.08875	0.10129	0.13811	0.15374	0.13961	0.11364	0.11735	0.14106	0.15578	0.15364	0.14679	0.13925	0.12356	0.11489	0.12228	0.13477	0.15187	0.16027	0.16141	0.15883	0.15139	0.13082	0.11018	0.09575	0.0915	0.11671	0.13929	0.15614	0.14534	0.13943	0.15588	0.1902	0.19212	0.18245	0.18901	0.19708	0.19978	0.20183	0.20934	0.22035	0.22262	0.21413	0.21131	0.21745	0.23331	0.23924
955	0.16852	0.16306	0.11464	0.09063	0.10245	0.13662	0.14504	0.10363	0.04742	0.0268	0.03652	0.05732	0.06729	0.06846	0.07315	0.05741		0.00902	0.00947	0.03018	0.05376	0.05436	0.05588	0.07236	0.091	0.10202	0.09378	0.08134	0.07406	0.06296	0.04513	0.0258	0.02485	0.05136	0.11551	0.15649	0.15704	0.15172	0.14239	0.13699	0.13528	0.13855	0.14938	0.1609	0.16767	0.17172	0.17146	0.17687	0.174
956	0.0862	0.1015	0.0734	0.0514	0.04485	0.03898	0.01538	0.00018415	0.00788	0.01288	0.01164	0.00629	0.00414	0.00497	0.00783	0.01439	0.02071	0.02725	0.02934	0.02173	0.01453	0.01159	0.00741	0.00263	0.00015963	0.00122	0.00136	6.55e-05	0.00211	0.00354	0.00546	0.00936	0.00714	3.06e-05	0.01843	0.05843	0.06294	0.04993	0.04027	0.03936	0.03908	0.03932	0.0459	0.05822	0.07323	0.08276	0.07939	0.07691	0.06972
957	0.02403	0.03473	0.01324	0.00052916	0.0001399	0.00306	0.01447	0.02263	0.01155	0.01636	0.03388	0.03762	0.03464	0.03189	0.0267	0.01194	0.00499	0.0151	0.03531	0.04537	0.04629	0.04559	0.04032	0.03113	0.0193	0.01105	0.00595	0.00236	0.01494	0.0236	0.03822	0.04732	0.04371	0.02285	0.00155	0.00336	0.00368	0.00109	0.00051926	0.00111	0.00135	0.00117	0.00222	0.00595	0.01353	0.01986	0.01812	0.01523	0.01125
958	0.00304	0.00093984	0.00135	0.01034	0.01407	0.02489	0.00793	0.06094	0.04867	0.004	0.02518	0.00172	0.00101	0.01173	0.00622	5.08e-05	4.66e-05	0.00071464	0.00023886	0.00131	0.00199	0.00898	0.007	0.00786	0.00753	0.03413	0.03613	0.03105	0.03448	0.03792	0.04606	0.06924	0.07331	0.07988	0.05473	0.03038	0.02722	0.03085	0.03007	0.02535	0.02456	0.02711	0.02518	0.01763	0.00867	0.0044	0.005	0.00735	0.01091
959	0.00101	1.89e-06	0.00031122	0.00054826		0.00316	0.0306	0.03017	0.03012	0.02839	0.03598	0.03771	0.03212	0.02215	0.00011063	0.01165	2.53e-05	5.86e-05	0.00462	0.00254	0.00754	0.00993	0.00926	0.01657	0.03238	0.00614	0.01259	0.00989		0.00010041	0.0037	0.00655	0.02233	0.0159	0.00623	5.8e-06	0.00065915	0.00049736	0.00082287	1.53e-05	0.00028845	0.00026052	0.0003123	0.00071525	0.00157	0.0032	0.00515	0.00565	0.00519
960		3.18e-05	0.00189	0.01264	0.01353	0.01245	0.00588	0.00108	0.00046718	0.01079	0.0144	0.00064954	0.00668	0.00069762	0.0243		0.0064	0.00288	0.03021	0.03869		0.00154	0.0045	0.00211	0.00227	0.00080986	0.00171	0.00398		0.00221	0.01576	0.00035372	0.0054	0.00903	0.00498	0.00901	0.02102	0.00307	0.02965	0.02263	0.04033	0.03847	0.03725	0.02949	0.01845	0.00070205	0.01485	0.02064	0.05208
961	0.00281	0.00013712	0.00713	0.01279	0.00109			0.00163	0.00937	0.00276	3.8e-06		0.01511	0.00801	0.0075	0.00099081	0.00886	0.01676	0.00206	0.0079	0.01299	0.00353	0.01061	0.01332	0.00501	0.01765	0.01459	0.0005574	0.00204	0.00611	0.02339	0.0102	0.03134	0.00013307	0.00045281	0.00138	0.01582	0.00787	4.21e-07	0.00019387	0.00198	0.00583	0.00529	0.0021	0.00422	0.00037355	0.00975	0.00020825	0.00328
962	0.02488	0.00188	0.01876		0.00634	0.02022	0.01768		0.01213	0.00024973	0.01824	0.01858	0.04562	0.05863		0.00202	2.23e-05	0.00292	0.00889	0.00588	0.05759	0.01661	0.01098	0.00459	0.02905	0.00030156	0.00287	0.00191	0.00915	0.02767	0.00758	0.00018605	0.00431	0.02139	0.0001683	0.01187	7.87e-05	0.0042	0.00797	0.00093095	0.01087	0.00744	0.00346	0.00042489		0.00192	0.00064146	0.00025349	0.00134
963	0.00044223	0.02333	0.01629	0.00766	0.02724	0.00192	0.0056	0.00137	0.02627		0.00023194		0.03855	0.00385	0.00053245	0.00505	0.0033	0.00025694	0.00738	0.04341		0.003	0.00453	0.00043174	0.00653	0.00126	0.026	0.00014702	0.01074	2.41e-05	0.00017897	0.01131	0.04434		0.00071486	0.00101		0.00098959	0.00214	0.00492	0.00275	0.0001662	0.00179	0.00285	0.0001998	0.00791	0.00026719	0.00757	0.00112
964	0.0218	0.01609	0.02232	0.00873	0.00109		0.00117	0.00358		0.00028646	0.00491	0.0098	0.00991	0.0021	0.00219	0.01202	0.0097	4.81e-05	0.00094605	0.00014526	0.00094751		0.02362	0.01161	0.00125	0.00287	0.0029	1.86e-06	0.02008	0.00803	0.00509	0.00562	0.01335		0.03824	0.03354	0.02982	0.00836	0.0013	0.00418	0.01785	0.00372	0.00036211	0.01103	0.00699	0.04565	0.01507	0.0015	0.00077653
965	0.01795	0.00018157	0.00224	0.00060139	0.00501	0.00446	0.01416	0.00086422	0.01085		0.00454	0.02116	0.00665	0.00019123	8.91e-05	4.61e-05	0.00088029	0.00537	0.00038176	0.02583	0.0008533	0.002	0.00454			0.02037	0.06385	0.02626	0.01662	0.00453	0.00059254	4.76e-07				0.03795	0.00012365	0.00111	0.04609	0.0002845	0.00103	0.00232				0.01739	0.00020844	0.00933	0.00319
966	0.00049064		0.00536	0.00051438	0.00217	0.00745	0.00044506	0.00050117	0.00254	0.00988		0.00071639	0.01646	0.03805	0.00994	0.00372	0.00467	0.00781	0.00687	0.00192	0.00055287	0.00587	0.0046	0.00042543	0.0006959	0.00273	0.00066449	0.00326	0.00389	0.04614	0.01921	0.00738	0.03739	0.00349	0.00017313	0.00328	0.00029009	0.01959	0.00093998	0.01011	0.000139	0.0099	0.01387	0.00076228	0.00020204	0.00036013	0.02198	0.0022	0.00023074
967		0.00302			0.02665	0.00014456	3.84e-05	0.01192	0.00918	0.00289	0.01198	0.00996	0.00438	2.93e-05	0.00025135	0.00453	0.00269	0.00442	0.00184	0.00040399	0.00052908	2.32e-05	4.25e-05	0.00045394	0.00517	0.02113	0.01509	0.00099698	0.02737	0.01043	0.02353	0.00766	0.00252		0.00151	4.68e-05	0.05442	0.01403	3.23e-05	0.00254	0.00247	6.36e-05	0.00118	0.01513	9.41e-05	0.00073289	0.00154	0.00017832	1.19e-05
968	0.00010186	1.67e-05	0.02467			0.00273	0.00256	0.00233	2.22e-06		0.00306	0.00016113	0.013	0.01197		6.41e-05	0.00157	0.01156	0.0033		0.00478	0.00056065	0.00629	0.00659	0.00367	0.00706	0.00015467	0.00046457	0.01561	0.01286	0.01523	0.01514	0.01531		0.0024	0.00693	0.00224		0.00078948	0.01413	0.01169			0.02465	0.03219	0.0097	0.04836	0.00148	0.00018483
969		0.00041299	0.00036059			0.00074731	0.02146	0.00935	0.00879	0.00092851	0.01696	0.00661		0.00737	0.00368	0.00096676	0.02728	0.00088348	0.01218	0.0012	2.17e-06	0.01265	0.00483	3.74e-05	0.00010253		0.0206	0.04441	0.00686	0.00381		0.00041132	0.00779	0.000114	0.00833	0.00012117		0.0002146	0.00363	0.00197	0.00775	0.00349		0.01062	0.01092	6.23e-07	0.00145	0.00183	5.92e-06
970	0.00835	0.00057683	0.00363		0.02306	0.0343	0.05266	0.02781	0.0115	0.00328	0.00573	0.00535	0.0066	0.00612	0.00389	0.00325	0.00387	0.00194	0.00556	0.00049833	0.00437	0.00515	0.00655			0.00011828	1.4e-06			0.00451	0.00191	0.00534	0.00846		0.07052	0.01156	0.00297	0.00457	0.02691	0.00148	0.00013008		0.00086398	8.41e-05			0.0405	0.00278	0.00767
971			0.01485	6.75e-05		0.00276	0.02119	0.00090731	0.00269	0.00429	0.00458		0.00127	0.00531	0.00494	0.00721	0.01379	0.0183	0.01303	0.00272	0.01459	0.00649	0.00542	0.00393		0.00138	5.88e-05	0.01216	0.00239	0.00072068		0.00408		0.00057053	0.0059	1.62e-05	0.00377	0.0087	0.01197	0.02072	0.00026927	0.00112	0.00441	0.00133	0.00023613	0.01143	0.00115
972	0.00029582	0.01101	0.00616		0.02219	0.03044	0.00715	0.00768		0.00448	0.00132	0.00647			0.0093	0.00526	0.00453		0.02243	0.00871	0.00018787	9.51e-06		0.00363	0.00919	0.00102	0.00352	1.12e-05	5.59e-06	1.21e-05	0.01257	0.00029741	0.02223	0.00134	0.00927	0.04562		0.00575	1.48e-05	0.00010619		0.02424	0.01395	0.00113	0.03522	0.01197	0.02039	0.00103	0.00039418
973		0.00028387	0.00076759	0.03229	0.00702	0.01796	0.02278	0.03408	3.59e-06		0.00494		0.00405	0.00382	0.0068	0.00352	0.00034775	0.0073	0.01153	0.00402	0.00788	0.00278	1.43e-05				0.02326	0.0182	0.00591		0.00189	0.02032	0.03615	0.00464	0.0002351			0.02292	0.00125	0.00761		0.00712	0.02667	0.02456	0.00312	0.00879	0.01741	0.0276	0.00423
974		0.00414	7.38e-05	0.00315	0.00043639	0.00015174		0.00043317	0.00761	0.0149	0.00861	0.00197	0.00875	0.00495	0.01665	0.00030123	5.62e-05	0.00722	0.01592	0.00162	0.02965	9.31e-05	0.00949	0.01955	0.02106	0.00052238	0.00013792	0.01707	0.02331	0.00185		3.08e-05		0.01803	1.48e-06	0.00639	0.00419	0.00068698	0.00322		0.01217	0.00228	0.01395	0.00312	0.02169	0.00301	0.02353	0.00193
975	0.00885	0.00083045	0.00205	0.00103	0.04043	0.04929	0.06187	0.054	0.04174	0.01698	0.00408	0.00147	0.00061507	0.00026183	0.00064592	0.003	0.01166	0.01452	0.00642	0.00432	0.0095	0.02381	0.03324	0.02097	0.00957	0.00097181	0.00374	0.02397	0.00022977	0.00081344	0.00284	0.00991	0.02343		0.00052734	0.00079934	7.3e-06	0.04512	0.00698	0.00192	1.88e-05			0.01331	0.02119	0.00534	0.00212	3.75e-05	0.01062
976	0.01044	0.00573	1.42e-05	0.00892	0.0092	0.00131	0.00090144	2.4e-06	0.00163	0.00149	0.00011264	0.00209	0.00068934	2.72e-06	0.00044395	0.00827	0.00812	0.00755	0.0054	0.0027	0.0009721	0.00274	0.00408	0.00014169	0.00050913	0.00709	0.00236	0.00014136	0.00866	0.00357	0.01411	0.00418	0.00226	0.00282	0.00155	0.00095633	0.00058653	0.00119	0.00274	1.63e-06	0.00664	0.05293	0.02306	0.00031616	0.00274		0.02851	0.02098	0.02943
977	0.00078062	1.01e-05	0.00041837	5.04e-05	0.00232	8.1e-05	0.0014	0.00158	2.57e-05	0.00163	0.00063939	0.01573	8.82e-05	0.00272	0.00176	0.00469	0.00456	0.00093846	0.0035	0.00152	0.00135	0.00942	0.00395	0.0056	0.01677	0.00098284	0.00363	0.00696	0.00487	0.01282	0.0049	0.00578	0.00012788	0.00025573	0.0005474	0.00034914	0.00017433	0.0006091	0.00118	0.00449	4.82e-06	0.00613	0.00016996	7.08e-05	0.00371	0.00371	0.00066364	0.00798	0.00688
978	0.00451	0.00596	0.0009569	0.00157	0.00223	0.00090143	5.32e-05	0.00014803	0.00139	0.00228	0.0011	0.00215	0.00139	0.00087628	0.00095417	0.00093079	0.00113	0.00146	0.00159	0.00141	0.00096615	0.00062457	0.00041531	0.00030332	0.0002262	0.00039926	0.00079464	0.0012	0.00103	0.0012	0.00577		0.0031	0.0124	0.00849	0.00322	0.00391	0.00063843	0.00010796	0.00664	0.0105	0.03018	0.00558	0.00287	0.00692	0.01751	0.05991	0.0664	0.0508
979	0.00079595	0.00042828	0.00677	0.01009	0.01202	0.01056	0.00575	0.00447	0.0069	0.01047	0.01167	0.011	0.00956	0.00923	0.00987	0.00972	0.00985	0.01065	0.01119	0.01107	0.00998	0.0075	0.00486	0.00325	0.00408	0.00653	0.00885	0.01063	0.01079	0.00657	0.00058304	0.00090189	0.01084	0.00878	0.00943	0.01218	0.00086592	7.38e-05	0.00476	0.01929	0.0044	0.00988	0.01818	0.00633	0.00392	0.01668	0.01338	0.00058888	0.00292
980	0.0055	0.00917	0.01303	0.01461	0.01609	0.0161	0.01401	0.01358	0.01578	0.0185	0.01912	0.01772	0.01624	0.01643	0.01747	0.01796	0.01834	0.01899	0.01938	0.01922	0.01866	0.01701	0.01476	0.01284	0.01308	0.0142	0.01558	0.01787	0.02041	0.0194	0.01242	0.00451	0.00247	0.00086578	1.07e-05	0.00048341	0.00112	0.00167	0.00037503	0.00022446	0.01015	0.01051	0.01841	0.01532	0.00098881	0.00033646	0.01365	0.02681	0.02475
981	0.02195	0.01917	0.01848	0.01842	0.0185	0.01856	0.01887	0.02113	0.02393	0.02517	0.02349	0.02083	0.01948	0.02046	0.022	0.02248	0.02271	0.02317	0.02394	0.02439	0.02481	0.02471	0.02391	0.0222	0.02034	0.01913	0.01941	0.02249	0.02797	0.03172	0.03328	0.03386	0.03688	0.03437	0.02735	0.02248	0.02471	0.0294	0.02586	0.02229	0.02469	0.02642	0.01666	0.01568	0.02046	0.01881	0.00526	0.00207	0.00524
982	0.00376	0.00266	0.00258	0.0027	0.00258	0.00275	0.00337	0.00503	0.00678	0.00744	0.00636	0.00484	0.0044	0.00528	0.00616	0.006	0.00575	0.00609	0.00699	0.00738	0.00749	0.00738	0.00739	0.0069	0.00578	0.0048	0.00459	0.00616	0.00955	0.0125	0.01425	0.01529	0.01506	0.01219	0.00882	0.008	0.00934	0.0115	0.00973	0.00662	0.00578	0.00669	0.00208	0.00343	0.00918	0.00305	0.00124	0.02299	0.08243
983	0.01224	0.00605	0.00295	0.00213	0.00251	0.00217	0.00128	0.00039726	1.85e-05	2.46e-05	1.89e-06	6.49e-05	6.34e-05	1.19e-06	3.57e-05	5.51e-08	5.2e-05	2.85e-05	1.79e-05	6.34e-05	4.62e-05	8.87e-06	2.74e-07	1.74e-06	3.69e-05	9.94e-05	0.0001254	5.67e-06	0.0001212	0.00025009	8.62e-06	0.00099522	0.0054	0.0104	0.01262	0.0089	0.00515	0.00366	0.01339	0.04019	0.01766	0.0133	0.00033802	0.06932	0.00791	0.00026965	0.06221	0.11708	0.19231
984	0.00904	0.00562	0.00324	0.00422	0.00556	0.00561	0.00558	0.00696	0.00955	0.01099	0.00957	0.0075	0.00635	0.00686	0.0089	0.00941	0.00915	0.00915	0.00985	0.01027	0.0096	0.00822	0.00964	0.01009	0.00883	0.00759	0.00681	0.00782	0.0124	0.01643	0.01722	0.01273	0.00709	0.00457	0.00186	0.00121	0.00673	0.01222	0.01256	0.00186	0.01042	0.01003	0.01054	0.00475	0.00012533	0.00223	0.014	0.0003712	0.00071144
985	0.02496	0.00672	0.0001835	0.00030273	0.00937	0.01004	0.00385	0.00411	0.01186	0.02514	0.02774	0.02012	0.007	0.00538	0.01999	0.03365	0.03823	0.03744	0.03318	0.02254	0.00762	0.00162	0.0087	0.02436	0.02783	0.02139	0.00867	0.00478	0.01425	0.02256	0.01103	0.00033481	0.01128	0.01739	0.02154	0.01944	0.00422	0.00027365	0.00166	0.02786	0.09684	0.14386	0.14328	0.08031	0.04099	0.06138	0.13016	0.19357	0.23044
986	0.10147	0.09532	0.08938	0.08965	0.0923	0.09418	0.09642	0.10149	0.10081	0.09469	0.09061	0.09135	0.09401	0.09757	0.099	0.0974	0.09748	0.09885	0.10126	0.10434	0.10855	0.112	0.11157	0.10463	0.09541	0.09044	0.09121	0.1011	0.11792	0.13008	0.14307	0.15404	0.16723	0.17975	0.17609	0.15882	0.15752	0.16974	0.18373	0.19156	0.19978	0.20935	0.22503	0.22409	0.20089	0.19331	0.20771	0.23731	0.2604
987	0.08613	0.07635	0.06933	0.0702	0.07438	0.07593	0.07587	0.07899	0.07975	0.07703	0.07414	0.07288	0.07251	0.07559	0.07939	0.0807	0.08165	0.08226	0.08312	0.08399	0.08562	0.08704	0.08746	0.08416	0.07803	0.07358	0.07278	0.08016	0.0947	0.10547	0.11487	0.12335	0.13483	0.14288	0.13688	0.12247	0.12298	0.13456	0.14741	0.15257	0.15676	0.16359	0.17434	0.17605	0.15988	0.15197	0.16072	0.18863	0.21214
988	0.06224	0.05413	0.04923	0.04924	0.05095	0.05163	0.05232	0.05592	0.05793	0.05631	0.053	0.05028	0.04947	0.05241	0.05589	0.05744	0.05796	0.05779	0.05823	0.05893	0.0604	0.06149	0.0618	0.05972	0.05557	0.05223	0.05155	0.05724	0.06847	0.07696	0.0838	0.09058	0.09957	0.104	0.09784	0.08711	0.08824	0.09729	0.10745	0.11188	0.11629	0.12244	0.12849	0.12793	0.11631	0.11073	0.11786	0.14108	0.15993
989	0.05326	0.04581	0.04086	0.03949	0.03919	0.03896	0.03992	0.04402	0.04699	0.04594	0.04217	0.03845	0.03715	0.03961	0.04265	0.04416	0.04449	0.04402	0.04451	0.04563	0.04747	0.04877	0.04928	0.04783	0.04449	0.04165	0.04094	0.04586	0.05588	0.06424	0.0716	0.07912	0.08766	0.09136	0.08551	0.07629	0.07801	0.08681	0.09658	0.10138	0.10692	0.11432	0.11977	0.11788	0.10696	0.1028	0.11091	0.13473	0.15428
990	0.05472	0.04549	0.03897	0.03651	0.03547	0.03485	0.03592	0.04062	0.04492	0.04503	0.0407	0.03556	0.03344	0.03541	0.03826	0.03989	0.0404	0.03988	0.04039	0.04183	0.04409	0.04585	0.04666	0.04537	0.04189	0.0388	0.03787	0.04261	0.0529	0.0624	0.07254	0.0849	0.09741	0.09931	0.088	0.07666	0.07905	0.08998	0.10158	0.10819	0.11675	0.12815	0.13389	0.12832	0.11562	0.11298	0.12486	0.15668	0.18259
991	0.07653	0.06382	0.05369	0.05072	0.05078	0.05058	0.05188	0.05802	0.06351	0.06399	0.05952	0.05336	0.04979	0.05143	0.05498	0.05731	0.05871	0.05876	0.05949	0.06101	0.06338	0.06539	0.06653	0.06484	0.06011	0.05567	0.05382	0.0593	0.0721	0.08428	0.09798	0.11285	0.12639	0.13023	0.11602	0.10023	0.10251	0.11606	0.13019	0.13834	0.14768	0.16058	0.16839	0.16253	0.14699	0.1438	0.15716	0.19017	0.21581
992	0.11306	0.1035	0.09372	0.0927	0.09675	0.09856	0.09909	0.10292	0.10364	0.10032	0.09738	0.09633	0.09598	0.09867	0.1015	0.10194	0.1028	0.10399	0.10576	0.10736	0.10912	0.10997	0.11038	0.10772	0.1028	0.09922	0.09755	0.10301	0.11588	0.12663	0.13703	0.14429	0.15306	0.15977	0.15415	0.14108	0.14186	0.15246	0.16336	0.16842	0.17253	0.18062	0.18937	0.18837	0.17535	0.17141	0.18006	0.20032	0.21711
993	0.11673	0.10962	0.10261	0.10277	0.10702	0.10914	0.10921	0.11121	0.11075	0.10751	0.10514	0.10503	0.10607	0.10935	0.11176	0.11132	0.11099	0.11161	0.11368	0.11563	0.11746	0.11789	0.11782	0.11525	0.11086	0.10804	0.10682	0.11189	0.1235	0.13223	0.13919	0.14333	0.15076	0.1565	0.15308	0.14377	0.14472	0.1531	0.16086	0.16302	0.16463	0.17077	0.17843	0.1785	0.16908	0.16606	0.17233	0.18866	0.20136
994	0.09138	0.08585	0.08181	0.08204	0.08395	0.08433	0.08437	0.08709	0.08892	0.08805	0.08557	0.08303	0.08196	0.08474	0.08818	0.08875	0.08815	0.08743	0.08878	0.09104	0.09373	0.09431	0.09372	0.09152	0.08771	0.08486	0.08344	0.08822	0.09937	0.10799	0.1128	0.11506	0.12051	0.12468	0.12115	0.11395	0.11497	0.12157	0.12742	0.12853	0.1303	0.13514	0.13994	0.13884	0.13156	0.12859	0.1313	0.14352	0.15288
995	0.07322	0.06813	0.06506	0.0649	0.06517	0.06442	0.06462	0.06816	0.07123	0.07112	0.06826	0.06456	0.06269	0.06481	0.06801	0.06911	0.06879	0.06768	0.06855	0.07096	0.07425	0.07531	0.0746	0.07239	0.06877	0.06589	0.06458	0.06931	0.08022	0.08911	0.09424	0.09767	0.10295	0.10673	0.10233	0.09511	0.09604	0.10211	0.10801	0.11028	0.11386	0.11915	0.12262	0.12023	0.11294	0.10983	0.1122	0.12441	0.13435
996	0.07984	0.07392	0.06946	0.06896	0.06979	0.06958	0.07018	0.07465	0.07868	0.07861	0.07517	0.07073	0.06832	0.07004	0.07328	0.07534	0.07587	0.0747	0.07482	0.07662	0.07942	0.08085	0.08089	0.07919	0.07559	0.072	0.0701	0.07475	0.08574	0.09455	0.10086	0.10674	0.11338	0.11492	0.10744	0.09951	0.10175	0.10913	0.1155	0.11789	0.12195	0.12839	0.13176	0.12898	0.12057	0.11702	0.12176	0.13801	0.15048
997	0.00519	0.00141	9.67e-05	2.55e-05	5.37e-06	4.85e-07	9.32e-06	0.00173	0.00664	0.00471	0.01411		0.04415	0.01688	0.01655	0.03974	0.00897	0.00412	0.02956	0.02959	0.01069	0.0029	0.00121	0.00375	0.00992	0.0179	0.01375	0.00646	0.00119	3.02e-09	0.00107	0.00375	0.00032113	2.95e-05	0.00152	0.00388	0.0034	0.00254		0.00251	0.00081087	0.00112	0.00014117	0.002	0.00879	0.01183	0.00712	0.00393	0.02744
998	0.0027	0.00034578	0.01313	0.02797	0.02941	0.02885	0.02676	0.02158	0.00464	0.03826	0.03722	0.01002	0.01866	0.02671	0.02953	0.02835	0.02442	0.01928	0.01481	0.01064	0.00916	0.00141	0.00019806	0.00594	0.01547	0.02155	0.02298	0.02126	0.01573	0.01625	0.00732	0.00056799	0.0005414	0.00264	0.00073719	3.43e-05	0.00037855		0.00015157	0.00041224	0.00296	0.00414	0.00468	0.00431	0.00381	0.0029	0.000214	0.01819	0.015
999	0.0026	0.00026256	7.43e-05	7.43e-06	0.00099861	0.00221	0.00349	0.00266	0.01763	4.82e-05	0.02134	0.01293	0.00436				0.02114	0.00977	0.00105	0.00104	0.00171	0.00192	0.00121	0.00099933	0.00070067	0.00252	0.00456	0.00189	0.00033013	0.00141	0.00254	0.0162	0.00097193	0.01316	0.01812	0.01454	0.01628	0.00591	0.0003772	0.00545	0.00395	0.01103	0.01718	0.02109	0.01464	0.00634	0.01881	0.02311	0.01993
1000	1.62e-05	0.0003831	0.00093068	0.00113	0.00013135	0.00053385	0.00019799	6.36e-05	0.00040681	0.00135	0.00212	0.00146	1.68e-05	0.0003207	0.00043123	0.00157	0.00219	0.00219	0.0017	0.00106	0.00040599	0.00017203	0.00035841	0.00066592	0.00075127	0.00046317		0.00040615	4.47e-05	4.06e-06	1.86e-05	0.00016669	0.00023598	0.00021773	0.00021665	0.00023264	0.00028708	0.00029446	0.00022988	0.00015666	7.85e-05	7.6e-05	0.00014998	0.00020898	0.00018751	0.00018247	0.0002502	0.00033557	0.00027729
1001	0.00032381	0.00115	0.00167	0.00228	0.00142	0.00035279	0.00083468	0.00111	0.00040346	0.0004168	0.00108		0.00261	0.00261	0.00118	0.00041551	0.00147	0.00139	0.00066252	1.62e-06	0.00074154	0.00125	0.00055739	4.3e-07	2.97e-05	0.00048269	0.00258	0.00276	0.00176	0.00093971	0.00099713	0.00115	0.00115	0.00096141	0.00067422	0.00061794	0.00069522	0.00080077	0.00054632	0.00028088	0.00026875	0.0005337	0.00065328	0.00048244	0.00023625	0.00019244	0.00026085	0.00032778	0.00030485
1002	0.00868	0.02697	0.03617	0.03227	0.00713	0.00153	0.0119	0.03711	0.03453	0.03288	0.03443	0.03628	0.036	0.02887	0.02027	0.02517	0.03204	0.03333	0.03369	0.03569	0.03574	0.03413	0.03377	0.03455	0.0359	0.0351	0.03301	0.03503	0.0367	0.03427	0.00486	0.00336	0.00213	0.00346	0.00855	0.00357	1.17e-05	0.00037833	0.00181	0.01699	0.00703	0.00618	0.01195	0.00010008	0.00241	0.01236	0.02427	0.0058	0.00123
1003	0.02476	2.35e-05	0.00944	0.01333	0.0145	0.01469	0.01524	0.01679	0.01819	0.01833	0.01667	0.01473	0.01485	0.01701	0.01899	0.01904	0.01825	0.01787	0.01841	0.01916	0.02018	0.01954	0.01814	0.01731	0.01694	0.01642	0.01583	0.01647	0.02008	0.0247	0.02638	0.02209	1.64e-05	0.01659	0.00277	0.00247	0.01033	0.0121	0.009	0.00169	0.01474	0.02531	0.02666	0.02664		0.02554	0.01693	0.01187	0.00648
1004	0.02338	0.02138	0.02654	0.03039	0.03163	0.03246	0.03431	0.03694	0.03822	0.0379	0.03659	0.03542	0.03522	0.03647	0.03789	0.03837	0.03801	0.03719	0.03731	0.03803	0.03886	0.0389	0.03837	0.03734	0.03596	0.03486	0.03473	0.03683	0.04088	0.04361	0.04515	0.04714	0.05023	0.04861	0.03982	0.03057	0.02995	0.03282	0.03525	0.03601	0.03682	0.03734	0.03466	0.03052	0.0256	0.02227	0.02287	0.02388	0.02662
1005	0.17676	0.13343	0.10399	0.10036	0.10698	0.11032	0.11321	0.12509	0.13267	0.13169	0.12839	0.12263	0.11341	0.11457	0.12178	0.12608	0.13029	0.13446	0.13833	0.13969	0.14177	0.14437	0.14651	0.14016	0.12461	0.11033	0.10363	0.11452	0.14115	0.16838	0.19941	0.21984	0.23687	0.25506	0.23823	0.19849	0.19444	0.2156	0.24055	0.25851	0.26811	0.27815	0.28996	0.2846	0.25908	0.2529	0.27143	0.3107	0.33938
1006	0.17323	0.12915	0.10098	0.09856	0.10603	0.10889	0.10959	0.11903	0.12554	0.12483	0.12175	0.11624	0.10811	0.10979	0.11705	0.12145	0.12542	0.12912	0.13261	0.13394	0.13609	0.13841	0.13953	0.13298	0.11826	0.10538	0.09975	0.11068	0.13633	0.16205	0.1908	0.20972	0.22807	0.24665	0.23322	0.19558	0.19112	0.21095	0.23517	0.25123	0.25909	0.26961	0.28372	0.28107	0.25566	0.24757	0.26519	0.30574	0.33519
1007	0.16952	0.12737	0.09934	0.09721	0.10508	0.10733	0.10669	0.11504	0.12131	0.12082	0.11796	0.11282	0.10506	0.10672	0.11363	0.11762	0.12134	0.125	0.12854	0.13003	0.13226	0.13442	0.13496	0.12813	0.11363	0.10157	0.09667	0.10791	0.1335	0.15823	0.18457	0.20162	0.22149	0.241	0.2299	0.19292	0.18795	0.20746	0.23212	0.24719	0.25361	0.26375	0.2797	0.27958	0.25438	0.24485	0.26078	0.30071	0.33013
1008	0.17725	0.13753	0.10744	0.10459	0.11274	0.11457	0.11373	0.12261	0.12917	0.12859	0.12614	0.12175	0.11361	0.11489	0.1214	0.12457	0.12808	0.13228	0.13633	0.13794	0.13996	0.14198	0.14271	0.13557	0.12024	0.10768	0.10256	0.11436	0.14115	0.16609	0.19094	0.20621	0.22681	0.24763	0.23761	0.1998	0.19418	0.21427	0.24002	0.25508	0.26069	0.26982	0.28652	0.28749	0.26224	0.25208	0.26621	0.30356	0.33154
1009	0.19083	0.15415	0.12207	0.118	0.12592	0.12751	0.12723	0.13704	0.14367	0.1427	0.14077	0.13737	0.12907	0.13007	0.13615	0.13829	0.14139	0.14609	0.15066	0.15224	0.15376	0.15557	0.15697	0.14997	0.13395	0.12052	0.11479	0.12701	0.15508	0.18033	0.20382	0.21766	0.23806	0.25925	0.24944	0.2117	0.20608	0.22705	0.2532	0.26795	0.27323	0.28144	0.2978	0.29858	0.27337	0.26298	0.27542	0.30968	0.33595
1010	0.20487	0.16801	0.13386	0.12879	0.13669	0.13911	0.13986	0.15005	0.15623	0.15519	0.15384	0.15082	0.14228	0.1434	0.14987	0.15177	0.15455	0.15928	0.16413	0.16541	0.16614	0.16751	0.16958	0.16334	0.14729	0.13301	0.1265	0.13871	0.16747	0.19311	0.21626	0.22957	0.2491	0.2696	0.25878	0.22146	0.2166	0.23887	0.265	0.27912	0.28382	0.29151	0.30715	0.30734	0.28238	0.2718	0.28315	0.31577	0.34139
1011	0.20723	0.16754	0.13214	0.12679	0.13496	0.13851	0.13988	0.14973	0.15544	0.15474	0.1535	0.14975	0.14068	0.14216	0.14984	0.15277	0.15576	0.15999	0.16462	0.16564	0.166	0.16713	0.16929	0.16368	0.14818	0.13377	0.12705	0.139	0.16769	0.19397	0.21855	0.23279	0.25161	0.27086	0.25856	0.22148	0.21765	0.2413	0.26801	0.28226	0.28665	0.29444	0.30965	0.30916	0.28369	0.27271	0.28424	0.31806	0.34509
1012	0.19026	0.14874	0.11546	0.11076	0.11852	0.12224	0.12361	0.1329	0.13842	0.13787	0.13575	0.13078	0.1218	0.1237	0.13205	0.13622	0.13977	0.14339	0.14742	0.14848	0.14928	0.15046	0.1521	0.14658	0.13218	0.11887	0.11288	0.12436	0.15196	0.17848	0.20537	0.22191	0.24054	0.25815	0.24458	0.20788	0.20483	0.22888	0.25637	0.27215	0.27775	0.28642	0.30083	0.29886	0.27203	0.26084	0.27399	0.31121	0.34138
1013	0.16488	0.12389	0.09519	0.09152	0.09817	0.101	0.102	0.11084	0.11641	0.11576	0.11247	0.10667	0.09854	0.10062	0.1085	0.11313	0.11691	0.11994	0.12323	0.12465	0.12643	0.12799	0.12894	0.12316	0.10997	0.09821	0.09338	0.1044	0.13041	0.15626	0.18418	0.20295	0.22221	0.23872	0.22466	0.18856	0.18557	0.20858	0.23626	0.25429	0.26254	0.27235	0.2852	0.28121	0.25329	0.24237	0.25746	0.29807	0.33159
1014	0.15324	0.11146	0.08472	0.08112	0.08652	0.08851	0.08949	0.09862	0.1048	0.10432	0.10047	0.09407	0.08623	0.08811	0.09525	0.09963	0.10326	0.10621	0.10939	0.11116	0.11361	0.11561	0.11643	0.1104	0.09741	0.08611	0.08176	0.09258	0.11773	0.14315	0.17121	0.19134	0.21199	0.22885	0.21462	0.17814	0.17444	0.19614	0.22308	0.24191	0.2518	0.26233	0.27456	0.27014	0.2429	0.23253	0.24814	0.28931	0.32358
1015	0.15784	0.1135	0.0856	0.08124	0.08568	0.08721	0.08839	0.09829	0.10538	0.10541	0.10149	0.09446	0.08625	0.08789	0.09462	0.09848	0.10175	0.10501	0.10871	0.11076	0.11337	0.11569	0.11681	0.1107	0.09709	0.08526	0.08074	0.09162	0.11683	0.14232	0.16994	0.19025	0.2125	0.23043	0.21673	0.17981	0.17534	0.19607	0.22137	0.23865	0.24816	0.25901	0.27223	0.26947	0.24434	0.23415	0.24842	0.28737	0.31979
1016	0.17266	0.12645	0.09595	0.09049	0.09451	0.09606	0.09746	0.10808	0.11594	0.11661	0.11291	0.10528	0.09642	0.09801	0.10481	0.10797	0.11065	0.11431	0.11897	0.12125	0.12348	0.12571	0.12722	0.12134	0.10702	0.09427	0.08917	0.10026	0.12592	0.1513	0.17735	0.19645	0.21976	0.23831	0.22606	0.19023	0.18557	0.20542	0.22818	0.24221	0.25009	0.26088	0.27544	0.27514	0.25254	0.24194	0.25344	0.28863	0.318
1017	0.18861	0.14161	0.10879	0.10275	0.10721	0.10948	0.11105	0.12182	0.12973	0.1308	0.12745	0.11966	0.11042	0.11235	0.11963	0.12198	0.12383	0.12775	0.13356	0.13612	0.13766	0.1393	0.1409	0.13535	0.12062	0.10706	0.10127	0.11257	0.13882	0.16404	0.18849	0.2059	0.22938	0.24831	0.23721	0.20261	0.19816	0.2178	0.23869	0.24977	0.25548	0.26565	0.28111	0.28274	0.26215	0.25126	0.26028	0.29206	0.31876
1018	0.20203	0.15482	0.12041	0.11494	0.12137	0.12523	0.12665	0.13641	0.14305	0.14396	0.1415	0.13471	0.12556	0.12802	0.13598	0.13774	0.13888	0.14289	0.14963	0.15234	0.15312	0.15387	0.15522	0.14991	0.13505	0.12081	0.11413	0.12545	0.15233	0.17774	0.2013	0.21646	0.23848	0.2575	0.24735	0.21354	0.20953	0.22974	0.25009	0.2593	0.26258	0.27179	0.28778	0.29049	0.27089	0.26012	0.26788	0.29764	0.32278
1019	0.20338	0.15702	0.12331	0.11933	0.12799	0.1335	0.13457	0.1425	0.14728	0.14764	0.1462	0.14107	0.13271	0.13558	0.14374	0.14539	0.14631	0.15031	0.15727	0.15996	0.16036	0.16037	0.16128	0.15604	0.14156	0.12728	0.12009	0.131	0.15777	0.18329	0.20683	0.22016	0.2395	0.25772	0.24767	0.21445	0.21091	0.23153	0.25209	0.26105	0.2631	0.27199	0.28775	0.28982	0.26997	0.25998	0.26854	0.29843	0.32334
1020	0.19242	0.147	0.11625	0.11369	0.12298	0.1287	0.12942	0.13624	0.14021	0.14012	0.13901	0.13475	0.12727	0.13011	0.13776	0.13989	0.14123	0.14508	0.15139	0.15407	0.15497	0.1549	0.15536	0.14979	0.13582	0.12215	0.1154	0.12596	0.15195	0.17728	0.20184	0.2156	0.23292	0.25018	0.23877	0.20515	0.20161	0.22192	0.24323	0.25409	0.25735	0.26698	0.28173	0.28136	0.26018	0.25128	0.26265	0.29513	0.32122
1021	0.17953	0.13441	0.10663	0.10475	0.11337	0.11799	0.11829	0.12503	0.12935	0.12917	0.12784	0.1235	0.11637	0.11884	0.12584	0.12862	0.1305	0.13402	0.13946	0.14234	0.14424	0.14447	0.14442	0.13821	0.12459	0.1118	0.10604	0.11668	0.14195	0.16672	0.19236	0.20869	0.22615	0.24321	0.22889	0.19336	0.18941	0.20936	0.23203	0.2461	0.25231	0.26282	0.27599	0.27261	0.24961	0.2414	0.2563	0.29306	0.32132
1022	0.17211	0.12755	0.10114	0.09936	0.10752	0.11087	0.11041	0.1174	0.12259	0.12266	0.12103	0.11622	0.10888	0.11117	0.11807	0.12113	0.12308	0.12609	0.13109	0.13449	0.13736	0.13783	0.13717	0.13028	0.11656	0.10435	0.09942	0.11068	0.13624	0.16079	0.18656	0.20453	0.22371	0.24195	0.22551	0.1876	0.18315	0.20358	0.22823	0.24498	0.25334	0.26382	0.27596	0.27099	0.24632	0.23776	0.25472	0.29526	0.32584
1023	0.16816	0.12577	0.09946	0.0974	0.10549	0.10735	0.10561	0.11275	0.11911	0.11981	0.11781	0.1121	0.10422	0.10673	0.11415	0.11712	0.11851	0.12071	0.1257	0.12994	0.13374	0.13436	0.1331	0.12573	0.11163	0.09969	0.09529	0.10767	0.1347	0.15959	0.18373	0.20007	0.22127	0.24222	0.22753	0.18855	0.18362	0.20532	0.23225	0.2499	0.25787	0.26716	0.27988	0.27604	0.25051	0.2404	0.25662	0.29826	0.33006
1024	0.15523	0.11627	0.09093	0.08848	0.09587	0.09664	0.09428	0.10117	0.10792	0.10878	0.10598	0.09948	0.09187	0.09481	0.10245	0.10526	0.10623	0.10765	0.11221	0.11655	0.12078	0.12187	0.12061	0.11342	0.0998	0.0889	0.08536	0.09824	0.12568	0.15015	0.17222	0.18739	0.2109	0.23386	0.22192	0.1832	0.17767	0.20015	0.22928	0.24744	0.25486	0.26338	0.27714	0.27498	0.24864	0.23693	0.25192	0.29412	0.32689
1025	0.13522	0.0978	0.0745	0.07182	0.07764	0.07846	0.07709	0.08371	0.0898	0.09019	0.08671	0.08017	0.07357	0.07645	0.08335	0.08612	0.0874	0.08864	0.09235	0.09593	0.09987	0.10157	0.10076	0.09403	0.08161	0.07232	0.0699	0.08203	0.10754	0.13044	0.15207	0.16927	0.19491	0.21781	0.20611	0.16749	0.16094	0.1825	0.21277	0.2328	0.24224	0.25156	0.26559	0.26339	0.23543	0.22285	0.23814	0.28217	0.31679
1026	0.11892	0.0828	0.06176	0.05894	0.06297	0.06379	0.06377	0.07071	0.07644	0.07655	0.07273	0.06641	0.06046	0.06288	0.06886	0.07163	0.07345	0.07493	0.07798	0.08076	0.08427	0.08641	0.08606	0.0797	0.06828	0.06012	0.05836	0.06936	0.09253	0.11404	0.13634	0.1562	0.18255	0.20377	0.1907	0.1524	0.14534	0.16531	0.19506	0.2168	0.22904	0.23991	0.2536	0.25034	0.22115	0.20872	0.22488	0.27007	0.30608
1027	0.12681	0.08966	0.06724	0.0637	0.06696	0.06771	0.0688	0.07735	0.0838	0.08394	0.08	0.07351	0.06675	0.06866	0.07464	0.07766	0.08015	0.08222	0.08531	0.08767	0.091	0.09356	0.09381	0.08718	0.0748	0.0657	0.0633	0.07411	0.09756	0.12047	0.14579	0.16763	0.19305	0.21321	0.19831	0.15879	0.15169	0.17166	0.20045	0.22204	0.23445	0.24574	0.25972	0.25621	0.22785	0.21681	0.23316	0.27602	0.31008
1028	0.14693	0.10895	0.08372	0.07911	0.08208	0.08287	0.0851	0.09611	0.10412	0.10476	0.10102	0.0942	0.08572	0.08693	0.09336	0.09661	0.09961	0.10237	0.10601	0.10836	0.11174	0.11459	0.11529	0.10815	0.09384	0.08258	0.07857	0.08959	0.11476	0.14053	0.16959	0.19205	0.21499	0.23431	0.21736	0.17634	0.16991	0.19091	0.21835	0.23887	0.25054	0.26136	0.27484	0.27038	0.24377	0.23472	0.25069	0.28962	0.32054
1029	0.16247	0.12418	0.09732	0.09224	0.0953	0.09628	0.09921	0.11207	0.12177	0.12326	0.11994	0.11269	0.10267	0.10317	0.10995	0.1133	0.11634	0.11935	0.12361	0.12652	0.13019	0.13301	0.13358	0.12609	0.11047	0.09722	0.09163	0.10278	0.12953	0.15764	0.1891	0.21106	0.23112	0.2493	0.22999	0.18847	0.18349	0.20557	0.2314	0.25077	0.26234	0.27267	0.28423	0.27746	0.25187	0.24424	0.26007	0.29648	0.32571
1030	0.16743	0.12644	0.09857	0.09366	0.09719	0.09853	0.1014	0.11462	0.12537	0.12776	0.1248	0.11682	0.10593	0.10609	0.11309	0.11671	0.11964	0.1226	0.12731	0.13099	0.13487	0.13737	0.13751	0.13005	0.11421	0.09999	0.09369	0.10486	0.13243	0.1616	0.19407	0.21583	0.23476	0.25233	0.23089	0.189	0.18521	0.20841	0.23363	0.25205	0.2633	0.2737	0.28423	0.27605	0.25056	0.2432	0.25924	0.29573	0.32501
1031	0.16207	0.11637	0.08815	0.08343	0.08704	0.08861	0.09093	0.10315	0.11405	0.11717	0.11468	0.10609	0.09518	0.09521	0.10172	0.10529	0.10819	0.11145	0.11659	0.12076	0.12454	0.1268	0.12669	0.11946	0.10417	0.09037	0.08468	0.09584	0.12317	0.15203	0.18429	0.20662	0.22715	0.24549	0.22293	0.18004	0.17621	0.20015	0.22615	0.24432	0.25493	0.26614	0.27764	0.26985	0.24386	0.23585	0.25213	0.2906	0.32107
1032	0.14754	0.10057	0.07427	0.06983	0.07286	0.07428	0.07591	0.0863	0.09624	0.09956	0.09745	0.08898	0.07922	0.07939	0.08479	0.08769	0.0903	0.09381	0.0991	0.10327	0.10683	0.109	0.10892	0.10214	0.08817	0.0761	0.07187	0.08276	0.1085	0.1352	0.16482	0.18686	0.20967	0.22833	0.20699	0.16562	0.1615	0.18449	0.21016	0.22743	0.23736	0.24966	0.26264	0.25663	0.2311	0.22227	0.23807	0.27798	0.30933
1033	0.13627	0.09115	0.0665	0.06217	0.06474	0.06602	0.06736	0.07646	0.08509	0.08779	0.08558	0.07762	0.06919	0.06989	0.07474	0.07707	0.07936	0.08301	0.0882	0.09184	0.09501	0.09724	0.09767	0.09147	0.07854	0.06781	0.06454	0.07505	0.09927	0.12409	0.15135	0.17277	0.19676	0.21489	0.19613	0.15766	0.15369	0.17561	0.20041	0.21662	0.22608	0.23929	0.25365	0.24981	0.22507	0.21574	0.23081	0.27096	0.30263
1034	0.13978	0.09572	0.06989	0.06516	0.06776	0.06904	0.0706	0.08001	0.08809	0.08972	0.08679	0.07895	0.07103	0.0725	0.07779	0.08006	0.08236	0.08637	0.09149	0.09429	0.09692	0.09942	0.1009	0.095	0.08175	0.07083	0.06744	0.078	0.10222	0.127	0.15427	0.17584	0.19999	0.21778	0.20119	0.16416	0.16064	0.18285	0.20779	0.22339	0.23232	0.24591	0.26203	0.26042	0.23588	0.22639	0.24095	0.28065	0.31206
1035	0.15052	0.10981	0.08184	0.07665	0.07954	0.08055	0.08253	0.09349	0.10174	0.10192	0.09771	0.08974	0.08177	0.084	0.09039	0.09316	0.09592	0.10028	0.10503	0.10665	0.10861	0.1114	0.1141	0.10839	0.09416	0.08225	0.0781	0.08909	0.11422	0.13952	0.16694	0.18768	0.21038	0.22754	0.21322	0.1777	0.1755	0.1986	0.22378	0.23804	0.24575	0.2588	0.27655	0.277	0.25242	0.24282	0.25664	0.2951	0.32554
1036	0.1614	0.12682	0.09807	0.09284	0.09616	0.09648	0.09874	0.11152	0.12019	0.11879	0.11338	0.10579	0.09756	0.09994	0.10734	0.11091	0.11444	0.11865	0.12242	0.12318	0.12489	0.12808	0.13147	0.12549	0.11018	0.09727	0.09234	0.104	0.13031	0.1558	0.18246	0.2011	0.2211	0.23782	0.22564	0.19176	0.19091	0.21427	0.23923	0.25247	0.25957	0.2715	0.28948	0.29032	0.26468	0.25452	0.26797	0.30558	0.33547
1037	0.16498	0.13412	0.10691	0.10245	0.10645	0.10612	0.1081	0.12145	0.13013	0.12779	0.12195	0.11543	0.10735	0.10918	0.11667	0.12067	0.12461	0.12783	0.13029	0.13124	0.13377	0.13743	0.14026	0.13328	0.1175	0.10452	0.09976	0.11207	0.139	0.16398	0.18976	0.20741	0.22561	0.24234	0.2308	0.1972	0.19617	0.21839	0.244	0.25996	0.26991	0.28126	0.29669	0.29431	0.26529	0.25438	0.26967	0.30919	0.34038
1038	0.15092	0.11974	0.09649	0.09355	0.0981	0.09809	0.09975	0.11189	0.12019	0.11846	0.11305	0.10707	0.09982	0.10156	0.10864	0.11228	0.11544	0.11754	0.11959	0.1213	0.12447	0.12776	0.12916	0.12184	0.10728	0.09546	0.09157	0.10364	0.12937	0.15269	0.17708	0.19522	0.21307	0.22886	0.21521	0.18131	0.17926	0.19937	0.22558	0.24665	0.26285	0.27513	0.28477	0.27558	0.24286	0.23222	0.25094	0.29467	0.32864
1039	0.15151	0.11528	0.0917	0.08895	0.09421	0.09505	0.09644	0.10749	0.11555	0.11478	0.11009	0.10385	0.09623	0.09806	0.10545	0.10899	0.11142	0.11323	0.11594	0.11831	0.12151	0.12402	0.1247	0.11756	0.1035	0.09168	0.08769	0.09957	0.12518	0.14872	0.17351	0.19233	0.21056	0.22675	0.21075	0.17556	0.1728	0.1925	0.21878	0.24103	0.25796	0.26971	0.27678	0.26548	0.23365	0.22417	0.2438	0.28751	0.32028
1040	0.17015	0.12493	0.09661	0.09278	0.09906	0.10112	0.10219	0.11268	0.12087	0.12122	0.11739	0.11019	0.10092	0.10297	0.11146	0.11523	0.1171	0.11923	0.12349	0.12661	0.12957	0.1312	0.13177	0.12494	0.11014	0.09687	0.09168	0.10366	0.13082	0.15682	0.1839	0.20269	0.22208	0.241	0.22372	0.18559	0.18206	0.20338	0.22973	0.24876	0.25974	0.26919	0.27927	0.27249	0.24541	0.23645	0.25304	0.29179	0.32032
1041	0.16224	0.11625	0.0891	0.08514	0.09069	0.09291	0.0937	0.10335	0.11171	0.11332	0.1099	0.10166	0.09238	0.09512	0.10369	0.10701	0.10783	0.10969	0.11501	0.11892	0.12201	0.12296	0.12302	0.11687	0.10298	0.09023	0.08493	0.09619	0.12246	0.14835	0.17499	0.19322	0.21386	0.23338	0.21553	0.17723	0.17351	0.19525	0.22061	0.23663	0.24409	0.25291	0.26526	0.26216	0.23907	0.22942	0.24247	0.27824	0.30602
1042	0.14694	0.10194	0.07697	0.07286	0.07678	0.07848	0.07964	0.08951	0.09851	0.1006	0.0967	0.08755	0.07882	0.08196	0.08997	0.0928	0.09315	0.09476	0.10022	0.10439	0.10781	0.10898	0.10916	0.10338	0.09013	0.07813	0.07326	0.08385	0.1089	0.13451	0.16196	0.18207	0.20405	0.22388	0.20397	0.16442	0.16046	0.18269	0.20859	0.22462	0.23182	0.24126	0.25446	0.25221	0.23016	0.22014	0.23245	0.26893	0.29848
1043	0.1338	0.08771	0.06404	0.0597	0.06214	0.06341	0.06541	0.07619	0.08639	0.08879	0.08414	0.07396	0.06538	0.06848	0.07582	0.07845	0.0789	0.08058	0.08574	0.08966	0.09334	0.0954	0.09646	0.0908	0.07727	0.06537	0.06088	0.0711	0.09563	0.12193	0.15242	0.17715	0.20077	0.22182	0.19653	0.15285	0.14843	0.17176	0.19999	0.21926	0.22917	0.2402	0.25245	0.24747	0.22393	0.21534	0.23074	0.2715	0.30359
1044	0.11823	0.07341	0.05188	0.04771	0.04931	0.05031	0.05266	0.06337	0.07408	0.07689	0.07186	0.06115	0.05293	0.05568	0.0622	0.06475	0.06552	0.06722	0.0717	0.07511	0.07894	0.08189	0.08386	0.07859	0.06526	0.0538	0.0498	0.05963	0.08354	0.11007	0.14264	0.17236	0.19771	0.21858	0.18628	0.13983	0.1356	0.1596	0.18945	0.21269	0.22764	0.24122	0.25019	0.23983	0.21445	0.20915	0.22977	0.27568	0.30878
1045	0.10156	0.06214	0.04338	0.03973	0.04123	0.04225	0.04443	0.05382	0.06315	0.06529	0.06023	0.05058	0.04374	0.04649	0.05242	0.05477	0.05557	0.05708	0.06083	0.06365	0.06722	0.07018	0.07228	0.06773	0.05597	0.04582	0.04236	0.05157	0.07412	0.09917	0.12975	0.15989	0.1859	0.2049	0.1714	0.12696	0.12333	0.14655	0.17563	0.20016	0.21851	0.23422	0.24041	0.22718	0.20153	0.19842	0.22135	0.26848	0.30126
1046	0.10308	0.06736	0.04839	0.04518	0.04808	0.04972	0.05153	0.05981	0.06702	0.06753	0.06259	0.05466	0.04886	0.05243	0.0591	0.06139	0.06179	0.06295	0.06653	0.06921	0.07249	0.07475	0.07621	0.07181	0.06102	0.05131	0.04757	0.05683	0.07949	0.10351	0.13044	0.15502	0.17869	0.19717	0.17065	0.12992	0.12666	0.1494	0.17779	0.20071	0.21658	0.23032	0.23754	0.22774	0.20335	0.19923	0.21866	0.26103	0.29287
1047	0.1157	0.0847	0.06484	0.06225	0.06732	0.06931	0.06994	0.07659	0.08142	0.08044	0.07592	0.06991	0.06488	0.06929	0.07703	0.07928	0.07908	0.07964	0.08333	0.08654	0.0899	0.09106	0.09113	0.08633	0.0764	0.0673	0.06317	0.07279	0.09584	0.11848	0.14081	0.15851	0.17938	0.19667	0.17858	0.14338	0.14131	0.16375	0.1908	0.20944	0.21969	0.22932	0.23907	0.23567	0.21388	0.20696	0.22054	0.25669	0.28728
1048	0.12448	0.09936	0.08098	0.07922	0.0848	0.08546	0.08444	0.08994	0.09366	0.09221	0.08839	0.08392	0.07941	0.08354	0.09091	0.09282	0.09252	0.09286	0.09654	0.10035	0.10412	0.10455	0.10328	0.09792	0.08883	0.08121	0.07767	0.0874	0.10957	0.12963	0.14755	0.1612	0.18014	0.19559	0.18292	0.15351	0.15262	0.17302	0.19676	0.21159	0.21927	0.22688	0.2374	0.23735	0.21727	0.20835	0.21934	0.25278	0.28289
1049	0.12226	0.09917	0.08179	0.0801	0.08477	0.08427	0.08299	0.08916	0.0934	0.09181	0.08817	0.0844	0.08045	0.08401	0.0899	0.09072	0.09056	0.09162	0.09563	0.09974	0.1037	0.10411	0.10239	0.09631	0.08697	0.08018	0.07759	0.08748	0.10888	0.12756	0.14454	0.15783	0.17633	0.19218	0.18147	0.15304	0.1515	0.16992	0.19221	0.20757	0.21682	0.22465	0.23485	0.23386	0.21171	0.20211	0.21477	0.25017	0.28194
1050	0.10271	0.07856	0.0621	0.05976	0.06249	0.0618	0.06183	0.06988	0.0761	0.07486	0.07041	0.0659	0.06237	0.06556	0.06983	0.06956	0.0696	0.07171	0.07617	0.08015	0.08382	0.08482	0.08355	0.0771	0.06727	0.06069	0.05905	0.06887	0.08958	0.10832	0.12813	0.14524	0.16538	0.18317	0.16961	0.13712	0.13399	0.15209	0.17627	0.19667	0.21156	0.22145	0.22995	0.22383	0.1961	0.1872	0.20533	0.24794	0.28417
1051	0.06731	0.04355	0.03144	0.02928	0.02975	0.02911	0.03016	0.03808	0.04598	0.04644	0.04121	0.03501	0.03162	0.03419	0.03751	0.03756	0.03777	0.03966	0.04344	0.04658	0.04963	0.05132	0.05102	0.04583	0.03745	0.03184	0.03096	0.03921	0.05716	0.07497	0.09704	0.1204	0.14428	0.1626	0.14066	0.1038	0.09994	0.11804	0.14423	0.16941	0.1909	0.20457	0.21013	0.19682	0.16506	0.15816	0.18214	0.23428	0.2745
1052	0.05253	0.02813	0.01829	0.01635	0.01605	0.01553	0.01662	0.02331	0.03141	0.03325	0.02769	0.02058	0.01731	0.01932	0.02231	0.02303	0.02334	0.02457	0.02745	0.03003	0.03278	0.03472	0.03509	0.03114	0.02406	0.01911	0.01836	0.02509	0.04081	0.05808	0.08208	0.11139	0.1396	0.15857	0.12711	0.08651	0.08266	0.10164	0.13016	0.15766	0.18128	0.19791	0.20421	0.18731	0.15387	0.1478	0.17466	0.23341	0.27356
1053	0.08579	0.0469	0.02994	0.02627	0.02619	0.02591	0.02764	0.03723	0.04963	0.05425	0.04628	0.03415	0.02793	0.03013	0.03484	0.03683	0.03768	0.03913	0.0426	0.04569	0.04898	0.05179	0.05351	0.04943	0.03932	0.03101	0.02878	0.03695	0.05695	0.07994	0.11295	0.15173	0.18405	0.20391	0.15812	0.10972	0.1068	0.13188	0.16623	0.19409	0.21493	0.2317	0.24154	0.2247	0.19209	0.18725	0.21415	0.27267	0.30675
1054	0.13066	0.08081	0.05481	0.04904	0.05052	0.05159	0.05471	0.06837	0.08586	0.09446	0.08437	0.06528	0.05409	0.05682	0.06512	0.06959	0.07083	0.07188	0.07585	0.07916	0.08259	0.08604	0.08989	0.0867	0.07282	0.05878	0.05323	0.06309	0.08851	0.11727	0.15595	0.19881	0.23162	0.24322	0.18676	0.13827	0.13868	0.16922	0.20432	0.22655	0.2429	0.25962	0.26995	0.25345	0.22651	0.22515	0.24977	0.30508	0.33344
1055	0.17408	0.11908	0.08543	0.07829	0.08282	0.08645	0.0911	0.10711	0.12626	0.13626	0.12683	0.10463	0.08882	0.09204	0.10432	0.11073	0.11132	0.11144	0.11597	0.11943	0.1225	0.12584	0.13154	0.12947	0.11301	0.09366	0.08411	0.09484	0.1245	0.15741	0.19737	0.23427	0.25737	0.26972	0.21767	0.16983	0.17256	0.20605	0.24052	0.25959	0.27107	0.28399	0.29351	0.28059	0.25782	0.25719	0.27672	0.32064	0.34327
1056	0.1864	0.13787	0.1045	0.09814	0.10544	0.11093	0.11553	0.12919	0.14321	0.14894	0.14289	0.12671	0.11183	0.11551	0.12839	0.13302	0.1318	0.13149	0.13675	0.14072	0.14384	0.14649	0.15192	0.14954	0.13341	0.11369	0.10287	0.11359	0.14411	0.17667	0.21086	0.23501	0.24852	0.26669	0.23089	0.18682	0.18913	0.21966	0.2512	0.27083	0.27957	0.28711	0.29234	0.28289	0.26285	0.26173	0.2771	0.30987	0.3305
1057	0.14212	0.11057	0.08905	0.08603	0.09273	0.09655	0.09895	0.10796	0.11574	0.11675	0.11231	0.10405	0.09613	0.10028	0.10912	0.11031	0.10853	0.10863	0.11311	0.11633	0.11918	0.12102	0.12421	0.12126	0.1093	0.09566	0.08833	0.09811	0.12383	0.14928	0.17295	0.18979	0.2032	0.21949	0.19614	0.16199	0.16329	0.18692	0.21259	0.23164	0.24244	0.25028	0.25073	0.24105	0.22289	0.22299	0.23921	0.27131	0.29528
1058	0.09147	0.06964	0.05643	0.05483	0.05853	0.05925	0.05973	0.06644	0.07245	0.07236	0.06782	0.06212	0.05821	0.06174	0.06707	0.06747	0.06683	0.06746	0.07044	0.07233	0.07443	0.07589	0.07781	0.07537	0.06746	0.05932	0.05558	0.06378	0.08364	0.10262	0.12032	0.13475	0.14907	0.16241	0.14623	0.12065	0.12197	0.14111	0.1624	0.17863	0.18998	0.19996	0.20083	0.19188	0.17496	0.1751	0.19133	0.22531	0.25371
1059	0.05523	0.03558	0.02566	0.0237	0.02429	0.0233	0.02321	0.0285	0.03413	0.03446	0.02988	0.02453	0.02191	0.02433	0.02786	0.02876	0.02902	0.02969	0.03169	0.03299	0.03466	0.03604	0.03732	0.03552	0.03028	0.0256	0.02409	0.03043	0.0455	0.06127	0.07889	0.09532	0.11122	0.12363	0.10986	0.08686	0.08855	0.10764	0.13043	0.14683	0.15777	0.16941	0.17469	0.16731	0.14819	0.14706	0.16487	0.20569	0.2393
1060	0.01107	0.00454	0.00265	0.00211	0.00156	0.00119	0.00139	0.00303	0.00525	0.00567	0.00366	0.00178	0.0014	0.00229	0.00329	0.00338	0.0031	0.00316	0.00412	0.00503	0.00601	0.00647	0.00648	0.00558	0.00394	0.00289	0.00288	0.00543	0.01198	0.01955	0.02905	0.04114	0.05436	0.05972	0.04819	0.03404	0.03596	0.0491	0.06443	0.07475	0.08409	0.09633	0.10292	0.09775	0.0824	0.08078	0.09636	0.13674	0.17051
1061	0.00309	0.00139	0.00102	0.0008675	0.00052644	0.00037585	0.00054804	0.00149	0.00279	0.00312	0.00197	0.00091563	0.00076179	0.00142	0.00211	0.0021	0.00174	0.0017	0.00241	0.00311	0.00372	0.00378	0.00358	0.00303	0.00218	0.00167	0.00175	0.00345	0.00762	0.0119	0.01636	0.02249	0.02991	0.03123	0.02348	0.01629	0.01813	0.02559	0.03177	0.03188	0.03062	0.03454	0.04222	0.04358	0.03899	0.03872	0.04626	0.06375	0.07278
1062	0.03447	0.02315	0.01747	0.01652	0.01659	0.01602	0.01616	0.02004	0.02446	0.02535	0.02196	0.01777	0.01601	0.01817	0.02114	0.02221	0.02213	0.02232	0.02417	0.02565	0.02668	0.02668	0.02672	0.02524	0.02213	0.01961	0.01921	0.02398	0.03426	0.04392	0.05483	0.06801	0.08071	0.08667	0.07385	0.05765	0.05948	0.07144	0.08483	0.09174	0.09932	0.1112	0.11886	0.11336	0.0961	0.09233	0.10734	0.14424	0.16969
1063	0.11074	0.07787	0.05652	0.0523	0.05475	0.05501	0.05527	0.06386	0.07307	0.07433	0.06852	0.06055	0.05501	0.05862	0.06556	0.06787	0.06829	0.07059	0.07533	0.07766	0.07797	0.07757	0.07881	0.07529	0.06656	0.05876	0.05593	0.0645	0.08458	0.10385	0.12551	0.14656	0.16663	0.18602	0.16611	0.13264	0.13102	0.14798	0.16747	0.17899	0.18901	0.20231	0.21545	0.21294	0.19159	0.18725	0.20356	0.23877	0.26259
1064	0.09871	0.07641	0.05834	0.05121	0.05053	0.05089	0.05397	0.06332	0.06918	0.06715	0.06091	0.05596	0.05411	0.05854	0.06315	0.06217	0.06025	0.06197	0.06791	0.07269	0.0756	0.07546	0.07472	0.06906	0.06009	0.05334	0.05196	0.06175	0.08274	0.10112	0.11737	0.13068	0.14994	0.17914	0.16974	0.13475	0.12738	0.14005	0.15865	0.17391	0.18978	0.20377	0.21431	0.20379	0.1793	0.17515	0.19217	0.22215	0.24384
1065	0.00999	0.00702	0.00579	0.00544	0.00491	0.00435	0.00439	0.00643	0.00877	0.00934	0.00755	0.00537	0.00451	0.00527	0.0064	0.00679	0.00685	0.00695	0.00745	0.00796	0.00881	0.00943	0.00945	0.00816	0.00624	0.00483	0.00481	0.00717	0.01266	0.01733	0.01995	0.02117	0.02236	0.02398	0.02457	0.02044	0.01991	0.02163	0.02156	0.01717	0.01398	0.01997	0.02562	0.02625	0.02167	0.01978	0.02604	0.03328	0.02532
1066	0.00825	0.01566	0.01857	0.01707	0.01534	0.0153	0.01652	0.01658	0.0147	0.01209	0.01132	0.01335	0.01502	0.01479	0.01397	0.01322	0.01243	0.01194	0.01286	0.0145	0.01565	0.015	0.01381	0.01429	0.01595	0.01739	0.01739	0.01624	0.01502	0.01513	0.01462	0.00881	0.00231	1.31e-05	0.00013855	0.0013	0.00362	0.0022	0.00039228	0.00134	0.00456	4.3e-05	0.00014839			0.00036487	0.00072729
1067	0.10009	0.07155	0.05042	0.06123	0.06758	0.06258	0.06088	0.06675	0.06924	0.06292	0.05735	0.05918	0.06141	0.06249	0.06203	0.05992	0.0567	0.05333	0.05443	0.05953	0.0651	0.06501	0.06249	0.06119	0.06255	0.06222	0.06148	0.05849	0.05783	0.04927	0.01097	0.0624	0.08876	0.03707	0.01587	0.04624	0.09138	0.09037	0.04822	0.01198	0.00405	0.00423	0.00263	0.00227	0.0043	9.52e-06	0.00195	0.00249	0.01495
1068	0.02048	0.04995	0.04728	0.05524	0.06512	0.06556	0.06668	0.06708	0.0636	0.05837	0.05622	0.05931	0.06057	0.0601	0.05934	0.05815	0.05688	0.05438	0.05392	0.05704	0.06082	0.06077	0.05936	0.05901	0.06012	0.06038	0.05882	0.05636	0.05514	0.0557	0.05744	0.05273	0.00057788	0.03676	0.02984	0.01004	0.00019758	5.44e-05	0.01346	0.05546	0.0277	0.09691	0.02275	0.04269	0.01809	0.01994	0.02644	0.00348	0.01889
1069	0.02113	0.02672	0.02943	0.0309	0.0306	0.02857	0.02702	0.02554	0.02354	0.02194	0.02402	0.02726	0.027	0.02428	0.02271	0.02339	0.02522	0.02503	0.02283	0.02145	0.02065	0.0206	0.02061	0.02129	0.02246	0.02344	0.02301	0.02067	0.0176	0.01527	0.01341	0.01126	0.00998	0.01661	0.02213	0.02012	0.01604	0.01239	0.01248	0.01481	0.01607	0.01137	0.0119	0.01676	0.01672	0.00019391	0.0023	0.02111	0.008
1070	0.00746	0.01114	0.0104	0.00944	0.00898	0.00846	0.00805	0.00727	0.0068	0.00709	0.00836	0.0093	0.00828	0.00638	0.00557	0.00621	0.00779	0.0085	0.00731	0.00593	0.00515	0.00523	0.00568	0.00648	0.00744	0.00855	0.00878	0.00744	0.00531	0.00428	0.00379	0.00369	0.00596	0.00646	0.00606	0.0064	0.00706	0.0059	0.00517	3.6e-08	0.00010497	0.00019714	0.00447	0.009	0.01128	0.00437	0.00326	0.05627	0.05405
1071	0.00436	0.01702	0.01486	0.0103	0.00828	0.00766	0.00799	0.00794	0.00747	0.0072	0.00812	0.00863	0.00751	0.00583	0.00509	0.00573	0.00748	0.00843	0.00722	0.00578	0.00531	0.00635	0.0077	0.00837	0.00862	0.00977	0.01065	0.0099	0.00788	0.00715	0.009	0.01451	0.02094	0.02308	0.01916	0.00038669	0.00593	0.00381	0.01287	0.01975	0.01323	0.01195	0.017	0.01941	0.01824	0.01188	0.00175	0.00772	0.00945
1072	0.01169	0.01728	0.01375	0.00884	0.00737	0.00728	0.00745	0.00698	0.00625	0.00576	0.00652	0.00701	0.00642	0.0054	0.00469	0.00487	0.00612	0.00718	0.00641	0.00518	0.00455	0.00534	0.00648	0.00703	0.00724	0.00843	0.00932	0.00842	0.00649	0.00586	0.00771	0.01257	0.0087	7.92e-05	0.00838	0.01127	0.01216	0.0127	0.0059	0.00456	0.00034897	0.019	0.00071914	0.00176	0.0015	0.00301	0.01918	0.00014611	0.00239
1073	0.00286	0.0011	2.34e-05	0.00044469	0.00102	0.0013	0.00085628	0.00035414	0.0001195	1.41e-05	2.02e-05	0.00019351	0.00078352	0.00107	0.00077082	0.00044108	0.00042367	0.00057555	0.00050966	0.00036793	0.0001906	8.21e-05	9.92e-06	1.85e-06	5.52e-06	1.1e-05	1.96e-05	2.28e-06	2.45e-05	0.00022179	0.00114	0.00143	0.00015944	0.0114	0.00121		0.00866	0.00526	0.01068	0.002	0.01	0.01963	0.01736	1.62e-06	0.00118	0.00132	0.0245	0.00672	0.00121
1074	0.00099568	0.00388	0.0014	0.00191	0.00153	0.00144	0.0009488	0.00045353	0.00011204	2.22e-06	1.38e-05	0.00031558	0.00189	0.00213	0.00107	0.00060982	0.00055258	0.00069904	0.000739	0.00071528	0.0005729	0.00028117	6.46e-06	3.11e-05	5.89e-05	3.18e-05	0.00012625	0.00116	0.00076258	7.95e-06	0.00154	0.00014207	0.01213	0.00035022	0.00058688	0.00445	0.00639	0.00019448	0.00184	0.00059489	0.00772	0.00093891	8.07e-05	0.01081	0.00429	0.00695	0.0006643	0.00461
1075		0.00087481	1.65e-06		0.00131	1e-05	0.00036196	0.0008386	0.00318	0.0066	0.00713	0.00018974	1.54e-06	7.15e-05	0.00343	0.00892	0.01137	0.01005	0.00253	1.23e-05	2.67e-05	0.00093848	1.4e-05	0.00258	0.0068	0.00036285	0.00111	0.00363	0.00303	0.00553	0.00203	0.00242	0.00058851	0.03974	0.02115	9.75e-06	0.00164	0.00303	0.0121	0.0186	0.00353			8.91e-05	0.03224	0.00065583	0.00147	0.01386	1.78e-05
1076	6.52e-06	0.00063778	0.02721	0.00087012	0.00149	0.00146	0.00013247	0.00027254	0.00689	0.01538	0.01605	0.00944	0.00174	0.00013839	0.00621	0.02492	0.02472	0.02168		0.00656	0.00364	0.00848	0.00693		0.01638	0.0039	0.00079464	0.0002248	0.00072469	0.00037474	0.00164	0.00737	0.00975	0.00259	0.00971	0.00715	0.00609	0.01123	0.00172	0.00214	0.0036	0.01069	0.0006679	0.03034	0.04809	0.00841	0.00032707	0.01618	0.00095067
1077	0.0017	0.00363	0.00236	0.01361	0.03255	0.05108	0.05774	0.05892	0.04651	0.000778	0.01236	0.05976	0.02825	0.00094165	0.02792	0.006	0.01857	0.04789	0.00377	0.01817	0.01372	7.15e-05	0.00050294	0.04086	0.05362	0.06775	0.03945	0.02872	0.01614	0.00221	0.00021219	0.00119	0.02322	0.01051	0.03578	0.02608		0.00121			0.00311	0.00304	0.01349	0.05122	0.06747	0.06529	0.00328	0.00363	0.0093
1078		5.8e-05	0.00986	1.4e-05	0.0005941	0.00135	0.06655	0.00088757	0.00754	0.00551	0.0104	0.0472	0.04215	0.03111	0.06211	0.06345	0.06484	0.0589	0.0047	0.00568		0.01788	0.00094175	6.41e-05	0.01108	0.0101	0.02138		0.0129	0.0011	0.00010175	0.01146	0.0017	0.00206	0.00099467	0.00010172	0.00132		0.00808	0.00146	0.00772	0.01967	0.07938	3.9e-05	0.00346	0.00040581	0.00235	0.04783	3.76e-05
1079	0.00072638	0.00054957	0.00025126	0.00423	0.00524	0.00019809	0.01461	0.00235	0.00289	0.00271	0.00394	0.00175	0.02912	0.0364	0.00011709		0.00136	0.0101	0.00129	0.01323	6.18e-05	0.00647	0.00779		0.01205	0.00677	0.0201	0.00128	0.0005282	0.01272		0.00186	0.00695	0.00017712	3.59e-05	0.07303	0.00080389	0.00014385	0.00022513	0.02703	0.02365	0.01788	0.02218	0.00063489	0.0262	0.00049121	0.001		0.03483
1080	0.00139	0.00012445	0.00158					0.01737	0.01358	0.00186	0.01083				0.00276	0.0065	0.00081992	0.0053	0.01644	0.00482	0.00284	0.01011	0.00416	0.00797	0.00086497	0.0001723		0.00957	0.00432	0.00967	0.02477	0.00101	0.00765	0.02118	0.071	2.5e-05		0.00502	0.00012268	0.02347	0.02271	0.00727	0.00919	0.00596	0.00199	0.0115	0.00032908	0.00027669	0.01223
1081	0.00341		0.01578		0.03417	0.04863	0.00329	0.00629		1.32e-05			0.000277	0.02935	0.07656	0.0429	0.00584	0.00263	2.24e-05	0.00023685	0.00559	0.03451		0.01739					0.00079703	0.00071856	0.01593	0.00786	0.00373	0.01019	0.00238	3.71e-07	0.00189		0.03524	0.00036364	0.00138		0.01344	0.02794	0.00368	0.01619	0.02687
1082	0.00104	0.00224	3.18e-05	0.00211	0.02477		0.0021	0.00046737	0.0052		0.00386	0.02397	0.00274	5.61e-05	0.01573	0.01346	0.00324	0.07097	0.00731		0.00804		0.00129	0.01833		0.00253	0.00397		0.01268		0.00207	0.01005	0.00656	0.00202				0.00081087	0.00077967	0.00593	0.03503				0.00072842	0.00457		0.0214	0.00436
1083	0.00138	0.03207	0.02255	0.02077	0.00731	0.02096	0.0258		0.02665	0.01089		0.0029	0.00172	0.00092053	0.00097429	0.01364	0.00618	0.00156	1.68e-06	0.00165	0.00063722				0.00321	0.00938		0.01108	0.04059		0.00013595				0.00641	0.00074497	0.0015	0.00048108	0.00108				0.00125		0.00063491		0.04128	0.04405	0.02666
1084	4.22e-05	0.01307	8.38e-06			0.00136	2.36e-05	0.01532	0.01787	0.03216		0.00945	0.00126	0.00792	2.04e-07	0.00575	0.00035239	0.02369	0.00634	0.00536	0.01746	0.02045	0.01538	0.00152	0.00904	0.03034	0.02192	0.00187	0.01091	0.00099364		0.00529	0.00244	0.01562	0.0068			0.02415	0.00621	0.001	0.00324	0.02014	0.00212		0.00492	0.00359		3.27e-05	0.00677
1085	0.00474	0.00721	0.00062763		0.02034		0.00293	0.00255	0.04102	0.01429	0.01514	0.00162	0.00284	0.00719		0.01865	0.00027536	0.01724	0.03037	0.00792	0.00033651	0.02093		0.00348		0.00011479	5.35e-06	6.19e-09	0.02356	0.00311	0.00196	2.56e-06	6.56e-06			0.00154	5.14e-06			0.00605	0.03638	0.00347		0.00749	0.00205		0.03198	0.00077378	0.00013435
1086		0.01903			0.00364	4.28e-05	0.0029		0.0109	0.00085282	0.0028	0.01027	0.03086		2.22e-05	0.00456	0.00065295	0.01714	8.22e-12	0.00385		0.01029		0.01896	0.00137	1.35e-05	0.00425		0.00402	0.00396	0.00994	0.00852	2.63e-06	0.01332		0.00813			0.01667	0.00366	0.00086632	0.01646	0.01489	7.68e-05	0.00195	0.00018731
1087	0.0024	0.00029504		0.00327	0.00484	0.00418	0.00068547		7.13e-05	0.00043262		0.00281	0.00017739	0.00015612				0.00228	0.00398	0.00010513	0.00828			0.00795	0.00068042	0.00017498		0.0032	0.00116	0.00341	0.00018806	0.00634			0.0083	0.01574	0.00453	0.00288		0.04198	0.0001579	1.74e-06	0.00054418	4.85e-05	0.02271	0.02641	0.00648	0.0208	0.0038
1088	0.0029	0.00426	0.03557			0.0259		0.02466	0.02485	0.01905	0.00821		0.00115	0.00366	0.00056197	0.00036347		1.39e-05	0.00952				0.03506		0.00385	0.02618	0.00675	0.0036	0.00282		0.00020473	0.01557	0.01354	6.84e-06	2.55e-05		0.02798	0.0182		0.00109	0.00185	0.00625	0.00095167	4.05e-06	0.03094		0.02966	0.09179	0.00541
1089		0.00739	0.0204	0.00179			0.00035221		0.01694	0.00094086		0.0247		0.00157					0.00368	8.4e-05	0.00341	0.00158	0.000224	0.00811		8.22e-07	0.00478	0.0008324	0.00251	0.00011041	0.0046	0.0009669	0.00162	0.00438	0.00838	0.05117	0.00787	0.02693	0.01122	0.01413	0.06152	0.04966	0.01598	0.05555	0.02223	0.00325	0.00979	0.02843	0.01756
1090		0.01784	2.41e-05	0.00849	0.00052505	0.01739	0.01221	0.00272	0.00477	0.00083399	0.00076504	0.01391	0.00060433	1.09e-05	0.03373	0.00224	0.02262		3.84e-06	0.00163	0.01307	0.0132	0.00224	0.00556		0.00641		0.00176		0.00961	0.01796	0.01501		0.03179	0.02164	0.01764	0.03884	0.00082627	1.54e-06	0.00802	0.00299	0.0357		0.00030684	0.00232	0.0012	0.0054	0.01392
1091		8.06e-06	0.00377	0.00648	0.01202	0.00121	0.00023103	0.00267	0.00108		0.00071261		0.00058399	0.02359			0.04164			0.01238	0.00233	0.00449		0.00541	2.98e-06		0.0013		0.05442	0.01434	0.01696	0.05889	0.00010914	0.03167	0.00334	0.00068477	0.00326	0.046	0.06299	0.01352	0.03157	0.00695	0.0137	0.00987	0.00214	9.62e-06	0.00050862	0.00152	0.00053097
1092	0.00833		0.00019829	0.00623	0.01343	0.00532	0.00407			0.00040213			0.00323	0.00029052	0.00658			0.00295		0.00203	0.00274			0.01206	0.0046		0.0058	0.00146	0.00423	0.01065	0.05987	0.02683	0.02166	0.01601	0.00394	0.00203	0.00237	0.00309	0.01254	0.00422	0.00573	0.00047208	0.0062	0.01009	0.02146	0.0366	0.02971	0.01534	0.0022
1093	0.01197	0.04002		0.00408	0.02691	0.00125	3.15e-05	0.00982	0.02971	0.03365	0.00237		0.01971		0.00733	0.00265	5.84e-06			0.0023	4.11e-06	0.00123	0.00033389	0.00054121		0.00929		0.00317	0.00031423	0.00468	0.00654	0.00022817	0.00048919	0.03853	0.03762	0.00135	0.00267	0.00126	0.00159	0.03701	0.01467			0.0177	0.00078674	0.0013	2e-05	0.00793	0.01404
1094	0.03088		0.0007877	0.00757	0.00091483		0.00048384	0.01921	0.00567	0.00459		0.00298	0.02647	0.00323	0.00283	0.00023266	0.00788	0.00021152		2.73e-07	0.04025	0.03948	0.03943	0.00017731	0.02512	0.00605	0.00018512		0.0123	0.0093	0.00516	0.00791	0.04043		0.01261	0.03063	0.00658	0.00293	0.02389	0.01304	0.00885	7.71e-05	0.0199	0.00904	0.00080638	0.00594	6.67e-05		0.00265
1095	0.01007	0.03568	0.02257		0.00113		0.00364				0.00423	2.44e-07				0.00546	0.01677	0.00154	0.00471	0.00015984	0.00197	0.0009745	0.00823	0.00045443	0.00122	0.00082595	0.00509	0.00252	1.92e-05	0.0045	7.24e-06	0.0175	0.01044	0.00149		0.01084	5.58e-05	0.00012275	0.02913	0.02006	0.00133	0.01849		0.00015987	0.00631	0.00082964	0.01264	0.02498	0.05009
1096	0.00358	0.00019182	0.01624	0.04014	0.00736	0.00258	0.0087	0.00037286	0.09236	0.00844	0.03077	0.07404			0.01228		0.01162		2.37e-05	0.02999	0.01167	0.04305	0.0055	0.00847	0.00832	0.01669	0.00852		0.02202	0.04893	0.02906	0.01071	0.00070849	0.000219	0.00835	0.00862		0.00020833	3.7e-05	0.00608	0.00952	0.00568	0.00716	0.01566	2.45e-05	0.00184	0.0187	0.00209
1097	0.01124	0.01142	0.01506	0.00591	0.02219	0.00145	0.04294			0.00101	2.34e-05		0.05028	0.01006		0.01372	0.0284			0.07506	0.05511	0.02919	0.02715	0.00525		0.00254	0.00634	0.01546	0.03093	0.00769	0.00433		0.00668	4.94e-05	0.03681	0.00889	0.00408	0.00485	0.03195	0.02516	0.01337	0.00112	0.00966	0.00793	7.4e-05	0.00067727	3.72e-05	0.01034	0.00686
1098	0.01125	0.00032826	0.00329	0.01682	0.00909		0.00349	0.02245	0.00018767		0.01064	0.00207		0.01891	0.00126	0.02945		0.00535	0.00811	0.0004808	0.01109	4.15e-05	5.18e-05	0.00144	0.01793	0.00912		0.00364	0.0017		0.03387	0.02309		0.02364	0.00181	0.00648		0.0494	0.00071985	0.00876	0.03236	0.05246	0.04854	0.0393	0.02431	0.00616	0.00164	0.00339	0.00736
1099	0.02848	0.00484	0.01299	0.00878	0.03032	0.02501	0.00471	0.0016	0.00523	0.00051798	0.00786	0.00228	0.0001603	0.00027287	0.00045619	0.001	0.00522	0.00108	0.02026	0.00765	0.00223	0.01005	0.00156	0.00439	0.00050436	0.01329	0.02152	0.01792	0.02722	0.01964	0.03051	0.00604	0.01976	0.00813	0.03243	0.068	0.01206	0.01057	0.00011697	0.00676	0.00259	0.01777	0.02245	0.03716	0.01083	0.00065094	3.13e-05	0.00285
1100		0.00568	0.00279	0.00719	0.00715	0.00022683	0.00052408	0.05296	0.04117	0.00061712	0.0037	0.00068479		0.00603				0.00466	0.0076	0.01125	1.76e-05	0.00378	0.0015	0.00023723	0.00125	0.00078861	0.01579		0.01519		0.00201	0.00462	0.02845	0.0321	0.0147	0.0037	0.00161	6.79e-08	0.0003141	0.0265	0.00983	0.00547			0.03822	0.03422	0.0012	0.05877	0.03727
1101	0.03208	3.17e-05	0.00695	0.00537	0.03244	0.02616	0.00070541		0.00070512	8.74e-05	0.00046704		0.00328	0.02919	0.00265	0.04	0.00052943	0.01448	0.00043148	0.01295	0.00683	0.00428	2e-05	0.00248	0.00732		0.00238	0.00080902	0.00018471		5.21e-05	0.01493		0.03397	0.01924	0.04346		0.09484					0.04965	0.06648	0.05036	0.04126	0.01357	6.07e-05	0.0501
1102	0.00216	0.03363	0.0092	0.00034946	0.00577	0.03199	0.00563	0.00107		0.01803	0.02398			0.00544	0.00304	0.00165	0.02277	0.01926		0.01643			0.04305	0.00838	0.00557	0.00945	0.01804	0.0085	0.00050571	0.00829	8.81e-05	0.00159	0.03172	0.00289	0.00138	0.02252	0.02591	0.01682	0.05927	0.03789	0.025	0.02392	0.01479	0.00526	0.00045906	0.00011282	1.25e-05		0.00474
1103		0.02583	0.01121	0.05708	0.01568	0.00331	5.87e-05	0.00018977	0.0015				0.01283			0.00071085	8.27e-05	0.00126		0.000907	0.00941	0.01177	0.00058067	0.0215	0.00364	0.01467	3.45e-05		0.00294		0.01962	0.01005	0.02168	0.00116	0.01538	0.01408	0.00187		0.00333	0.0046	0.00615	0.00489	0.00451	0.03554	0.0013		0.01064	0.03295	0.05068
1104	0.00858	0.01734	0.00785	0.03545	0.04082	0.00071244	0.01964	0.02521	0.07503	0.06771	0.04054	0.00462				0.00088306	0.00748	0.00133	0.00498	0.00794	7.8e-05	0.01805	0.01687	0.00303	0.00158	0.00131	0.03007		0.00183	0.03121	0.00999	9.19e-07	0.00539	0.00321	0.01894		0.01853	0.04495	2.35e-05	0.01178	0.01732	0.0253		0.00583	0.02449	0.00058569	0.00277	0.02652
1105	0.0001554	0.01457	0.0089	0.01467			1.48e-05	0.00020821	0.01517	0.0016	0.01915	0.01964	0.02198	9.48e-05	0.00036227	0.0078	0.00816	0.00037404			0.00356	0.00064159	0.00109	0.00188	3.79e-05	0.0045	0.02534	0.00962	0.00081346	0.0049	0.00068455	0.02358	0.01606	0.00078802	0.02305	0.00487	0.00333	0.00271	0.01455	0.01216	0.00469	0.00346	0.00012745	0.00010595	0.00331	0.00947		0.01972	0.03231
1106	0.00128	0.00579	0.00865	0.04088	0.03245	0.00936	0.00408	0.0017	0.00894	0.0009051	0.01416	0.0027	0.00996	0.00323	0.02489	0.02407	0.00029535	0.048	0.06355	0.00116		0.00030318	0.00994	0.00512	0.01836	0.0007124	6.3e-05	0.00461	0.00775	0.00202	0.00958	0.00739	0.02886	0.00055384	0.01139	0.00821	0.00854	0.00126	0.00303	0.00013643	0.00073403	0.00098534	0.00088244	0.00139	0.00425	0.00932	0.01118	0.00033696	0.01094
1107	4.69e-05	2.62e-05	0.02414	0.00011882	0.00644	0.00631	0.00371	0.00867	0.00879	0.00106	0.00442	8.28e-07	0.00692	0.01262	0.01417	0.00884	0.01137	9e-05	0.00311	0.00383			0.00296	0.00030402	1.34e-05	0.00345	0.0034	0.0003582	0.00046097	0.00714	0.02882		0.00413	0.00036836	0.00732	0.01549	0.00606	0.0018	0.00311	0.02015	0.0318	0.02923	0.02136	0.02161	0.03445	0.04603	0.02133	0.00057186	0.02425
1108	0.00017104	0.00096429	0.00427	0.01165	1.59e-07	0.00401	0.00936	8.83e-05	0.00247	0.00011168	0.00718	0.00018291	0.00106		0.00075881	0.00705	0.01958	0.00204	0.00954	0.00105	0.00181	0.00403	0.00116	0.00178	0.00427	9.15e-05	0.00094507		0.00607	0.00879	0.00219	0.00268	0.02968	0.00314	7.77e-06	0.00125	0.00033619	0.00012559	0.00861	0.00301	0.00026037	0.00454	0.00024513	6.45e-05	0.00596	1.71e-05		0.01697	0.02953
1109	0.00088321	3.13e-05	0.00978	0.00153	0.00060723	0.00693	0.00014636	0.00159	0.00024672		0.01691	0.02603	0.01532	0.0016	0.00162	0.00043073	0.01064	0.00356	0.00976	0.02398	0.01937	0.02149	0.0225	0.01396	0.00039414	0.01506	0.00755	0.00867	0.00368	0.00159	0.0018		0.00203	0.00302	3.85e-07	0.00108	0.00179	0.00087228	0.00076558	0.00046199	0.00070955	0.00333	0.00555	0.00662	0.00876	0.01168	0.02502	0.02627	0.02717
1110	0.00624	0.0033	0.00046048	0.00306		0.00539	0.00752	0.0005584	0.00041212	0.01418	0.00099486	0.00557	0.02606	0.0291	0.01235	0.00358	1.36e-05	0.00519	0.00893	0.02166	0.00061863		0.001	0.00621	0.00381	0.00117	0.00764	7.68e-05	0.00109	0.01109	0.00268	4.91e-05	0.00643	0.0003339	0.00268	0.00286	0.00050248	0.00075705	6.6e-05	0.00502	0.01283	0.0171	0.01987	0.02257	0.02839	0.0335	0.03939	0.02344	0.01442
1111	0.00063895	0.0015	0.000724	0.00061781	0.00562	0.00548	0.00412	0.03346	0.02639	0.01002	0.00183	7.97e-05	0.00433	0.044	0.00866	0.00132	0.002	0.00561	0.00264	0.00579	0.01502	0.02724	0.0071		0.0074	0.00343	0.01097	0.01862	0.00371	0.00025709	0.00615	0.00122	0.00506	0.02083	0.02449	0.01936	0.00209		0.00833	0.03291	0.02829	0.02267	0.02452	0.02437	0.00943	0.00108	0.01375	0.01048	0.0096
1112	0.00485		0.03131	0.01194	0.02974	0.00037164	1.11e-05	0.00774	0.00173	0.00029545	0.00781	0.00167	0.00322	0.00947	0.00298	0.00232	0.00412	0.00643	0.00567	0.00066308	0.00176	0.00078159	0.00327	7.73e-05	8.69e-05	0.00010278	4.18e-06	5.19e-05	0.00733	0.00079901	0.00016157	0.00076066	0.0007147	0.00164	0.00887		0.02981	0.00272	0.05143	0.02831	0.00945	0.01192	0.00016145	0.01673	0.01925	0.00042314	0.00908	0.02036	0.00133
1113	0.00067333	0.00137	0.00142	0.00367	0.0038	0.0053	0.00177	0.00636	0.00395	0.00065564	0.05532	0.01134	2.49e-05	0.00743	0.01208	0.00014041	0.00794	0.01517	2.36e-06	0.03344	0.02787	0.00023156	8.96e-05	0.01434	0.01838		0.0059	0.00233	0.00388	0.00652	0.01717	0.00872	0.02414	0.01005	0.00316	0.0015	0.00020824	0.00229	0.00113	3.04e-05	0.00118	0.00055786	0.00038188	0.00023192	0.00050504	0.00087569	0.00018941	0.00117	0.01359
1114	0.01775	0.01805	0.02981	0.00077989		0.00567	6.01e-06	0.00572	1.7e-06	0.00091413	0.00409	0.00173	0.00886	0.00571	0.00613	0.00271	0.00175	5.91e-05	0.00434	1.24e-05	7.5e-05	0.00045503	0.00072063	0.00087322	0.00168	0.00556	0.01193	0.0108	0.01	0.00308	0.00037885	0.00020007	0.00456	0.0212	0.04959	0.00294	1.91e-05	0.01213	0.09678	0.11044	0.10396	0.08322	0.07247	0.07228	0.0868	0.10919	0.10666	0.10237	0.09654
1115	0.09944	0.10819	0.08839	0.03914	0.015	0.04053	0.03446	3.49e-05	2.11e-05	0.03892	0.02169	0.00801	0.01077	0.00265	0.00515	0.01548	0.00608	0.01061	0.00342	0.00118	0.00568	0.00098143	0.02287	0.00017547	0.00096671	0.01821	0.00683	0.00657	0.01421	0.01875	0.00701	0.00555	0.00469	0.07784	0.12624	0.12542	0.12456	0.13353	0.14499	0.14489	0.14365	0.14809	0.15397	0.15016	0.13943	0.13426	0.13503	0.14083	0.12909
1116	0.10754	0.12018	0.11078	0.08721	0.09093	0.08357	0.05522			0.04046	0.04932	0.03306	0.00747	0.0011	0.01582	0.01665	0.06786	0.0147	0.05562	0.00375	0.04706	0.03741	0.00010365		0.02821	0.02927	0.03172	0.03841	0.02577	0.11586	0.0721	0.03678	0.05733	0.12562	0.14512	0.1384	0.14239	0.15344	0.16056	0.1512	0.14509	0.14877	0.15167	0.13863	0.12422	0.12687	0.12239	0.09068
1117	1.82e-05	0.05894	0.07232	7.31e-05	0.14736	0.12752	0.02986	5.94e-05	0.00196	0.00109	0.00137	0.00959	0.03721	0.01625	0.01888		0.00066718	0.00023921	0.01738	0.02432	0.00281	0.00025869	0.01229	0.01566	8.03e-05	0.00038951	0.00076161	0.00654	4.09e-05	0.00455	0.00283	6.73e-05	0.00468	0.07573	0.00413	0.00394	0.09405	0.10948	0.09465	0.01704	0.00315	0.00981	0.00011824	0.03076	0.03791	0.00475	0.03305	0.11159	0.13858
1118	0.01278	0.07076	0.08324	0.10916	0.04706	0.01157	2.42e-05	0.00044654	8.19e-05	3.69e-06	0.00088772	0.00166	0.00181	0.00187	0.0002501	0.00831	0.01481	0.01188	0.00132	0.00219	0.00303	0.00241	0.00064102	2.55e-07	0.00020913	0.00134	0.00089382	0.00076852	0.00097069	0.00013502	2.09e-06		0.02748	0.00104	0.0407	0.05612		0.06747	0.10186	0.1192	0.12486	0.12661	0.12815	0.11728	0.11521	0.1157	0.11672	0.11752	0.11027
1119	0.09193	0.08023	0.01022	0.03637	0.06747	0.00288	0.00035705	0.00019599	0.00106	0.00073567	0.00034215	8.84e-05	3.78e-06	0.0003354	0.00225	0.00465	0.00555	0.00469	0.00352	0.00231	0.00323	0.00319	0.00304	0.00041461	0.00014836	0.00192	0.00049395	0.0073	0.01019	0.02283	0.02157	0.00384	0.02843	0.00062385	0.03419	0.04853	0.04497	0.05878	0.07798	0.09307	0.10092	0.10572	0.10922	0.10768	0.10188	0.09676	0.09751	0.10228	0.10354
1120	0.02843	0.01285	0.01025	0.00427	0.01806	0.01227	0.05749	0.04043	0.0587	0.07294	0.05781		0.05475	0.02836	0.02904	0.00093646	0.00978	0.00399	0.00045985	1.65e-05	0.00109	0.0002043	0.03068	0.07401	0.0811	0.05294	0.00752	0.03984	0.01038	0.08051	0.06939	0.04778	0.06171	0.00153		0.02544	0.04551	0.0446	0.02589	0.0002652	0.0016	0.00028803	0.00104	0.00040982	0.0003424	0.00030565	0.00079926	0.01857	0.0384
1121	0.0077	0.00189	0.00013874	0.00636	0.00114	0.00214	0.00862	0.01212	0.00288	0.00252		0.00111	0.00018707	0.00024206	0.00216	0.00011838	0.00521	0.01404	1.74e-05	0.0173	0.02834	0.03333	0.02947	0.02837	0.02506	0.02457	0.01878	0.01028	0.00596	0.01573	0.02532	0.01004	0.00671	0.00093971	0.00088172	0.00079982	0.00153	0.00472	0.0062	0.00329	0.00075921	9.4e-07	0.00085592	0.00085412	3.44e-05	2.29e-05	0.00047665	0.00235	0.00368
1122	0.0969	0.0652	0.01153	0.0033	0.01354	0.01871	0.03444	0.03485	0.02205	0.02036	0.0231	0.01606	0.00705	0.00233	0.00016132	0.00171	0.00171	0.00106	0.00499	0.00148	0.00139	0.00172	0.00116	0.01086	0.01731	0.0093	0.0054	0.00112	0.00051309	0.0066	0.03333	0.04343	0.12544	0.13348	0.11612	0.0802	0.04469	0.04405	0.06506	0.0928	0.11304	0.13063	0.14979	0.1579	0.13885	0.12755	0.146	0.17897	0.19091
1123	0.10004	0.07362	0.04235	0.03681	0.05017	0.05964	0.05377	0.04093	0.01074	0.00863	0.03722	0.05605				0.00332	0.00069629	0.00099493	0.02607	0.03178	0.02364	0.02034	0.02323	0.02876	0.01754	0.00242	0.00757	0.02634	0.03406	0.02682	0.01492	0.00419	0.0047	0.02602	0.08417	0.11153	0.1079	0.10411	0.10467	0.10718	0.10974	0.11366	0.12284	0.13134	0.13011	0.12893	0.13565	0.15039	0.15257
1124	0.14152	0.1422	0.11976	0.11004	0.11817	0.13272	0.12769	0.07452	0.01869	0.00604	0.01171	0.02669	0.03515	0.03539	0.03657	0.01991	0.00242	0.00023309	7.23e-05	0.00472	0.01847	0.02074	0.02486	0.04077	0.06163	0.08266	0.08573	0.06782	0.0455	0.03345	0.01978	0.0073	0.00781	0.03067	0.09424	0.1382	0.14137	0.13291	0.12229	0.11816	0.1175	0.1204	0.13067	0.14296	0.15047	0.1539	0.15382	0.16044	0.15825
1125	0.18931	0.17075	0.13564	0.12448	0.13433	0.15253	0.15639	0.14204	0.12145	0.12331	0.14005	0.14948	0.14563	0.14112	0.13971	0.1318	0.12613	0.12886	0.13681	0.15073	0.15831	0.15919	0.15626	0.14929	0.13278	0.1202	0.11957	0.1244	0.13393	0.14487	0.15725	0.14726	0.14163	0.15677	0.1882	0.19199	0.18729	0.1917	0.19667	0.19866	0.20078	0.2079	0.21932	0.22427	0.21679	0.21213	0.21726	0.2351	0.24276
1126	0.19391	0.15828	0.11307	0.0992	0.10753	0.12577	0.12867	0.1129	0.09466	0.10217	0.1267	0.13925	0.13213	0.12242	0.11269	0.09915	0.09376	0.10595	0.12411	0.13763	0.14366	0.14827	0.14705	0.13275	0.10758	0.09192	0.08959	0.09444	0.10752	0.12584	0.16439	0.1883	0.19675	0.20444	0.21082	0.19168	0.17852	0.18746	0.2015	0.21098	0.21771	0.22906	0.24306	0.24359	0.22674	0.21868	0.22936	0.25633	0.27179
1127	0.18909	0.14562	0.09907	0.08537	0.09278	0.11073	0.11555	0.10355	0.08906	0.09588	0.11762	0.12918	0.12259	0.11378	0.10469	0.09264	0.088	0.09837	0.11468	0.12771	0.13402	0.13867	0.13754	0.12324	0.09895	0.08307	0.07866	0.08267	0.0981	0.11834	0.157	0.18642	0.20019	0.20764	0.20861	0.1831	0.16719	0.1777	0.19469	0.20633	0.21448	0.22739	0.24235	0.2405	0.22053	0.21258	0.22575	0.25571	0.27358
1128	0.18664	0.14668	0.10258	0.08993	0.09793	0.11693	0.12504	0.11822	0.10728	0.11258	0.12891	0.13678	0.13146	0.12593	0.12092	0.11232	0.10855	0.11575	0.12782	0.13923	0.14541	0.14794	0.14568	0.13387	0.11278	0.09617	0.08897	0.09254	0.11144	0.13352	0.16169	0.17571	0.18209	0.19028	0.19946	0.18243	0.16953	0.1798	0.1942	0.20231	0.2078	0.21889	0.23237	0.23136	0.21526	0.20971	0.22105	0.24665	0.26075
1129	0.18144	0.1512	0.112	0.10086	0.10942	0.1282	0.13698	0.13199	0.12192	0.12369	0.13446	0.14007	0.13708	0.13511	0.13459	0.12916	0.12502	0.12673	0.13385	0.1444	0.15082	0.15115	0.14797	0.14052	0.12564	0.11157	0.10382	0.10704	0.12528	0.1438	0.15785	0.15737	0.15787	0.16696	0.185	0.18026	0.17219	0.18037	0.18941	0.19271	0.19518	0.20389	0.21574	0.21696	0.20639	0.20312	0.21119	0.23114	0.24052
1130	0.18259	0.15654	0.11996	0.10983	0.11873	0.13692	0.14518	0.14018	0.12983	0.12987	0.13867	0.14363	0.14144	0.14075	0.14213	0.13803	0.13368	0.13313	0.1386	0.14871	0.15483	0.15426	0.15072	0.14517	0.13345	0.12169	0.11459	0.11755	0.13412	0.15007	0.15901	0.15467	0.1539	0.16282	0.18276	0.18225	0.1763	0.18328	0.19	0.19157	0.19298	0.20081	0.212	0.214	0.20533	0.20266	0.20918	0.22696	0.23468
1131	0.193	0.15978	0.12125	0.11138	0.12049	0.13848	0.14695	0.14398	0.13595	0.13807	0.14795	0.15222	0.14821	0.14615	0.14634	0.14245	0.13997	0.14286	0.15034	0.15927	0.1639	0.16384	0.16036	0.15251	0.13771	0.12434	0.11729	0.12117	0.13954	0.15922	0.1751	0.17678	0.17885	0.18661	0.20024	0.19183	0.18377	0.19252	0.20258	0.20665	0.20929	0.21827	0.23002	0.23032	0.2182	0.21399	0.22201	0.2428	0.25296
1132	0.20414	0.15646	0.11405	0.10432	0.11353	0.13133	0.13979	0.13829	0.13248	0.13701	0.14885	0.15292	0.1463	0.14215	0.14068	0.13681	0.13614	0.14275	0.15283	0.1611	0.16499	0.16611	0.1629	0.15176	0.13299	0.1177	0.11034	0.11475	0.13519	0.16033	0.1884	0.20321	0.2128	0.21991	0.22169	0.19868	0.18627	0.19776	0.2139	0.22363	0.2294	0.24075	0.25384	0.251	0.23248	0.226	0.23757	0.26467	0.27996
1133	0.20832	0.15289	0.10883	0.09955	0.10901	0.1268	0.13548	0.13513	0.13071	0.13584	0.14778	0.15139	0.14347	0.13883	0.13759	0.13445	0.13459	0.14196	0.1525	0.16059	0.16455	0.16594	0.16267	0.15035	0.13049	0.11443	0.10631	0.11067	0.13261	0.16113	0.1948	0.21645	0.2312	0.23844	0.23283	0.2012	0.1866	0.19996	0.21989	0.2333	0.24087	0.25331	0.26717	0.26242	0.24015	0.2329	0.24684	0.2777	0.29627
1134	0.21409	0.15672	0.11065	0.10134	0.11159	0.1308	0.14139	0.14324	0.14006	0.14521	0.15658	0.1595	0.15092	0.14655	0.14632	0.14415	0.1447	0.15183	0.16201	0.17006	0.17416	0.17496	0.17136	0.15877	0.13817	0.12017	0.10981	0.11384	0.13861	0.17121	0.20549	0.22462	0.23819	0.24566	0.24031	0.20721	0.19219	0.2072	0.22904	0.24309	0.24997	0.26178	0.27537	0.2699	0.24713	0.24071	0.25526	0.28583	0.30451
1135	0.21981	0.16443	0.11651	0.10666	0.11782	0.13933	0.15296	0.15746	0.15499	0.15939	0.16962	0.17195	0.16356	0.15978	0.16075	0.15974	0.16032	0.16623	0.17533	0.18351	0.18785	0.18749	0.1833	0.17127	0.1508	0.13059	0.1172	0.12031	0.14784	0.18386	0.2148	0.22625	0.23487	0.24214	0.24185	0.21288	0.19857	0.21414	0.23586	0.24836	0.25329	0.26357	0.27595	0.27069	0.25005	0.2454	0.25915	0.28668	0.30314
1136	0.22686	0.17457	0.12566	0.11504	0.12669	0.14959	0.16479	0.1699	0.16662	0.1701	0.17999	0.1827	0.17524	0.17189	0.17318	0.17228	0.1723	0.17715	0.18565	0.19421	0.19859	0.1973	0.1927	0.18142	0.1618	0.14114	0.12645	0.12874	0.15664	0.1922	0.21926	0.22608	0.23149	0.23845	0.24186	0.21737	0.20401	0.21884	0.23906	0.24966	0.25328	0.2626	0.27422	0.26984	0.25142	0.24757	0.26023	0.28535	0.29981
1137	0.23957	0.18863	0.13906	0.12772	0.13963	0.16244	0.17621	0.1791	0.17402	0.17785	0.18943	0.19354	0.18665	0.18293	0.18314	0.18072	0.18002	0.18563	0.19516	0.20386	0.20756	0.20629	0.20207	0.19073	0.17071	0.15078	0.13753	0.14015	0.16622	0.19849	0.22509	0.2336	0.23968	0.24665	0.24919	0.22511	0.21213	0.22602	0.24508	0.25501	0.25873	0.26823	0.28011	0.27628	0.25778	0.25263	0.26458	0.28964	0.30395
1138	0.25218	0.20067	0.15108	0.13939	0.15134	0.17253	0.18269	0.18254	0.17636	0.18168	0.19564	0.20089	0.19387	0.18952	0.18821	0.18381	0.18245	0.18971	0.20097	0.20944	0.21211	0.21171	0.20869	0.19675	0.17532	0.15633	0.14586	0.14966	0.17316	0.20203	0.23119	0.24574	0.25584	0.26341	0.26043	0.23235	0.21931	0.23308	0.25267	0.26362	0.26843	0.27871	0.29137	0.28734	0.26668	0.25896	0.27075	0.29755	0.31332
1139	0.25308	0.20111	0.15222	0.14078	0.15265	0.17221	0.1798	0.17818	0.17205	0.1781	0.19259	0.19783	0.19046	0.18611	0.18463	0.17973	0.17819	0.18581	0.19751	0.2057	0.20809	0.2084	0.20611	0.19397	0.17224	0.15432	0.14566	0.15018	0.1721	0.19921	0.23012	0.24895	0.26254	0.27087	0.26326	0.23177	0.21876	0.23282	0.25333	0.26559	0.27126	0.28183	0.29503	0.29097	0.26878	0.25953	0.27135	0.29964	0.31677
1140	0.24741	0.19384	0.14457	0.13377	0.14563	0.16468	0.1722	0.17111	0.16577	0.1717	0.18535	0.18985	0.18152	0.17722	0.17678	0.17297	0.1721	0.17953	0.19094	0.19896	0.20161	0.20205	0.19957	0.18713	0.16542	0.14783	0.13945	0.14447	0.16692	0.19477	0.22739	0.24899	0.26509	0.2734	0.26289	0.2286	0.21527	0.23008	0.2516	0.26493	0.27094	0.28155	0.29539	0.29188	0.26902	0.25959	0.27203	0.30189	0.32041
1141	0.2358	0.18136	0.13254	0.12286	0.13459	0.15322	0.16162	0.16224	0.15815	0.16334	0.17508	0.17835	0.16924	0.16506	0.16588	0.16385	0.1642	0.17128	0.18185	0.18947	0.1924	0.19276	0.18991	0.17746	0.1561	0.1384	0.12965	0.13528	0.15933	0.1888	0.22215	0.2443	0.26141	0.26952	0.25861	0.22302	0.20945	0.22502	0.24738	0.26141	0.26747	0.27807	0.29224	0.28932	0.26635	0.25752	0.27076	0.30189	0.32165
1142	0.2208	0.16777	0.1215	0.11306	0.12423	0.14144	0.14971	0.15148	0.14828	0.15244	0.16203	0.16424	0.15539	0.1515	0.15275	0.15191	0.1532	0.15974	0.16929	0.17652	0.17979	0.1803	0.17729	0.16531	0.14483	0.12765	0.1193	0.12572	0.15031	0.17956	0.2117	0.23278	0.24977	0.25806	0.249	0.21453	0.20118	0.21672	0.23896	0.25295	0.2592	0.26997	0.28396	0.28114	0.25841	0.25001	0.26365	0.29539	0.31583
1143	0.21209	0.16055	0.11646	0.10858	0.11896	0.13476	0.14249	0.14449	0.14147	0.14495	0.15335	0.15514	0.14708	0.14352	0.14457	0.14385	0.14525	0.15143	0.16057	0.16787	0.17156	0.1722	0.16904	0.15738	0.13759	0.12109	0.1135	0.12054	0.14476	0.17274	0.20324	0.22316	0.23959	0.24813	0.24128	0.20883	0.19588	0.21094	0.23236	0.24577	0.25229	0.26339	0.27717	0.27404	0.25143	0.24287	0.25648	0.28836	0.30906
1144	0.21282	0.16083	0.11705	0.10889	0.1185	0.13343	0.14055	0.14196	0.13855	0.14222	0.1512	0.15345	0.14582	0.14221	0.14254	0.1409	0.14178	0.1482	0.15797	0.16573	0.16948	0.1701	0.16691	0.15515	0.13534	0.11927	0.11238	0.11962	0.14289	0.16952	0.19991	0.22095	0.23808	0.24674	0.23966	0.20727	0.19427	0.20896	0.22984	0.24293	0.24979	0.26141	0.27558	0.27219	0.24909	0.2398	0.25341	0.28577	0.30686
1145	0.21577	0.1609	0.11628	0.10745	0.11642	0.13111	0.13796	0.13868	0.1349	0.13926	0.14962	0.1526	0.14487	0.14086	0.14042	0.13773	0.13798	0.14487	0.15558	0.16393	0.16769	0.16844	0.16535	0.15314	0.13276	0.11674	0.11025	0.11733	0.13966	0.16574	0.19767	0.22181	0.24097	0.24982	0.24023	0.20551	0.19182	0.20649	0.22773	0.24133	0.24878	0.26116	0.27611	0.27211	0.24762	0.23762	0.25185	0.28547	0.30729
1146	0.21664	0.15794	0.11206	0.10276	0.11147	0.12665	0.13435	0.13567	0.13223	0.13715	0.14829	0.15151	0.14327	0.13886	0.13822	0.13526	0.13536	0.14254	0.15372	0.16251	0.16643	0.1672	0.164	0.15125	0.13026	0.11369	0.10663	0.11316	0.13579	0.16326	0.19727	0.22346	0.24393	0.25306	0.24131	0.20347	0.18864	0.20389	0.22657	0.24134	0.2491	0.26188	0.27745	0.27265	0.2468	0.23687	0.25205	0.28677	0.30903
1147	0.2138	0.15122	0.10378	0.09427	0.10295	0.11935	0.12961	0.13397	0.13243	0.13768	0.14826	0.15037	0.14092	0.13629	0.13644	0.1345	0.13521	0.14246	0.15346	0.16246	0.16673	0.16725	0.16356	0.15022	0.12848	0.11024	0.10114	0.10691	0.13197	0.16419	0.20097	0.22642	0.24611	0.25545	0.24311	0.202	0.18578	0.20254	0.22814	0.24487	0.25249	0.26502	0.28062	0.27462	0.24773	0.23909	0.2555	0.29059	0.31265
1148	0.20809	0.14397	0.09557	0.08591	0.09445	0.11179	0.12454	0.13224	0.13279	0.13821	0.1479	0.14872	0.13819	0.13348	0.13445	0.13352	0.13483	0.14206	0.15278	0.16198	0.16665	0.16691	0.16274	0.14895	0.12649	0.10647	0.09531	0.10039	0.12794	0.16509	0.20387	0.22674	0.24447	0.25391	0.24295	0.20026	0.18291	0.20103	0.22901	0.24704	0.25417	0.26625	0.28157	0.27473	0.24773	0.24085	0.25812	0.29262	0.31377
1149	0.20463	0.14015	0.09085	0.081	0.08955	0.10789	0.1225	0.13248	0.13442	0.13991	0.14908	0.1491	0.13802	0.1334	0.13474	0.13409	0.13556	0.14284	0.15358	0.16305	0.16801	0.16803	0.16348	0.14952	0.12654	0.10501	0.09206	0.09648	0.12592	0.1668	0.20611	0.22538	0.24056	0.24986	0.24183	0.20009	0.18223	0.20103	0.22972	0.24766	0.25415	0.26586	0.28071	0.27363	0.24758	0.2423	0.2595	0.29248	0.31231
1150	0.20788	0.14254	0.09156	0.08118	0.09016	0.11001	0.12557	0.1351	0.13621	0.14186	0.15207	0.15282	0.14206	0.13743	0.13802	0.13626	0.13703	0.1447	0.15621	0.16618	0.17122	0.17122	0.16659	0.15258	0.12922	0.10682	0.09271	0.09632	0.12628	0.1681	0.20709	0.2247	0.23833	0.24732	0.24185	0.20226	0.18432	0.20287	0.23046	0.24708	0.2532	0.26496	0.27961	0.27283	0.24805	0.24336	0.25983	0.29134	0.31011
1151	0.21217	0.14361	0.09038	0.07885	0.0879	0.1098	0.12712	0.13573	0.13494	0.14051	0.15227	0.15451	0.14458	0.13951	0.13856	0.13542	0.13536	0.14344	0.15569	0.16643	0.17176	0.17177	0.16704	0.15293	0.12935	0.10592	0.09015	0.09203	0.12218	0.16507	0.20444	0.22147	0.23325	0.24171	0.23891	0.20162	0.18302	0.20061	0.22695	0.24265	0.24891	0.26081	0.27495	0.26802	0.24443	0.24038	0.25648	0.28682	0.30476
1152	0.20987	0.13743	0.08188	0.06846	0.07663	0.10037	0.12068	0.12949	0.12684	0.13215	0.14533	0.14909	0.13986	0.13371	0.13084	0.12668	0.12614	0.13472	0.14748	0.15905	0.16495	0.1653	0.16062	0.14616	0.12207	0.09705	0.07878	0.07804	0.10907	0.15461	0.19573	0.2135	0.22366	0.23169	0.23131	0.19524	0.17496	0.19148	0.21771	0.23369	0.24066	0.25283	0.26628	0.25858	0.23558	0.23263	0.24931	0.27918	0.29668
1153	0.19435	0.11868	0.06269	0.04765	0.05367	0.07704	0.10043	0.11204	0.10936	0.11446	0.12803	0.13225	0.12309	0.1153	0.11072	0.10649	0.10622	0.11524	0.12783	0.13991	0.14663	0.14788	0.14338	0.12847	0.10377	0.07682	0.05569	0.0521	0.08484	0.13552	0.1787	0.19687	0.20579	0.21427	0.21689	0.18076	0.1578	0.17369	0.20127	0.21861	0.22678	0.23948	0.25207	0.24303	0.22005	0.21884	0.23704	0.26734	0.28471
1154	0.1781	0.09505	0.03965	0.02421	0.02756	0.04825	0.07397	0.09091	0.09033	0.09568	0.10913	0.11252	0.10215	0.09219	0.08639	0.08307	0.08374	0.09317	0.10525	0.11793	0.12595	0.12846	0.12385	0.10761	0.08142	0.05168	0.028	0.02205	0.05464	0.1156	0.16297	0.18137	0.18966	0.19971	0.2053	0.16558	0.13777	0.15412	0.18576	0.2062	0.2161	0.22977	0.24175	0.23023	0.20578	0.20669	0.22739	0.2591	0.27644
1155	0.166	0.06655	0.01475	0.00339	0.0038	0.01545	0.03932	0.06175	0.06302	0.06936	0.08402	0.086	0.07253	0.05938	0.0528	0.05099	0.05215	0.06159	0.07358	0.08869	0.09938	0.103	0.09757	0.07854	0.05052	0.01936	0.00195	5.48e-05	0.01445	0.08673	0.1442	0.16907	0.17946	0.19167	0.19714	0.14635	0.10949	0.12703	0.16737	0.19442	0.2073	0.2226	0.23431	0.218	0.18988	0.19343	0.21826	0.25275	0.27035
1156	0.16049	0.02979	0.00026467	0.00934	0.01145	0.00458	0.00020001	0.01691	0.02287	0.02868	0.04292	0.0389	0.01842	0.00511	0.00194	0.00393	0.00705	0.01115	0.01779	0.0388	0.05828	0.06289	0.0543	0.02933	0.00471	0.00551	0.01844	0.02503	0.0146	0.03902	0.11517	0.15739	0.1712	0.18581	0.18939	0.11575	0.06271	0.08165	0.14043	0.18048	0.19738	0.21471	0.22644	0.20208	0.16808	0.17733	0.2088	0.24652	0.26406
1157	0.14351	0.00145	0.03554	0.03682	0.03603	0.03937	0.02326	0.00011314	0.0111	0.00851	0.00285	0.02244	0.02126	0.00484	0.00288	0.02207	0.03277	0.02519	0.00482	0.00169	0.00684	0.01148	0.01799	0.01344	0.00022408	0.00076991	0.00027284	0.00036846	0.00114		0.05395	0.12548	0.13513	0.15631	0.16651	0.03848	4.02e-05	0.00199	0.07633	0.15312	0.17571	0.19466	0.20504	0.16257	0.11593	0.14351	0.18968	0.22988	0.24592
1158	0.05976	0.06571	0.04142	0.00189	0.00126	0.00496	0.04414	0.07392	0.01047	8.37e-05	1.19e-05	0.03195	0.0551	0.0176	0.04827	0.02142	0.00417	0.00209	0.0027	0.00017467	0.01798	0.02036		0.05289	0.06627	0.06098	0.04944	0.03899	0.05273	0.04212	0.01909	0.00447	0.00603	0.03471	0.09812	0.0564	0.07223	0.07077	0.03232	0.10341	0.12824	0.1405	0.14749	0.04726	0.00088462	0.05151	0.15082	0.18449	0.1898
1159	0.04373	0.05972	0.00678	0.00458	5.18e-07	0.0006533	0.00184	0.00259	0.00093282	0.0012	0.01221	0.00020013	0.00225	0.00714	0.00108	0.00040638	0.0086	0.00522		0.02308	0.01889	0.00701	0.00486	0.00291		0.00701	0.00026402	0.00022095	0.00249	0.00066799	0.00010329	0.02824	0.0485	0.0333	0.00034775	0.03385	0.04047	0.01758	0.00814	0.0027	0.01185	0.01187	0.01873	0.03658	0.05936	0.05296	0.07023	0.0665	0.05402
1160	0.01845	0.01034	0.00653	0.00010402	0.00206	0.00595	0.0121	0.00185	0.01313	0.00080099	0.00489	1.05e-08	0.00307	3.13e-06	0.00487	0.01374	0.00189	0.00697	0.00541	1.01e-05	0.02345	0.01512	0.00759	0.00474	0.01484	6.03e-06	0.00658		0.01495	0.02232	0.00421	0.00104	0.00685	0.00271	0.00076457	0.01442	0.00067828	0.00395	0.0186	0.00285	0.00927	0.01145	0.00734	0.00226	0.00045883	0.01044	0.0093	0.00674	0.00248
1161	5.62e-05	0.00929	0.03041	0.00018406	8.04e-06	0.00055237	0.00135	0.00124	0.00019596	0.00581	0.00141	0.00315	0.00138	0.0009909		0.00221			0.03909	0.02043	0.00363	0.03645	0.00164	0.00468	0.00134	0.00584	0.0079	0.00041732		0.039	0.0144	0.03053	0.02762	0.02009	0.00141	0.00572	0.01161	0.00412	0.00647	0.00053918	0.0094	0.00765	0.01113	3.34e-05	0.03401	9.47e-05	0.06873	0.05542	0.03756
1162	0.02491		0.00343	0.00046243	0.04302	0.00378	0.00348				0.03022		0.02318	0.00552	0.01722	0.00537	0.00563	0.00187	0.01976	0.00631	0.01118				0.0106	0.03108	0.00267	3.05e-06	0.0005186	0.01358		0.02995		0.01717	0.01049	0.01671	0.00228	0.04837	0.04524	0.00149	0.05323	0.04099	0.00333	0.00707	0.00531	0.00067886	0.00082749	0.08456	0.10252
1163	0.02413	0.00736	0.03288	0.02267	0.00252	0.0063			5.62e-06	0.00194			1.1e-05	0.00806		0.01396	0.01155	0.0051		4.3e-06	0.0177	0.00036553	2.8e-05	0.00108		0.00841		0.00431	0.00316	0.00627	0.03224	0.00229	0.01298	0.01659	0.00053221	0.00092358		3.48e-06	0.02488	0.0007326	0.03814	0.00048804	0.02417	0.01747	0.01467	0.02059	0.01888	0.07948	0.07774
1164	0.02234	0.00947	0.01141	0.00107	0.00287	0.00313	0.02513	8.5e-06	0.00144			0.00466	0.00576	0.0017	0.00485	0.00483					0.00677	0.00466		1.19e-05	0.00769	0.00056473	0.00626		0.00465	3.76e-05	0.01772	0.02105		7.28e-05	0.00363	0.03189	0.01531	0.02027	0.01914	0.04571	0.02962	0.01261	0.02262	0.01762	0.00376	0.00276	0.02806	0.00337	0.00651
1165		0.00371	0.0015	0.00836		0.00662	0.01289		0.00441	0.01549	0.0023		0.00363			0.00823	0.00723	0.01335	8.22e-05		0.00016735	0.00041888	9.04e-07	0.01099		0.00106		0.00299			0.00014774		0.00984	3.25e-07	0.0519	0.00881	0.00361		0.02456	0.00252	0.00015475	1.3e-05	0.01005		0.05723	0.00896	0.02587	0.0052	0.00307
1166		0.04822	0.01714	0.01176	0.00036463		0.06759	0.00118	0.00275	0.00443	0.00089281	0.01106	0.01033		0.02194	0.04923		0.04301	0.03549	0.00371	0.01413	0.00393	4.05e-05	0.03217	0.00706	0.00966	0.0053	0.00072975	0.00673			0.00762	0.00186	0.00178		0.00408	0.00186	4.33e-05	0.00038471		0.00032004	0.00014419	0.01228	0.01907	0.00083742	0.00039062		0.00101	0.00786
1167		0.01323	0.00052465	0.01226			0.00568		0.00443	0.00928	0.00116		0.0169	0.00247		0.00332	6.23e-05	3.56e-05	0.02349	0.0021	0.00183	3.21e-05	4.19e-05	0.00011834		0.00256	0.01181		0.00163	0.01383	0.00118		0.00058577	0.00735	0.00135	0.00198	0.05037		0.01697	0.00372	0.01137	0.00129	0.00157	0.00018571	0.00408	0.00739	0.00131	0.0022	0.02458
1168	0.00162		0.00144	0.01264	0.00071067		0.00126	5.7e-07	0.00263	0.0033	0.00202	0.00167	0.00059685	0.05772	1.43e-06	0.04258	0.01626	0.02481	0.04169		0.00243	0.0049			0.00709		0.03585	0.0066	0.01267	0.01529	0.00474		0.02797	0.03138	0.04097	0.06275	0.001	0.04499	0.04692	0.0196	0.05459	0.00929	0.00476	0.02378	0.00596	0.0159		0.02817	0.05764
1169	0.01408	0.01857			0.00231	0.00191	0.00245		0.00625		0.04839	0.03411	0.00053297	0.0443	0.01695		0.00709	0.0151	0.00175			0.01877	0.00322	0.00021931	0.00499	0.00067323		0.00020383		0.00415		0.0144	0.00247	0.00188	0.00107			0.0087	0.03987	0.00674	0.03859	0.09774	0.08463	0.03993	0.01613	0.00674	2.27e-05	0.01463	0.04571
1170	0.00035077	1.17e-06	0.00972	0.00199		0.00391		0.00227	0.01202		0.01717	0.02176	4.67e-05				0.00014014			0.01159		0.02088	0.0318	0.03178	0.001	6.95e-07	2.61e-06	0.0099	0.00651	0.03769	0.00016056	0.0138		0.00044091	0.00913		0.00684	0.01139	9.68e-06	0.01515	0.04665	0.01444	0.05732	0.02215	0.03946	0.01502	0.09073	0.00035974	0.03173
1171	0.00099774	0.00355	0.00096292		0.01182	0.02465	0.00308		0.00503	0.01259	0.00879		0.00516	0.008	0.00053771	0.03163	0.00687	0.00211	0.0011			0.00665	0.02659	0.00032973		0.00368	0.00713	0.0218	0.00074647	0.00869	0.00042263		0.00967	0.00322	0.00696		0.02914		5.24e-05		0.00070447	0.00027731	0.0182	0.03586	0.01166	0.04238	0.00049469	0.00789
1172		0.00082387		0.00695		0.00431	0.01201	0.00034344	4.54e-05	0.0194		0.00339	3.15e-05	0.03206	0.0037		0.00123		0.00028376		0.02909	0.00902			0.00895		0.0425	0.00589			0.00311		0.00083002						0.01034	0.02881	0.00037498	0.00044706	0.02124	0.01106	0.0098	0.02406	0.00375	0.00584	0.00224
1173	0.00022568		0.0022		0.0094	0.0307	0.0065	0.01593		0.01337			0.01696			0.00661	0.03109	0.01899	0.00627					0.00182	0.02622	0.00133						0.00024825	0.01043	0.00411	0.0257		0.01231	0.00103	0.00036059	0.00224	0.02454		0.01513		1.52e-05	0.02655	0.01138
1174	0.00351			4.02e-05	0.00625	0.002	0.00795	0.01473		0.00192	4.62e-07			0.00593			0.00511		0.00147	1.69e-06	0.00324					0.00064149		0.00477		0.0085	0.00375	0.00446		0.0087		0.00519	0.00153	0.00995	0.03725	0.04026	0.00075122	0.0009386	0.01459	0.06066	0.07251		0.00925	0.00017584	0.00020822
1175	0.00289	0.00046829		0.00493		0.0046	0.00014672	0.01569	0.00611	0.00247		0.03991		0.029		0.00849	0.00196				0.0135			0.00446		1.19e-07	0.00348	1.92e-07			0.00301	0.00131	1.96e-06	0.0083	0.00259	0.00393		0.01039	0.00103	0.00064464	0.00448	0.01192	0.00916				0.03012	0.00395	0.00442
1176	0.02309			0.00014625	0.00553	0.00291	0.02649	0.00354	0.01861		2.51e-05		0.00171	0.00054689			0.00752	0.03037	0.00256	0.03043		0.00507		0.04185	0.03531	0.00057896	0.02462				0.00084558		0.01544	0.02098	0.01535	0.00028488	0.00439		0.00473	0.00106	0.0523	0.00094512	0.01802	0.02333		0.00713	0.00405	1.43e-05	0.00029992
1177	0.00422		0.02802	0.00021524			0.02446	0.0201			2.8e-05		0.00373	0.01759	5.13e-05	0.0066	3.48e-05	0.01649	0.0019		0.02854		0.01176	0.02487			0.00189					0.0003886	0.00748	0.01264	0.01114	0.00102	0.0145	0.01051	0.00037902	0.02788	0.00274	0.01271	0.01038	0.02083	0.00689	0.0002072	0.0133	0.05661	0.05005
1178	0.00038241	0.0424	0.00139		0.00818					0.00086209	0.00718		0.00183			0.01603	0.01778					0.00129	0.00423		0.05491		0.02264			0.021	0.00314	0.01565	0.01129	0.01902	0.01858	0.00068649	0.01166	0.01324	0.01075	0.04827	0.00017713		0.02927	0.00524	0.02629	0.01131	0.0021	0.052	0.04952
1179		0.00089379	0.0005088		6.63e-06	0.00407		0.01409	0.00239	0.00583	0.00365			8.78e-07		0.00474		0.00074731	0.03389	0.00074764		0.00050249	0.04611	0.00288		5.73e-05	0.0001395		0.00083304	0.00169	0.00329	0.01452	0.00984		0.00579		9.25e-05	0.01762	0.03897	2.13e-07	0.01561	0.02716			0.08171	0.09781	0.07046	0.11933	0.11527
1180	0.0635	0.01857	0.00116		0.0107			0.03189		0.00387	0.01772	0.00079593		0.001		5.94e-06	0.00129	0.00687	0.0002271	0.00016943		0.00145	0.04975		0.00422		0.00297			0.00296	0.00853	0.00051155	0.00094332	0.01017	0.04573	0.00089959	0.00776	0.00061505		0.03815	0.01367	0.01471	0.00232		0.02064	0.06376	0.03205	0.08998	0.09862
1181	0.00010244	0.00655	0.00501	0.0001805	4.53e-05			0.00712	0.00561		0.00082427	0.01445	0.00041019			0.01147	0.00147				0.00061908	0.00925				0.00502		0.01205	0.00141	0.0013	0.01894	0.01244	0.01782	0.02058	0.01822	0.00030709	0.00613	0.00247	0.00587	0.00255	0.00164	0.00214	0.00641	0.0022	0.00020837		0.0062	0.01291	0.01325
1182	1.57e-06	0.00132		0.00041472	0.00058605		0.00551	0.00305		0.02048		0.00337			0.00827		0.04314	2.5e-05		0.00019693	0.00033845	0.00028685		9.64e-05	0.0068	1.51e-05	0.02707		0.004	0.05377	0.01147	0.02202		0.011	0.00061811	0.00034397	0.01662	0.00016147	0.00682	0.04044	0.00026442	0.00014615	0.00056402	0.0047	0.0454	0.00809	0.00209	0.0003952	0.03197
1183	0.01502	0.01183	0.02454				0.00055061		0.0063	0.00163		0.00011814	0.00494	0.0184				0.00122	0.00491	0.00014347	0.00016564	0.00662	0.00602	0.00042462		0.01216		0.0002667			0.00152	7.18e-06	0.00601	0.01997	0.00609		0.02124	0.00128	0.01431	0.01711	0.05955	0.00174	0.00777	0.01276	0.0055	0.01835	0.03598	0.0001676	0.00537
1184	0.06063		0.0133	1.09e-05	0.00484	0.05204	0.00151	0.000109	0.01408	0.00316			0.00204	0.01473	0.00265	0.01048	6.89e-05	0.00278		0.00257		0.00124			0.00586	0.00084376	0.00084922				0.00193	0.00571	0.01691		0.00864	0.00254	0.00817		0.00488	0.02808		0.00702	0.00265	0.01331	0.00534	0.003	4.03e-06	0.00612	0.00589
1185	0.00617		0.0016						0.00847	0.00443	0.00033847	0.00413	0.01354	0.01787					6.55e-07		0.0001491	0.01306			6.53e-05		0.02585		0.00023312	0.003	0.0087	0.00021107	0.01016	0.04471	0.00144	0.0037	0.00204	0.00253	0.02728	9.52e-08	0.00044378	0.00042515	0.01083	4.75e-05		0.00021933	1.71e-06	0.00011733	0.0126
1186				0.00298	0.02246		0.01451	2.06e-05	0.01728		0.00020505				0.01045			2.94e-05	0.00029254	2.51e-05	0.02269	0.00501	0.00562			0.00885	0.01302	0.00548	7.22e-05	0.00572		1.67e-07		0.00073887	0.00454	0.01456		0.00947		0.0244	0.01634	0.00844	9.52e-05	0.00447	0.02136	0.00201		0.00097221	3.54e-05
1187		0.00019903		0.0167		0.01434	1.23e-05	6.97e-05	0.05043		0.00396	0.00243	0.00756	0.02234				0.00558	0.02951	0.01217	1.15e-05		0.0006395	0.00095484		0.00211	0.00153	5.03e-06	8.27e-07		0.03637					0.00431		0.00877	0.00133	0.00044339	0.01133	0.01184	0.01069	0.00532	0.0003182	0.0001043	0.00233	0.01261	0.0031
1188			0.02136		0.01622	0.00677		0.00421		1.75e-05	0.00342	0.00152			0.00077459	0.00262	0.00072699		0.02011	0.00104	0.0045		0.00696	0.00486	0.00693			0.00777	6.2e-07	0.00165	0.02764	0.00924	0.01122			0.00617	0.00011559	0.03333	0.01306	0.00615		1.11e-05	0.00243		0.00357	0.01114	0.00014888	0.0238	0.0249
1189		0.00589	0.00493	0.00202		0.01275	0.00052396		0.00076544	0.01084		0.01048	0.01319			0.00152	0.01245	0.00241	1.63e-05			0.0021	0.00441	0.00022252	0.00414			5.53e-05	0.01025			0.00113	0.07188	0.0014				0.00141		0.01933	0.00036044	0.00012987		0.00547	0.00133	0.00245
1190			0.0029	0.00513	0.00078932	0.00015523	0.00352	0.01864	0.02707		0.00103	0.02272	0.00739	0.01108		0.0003723	5.64e-05		0.0015	0.0009778	0.00591	0.00178	0.00016901	0.03428	0.00904			0.00483	0.02342	0.001	0.00601		0.03831			2.07e-05	0.02819	7.21e-05				0.00021001	0.00289	0.00232	0.00882	0.0159		0.00151
1191		0.01128	0.00027086	0.00172		0.01328	0.00046318	0.01239	0.00131	0.00242	0.0101	0.00974	0.00602	4.49e-06	3.55e-05	0.0003225	0.00203	0.01295	0.01885	0.01261	0.00164	0.00159	0.0002839	2.41e-05	0.00169	0.00555		3.07e-05	0.00389	4.87e-05	0.00701			0.00053678	0.03948		0.01444			0.00178	0.0043	0.00598	0.00369				0.01666	0.00076258	0.01264
1192			0.00197	0.00439	0.00078531	0.00137	0.00689	0.00051579	0.0071	0.0044	0.00914	0.00248	0.00153	0.00056085	0.00030531	1.49e-08	0.00253	0.00777	0.00802	0.00836	0.00632	0.01088	0.0103	0.00518	0.00289	0.00016505	0.00192	0.00129	0.00111	0.01809	0.01829	0.02706	0.00013127		0.00355				0.00773	0.01013		0.00339	0.00113		2.03e-05		0.00604	0.0064	0.00996
1193	0.00814	0.00425	3.37e-05	0.01047	0.00025954	0.00204	6.23e-05	0.00018461	0.00173	0.00033044	0.00443	0.00639	0.00254	0.00194	0.00204	0.00231	0.00273	0.0039	0.00419	0.00304	0.00202	0.00195	0.00073329	0.0001486		0.00443			0.00272	0.00191	0.00144	0.01056		0.00014258	0.00499		0.00035298	8.52e-05	0.00208	0.00068815	0.00195	0.00028261	2.86e-05	0.0027	0.00232	0.00010643			0.01731
1194		0.00081129	0.00677	0.03428	2.87e-07	0.00528	0.00379	0.00226	0.00191	0.00272	0.00669	0.00745	0.00388	0.00224	0.00275	0.00379	0.00481	0.00676	0.00686	0.00469	0.00281	0.00224	0.00234	0.0014		0.00466	0.00652	0.00427	5.54e-05	1.96e-06	0.00029088	0.00011872	0.02005	0.01337		0.00322	0.00413	0.00037205	0.00829			0.00736	0.00974		0.00621		0.00030811	0.00112	0.00723
1195	0.0156	0.00010607	0.0003306	0.00037585	0.00424	0.0074	0.00301	0.00241	0.00402	0.00601	0.0104	0.01147	0.00492	0.00332	0.00737	0.0078	0.00822	0.01058	0.01118	0.0089	0.00389	0.00078203	0.00418	0.00797	0.00944	0.00951	0.00736	0.00312	0.00203	2.59e-05	0.00050374	0.00978	0.01198	0.01525	0.01236	0.0041	0.0077	0.0012	0.01314	0.0246	0.00158	0.00109	0.00108	0.00533	0.00214		0.01519	4.61e-09	3.22e-05
1196	0.00622	0.01354	0.00090325	0.00396	0.01502	0.01742	0.01141	0.00941	0.0127	0.01683	0.02114	0.0198	0.00637	0.00925	0.01864	0.02084	0.0207	0.02151	0.02043	0.01741	0.01104	0.00585	0.01098	0.01621	0.01741	0.01609	0.01231	0.00687	0.00592	0.00469	0.00232	0.00105	0.00611	0.00018261	0.0018	0.00052535	0.00241	0.00123	0.00192	0.03585	0.00414	0.00484	0.00033942	0.00259	0.00424	0.0028	0.01208	0.04195	2.2e-05
1197	0.02254	0.02415	0.01891	0.01829	0.02803	0.03368	0.03486	0.03276	0.03168	0.03259	0.03588	0.03531	0.02447	0.02927	0.03507	0.03498	0.03413	0.0339	0.03268	0.03181	0.03064	0.02903	0.02869	0.02851	0.02601	0.02148	0.01874	0.0173	0.01844	0.01843	0.01596	0.01735	0.01223	0.00715	0.00759	0.00826	0.00329		0.00327	0.00109	0.00305	0.01002	0.00697	0.00914	0.00466	0.00016151	0.00543	0.00939	0.01349
1198	0.06796	0.06289	0.05468	0.05191	0.06057	0.06732	0.07245	0.07305	0.07149	0.07132	0.07431	0.07468	0.07055	0.06982	0.07213	0.07213	0.07143	0.07171	0.07085	0.06994	0.06929	0.0683	0.06811	0.06675	0.06121	0.05315	0.04952	0.05261	0.05916	0.06056	0.05704	0.05746	0.05425	0.0485	0.04584	0.03131	0.01768	0.02192	0.01222	0.01217	2.9e-06	0.00332	0.00098948	7.78e-05	0.00603	0.0124	0.00382	0.00196	0.02081
1199	0.15934	0.15131	0.1332	0.1242	0.13099	0.13798	0.14495	0.14946	0.15022	0.14679	0.14367	0.14021	0.1339	0.13587	0.14327	0.14717	0.14818	0.14909	0.14843	0.14513	0.14078	0.13985	0.14541	0.14826	0.1459	0.13967	0.13431	0.13427	0.14243	0.14853	0.15185	0.15379	0.15429	0.161	0.14012	0.12068	0.13934	0.14983	0.15068	0.0086	0.06535	0.0733		0.147	0.14409	0.1173	0.12334	0.15696	0.16111
1200	0.14992	0.13848	0.12042	0.11676	0.13028	0.13703	0.13573	0.13755	0.13879	0.13494	0.13088	0.12787	0.12142	0.12649	0.13791	0.14271	0.14325	0.14387	0.14434	0.14114	0.13575	0.13284	0.13743	0.14025	0.13959	0.13396	0.12696	0.12993	0.1443	0.15433	0.15819	0.15335	0.15048	0.16601	0.16492	0.15179	0.15827	0.17325	0.17999	0.17651	0.17135	0.17151	0.17818	0.1851	0.18133	0.17314	0.16243	0.15989	0.17228
1201	0.06819	0.0616	0.05566	0.05599	0.06213	0.06339	0.06024	0.0616	0.06473	0.06499	0.06191	0.0585	0.05578	0.05915	0.06504	0.06651	0.06608	0.06677	0.06797	0.06743	0.06605	0.06433	0.06516	0.0647	0.06312	0.05963	0.05744	0.06286	0.07557	0.08356	0.08465	0.08302	0.08559	0.09089	0.08478	0.07535	0.0807	0.09207	0.09291	0.09116	0.09509	0.09916	0.09178	0.09051	0.09244	0.08813	0.07302	0.04549	0.04562
1202	0.05763	0.04814	0.0394	0.03859	0.04255	0.04356	0.04255	0.04531	0.04833	0.04801	0.04481	0.04093	0.0385	0.04236	0.04859	0.05003	0.04884	0.04918	0.05091	0.05079	0.0503	0.04953	0.05136	0.05162	0.04872	0.04363	0.04069	0.04648	0.06067	0.07132	0.07532	0.07584	0.07984	0.09032	0.08755	0.07649	0.08037	0.09298	0.10154	0.10287	0.10294	0.10739	0.11371	0.1146	0.10676	0.1032	0.10642	0.11927	0.13706
1203	0.04683	0.04347	0.03715	0.03651	0.03875	0.03908	0.0398	0.04559	0.05127	0.05158	0.04799	0.04343	0.04044	0.04522	0.05267	0.05391	0.0515	0.05171	0.05472	0.05512	0.05473	0.05393	0.05615	0.05672	0.05227	0.04549	0.04113	0.04759	0.06395	0.07588	0.07804	0.0734	0.07452	0.08447	0.08184	0.0724	0.07851	0.09306	0.09515	0.07495	0.04163	0.02925	0.05523	0.08198	0.09522	0.09553	0.08966	0.07325	0.03974
1204	0.06602	0.06094	0.05224	0.05105	0.05402	0.05451	0.05556	0.06331	0.07147	0.07304	0.06853	0.06202	0.05697	0.06121	0.06905	0.07119	0.07013	0.07096	0.07385	0.07387	0.07327	0.07303	0.07599	0.07648	0.07078	0.06278	0.05743	0.06423	0.08157	0.0947	0.09948	0.09663	0.0986	0.10828	0.10262	0.09092	0.09841	0.11514	0.11908	0.10132	0.07276	0.06291	0.08858	0.1119	0.12089	0.12072	0.11668	0.10911	0.08645
1205	0.13758	0.11737	0.09284	0.08883	0.09727	0.09921	0.09866	0.10831	0.11872	0.12022	0.11377	0.10353	0.09259	0.09557	0.10647	0.11264	0.11621	0.11849	0.11949	0.11727	0.1152	0.11585	0.12157	0.12286	0.11507	0.10348	0.09532	0.1034	0.12586	0.14465	0.15812	0.16255	0.16937	0.1877	0.18007	0.15861	0.16683	0.18849	0.20559	0.20853	0.2095	0.21468	0.22843	0.23266	0.21644	0.21083	0.21572	0.24387	0.26919
1206	0.18237	0.15466	0.11704	0.11162	0.1272	0.13301	0.13147	0.14192	0.15129	0.14943	0.14248	0.13178	0.1162	0.11984	0.13598	0.14542	0.15107	0.15403	0.15456	0.15038	0.14563	0.14558	0.15341	0.15583	0.14605	0.13016	0.11831	0.12771	0.15584	0.17958	0.19702	0.19899	0.20472	0.23039	0.22691	0.20037	0.20792	0.23079	0.25028	0.25361	0.25023	0.25139	0.26877	0.27751	0.25839	0.24833	0.24808	0.27082	0.29401
1207	0.1516	0.12491	0.09324	0.08962	0.10419	0.11115	0.11059	0.11875	0.12369	0.11869	0.11111	0.10337	0.09349	0.10027	0.11672	0.12317	0.12403	0.12491	0.1271	0.12526	0.1221	0.12167	0.12775	0.12853	0.1182	0.1031	0.09306	0.10323	0.13183	0.15577	0.17232	0.17494	0.1844	0.20955	0.20734	0.18039	0.18452	0.20615	0.22603	0.23061	0.22747	0.22919	0.24701	0.25621	0.23592	0.22411	0.22562	0.24913	0.27409
1208	0.1313	0.10548	0.07756	0.07383	0.08468	0.08982	0.08992	0.09789	0.10224	0.09692	0.08919	0.08274	0.07631	0.08376	0.09807	0.10234	0.10126	0.10167	0.10473	0.10446	0.10288	0.10276	0.10803	0.10796	0.09728	0.08305	0.07471	0.085	0.11296	0.13679	0.1534	0.1587	0.17196	0.19636	0.19371	0.16651	0.1686	0.18992	0.21097	0.21786	0.21757	0.22112	0.23841	0.24605	0.22395	0.21171	0.21588	0.24271	0.27012
1209	0.14963	0.12231	0.08789	0.08189	0.09197	0.09588	0.09586	0.10615	0.11207	0.10597	0.09808	0.09216	0.08486	0.09186	0.10621	0.11125	0.11125	0.11285	0.11619	0.11537	0.11312	0.11311	0.11988	0.12032	0.10769	0.09099	0.08143	0.09257	0.123	0.14901	0.16705	0.1719	0.18613	0.21333	0.21314	0.18464	0.18675	0.2098	0.23261	0.24002	0.24025	0.24399	0.26218	0.27042	0.24599	0.23287	0.2371	0.26526	0.29341
1210	0.18397	0.15695	0.112	0.10264	0.11302	0.1164	0.11647	0.13031	0.13927	0.13288	0.12514	0.11919	0.10837	0.11352	0.12825	0.13539	0.13858	0.14257	0.14573	0.14345	0.13959	0.13967	0.14841	0.14943	0.13472	0.11508	0.10356	0.11581	0.14912	0.17697	0.19666	0.19917	0.21137	0.24082	0.24259	0.21328	0.21742	0.24366	0.2675	0.27283	0.27066	0.27357	0.29366	0.30326	0.27795	0.2652	0.26823	0.29476	0.3212
1211	0.19149	0.1646	0.1164	0.10677	0.11812	0.12208	0.12248	0.13833	0.14969	0.14483	0.13845	0.13181	0.11703	0.11997	0.13464	0.14319	0.14921	0.15486	0.15768	0.155	0.15097	0.15148	0.16033	0.16009	0.14403	0.12385	0.11218	0.12536	0.16008	0.1892	0.21161	0.21288	0.22195	0.25161	0.25148	0.21963	0.22558	0.25516	0.28024	0.28515	0.28147	0.28451	0.30625	0.31475	0.28754	0.27653	0.2808	0.30669	0.33169
1212	0.15691	0.12941	0.09011	0.084	0.09499	0.09872	0.09883	0.11342	0.12456	0.12177	0.11689	0.11016	0.0956	0.09814	0.1116	0.11879	0.12402	0.12883	0.13246	0.13236	0.13109	0.132	0.13793	0.13404	0.11772	0.10029	0.09138	0.10535	0.14007	0.17043	0.19617	0.19913	0.20721	0.23598	0.2321	0.19631	0.2011	0.23142	0.25913	0.26911	0.26849	0.27296	0.29353	0.29679	0.26531	0.25596	0.26572	0.29554	0.32178
1213	0.11456	0.08903	0.06161	0.05862	0.06746	0.06954	0.0691	0.08136	0.09153	0.09024	0.08526	0.07832	0.06708	0.07055	0.08225	0.0868	0.08899	0.09154	0.09631	0.09965	0.10185	0.10294	0.10528	0.09864	0.08347	0.06973	0.06383	0.07759	0.11066	0.14075	0.16671	0.17219	0.18275	0.21031	0.20428	0.16651	0.16846	0.19672	0.22649	0.24254	0.24657	0.25228	0.27017	0.26928	0.23524	0.22575	0.23888	0.27332	0.30322
1214	0.09653	0.07293	0.05049	0.04845	0.05575	0.05641	0.05579	0.0674	0.07769	0.07712	0.0716	0.06426	0.05473	0.05868	0.06948	0.07261	0.07316	0.07467	0.08003	0.0849	0.08855	0.08966	0.0903	0.08281	0.06834	0.05619	0.05144	0.06469	0.09652	0.12574	0.1494	0.15549	0.16935	0.19719	0.19236	0.15386	0.15344	0.1797	0.21037	0.22889	0.23506	0.2408	0.25803	0.25801	0.22338	0.21114	0.22273	0.25962	0.2937
1215	0.10942	0.08477	0.05915	0.05622	0.06359	0.06392	0.06339	0.07613	0.08704	0.0858	0.07973	0.07263	0.06275	0.06669	0.07762	0.08031	0.0808	0.08289	0.0891	0.0943	0.09758	0.09859	0.09936	0.09165	0.07615	0.06313	0.0578	0.07142	0.10405	0.13334	0.15617	0.16272	0.17924	0.2091	0.20665	0.16699	0.16497	0.19065	0.22117	0.23761	0.24169	0.2463	0.26629	0.27171	0.23848	0.22297	0.23089	0.26695	0.30179
1216	0.13283	0.10602	0.07432	0.06939	0.07668	0.07745	0.07791	0.09268	0.10415	0.10121	0.09416	0.08747	0.07701	0.08081	0.09185	0.09447	0.09564	0.09909	0.10613	0.11094	0.11315	0.11437	0.11656	0.10923	0.0923	0.0777	0.07125	0.08539	0.11921	0.14892	0.17295	0.18069	0.19865	0.22985	0.22833	0.18798	0.18597	0.21252	0.24191	0.25387	0.25401	0.25777	0.28162	0.29249	0.26198	0.24557	0.25086	0.28386	0.31588
1217	0.13085	0.10386	0.07141	0.0655	0.07081	0.07151	0.0735	0.08968	0.10154	0.09748	0.08942	0.08256	0.07269	0.07638	0.08646	0.08912	0.09116	0.09551	0.10239	0.1064	0.10844	0.11061	0.11423	0.10741	0.09017	0.07558	0.06936	0.08358	0.11732	0.14722	0.17337	0.18288	0.20134	0.23255	0.23005	0.18904	0.18838	0.21708	0.24655	0.25644	0.25513	0.25988	0.28682	0.29916	0.26823	0.25335	0.26011	0.29238	0.32252
1218	0.09562	0.07001	0.04527	0.04058	0.04278	0.04228	0.04432	0.0585	0.06967	0.06655	0.0582	0.05042	0.0431	0.04695	0.05503	0.05745	0.05921	0.06244	0.0679	0.07167	0.07503	0.07803	0.08115	0.07454	0.05951	0.04788	0.04406	0.05724	0.08833	0.11761	0.14572	0.15841	0.1779	0.2082	0.20314	0.16113	0.16115	0.19135	0.22327	0.23669	0.23847	0.24607	0.27383	0.28326	0.24869	0.23581	0.24785	0.28439	0.31641
1219	0.05614	0.0338	0.01953	0.01679	0.01678	0.01574	0.01695	0.02612	0.03476	0.03362	0.02646	0.01922	0.01544	0.01877	0.02408	0.02576	0.02634	0.02747	0.031	0.03452	0.03855	0.04113	0.04226	0.03678	0.02677	0.01987	0.01859	0.02854	0.05289	0.07801	0.10427	0.12103	0.1426	0.1699	0.16014	0.11911	0.11845	0.14658	0.18022	0.20051	0.20938	0.22025	0.24433	0.24746	0.21039	0.19834	0.21538	0.25982	0.29773
1220	0.0424	0.02219	0.01202	0.01009	0.00971	0.00883	0.00971	0.01652	0.02363	0.02341	0.01737	0.01109	0.00848	0.01119	0.01534	0.0167	0.01683	0.01728	0.02003	0.02317	0.02682	0.02879	0.02904	0.02455	0.01708	0.01212	0.01151	0.01951	0.03975	0.06144	0.08441	0.10194	0.12427	0.14884	0.13634	0.09764	0.0962	0.1213	0.1541	0.17737	0.1905	0.2023	0.22126	0.22	0.18392	0.17148	0.18883	0.23709	0.27943
1221	0.06492	0.03943	0.0237	0.02086	0.02153	0.02083	0.02207	0.03143	0.04011	0.03966	0.03276	0.0248	0.0202	0.0238	0.03024	0.03234	0.03253	0.03332	0.03714	0.04096	0.04467	0.0465	0.04697	0.04161	0.03164	0.02425	0.02266	0.03276	0.057	0.08146	0.10553	0.12173	0.14351	0.16912	0.15731	0.11764	0.11584	0.14166	0.17428	0.1954	0.20558	0.2151	0.2331	0.23316	0.19971	0.18658	0.20066	0.24507	0.28459
1222	0.10442	0.07344	0.04789	0.04353	0.04703	0.04792	0.04987	0.06241	0.07217	0.07078	0.06365	0.05475	0.04686	0.0515	0.06168	0.06449	0.0646	0.06653	0.07257	0.07699	0.07967	0.08091	0.08237	0.07606	0.0621	0.05051	0.04661	0.0594	0.08925	0.11747	0.14316	0.15632	0.17584	0.20223	0.19233	0.15268	0.15181	0.17949	0.2101	0.22561	0.23001	0.23715	0.25678	0.26008	0.23	0.21732	0.22771	0.26477	0.29778
1223	0.1159	0.08555	0.05685	0.05211	0.0568	0.05867	0.06101	0.0745	0.08426	0.08233	0.0758	0.06766	0.05858	0.06309	0.07399	0.07634	0.07673	0.0802	0.0876	0.09195	0.09385	0.09526	0.09772	0.09084	0.07481	0.06146	0.05661	0.07036	0.10232	0.1319	0.15852	0.17011	0.18833	0.21443	0.2057	0.16672	0.16719	0.19616	0.2245	0.23676	0.23922	0.24676	0.26863	0.27318	0.24299	0.23147	0.24165	0.27484	0.30406
1224	0.09991	0.07337	0.04792	0.04353	0.04657	0.04706	0.049	0.0623	0.07276	0.07124	0.06482	0.0571	0.04867	0.0521	0.06068	0.06239	0.06368	0.06807	0.07515	0.07926	0.0818	0.08435	0.08705	0.07955	0.06354	0.05126	0.0475	0.06113	0.09273	0.12242	0.15043	0.1632	0.18231	0.20864	0.20032	0.1607	0.16184	0.19178	0.21958	0.2319	0.2359	0.24598	0.27064	0.27515	0.2417	0.23119	0.24403	0.27753	0.30613
1225	0.08599	0.0613	0.03879	0.03461	0.03594	0.03497	0.03634	0.04891	0.06018	0.05943	0.0527	0.04465	0.03705	0.03971	0.0464	0.04808	0.04998	0.05428	0.06042	0.06429	0.06751	0.07066	0.073	0.06539	0.05049	0.03984	0.03722	0.05026	0.08057	0.10992	0.13891	0.15361	0.17461	0.20257	0.19466	0.15253	0.15301	0.18347	0.21315	0.22714	0.23259	0.24442	0.27207	0.27766	0.2408	0.22942	0.24384	0.28002	0.31
1226	0.08564	0.05944	0.03689	0.03268	0.03364	0.03211	0.03317	0.04544	0.05739	0.05738	0.05039	0.04156	0.03386	0.03637	0.0429	0.04514	0.04735	0.05124	0.0567	0.06037	0.06369	0.06667	0.06859	0.06121	0.04709	0.03702	0.03462	0.04722	0.0766	0.10566	0.13488	0.15072	0.17274	0.20239	0.19422	0.14936	0.14861	0.1791	0.21179	0.22751	0.23257	0.24384	0.2726	0.28026	0.24263	0.22868	0.24198	0.28121	0.31332
1227	0.09631	0.06645	0.042	0.03778	0.03962	0.03828	0.03925	0.05215	0.06486	0.06539	0.05837	0.04856	0.03962	0.04233	0.05016	0.05341	0.05585	0.05937	0.06469	0.06831	0.07143	0.07394	0.07576	0.06855	0.05405	0.04311	0.04	0.05266	0.08225	0.11171	0.14142	0.15717	0.17786	0.20728	0.19767	0.15249	0.15144	0.18142	0.21519	0.23163	0.2359	0.24561	0.27204	0.27887	0.24311	0.22856	0.24091	0.28172	0.31487
1228	0.10775	0.07493	0.04889	0.04486	0.04806	0.04745	0.04855	0.06229	0.0753	0.07581	0.0689	0.0585	0.04816	0.05123	0.06087	0.06514	0.06754	0.07057	0.07604	0.07972	0.08258	0.08476	0.08692	0.07993	0.06444	0.05192	0.04764	0.06057	0.09113	0.12167	0.15232	0.16727	0.18545	0.2136	0.20281	0.15911	0.15858	0.1879	0.2207	0.23729	0.24171	0.25029	0.27311	0.27698	0.24314	0.23008	0.24291	0.28368	0.31661
1229	0.1045	0.0725	0.04787	0.04436	0.04806	0.04805	0.04928	0.0627	0.07478	0.07468	0.06786	0.05788	0.04784	0.05127	0.06147	0.06583	0.06775	0.07018	0.07554	0.07933	0.08234	0.08469	0.08726	0.08075	0.0651	0.05197	0.04723	0.06007	0.09092	0.12204	0.1529	0.16708	0.18391	0.21074	0.20011	0.15867	0.15895	0.18777	0.21901	0.23573	0.24131	0.25003	0.27038	0.27173	0.23851	0.22726	0.24136	0.28167	0.31465
1230	0.09166	0.06267	0.04079	0.03744	0.04026	0.04008	0.04131	0.05361	0.06437	0.06374	0.05695	0.04795	0.03963	0.04306	0.05189	0.05522	0.05668	0.05902	0.06414	0.06793	0.07128	0.07396	0.07641	0.07025	0.05566	0.04373	0.03979	0.05209	0.08188	0.11215	0.14206	0.1563	0.17399	0.20024	0.19072	0.15094	0.15139	0.17974	0.20984	0.22704	0.23431	0.24401	0.26341	0.26352	0.23041	0.22067	0.23604	0.27577	0.30891
1231	0.08524	0.058	0.03689	0.03308	0.03485	0.03418	0.03535	0.04704	0.05731	0.05656	0.04985	0.04163	0.03445	0.03757	0.04478	0.04705	0.04842	0.05115	0.05631	0.06014	0.06369	0.06639	0.06835	0.06204	0.04838	0.03787	0.03486	0.04679	0.07548	0.1046	0.13354	0.14827	0.16753	0.19484	0.1865	0.14611	0.14564	0.17387	0.20436	0.22223	0.23008	0.23983	0.25988	0.26065	0.22791	0.21846	0.23365	0.27277	0.30593
1232	0.08915	0.06143	0.03891	0.03427	0.03545	0.0344	0.03566	0.0477	0.05844	0.05773	0.0509	0.04297	0.03595	0.0388	0.04513	0.0468	0.04827	0.05151	0.05702	0.06111	0.06475	0.06721	0.06858	0.06175	0.04828	0.03843	0.03587	0.04789	0.07616	0.1044	0.13314	0.14899	0.16955	0.19875	0.19022	0.14706	0.14503	0.1732	0.2052	0.22382	0.23123	0.24021	0.26217	0.26489	0.23194	0.22073	0.23461	0.2741	0.30789
1233	0.09971	0.06911	0.04439	0.03924	0.04076	0.03999	0.04165	0.05458	0.06585	0.06502	0.05784	0.04972	0.04242	0.04553	0.05219	0.05367	0.05501	0.05843	0.06455	0.06912	0.0726	0.07448	0.07541	0.0681	0.05431	0.04428	0.04158	0.05389	0.08224	0.10984	0.13856	0.15558	0.17668	0.2069	0.19602	0.15021	0.14704	0.17464	0.20729	0.22617	0.233	0.24147	0.26419	0.2675	0.23422	0.22109	0.23405	0.27452	0.3091
1234	0.11344	0.07883	0.05114	0.04589	0.04883	0.04921	0.05151	0.06558	0.07726	0.07607	0.06846	0.05973	0.05154	0.0555	0.06394	0.06567	0.06645	0.06965	0.07669	0.08199	0.0853	0.0866	0.08751	0.0797	0.06459	0.05314	0.04952	0.06248	0.09236	0.12096	0.15009	0.16681	0.18769	0.21877	0.20547	0.15729	0.15381	0.18177	0.21502	0.23375	0.23948	0.24708	0.26937	0.27255	0.23892	0.22471	0.2369	0.27728	0.31161
1235	0.12555	0.0889	0.05744	0.05218	0.05709	0.05888	0.06175	0.0772	0.08947	0.08776	0.08007	0.07087	0.06084	0.06535	0.07621	0.07849	0.07879	0.08192	0.09	0.096	0.09927	0.10062	0.10235	0.09389	0.07607	0.06178	0.0566	0.07066	0.10414	0.13621	0.16688	0.18082	0.20037	0.23327	0.22025	0.16976	0.16686	0.19702	0.23148	0.24981	0.25365	0.26024	0.28278	0.28623	0.25143	0.23746	0.24928	0.28774	0.32053
1236	0.12256	0.08946	0.05825	0.0535	0.05927	0.0611	0.06355	0.07912	0.09182	0.09027	0.08342	0.07453	0.06303	0.06685	0.07825	0.08102	0.08173	0.08519	0.09312	0.09872	0.10215	0.10457	0.10748	0.09891	0.07937	0.06329	0.05722	0.07179	0.10766	0.1428	0.1751	0.18551	0.20254	0.23476	0.22417	0.17575	0.17497	0.20696	0.24068	0.25795	0.26093	0.26787	0.2904	0.29331	0.25813	0.24663	0.25913	0.29469	0.32594
1237	0.10789	0.07742	0.05081	0.04695	0.05155	0.05177	0.05293	0.06685	0.07955	0.07917	0.07276	0.0638	0.05321	0.05628	0.06595	0.06885	0.07026	0.07367	0.0801	0.08455	0.08807	0.09112	0.09396	0.08618	0.06858	0.05433	0.04925	0.0629	0.09665	0.13072	0.16333	0.17433	0.19064	0.21983	0.20947	0.16492	0.16583	0.19793	0.23078	0.24834	0.25219	0.25998	0.28144	0.28357	0.25009	0.24104	0.25425	0.28848	0.31978
1238	0.09396	0.06293	0.04019	0.03684	0.0399	0.03897	0.03936	0.05138	0.06346	0.06401	0.05742	0.04811	0.03932	0.04233	0.05049	0.05343	0.05503	0.05775	0.06282	0.06651	0.06989	0.07261	0.0747	0.06798	0.05348	0.04208	0.03846	0.0506	0.08036	0.11103	0.14247	0.15658	0.1741	0.20152	0.19011	0.14709	0.1479	0.17901	0.21273	0.23165	0.23681	0.24519	0.26609	0.26823	0.23527	0.22535	0.23862	0.2756	0.30937
1239	0.08348	0.05097	0.03092	0.02766	0.02934	0.02832	0.02886	0.0394	0.05053	0.05155	0.04462	0.035	0.02791	0.03111	0.0384	0.04129	0.04256	0.04444	0.04874	0.052	0.05501	0.05717	0.05875	0.05326	0.04134	0.03207	0.02944	0.04012	0.06626	0.09353	0.12261	0.13953	0.15921	0.18606	0.17284	0.13015	0.12996	0.15926	0.19344	0.21311	0.21989	0.22912	0.24938	0.25115	0.21766	0.20503	0.21844	0.26109	0.29862
1240	0.09157	0.054	0.03171	0.02786	0.02942	0.02892	0.03004	0.04132	0.05312	0.05421	0.0464	0.0356	0.02817	0.03183	0.03999	0.04328	0.04431	0.04615	0.05097	0.05421	0.05673	0.05847	0.06034	0.05522	0.04301	0.03311	0.03019	0.041	0.06769	0.09565	0.12518	0.14292	0.16403	0.1936	0.17891	0.13298	0.13159	0.16117	0.19654	0.21616	0.22212	0.23055	0.25085	0.25321	0.21994	0.20597	0.21857	0.26307	0.30051
1241	0.12127	0.07607	0.04505	0.03972	0.0429	0.04368	0.04576	0.06023	0.07439	0.07514	0.06598	0.05283	0.04247	0.04726	0.05887	0.06321	0.06403	0.06679	0.07378	0.07721	0.07854	0.07946	0.08234	0.077	0.06163	0.04794	0.04305	0.05572	0.08739	0.12009	0.1519	0.16675	0.18687	0.22131	0.20757	0.15668	0.15454	0.18649	0.22347	0.2416	0.24334	0.24887	0.26952	0.27343	0.24123	0.22769	0.23833	0.27916	0.3116
1242	0.1553	0.10891	0.0678	0.06109	0.06794	0.07054	0.07321	0.09145	0.10799	0.10808	0.09909	0.08534	0.0703	0.07597	0.09192	0.09649	0.09655	0.10124	0.11206	0.11649	0.11604	0.11495	0.11826	0.11185	0.09227	0.07338	0.06524	0.08029	0.1186	0.15664	0.18905	0.19666	0.21292	0.25119	0.24065	0.18702	0.18494	0.21859	0.25504	0.27126	0.26894	0.27146	0.29161	0.29581	0.2649	0.25325	0.26179	0.29575	0.32303
1243	0.1656	0.12637	0.08481	0.0785	0.08811	0.09013	0.09186	0.11172	0.12953	0.12981	0.12316	0.11271	0.09458	0.09897	0.1148	0.11717	0.11629	0.12246	0.13628	0.14386	0.14451	0.14184	0.14324	0.13409	0.11206	0.0911	0.08119	0.0977	0.14014	0.18096	0.21312	0.21524	0.22781	0.2676	0.25843	0.2039	0.20215	0.23556	0.27017	0.28714	0.28501	0.28644	0.30538	0.30783	0.27741	0.26791	0.27571	0.30397	0.32954
1244	0.14827	0.11852	0.08544	0.08074	0.08942	0.08832	0.08844	0.10706	0.12476	0.12611	0.12102	0.11345	0.09637	0.09854	0.11018	0.11071	0.10993	0.1155	0.12835	0.13817	0.14264	0.14107	0.14024	0.12936	0.10834	0.08961	0.08079	0.09723	0.13918	0.17866	0.20881	0.20958	0.22097	0.25865	0.25085	0.19962	0.19888	0.23042	0.2626	0.28048	0.28099	0.28357	0.30205	0.30326	0.27306	0.26457	0.27228	0.29765	0.3241
1245	0.13708	0.11108	0.08048	0.07607	0.08429	0.08233	0.08165	0.09885	0.11581	0.11718	0.11169	0.1041	0.08881	0.09088	0.10119	0.10192	0.10178	0.10651	0.11745	0.12633	0.13093	0.13045	0.13007	0.12029	0.101	0.08403	0.07604	0.09161	0.13113	0.16741	0.19513	0.19636	0.20816	0.24278	0.23669	0.19017	0.19075	0.22107	0.25134	0.26668	0.26724	0.27124	0.29129	0.29484	0.26513	0.25569	0.2627	0.28846	0.31611
1246	0.14773	0.11519	0.07733	0.07104	0.07975	0.07982	0.0793	0.09561	0.11248	0.11441	0.1076	0.09604	0.08025	0.08398	0.09736	0.10084	0.10163	0.1058	0.11515	0.1206	0.12167	0.12128	0.12366	0.11722	0.09903	0.08159	0.07308	0.08755	0.12484	0.1593	0.18683	0.19064	0.20403	0.23816	0.23145	0.18576	0.18651	0.21743	0.24859	0.26108	0.2587	0.2622	0.28374	0.29176	0.26406	0.25253	0.258	0.28687	0.31487
1247	0.1617	0.1164	0.07238	0.0644	0.07179	0.07374	0.07422	0.0895	0.10626	0.10971	0.10177	0.08593	0.07016	0.075	0.09055	0.09687	0.09825	0.10171	0.10964	0.11211	0.11095	0.11061	0.11482	0.1111	0.09427	0.07669	0.06827	0.08178	0.11688	0.15088	0.18012	0.18836	0.20328	0.23781	0.22753	0.17998	0.18037	0.21266	0.24678	0.25949	0.2556	0.25828	0.27927	0.28819	0.26197	0.25015	0.25629	0.28884	0.31626
1248	0.17207	0.1147	0.06877	0.0605	0.06682	0.06936	0.07052	0.08552	0.1026	0.10716	0.09886	0.08118	0.06553	0.07082	0.08711	0.09431	0.09533	0.09863	0.10667	0.10866	0.10721	0.10672	0.11138	0.108	0.09112	0.07317	0.06499	0.07845	0.11347	0.14917	0.18228	0.1947	0.20922	0.24368	0.22708	0.17666	0.17762	0.21198	0.24902	0.26466	0.26166	0.26394	0.28235	0.28777	0.26054	0.25053	0.26006	0.29563	0.32196
1249	0.18575	0.12461	0.07627	0.06792	0.0754	0.0783	0.07982	0.09623	0.1145	0.11922	0.11179	0.0944	0.07626	0.08202	0.10051	0.10724	0.10655	0.11018	0.12076	0.12492	0.1241	0.12257	0.1269	0.12163	0.10182	0.08132	0.0719	0.08686	0.1263	0.16691	0.20332	0.21419	0.22553	0.26227	0.24154	0.18705	0.18873	0.22515	0.26436	0.28333	0.28065	0.28099	0.29663	0.29858	0.26905	0.26	0.27108	0.30646	0.33234
1250	0.17134	0.12464	0.08328	0.07601	0.08405	0.08579	0.08774	0.10471	0.12173	0.12455	0.11853	0.10659	0.08865	0.09463	0.11206	0.11372	0.10947	0.11291	0.12692	0.13719	0.14064	0.13782	0.13839	0.12822	0.10646	0.08644	0.0775	0.09432	0.13803	0.18137	0.21505	0.21892	0.22695	0.26843	0.25141	0.19421	0.1942	0.22885	0.26881	0.29286	0.29177	0.28965	0.30353	0.30204	0.26895	0.2597	0.27072	0.30323	0.32944
1251	0.13655	0.10734	0.08083	0.07677	0.08351	0.08296	0.08468	0.10013	0.11403	0.11355	0.10649	0.10116	0.09193	0.09872	0.10959	0.10433	0.09747	0.10008	0.11481	0.12957	0.13739	0.13389	0.12925	0.11603	0.09675	0.08113	0.07515	0.09255	0.13463	0.17258	0.19901	0.20011	0.20692	0.24695	0.23469	0.18238	0.18079	0.21048	0.24764	0.27502	0.28023	0.27836	0.28844	0.28135	0.24678	0.23942	0.25329	0.28464	0.3109
1252	0.13658	0.109	0.08509	0.08239	0.08975	0.08916	0.08993	0.10409	0.11774	0.11663	0.1076	0.10256	0.09861	0.10609	0.11398	0.10764	0.10068	0.10275	0.11638	0.12986	0.13576	0.13177	0.1272	0.11642	0.10015	0.08608	0.08048	0.09666	0.13468	0.16693	0.19123	0.19603	0.20351	0.23839	0.22332	0.17704	0.17594	0.20395	0.23891	0.26379	0.27027	0.26845	0.2745	0.26669	0.23729	0.23253	0.2479	0.27983	0.30541
1253	0.15013	0.1162	0.08724	0.08316	0.09084	0.09155	0.09139	0.10407	0.12024	0.12363	0.11332	0.10233	0.09519	0.10197	0.11198	0.10998	0.10521	0.10683	0.11785	0.12677	0.12877	0.12535	0.12423	0.11868	0.10572	0.09175	0.08473	0.09803	0.13155	0.16107	0.18581	0.19706	0.20831	0.23559	0.21261	0.17114	0.17286	0.20249	0.23636	0.25604	0.25816	0.25473	0.25932	0.25611	0.23556	0.233	0.24591	0.27805	0.30277
1254	0.12997	0.09668	0.07038	0.06624	0.07148	0.0719	0.07139	0.08126	0.09688	0.10486	0.09525	0.08021	0.07098	0.07642	0.08704	0.08869	0.08581	0.08614	0.09351	0.0992	0.10073	0.09861	0.09908	0.09671	0.08725	0.07521	0.06886	0.0799	0.10899	0.13561	0.15622	0.16987	0.18508	0.20222	0.17569	0.14194	0.14732	0.17669	0.20715	0.22307	0.22354	0.22022	0.22172	0.21957	0.20609	0.20641	0.21792	0.24928	0.27215
1255	0.07504	0.05271	0.03805	0.03584	0.03723	0.03669	0.03667	0.04292	0.05278	0.05898	0.05223	0.04081	0.03488	0.03854	0.04569	0.04793	0.0465	0.04607	0.04969	0.05295	0.05525	0.05492	0.05511	0.05304	0.04667	0.03917	0.03618	0.04456	0.06604	0.0864	0.09924	0.11078	0.12632	0.13496	0.1148	0.09126	0.09658	0.11866	0.14103	0.15353	0.15617	0.15674	0.15601	0.15199	0.14162	0.14188	0.15251	0.18142	0.20303
1256	0.03631	0.02183	0.01212	0.00972	0.0127	0.01437	0.01541	0.01874	0.02216	0.02216	0.01857	0.0147	0.01316	0.01539	0.01871	0.01994	0.01963	0.01956	0.02107	0.02191	0.02172	0.02176	0.02274	0.0216	0.01846	0.0154	0.01479	0.01894	0.02666	0.03258	0.04625	0.05929	0.06923	0.06737	0.04664	0.03405	0.03627	0.04665	0.05371	0.04831	0.04685	0.05647	0.06721	0.06185	0.04425	0.04073	0.05216	0.06445	0.0568
1257	0.03279	0.0203	0.01064	0.00765	0.01108	0.01285	0.01405	0.01691	0.01945	0.019	0.01595	0.01302	0.01178	0.01377	0.01668	0.01757	0.01708	0.01686	0.01833	0.01917	0.01879	0.01874	0.01973	0.01868	0.01603	0.0137	0.01339	0.01697	0.02263	0.02608	0.03959	0.05147	0.04983	0.05619	0.03582	0.02531	0.02792	0.03718	0.04219	0.03454	0.03172	0.04168	0.05309	0.04766	0.02747	0.02462	0.04111	0.05375	0.05033
1258	0.03781	0.03196	0.02619	0.02446	0.02408	0.02336	0.02385	0.02697	0.03069	0.03263	0.02977	0.02512	0.02237	0.02456	0.02826	0.0293	0.02817	0.02744	0.02939	0.03105	0.03217	0.03198	0.03192	0.0305	0.02754	0.02482	0.02425	0.02937	0.03989	0.04806	0.05202	0.04791	0.00694	0.03441	0.05545	0.04954	0.05227	0.06037	0.06734	0.06212	0.00125	0.03076	0.06756	0.06704	0.05489	0.04313	0.02949	0.01151	0.03057
1259	0.01036	0.02319	0.02399	0.02432	0.02445	0.02336	0.02288	0.02423	0.02577	0.0269	0.02651	0.02509	0.02345	0.02468	0.02685	0.02791	0.02759	0.02687	0.02751	0.02759	0.02722	0.02629	0.02639	0.02613	0.02505	0.02419	0.02467	0.02863	0.0345	0.03507	0.02634	0.00471	0.00272	1.66e-05	0.00999	0.01841	0.02305	0.02055	0.01212	0.00668	0.03188	0.01642	0.04813	0.04508	0.0601	0.05568	0.01277	4.03e-05	0.01132
1260	0.00599	0.00792	0.0087	0.00951	0.00988	0.00938	0.00858	0.00849	0.00916	0.01047	0.01141	0.01106	0.00983	0.00943	0.0098	0.01069	0.01155	0.01176	0.01142	0.01039	0.00941	0.0096	0.01031	0.01005	0.00872	0.00814	0.00883	0.01068	0.01237	0.01151	0.00819	0.00049079	0.01234	0.00020307	0.00152	0.00414	0.00438	0.00274	0.0018	0.01029	0.00048542	0.00019164	0.00318	0.00314	0.00217	0.00319	0.0009971	0.01288	0.01409
1261	0.00693	0.00318	0.003	0.00237	0.00254	0.00263	0.00228	0.00175	0.00207	0.0036	0.00503	0.00415	0.00247	0.00187	0.00191	0.00238	0.00326	0.00388	0.00356	0.00248	0.00159	0.00229	0.00334	0.00315	0.00178	0.00141	0.00183	0.00243	0.0029	0.00323	0.00559	0.00569	0.00055589	0.01392	0.01231	0.06091	0.0224	0.02328	0.04254	0.00797	7.16e-06	0.006	0.0103	0.00169	3.14e-05			0.00018239	0.00245
1262	0.00044796	0.01191	0.00010353	7.75e-05	0.00010249	0.00021847	0.00026147	0.00016224	0.00036996	0.0014	0.00294	0.00182	0.00020593	2.94e-06	5.24e-06	0.00011506	0.00055288	0.00102	0.00091043	0.00032098	5.88e-05	0.00041338	0.0012	0.00122	0.00036269	0.00049461	0.00101	0.00088392	0.00045927	0.00055445	0.01207	0.01168	0.0752	0.000768	0.01855	0.00081091	0.02618	0.00010263	0.05053		0.00071479		0.00113	0.00043492		0.01062	0.00337		0.00085295
1263	0.01299	0.00499	0.00078439	7.46e-06	8.28e-05	0.00046749	0.00028239	0.00012738	5.22e-07	0.00010536	0.00051016	0.00010392	0.00034887	0.00085655	0.00066694	0.00033357	5.74e-05	2.71e-06	5.17e-06	0.00010034	0.00013152	3.32e-06	3.97e-05	2.16e-05	5.83e-05	3.18e-06	3.85e-05	1e-05	2.26e-06	0.00014089	0.00678	0.01302	0.01249	0.04822	0.01744	0.00345	0.00942	0.00035744	0.00332	0.0226	0.01543	0.03533	0.0384	0.07352				0.0366	0.01495
1264	0.00118	0.00020926	4.85e-05	0.00042297	0.00181	0.00205	0.00146	0.00078549	0.0002633	2.03e-05	7.3e-06	0.00036175	0.00184	0.00234	0.00179	0.00119	0.00065757	0.00051437	0.00058804	0.00095065	0.00104	0.0005989	0.00041258	0.00052252	0.00093069	0.00057248	0.00034641	0.00043177	0.00049894	0.0002837	0.00036282	0.00238	0.00437	0.01677	0.02084	0.0112	0.00341	0.01036	0.00023234	0.00525	0.00267	0.00086651	0.00283	0.00087034	0.00952	1.17e-05	0.01519	0.00553	0.00673
1265	0.00070675	0.00046963	0.00129	0.00294	0.0033	0.00324	0.00254	0.00163	0.00107	0.0008409	0.00105	0.00195	0.00348	0.00352	0.00271	0.00204	0.00153	0.00148	0.00163	0.00199	0.00206	0.00171	0.00153	0.00165	0.00199	0.00163	0.0014	0.00141	0.00136	0.00117	0.00044982	0.00025098	0.00065651	0.00012765	0.00129	0.00033564	0.00277	0.00096575	0.00010204	0.00027123	0.00945	0.01015	0.00397	0.0003963	0.00259	0.01347	0.01446	0.00568	0.01095
1266	0.01073	0.0126	0.01404	0.01581	0.01678	0.01713	0.01604	0.01385	0.01253	0.01254	0.01406	0.01661	0.01903	0.01852	0.01625	0.0142	0.01331	0.01416	0.01488	0.01467	0.01346	0.0122	0.012	0.01315	0.01481	0.01512	0.01444	0.01287	0.0104	0.00822	0.00543	0.00312	0.00203	0.0017	0.00195	0.0031	0.00428	0.00312	0.00178	0.00101	0.00214	0.000937	1.64e-05	6.94e-05	0.0004172	0.00244	0.00162	0.00779	0.00266
1267	0.07017	0.0806	0.08307	0.08597	0.08823	0.08718	0.08481	0.07993	0.07461	0.07089	0.07455	0.08428	0.0904	0.09087	0.08523	0.07815	0.07566	0.0794	0.08188	0.0799	0.0744	0.06957	0.06975	0.07346	0.07806	0.08079	0.08039	0.0761	0.06785	0.05835	0.04611	0.03562	0.03152	0.03518	0.0417	0.04897	0.05502	0.05391	0.04477	0.01726	0.00022719	0.00333	0.00283	0.00727	0.03698	0.00826	0.00086059	0.03589	0.0105
1268	0.01476	0.05246	0.07411	0.08806	0.09647	0.09451	0.08887	0.0832	0.07895	0.07498	0.0773	0.08839	0.09701	0.09809	0.09369	0.09002	0.08835	0.08777	0.08592	0.08525	0.08395	0.08152	0.08056	0.08021	0.07938	0.07755	0.07824	0.08104	0.07902	0.07011	0.0543	0.02715	0.00238	0.00025105	0.00591	0.03228	0.04219	0.01878	0.00142	0.00010571	0.01413	0.01944	0.0002756	0.01955	0.00529	0.01061	0.01214	0.00339	0.00531
1269	0.03478	0.08641	0.07442	0.06418	0.08656	0.0849	0.07798	0.07514	0.07446	0.07136	0.07021	0.07337	0.07143	0.07111	0.0749	0.07821	0.08063	0.08141	0.07764	0.07202	0.0663	0.06571	0.07166	0.07423	0.07332	0.0694	0.06693	0.06889	0.07255	0.07192	0.06774	0.05204	0.00080382	0.00305	0.01236	0.00806	0.07208	0.0513	0.01764	0.04946	0.01681		0.00077625	0.01227	0.00478	3.43e-06	0.01547		0.011
1270	0.09776	0.09702	0.07582	0.07584	0.08616	0.0866	0.08346	0.08279	0.08266	0.08081	0.08054	0.07906	0.07161	0.07114	0.07588	0.07946	0.08256	0.08467	0.08231	0.07655	0.07017	0.06976	0.07852	0.08297	0.08071	0.07619	0.06956	0.06485	0.07042	0.07098	0.07584	0.08657	0.04052	0.02099	0.01998	0.00171	0.0227	0.00026008	0.01913	0.0139	0.0004845	0.00695	0.00030057	0.00221	0.01433	0.0045	0.00056958	0.08508	0.03793
1271	0.0171	0.08245	0.10046	0.10207	0.10718	0.10759	0.1063	0.1044	0.10001	0.0983	0.10298	0.10264	0.09639	0.09537	0.09727	0.09945	0.10121	0.1027	0.10241	0.09885	0.09553	0.09564	0.1002	0.10178	0.10082	0.10016	0.09702	0.09375	0.09865	0.10058	0.10517	0.0482	0.00167	0.00195	0.00062202	0.01246	0.00343	7.8e-05	0.00365		0.00094577	0.01022	0.01594	0.01323	0.00432	0.01893	0.01023	0.0099	0.02143
1272	0.00064296	0.03278	0.00867	0.09235	0.11934	0.12525	0.12183	0.11014	0.0965	0.09653	0.11906	0.12424	0.12088	0.119	0.11788	0.11968	0.11807	0.11781	0.12008	0.1204	0.12001	0.11503	0.10686	0.10707	0.10957	0.10505	0.10693	0.11468	0.11925	0.11615	0.00054032	0.00611	0.02011	0.00512	0.00467			0.00115	0.00475	0.00718	0.01491	0.00365	0.00599	0.02628	0.01524	0.01021	0.00097059	0.01278	0.00721
1273	0.00282	0.01712	0.00425	0.05081	0.0009513	0.0286	0.01366	0.00072431	0.00137		0.08583	0.10427	0.09437	0.09446	0.11708	0.13023	0.12431	0.08643	0.05579	0.08366	0.1177	0.12215	0.09921	0.04711	1.41e-05	0.0108	0.01635	0.00378	0.00317	0.06813		0.06433	0.00446	0.00456	0.00629	2.84e-07	0.0138	0.00397	0.00184	0.01969	0.00035416	0.00688	1.04e-09	0.00331	0.00569	1.79e-05	0.0179	0.00325	0.00033932
1274			0.00105		0.0844	0.05586	0.04849	0.05743	0.05714	0.04731	0.022	0.00272	5.59e-05	0.00079917	0.00351	0.03087	0.0138	0.01018	0.02673	0.01442	0.00075548	0.00081072	0.0371	0.05774	0.0599	0.04885	3.73e-05	0.048	0.02326	0.03271	0.00564	0.00152	0.01156	0.00037889	0.01279	8.6e-06	0.00222	0.00552	0.00020581	0.00604	0.0056	0.01955	0.00983	0.01591	0.0145	0.03549		0.01524	0.00927
1275		0.00492	0.03644	0.02863		0.0011	0.00017722	0.04713	0.021	0.00265	0.05775	0.0355	0.044	0.04922	0.03371	0.0582	0.06346	0.05234	0.04627	0.00134	0.02116	0.04604	0.00471	0.01003	0.00283	0.04123	0.00467	0.03784		0.03338	0.01619			0.01716	6.14e-05			1.83e-05	0.00129		0.00032494		0.00033182		0.01229		0.01566	0.00049715	0.00462
1276	0.00642		0.00040522		0.00134		0.00639	0.03932	0.01228	2.04e-05	0.00527			0.00016475	0.02912		0.01186	0.01148	0.00717	0.00078474	0.00215		0.00801	0.00493	0.00012545	0.00319	0.02364	0.01379		0.00672	0.00301	0.00211	0.05658	0.00017672	0.00235	0.01816	0.00394	0.00079772	0.00028997	0.00109	0.00068453	0.00011276		0.00494	0.00752	0.00254	0.00669	0.013	0.00054658
1277	0.00299			0.00598	0.00259	0.00446	0.00107	0.00687	0.03613	0.03669	0.00096254	0.00169	0.00043034	0.00097929	0.00953	0.00921	0.00992	0.0307	0.04519	0.0024	0.00951		0.00308	0.00241	0.00116	0.0001802		0.00599			0.05244	4.24e-05	0.00117	0.00591		0.02366	0.00025937	0.01728		0.00075215	0.00012774	0.00229	0.00985	0.00202	0.00309	0.02878	0.00054407	0.00388	0.06353
1278	0.01156		0.00042046	8.45e-06	0.00383		0.00018314		0.00541	0.00807	0.00187		3.02e-06	0.00632				0.00046362		0.00025752			0.00239		0.0088		0.000905			0.01439		0.04359		0.0136	6.35e-05	0.044	0.00996	0.024	0.00164	0.00182	0.00046796	0.00701	0.0029				0.00038946
1279	0.00818	1.87e-05	0.00781		0.0001331	0.00087478		0.01138			0.03055	0.00019355	0.00181			0.00194	0.00618	0.0001503	0.00207	0.00131	0.00419		4.76e-06	0.00185	0.03337		0.00284		7.35e-05	0.01089			0.0244		0.03191	0.00508	0.0247	0.03052	2.03e-07	0.00515		0.01031	0.00409	0.00091033	0.00536	0.00153	0.02495	0.01811	0.03396
1280	0.01666	0.03315		0.01024	0.03401	0.00363	0.01345	0.00047382	0.018	0.01709				0.01534	0.00614				0.00015304	0.0062	0.01428	0.01319	0.00563		0.00043847	0.00143		0.01087		0.03743			0.00082446		0.01542		0.00098841	0.03789	9.93e-06	5.21e-05	0.00796	4.84e-06		0.01629	0.0011	0.00077451		0.00501	0.01453
1281	0.01592	0.00407	0.00029175	0.01271	0.00021774			0.01337	0.02466		0.00479		0.00231	8.64e-05	0.00292	0.00146	0.01051	0.00129	0.01693	0.00624	0.00388	0.03144	0.03722	0.00659	0.00515	0.0005849			2.23e-06	6.41e-05	0.02698		0.00075222	0.00022122	0.01092	0.00277	0.00894	0.00747	0.00948		4.16e-05		0.00058971	0.00478	0.00784	0.0004953	1.67e-05		7.1e-05
1282	0.00646	0.00123	0.00265	0.00087969	0.0298		0.0013			0.01733					0.00033724		0.01199	0.04247	0.03291	0.01913		0.04515	0.00064585	0.02151	0.03272	0.02754			0.03537		0.02519	0.01009	0.00276	0.00333		0.01611	0.00766	0.00045848	0.00012384	0.00841	0.00182		0.00996	0.00477	0.03419	0.01494	0.01881	0.00703	0.00443
1283	0.00071843	0.00020178		0.00191	0.0106	0.00761	0.0037		0.01291	0.00552	0.00124					0.00467		0.01009	0.00066315		0.00054539	0.00114	0.00176	0.03651	0.00275	0.00998			3.46e-05		0.01346		0.0003533	0.00108	0.01892	0.00333	0.00137	0.00027469	0.02849	0.00772	0.00718	0.00289	0.00127	6.92e-07	0.00017994	0.00145	0.00462	0.00731
1284	0.00647	0.00238	8.52e-05	0.03085	0.00238		0.00010872		0.0013	0.01101		0.00495		0.00122	0.02305	0.04707		0.04047	0.01285	0.00827	0.00352	0.0662	0.06678	0.05932	0.02226	0.00706	0.00821		0.03167	0.01343	1.7e-05		0.01698	0.00403	0.00219	0.00482	0.00103	0.00053588	0.00486	0.00039873	0.00356	0.00675	0.0085	0.01203	0.0164	0.02735	0.03236	0.00848	0.00062738
1285	0.00322	0.01916	0.0177	0.00025449			0.01234				0.0796	0.00506	0.0132			0.00392	0.00228		0.008	0.00343		0.00087727	0.00042686	0.03317	0.01571	0.02447	0.0274	0.00234		0.00419	0.00112	0.00852	0.0101	0.00567	0.00571	0.0002375	0.01224	0.00198	0.00537	0.00123	0.00973	0.01635	0.01877	0.02485	0.03476	0.00205	0.02508	0.00886	0.00297
1286	0.00031593	0.00357	0.00888	0.01156	0.02458		0.00040339		0.06132	0.0004731	0.00141		0.00075081		0.03259		0.00917		3.12e-05	0.00428	0.0699	0.08027		2.98e-05	0.02039	0.0366	0.00733	0.0023	0.00281	0.00576	0.00123	0.00040409		6.45e-05	7.82e-05	0.01052	0.01196	0.01676	0.02266	0.00393	0.00535	0.00538	0.00147	0.01468	0.03284		0.0158	0.01768
1287	0.0123	0.0052	0.00057756	0.01214	8.36e-05	0.00706	0.01223	0.02513	0.05042	0.00568			0.00425	0.00020649	0.00076134	0.00972	0.00228	0.0036	0.01573	0.02802	0.00649	0.00047582	0.02741	0.0151	0.04812	0.05048	0.02901	0.02143		0.0135	0.01056	0.00687	0.00060006	0.00734	0.02179		0.01469	0.00028708	0.01743	0.04952	0.03444	0.01591	0.021	0.01807	0.00856	0.01891	0.00908	0.00044461	0.00023402
1288	0.01222	0.02498	0.00084447	0.00902	0.04044	0.00387	1.68e-05	0.04482		5.32e-05	0.00205	0.00712	3.12e-07	0.01189	0.013	0.00516	0.00136	0.00047229	0.00104		0.00032062		1.05e-06	0.01696	0.03209		0.00183	0.01518	0.01888	0.03208	0.02162	0.00584	0.00409	0.0109	0.02	0.016	0.00051227	0.02594	0.02574	0.06465	0.05269	0.04461	0.03223	0.04745	0.05452	0.07205	0.05217	0.02617	9e-08
1289		0.00335	0.02816	8.88e-07	0.0068	0.03401	0.03878	0.00187	0.00041384	0.00518	0.01246	0.00016027	0.00538	0.00534		0.0082	0.01092		0.00032115	8.3e-06	0.00793	0.01963	0.02605	0.01388	0.04188		0.01026	0.01755	0.01354	0.00016552	0.01356	0.01273	0.00123	9.37e-06	0.03296	0.02678	0.0249	0.03156	0.02198	0.00264	0.00043036	0.00046294	0.00026098	0.01794	0.01743	0.0095	0.00417	0.00215	0.01309
1290	0.00792	0.03458	0.02808	4.4e-05	0.03484	0.03089	0.01506	0.00105	0.04285	0.01278	0.00055988	0.03885	0.02381		0.013	0.00405	0.00019522	0.0263	0.0013	0.01312	0.02564	0.00687	0.03563	0.00653	0.01487	9.01e-06	0.03961	0.01389	0.00039137	9.69e-06	0.01284	0.02731	0.01976	0.00010645	2.09e-05	0.00102	2.67e-06	0.00015926	0.00080027	0.00651	0.00578	0.00015331	0.00707	0.00792	0.0001853	0.00074483	0.00203	0.00278	0.00069889
1291	0.02467	0.01354	0.01513	0.03185	8.44e-05	0.01564	0.0008517	1.26e-05	0.0056	0.01551	0.04551	0.00944		0.04859	0.0083	9.7e-05	0.00050425	0.00483	0.00026103	0.00938	0.04013	0.03015	0.00090656	0.03223	0.02565	0.0499	0.03713	0.03318	0.01983	0.01394	0.07729	0.04924	0.00432	0.00032022	0.00317	0.00693	0.01937	0.01312	0.01579	4.23e-07	0.02515	0.02617	0.00761	0.01346	0.02869	0.02006	0.0231	0.02728	0.02986
1292	0.00017798	0.00032166	0.0012	0.06306	0.0108	0.01689	0.02355	0.03373	0.00398	0.03292	0.01151	0.03104	0.00127	0.00034748	0.00249	0.0237	0.01857		0.00835	0.000785	0.01123	0.04465	0.00331	0.02598	0.03077	0.03676	0.02352	0.01386	0.01841	0.01753	0.05511	0.02168	0.00088888	0.00646	0.01411	0.00121	0.00085401	0.0245	0.01832	0.00088295	0.0134	0.01541	0.03402	0.04577	0.00059625	0.00354	0.00208	0.00012175	0.00871
1293	0.00303	0.00251	0.02882	0.00171	0.02698	0.00651	0.02941	0.00712	0.01912	0.04476	0.00145	0.04383	0.03032	0.02537	0.00109	0.00302	0.00237	0.0117	0.0012	0.00263	0.00131		0.03524	0.03379		0.02938	0.01267	0.00611	0.00802	0.00751	0.03955	0.00464	0.01121	0.01464	0.00022526	0.01705	0.02707	0.03698					0.00558	0.00216	0.0109	0.01513	0.0153	0.01386	0.00735
1294	0.02629	0.02938	0.068	0.00129	0.00955	0.00055937	0.00988	0.00596	0.00012523	0.00295	0.01642	0.00227	0.00033639	0.00907	0.01917	0.01207	0.03554	0.01399	0.00785	0.02032	0.03551	0.00405	9.54e-05	0.00034837	0.00426	0.03327	0.03321	0.01494	0.00411	0.00712	0.00693	0.00941	0.01153	1.55e-05	0.03049	0.00192	0.00461	0.005	0.00086929	0.03487		0.04612	0.04683	0.04775	0.04849	0.04886	0.04904	0.04898	0.04426
1295	0.11145	0.10089	0.01141	0.03151		0.01576	0.00655	3.88e-06	0.01054	0.02232	0.0099	0.0032	0.00419	0.00982	0.02697	0.04657	0.05028	0.02246	0.02322	0.04045	0.01175	2.65e-05	0.00045538	5.11e-07	1.31e-07	0.00016819	0.00062064	1.23e-09	0.00016303	0.0038	0.00901	0.04614	0.04067	0.02114	0.00836	0.01978	0.01587	0.04268	0.00181	0.07251	0.1158	0.13639	0.14655	0.14154	0.12368	0.11387	0.12353	0.13473	0.13489
1296	0.19855	0.11376	0.00281	0.0397	0.0619		0.01413	0.00462	0.03445	0.04265	0.04074	0.04093	0.04816	0.04415	0.01414	0.00117	5.39e-05	0.00066991	0.00294	0.01179	0.02684	0.01395	0.00169	0.00722	0.06848	0.00662	0.06449	0.05915	0.05652	0.02141	0.00623	0.00021086	0.00396	0.09261	0.14519	0.09706	0.02124	0.01479	0.04665	0.09694	0.13325	0.16293	0.18912	0.19079	0.15937	0.14342	0.16784	0.20511	0.21917
1297	0.22636	0.12627	0.01317	0.00384	0.00858	0.03181	0.07651	0.00866	0.00303	0.05759	0.12495	0.106	0.05239	0.0246	0.02398	0.00956		0.06379	0.05773	0.09813		0.04301	0.01773	0.09015	0.0571	0.03124	0.03891	0.01992	0.00166	0.05923	0.10476	0.07546	0.15494	0.19107	0.17894	0.12224	0.06419	0.05993	0.08919	0.12822	0.15668	0.18341	0.20964	0.21156	0.17983	0.16433	0.1891	0.23241	0.25216
1298	0.23189	0.139	0.03398	6.87e-05	0.00478	0.02072	0.07184	0.04114	0.03215	0.08302	0.11702	0.09317	0.06943	0.06673	0.06532	0.00355	0.00735	0.00354	0.0035	0.09741	0.07863	0.05362	0.0868	0.0997	0.07371	0.05613	0.00022931	0.03935	0.05974	0.10734	0.0401	0.11512	0.18577	0.20718	0.19232	0.14094	0.09249	0.09038	0.11653	0.14925	0.17312	0.19691	0.22069	0.22171	0.1921	0.17753	0.1997	0.24084	0.26068
1299	0.22872	0.15036	0.05167	0.00609	2.53e-05	0.00061603	0.051	0.07871	0.07437	0.11249	0.11113	0.06846	0.07242	0.08187	0.08629	0.07909	0.02106	0.01789	0.06204	0.12311	0.09587	0.07119	0.06336	0.07753	0.08919	0.07921	0.05679	0.01989	0.07986	0.09794	0.00769	0.13574	0.1805	0.20388	0.19503	0.15243	0.11193	0.11087	0.1337	0.16139	0.18132	0.20195	0.22306	0.22457	0.19838	0.18489	0.20374	0.24004	0.25754
1300	0.22387	0.15626	0.06648	0.02236	0.01299	0.01341	0.00408	0.0814	0.10728	0.11062	0.06737	0.01235	0.02337	0.0506	0.04702	0.05011	0.09142	0.11588	0.11819	0.09221	0.05113	0.03306	0.01292	0.02825	0.06828	0.07203	0.05639	0.04307	0.06312	0.06148	0.00488	0.15154	0.18484	0.20168	0.19323	0.15909	0.12748	0.12766	0.14653	0.16866	0.18371	0.20064	0.21995	0.22467	0.20316	0.1915	0.20753	0.23971	0.25513
1301	0.21813	0.15331	0.07364	0.0382	0.03687	0.04857	0.01698	0.0174	0.06408	0.05737	0.00629	0.01413	0.00909	0.00956	0.02202	0.01975	0.03946	0.0736	0.05639	0.01848	0.00707	0.01322	0.02009	0.00197	0.01501	0.02902	0.02461	0.02488	0.03071	0.01499	0.04486	0.16079	0.19393	0.19853	0.18604	0.15808	0.13416	0.13513	0.15051	0.16834	0.17931	0.19328	0.21199	0.22135	0.20488	0.19562	0.21012	0.24057	0.25555
1302	0.21781	0.14527	0.06899	0.03853	0.04129	0.05952	0.03968	6.21e-05	0.02227	0.01573	0.00374	0.04062	0.03509	0.0088	0.00911	0.03868	0.05298	0.04219	0.00854	0.00241	0.01664	0.03331	0.04278	0.02307	0.00018507	0.00218	0.00108	0.00149	0.00339		0.06485	0.16427	0.19998	0.20297	0.18851	0.15767	0.13393	0.13697	0.15383	0.17155	0.18216	0.19612	0.21465	0.22258	0.20486	0.19623	0.2119	0.24436	0.26096
1303	0.22464	0.1389	0.06262	0.0347	0.03784	0.0574	0.04393	0.00366	0.00596	0.00275	0.01075	0.04578	0.04038	0.01591	4.51e-06	0.01693	0.03039	0.01509	6.75e-05	0.01006	0.02266	0.03868	0.04779	0.02918	0.004	0.00022289	0.00078713	0.00082759	0.00020889	0.00461	0.06816	0.17131	0.21534	0.22097	0.20274	0.16138	0.1328	0.13835	0.1595	0.18009	0.19327	0.20965	0.22865	0.23034	0.20637	0.19668	0.21557	0.25283	0.27274
1304	0.22823	0.138	0.06394	0.03807	0.04068	0.05811	0.04604	0.0075	0.00121	0.00014492	0.01534	0.04798	0.04263	0.02009	0.00136	0.00579	0.01451	0.00486	0.0011	0.0153	0.02688	0.0414	0.04983	0.03244	0.00758	0.00202	0.00317	0.00341	0.00223	0.00827	0.0692	0.17329	0.22458	0.23289	0.21064	0.16284	0.13221	0.13847	0.1612	0.18373	0.19915	0.21759	0.23718	0.23463	0.20659	0.19585	0.21645	0.25677	0.2791
1305	0.22793	0.14335	0.07235	0.04743	0.0497	0.06548	0.05364	0.01456	0.00015155	0.00111	0.02391	0.05631	0.05057	0.0287	0.00661	0.00039715	0.00387	0.00016039	0.00648	0.02521	0.03744	0.05148	0.05879	0.04097	0.01411	0.00648	0.00815	0.00877	0.00737	0.0153	0.0775	0.17595	0.22614	0.23564	0.21289	0.16552	0.13622	0.14237	0.16427	0.1864	0.20207	0.22075	0.24021	0.23683	0.20811	0.19667	0.21669	0.25691	0.27973
1306	0.2253	0.14785	0.08156	0.05861	0.06183	0.07809	0.06955	0.03146	0.00744	0.01112	0.04324	0.07448	0.0683	0.04788	0.02307	0.00458	0.00088011	0.00564	0.02399	0.04742	0.05984	0.07247	0.07798	0.05975	0.02981	0.01907	0.02108	0.02258	0.02209	0.03272	0.09609	0.18291	0.22763	0.23587	0.21385	0.16962	0.14352	0.15013	0.17084	0.19128	0.20561	0.22311	0.2418	0.23958	0.21209	0.20057	0.21916	0.2581	0.28075
1307	0.22207	0.14991	0.0888	0.06942	0.07484	0.09317	0.09167	0.06135	0.03336	0.03964	0.07503	0.09985	0.09279	0.07665	0.05592	0.03242	0.02308	0.03486	0.06015	0.08305	0.09243	0.10098	0.10434	0.08776	0.05778	0.04401	0.04449	0.04696	0.05122	0.06507	0.12395	0.19469	0.23165	0.23732	0.21652	0.17595	0.15391	0.16189	0.18197	0.20035	0.21232	0.22786	0.24548	0.24528	0.2201	0.20928	0.22621	0.26329	0.28545
1308	0.22109	0.1504	0.09143	0.07453	0.08144	0.10155	0.10722	0.08813	0.06487	0.07211	0.10278	0.11948	0.11089	0.09857	0.08512	0.06684	0.05832	0.0709	0.09427	0.11271	0.11828	0.12307	0.12505	0.11051	0.08287	0.0668	0.06341	0.0658	0.07741	0.09599	0.1485	0.20613	0.23666	0.24106	0.22179	0.18273	0.16326	0.17331	0.19409	0.21136	0.22142	0.23539	0.25209	0.25266	0.22915	0.21945	0.23544	0.27087	0.29246
1309	0.22797	0.15721	0.09598	0.07925	0.08723	0.1094	0.11964	0.10736	0.08801	0.09586	0.12383	0.13709	0.12723	0.11607	0.10592	0.09115	0.08432	0.09669	0.11849	0.13509	0.13981	0.14315	0.14373	0.12887	0.10106	0.08244	0.07536	0.07719	0.09471	0.11877	0.16938	0.21916	0.24531	0.25003	0.23289	0.19343	0.17435	0.18651	0.20875	0.22565	0.23457	0.24759	0.2637	0.26334	0.23998	0.23099	0.24673	0.28082	0.30173
1310	0.23485	0.1673	0.10403	0.08677	0.09572	0.11944	0.13089	0.12015	0.10165	0.10999	0.13805	0.15124	0.14108	0.12983	0.12017	0.10593	0.09957	0.11224	0.13411	0.15052	0.15553	0.15839	0.15781	0.14223	0.11358	0.09355	0.08495	0.08663	0.10642	0.13308	0.18314	0.22784	0.25099	0.25651	0.2419	0.20301	0.18412	0.19741	0.22015	0.23639	0.2445	0.25676	0.27226	0.2708	0.2475	0.23864	0.25397	0.28663	0.30665
1311	0.23835	0.17609	0.11309	0.09569	0.10526	0.12914	0.13923	0.12689	0.1075	0.11586	0.14453	0.15875	0.14915	0.13769	0.12755	0.11278	0.10634	0.11933	0.14155	0.15796	0.1629	0.16564	0.16473	0.14912	0.12029	0.10041	0.09257	0.09478	0.11353	0.13925	0.18842	0.23071	0.25244	0.25849	0.24547	0.20808	0.1899	0.20312	0.22515	0.24059	0.24825	0.26013	0.2752	0.2734	0.25025	0.24113	0.25599	0.28778	0.30723
1312	0.23811	0.17871	0.11742	0.10066	0.11031	0.13309	0.14117	0.12735	0.10774	0.11576	0.14396	0.15857	0.14955	0.13825	0.12805	0.11335	0.10707	0.11984	0.14172	0.15781	0.16243	0.16522	0.16451	0.14927	0.12094	0.10188	0.09539	0.0984	0.11539	0.13916	0.18724	0.22982	0.25221	0.25829	0.24507	0.20816	0.19047	0.2032	0.22446	0.23949	0.24709	0.2591	0.27429	0.27283	0.24961	0.24018	0.25498	0.28716	0.30687
1313	0.23236	0.17363	0.11534	0.09992	0.10906	0.12976	0.13591	0.12176	0.10324	0.1106	0.13684	0.15077	0.14232	0.13177	0.12219	0.10834	0.10248	0.11445	0.13513	0.15051	0.15474	0.15759	0.15728	0.14283	0.11581	0.09798	0.09279	0.09658	0.11202	0.13366	0.18007	0.22446	0.24908	0.25477	0.24009	0.20297	0.18559	0.19764	0.21805	0.23296	0.2409	0.25343	0.26902	0.26829	0.24508	0.23554	0.25066	0.28403	0.30463
1314	0.22793	0.1685	0.11244	0.09791	0.10643	0.1253	0.12977	0.11518	0.09737	0.10431	0.12926	0.14268	0.13469	0.12483	0.11558	0.10207	0.09625	0.10751	0.1274	0.14239	0.14648	0.14955	0.14967	0.13575	0.10972	0.093	0.08894	0.09325	0.10721	0.12699	0.17227	0.21881	0.24599	0.25158	0.23514	0.19756	0.18034	0.19172	0.21139	0.22628	0.23471	0.24782	0.26393	0.26385	0.2406	0.23071	0.24596	0.28048	0.30195
1315	0.22922	0.16559	0.10971	0.09541	0.10363	0.12192	0.12597	0.11145	0.09406	0.10087	0.12553	0.13897	0.13108	0.12145	0.11217	0.09864	0.0927	0.10356	0.12322	0.13837	0.14284	0.14617	0.14625	0.13214	0.10628	0.09001	0.08623	0.09058	0.10412	0.12351	0.16893	0.21739	0.24682	0.25289	0.23482	0.19566	0.17787	0.18911	0.20891	0.22421	0.23324	0.24698	0.26364	0.26328	0.23927	0.22889	0.24442	0.27997	0.30207
1316	0.23813	0.16965	0.11137	0.09666	0.10557	0.12526	0.13019	0.11604	0.09859	0.10567	0.13104	0.14482	0.13652	0.12665	0.1174	0.10384	0.09789	0.10892	0.129	0.14449	0.14918	0.15233	0.15194	0.1372	0.11067	0.09379	0.08922	0.09318	0.10775	0.12858	0.17505	0.22352	0.25328	0.26015	0.24161	0.20071	0.182	0.19371	0.21443	0.23026	0.23941	0.25332	0.27036	0.26929	0.24426	0.23352	0.24918	0.2849	0.30695
1317	0.24816	0.17953	0.11842	0.10331	0.11376	0.1359	0.14246	0.12942	0.11212	0.11961	0.14545	0.15905	0.15014	0.14017	0.13171	0.11882	0.11329	0.12476	0.14512	0.16025	0.16439	0.16668	0.16569	0.15066	0.12341	0.10513	0.09895	0.1025	0.11942	0.14295	0.18944	0.23374	0.26053	0.26818	0.2515	0.21077	0.19208	0.20472	0.2263	0.24199	0.25031	0.2635	0.28027	0.27874	0.25347	0.24265	0.25768	0.29192	0.31301
1318	0.25565	0.19437	0.13216	0.11711	0.12942	0.15346	0.16148	0.15083	0.13481	0.14234	0.16686	0.17886	0.16956	0.16043	0.15408	0.14309	0.13863	0.15019	0.16972	0.18311	0.18563	0.18643	0.1851	0.17083	0.1438	0.12395	0.1159	0.11956	0.13943	0.16562	0.20915	0.24484	0.26614	0.27411	0.26136	0.22386	0.20706	0.22067	0.24207	0.25633	0.26288	0.27446	0.29033	0.28926	0.26506	0.2543	0.26764	0.29917	0.31882
1319	0.25571	0.20274	0.14185	0.12745	0.14037	0.16403	0.17254	0.16454	0.15053	0.15748	0.17917	0.18897	0.17956	0.17152	0.1675	0.15894	0.15586	0.16692	0.18479	0.19624	0.19737	0.19708	0.19568	0.18266	0.15689	0.13665	0.12794	0.13235	0.15384	0.18066	0.2203	0.24945	0.26709	0.27486	0.265	0.23078	0.21625	0.2304	0.25106	0.2638	0.26894	0.27922	0.2944	0.29437	0.27158	0.26087	0.27273	0.30261	0.32162
1320	0.25183	0.20098	0.14137	0.12751	0.13976	0.16203	0.1708	0.16438	0.15162	0.15804	0.17767	0.18596	0.17638	0.16894	0.16613	0.15903	0.15671	0.1672	0.18399	0.19481	0.19583	0.19534	0.19388	0.18131	0.15636	0.13641	0.12797	0.13307	0.15482	0.18132	0.21963	0.24772	0.26475	0.27196	0.26267	0.22952	0.21588	0.22998	0.25013	0.26243	0.26742	0.27748	0.29244	0.29298	0.27082	0.26014	0.27169	0.3018	0.32117
1321	0.25175	0.19799	0.13878	0.12492	0.13631	0.15763	0.16639	0.16005	0.1473	0.15384	0.17351	0.18163	0.1719	0.16434	0.16127	0.15409	0.15172	0.16212	0.17889	0.18996	0.19146	0.1914	0.19005	0.17726	0.15221	0.13263	0.12481	0.13007	0.15105	0.17691	0.21585	0.24546	0.26313	0.27009	0.2603	0.2268	0.21303	0.2269	0.24688	0.25918	0.26445	0.27489	0.29006	0.29069	0.26845	0.2576	0.26926	0.29998	0.31968
1322	0.25385	0.19568	0.13607	0.12204	0.13349	0.15553	0.16463	0.15779	0.1446	0.15145	0.17197	0.18062	0.17086	0.16307	0.15948	0.15175	0.14901	0.15949	0.17652	0.188	0.18984	0.19006	0.18872	0.1756	0.1502	0.13063	0.12269	0.12731	0.14798	0.17411	0.21408	0.24505	0.26325	0.27029	0.25997	0.22544	0.21075	0.22456	0.24499	0.25767	0.26301	0.27374	0.28919	0.28951	0.26692	0.25625	0.26837	0.29942	0.31898
1323	0.25666	0.1984	0.13876	0.12497	0.13728	0.16032	0.16938	0.16208	0.14876	0.15567	0.17637	0.18516	0.17536	0.16769	0.16444	0.15695	0.15432	0.16479	0.18151	0.19251	0.19389	0.19391	0.19276	0.17986	0.15454	0.13482	0.12652	0.13076	0.15168	0.17815	0.2177	0.2479	0.26558	0.27258	0.26245	0.22814	0.21343	0.22727	0.2477	0.2602	0.26506	0.2757	0.29137	0.29199	0.26944	0.25895	0.27112	0.30185	0.32105
1324	0.25477	0.20148	0.14325	0.13046	0.14351	0.16617	0.17432	0.1671	0.15438	0.1608	0.1802	0.18833	0.17859	0.1715	0.16951	0.16324	0.16136	0.1716	0.18751	0.19735	0.19783	0.19733	0.19633	0.18423	0.15974	0.14032	0.13221	0.13704	0.15827	0.18428	0.22186	0.25015	0.2674	0.27444	0.26468	0.2314	0.21776	0.23176	0.25171	0.26361	0.26798	0.27828	0.29402	0.29529	0.27287	0.2622	0.27405	0.30451	0.32375
1325	0.24777	0.20002	0.14401	0.1323	0.14546	0.16671	0.1737	0.16692	0.15505	0.16074	0.17837	0.18572	0.17638	0.16995	0.16893	0.16369	0.1625	0.17244	0.18771	0.19682	0.19701	0.19626	0.19517	0.18363	0.16007	0.14142	0.13398	0.13972	0.16098	0.18608	0.22199	0.24923	0.26697	0.2745	0.26472	0.23177	0.21898	0.2331	0.25278	0.26464	0.26911	0.27922	0.29479	0.29623	0.27365	0.26267	0.27442	0.30504	0.3247
1326	0.2404	0.19463	0.1405	0.12909	0.14149	0.16129	0.16754	0.1611	0.14968	0.15503	0.17184	0.17892	0.16996	0.16355	0.16228	0.15716	0.15616	0.16595	0.18112	0.19031	0.19074	0.19019	0.18901	0.17761	0.15456	0.13667	0.13004	0.13633	0.15699	0.181	0.21619	0.24379	0.26243	0.27044	0.26045	0.22754	0.21489	0.22863	0.24811	0.26022	0.26526	0.27554	0.29091	0.29212	0.26942	0.25823	0.27001	0.301	0.32085
1327	0.23741	0.19036	0.13715	0.12567	0.13739	0.15641	0.16208	0.15518	0.14368	0.14922	0.16634	0.17366	0.16486	0.15811	0.1561	0.15055	0.14937	0.15915	0.17438	0.18383	0.18453	0.18428	0.18321	0.17175	0.14893	0.13162	0.12567	0.13192	0.15144	0.17438	0.20961	0.23857	0.25801	0.26587	0.25543	0.22263	0.20977	0.22287	0.24188	0.25397	0.25943	0.27008	0.28555	0.28676	0.26429	0.25305	0.26484	0.29611	0.31594
1328	0.23494	0.1867	0.13401	0.12265	0.13387	0.15261	0.1586	0.15222	0.14135	0.14687	0.16337	0.17004	0.16104	0.15431	0.15244	0.14737	0.1465	0.15608	0.17069	0.17959	0.1798	0.17944	0.1787	0.16783	0.14573	0.12859	0.1226	0.12871	0.14802	0.17064	0.2051	0.23402	0.25319	0.26026	0.24984	0.21802	0.20544	0.21811	0.23651	0.24806	0.25327	0.26394	0.27968	0.28165	0.26005	0.24914	0.26064	0.29171	0.31132
1329	0.23334	0.18542	0.13299	0.12207	0.13329	0.15175	0.158	0.15257	0.14271	0.14796	0.16321	0.16875	0.15944	0.15321	0.15231	0.14832	0.14806	0.15733	0.17098	0.1789	0.17838	0.17765	0.17718	0.16704	0.14573	0.12855	0.12228	0.12861	0.14862	0.1715	0.20471	0.23243	0.2511	0.25783	0.24766	0.21658	0.20463	0.21748	0.23572	0.24677	0.25141	0.26188	0.27801	0.28088	0.25965	0.24873	0.25983	0.29078	0.31051
1330	0.23494	0.18746	0.13407	0.12335	0.13513	0.15375	0.16034	0.15601	0.14702	0.15219	0.16668	0.17155	0.16191	0.15628	0.1565	0.15331	0.15339	0.16236	0.17559	0.18329	0.18302	0.18221	0.18137	0.17099	0.1494	0.13174	0.12486	0.1316	0.15317	0.17741	0.21051	0.23673	0.25507	0.26241	0.25254	0.22052	0.2087	0.22275	0.24197	0.25312	0.25739	0.26776	0.28419	0.28677	0.26454	0.25312	0.26417	0.29534	0.31561
1331	0.24045	0.19276	0.1374	0.12643	0.13902	0.15829	0.1651	0.16129	0.15241	0.15783	0.17291	0.17824	0.16844	0.16298	0.16346	0.15996	0.15978	0.16889	0.18271	0.19096	0.19122	0.1904	0.18907	0.17801	0.1553	0.13676	0.1291	0.13606	0.15906	0.18484	0.21854	0.24336	0.26144	0.27	0.26075	0.22719	0.21503	0.23042	0.2508	0.26213	0.26614	0.27648	0.29306	0.29464	0.27109	0.25921	0.27037	0.3015	0.32192
1332	0.24558	0.19795	0.14102	0.12947	0.14283	0.16366	0.17138	0.16782	0.15838	0.16393	0.17995	0.18629	0.17687	0.17138	0.17135	0.16684	0.16595	0.17532	0.18999	0.19887	0.19933	0.19855	0.19709	0.18559	0.16179	0.14214	0.13333	0.13981	0.16368	0.19079	0.22469	0.2474	0.26406	0.27345	0.26598	0.23233	0.21975	0.23573	0.25664	0.26784	0.27147	0.28154	0.29768	0.29819	0.27441	0.26292	0.274	0.30415	0.32374
1333	0.25152	0.2035	0.14479	0.13245	0.14653	0.1694	0.17812	0.17415	0.16365	0.16927	0.18649	0.19413	0.18526	0.17942	0.17844	0.17264	0.17098	0.18075	0.19636	0.20591	0.20631	0.20541	0.20389	0.19214	0.16752	0.14691	0.13706	0.14273	0.16694	0.19483	0.22875	0.24981	0.26486	0.27435	0.2689	0.23632	0.22322	0.2389	0.25951	0.27031	0.27354	0.28328	0.29887	0.29904	0.27601	0.26533	0.27621	0.30525	0.32372
1334	0.25726	0.20829	0.14741	0.13436	0.14893	0.17335	0.18263	0.17757	0.16587	0.17173	0.19026	0.19894	0.19011	0.1837	0.18203	0.17531	0.17312	0.18332	0.19971	0.2098	0.20995	0.20882	0.20735	0.19547	0.1703	0.14911	0.13881	0.14395	0.1681	0.19614	0.23039	0.25124	0.2654	0.27453	0.27048	0.239	0.2254	0.24044	0.2604	0.27069	0.27356	0.28307	0.2987	0.29953	0.27736	0.26706	0.27763	0.30616	0.32401
1335	0.26154	0.21054	0.14769	0.13425	0.14904	0.17424	0.18369	0.17768	0.16528	0.17149	0.19085	0.19967	0.19025	0.18334	0.18155	0.17481	0.17268	0.18327	0.19991	0.20993	0.20957	0.20812	0.2068	0.195	0.16985	0.14851	0.13813	0.14294	0.16708	0.19535	0.23053	0.25262	0.26704	0.27569	0.27135	0.23993	0.22593	0.24054	0.26036	0.27074	0.27354	0.28299	0.29891	0.30066	0.27887	0.26853	0.27901	0.30777	0.32581
1336	0.26648	0.21334	0.14884	0.13486	0.14967	0.17516	0.18437	0.17768	0.16488	0.17172	0.19214	0.20105	0.19094	0.1836	0.18162	0.17468	0.17252	0.18354	0.2006	0.21075	0.2103	0.20868	0.20733	0.19527	0.16988	0.14849	0.13817	0.14278	0.16709	0.1959	0.23234	0.25572	0.27068	0.27938	0.27434	0.24227	0.22787	0.24248	0.26261	0.27334	0.27626	0.28572	0.30198	0.30416	0.28221	0.27146	0.28196	0.31106	0.32934
1337	0.27162	0.22094	0.156	0.14142	0.15691	0.18314	0.19167	0.18388	0.16997	0.17722	0.19888	0.20854	0.19858	0.19118	0.18885	0.18121	0.17867	0.19018	0.2078	0.21824	0.21791	0.21612	0.21457	0.2022	0.17631	0.15486	0.14467	0.14907	0.17341	0.20228	0.2386	0.26053	0.27437	0.28366	0.28001	0.24883	0.2347	0.24945	0.26944	0.27972	0.28225	0.29146	0.30769	0.30987	0.28804	0.27698	0.28718	0.31575	0.3334
1338	0.27284	0.22884	0.16578	0.15099	0.16757	0.1948	0.20253	0.19356	0.17821	0.18533	0.20758	0.218	0.20895	0.20173	0.19906	0.19086	0.18797	0.19963	0.21719	0.22742	0.22674	0.22478	0.22351	0.21159	0.18575	0.16424	0.15418	0.15829	0.18231	0.21029	0.24434	0.2621	0.27294	0.2827	0.28243	0.2547	0.24186	0.25623	0.27509	0.28399	0.28565	0.29418	0.30978	0.31224	0.29175	0.28102	0.29036	0.31727	0.33333
1339	0.26541	0.23	0.17239	0.15884	0.17646	0.20379	0.21004	0.19998	0.18361	0.18942	0.20973	0.21894	0.21093	0.20391	0.20181	0.19537	0.19372	0.20522	0.2209	0.22884	0.22574	0.22307	0.22321	0.21393	0.19092	0.17056	0.1615	0.16551	0.18787	0.21291	0.24249	0.25608	0.26412	0.27365	0.27598	0.25321	0.24293	0.25582	0.27274	0.28042	0.28146	0.28921	0.30366	0.30724	0.28895	0.27885	0.28699	0.31206	0.32659
1340	0.24857	0.21778	0.16729	0.15652	0.17435	0.20006	0.20435	0.19497	0.18001	0.18311	0.19694	0.20019	0.1908	0.18282	0.18339	0.18383	0.18734	0.19851	0.20905	0.21156	0.20374	0.20004	0.20335	0.19883	0.18205	0.16377	0.15648	0.16045	0.18033	0.20258	0.22926	0.24322	0.25105	0.25961	0.2599	0.24029	0.23291	0.24354	0.25958	0.26831	0.26996	0.27716	0.29045	0.29569	0.27888	0.26882	0.27617	0.30066	0.31495
1341	0.21882	0.188	0.14427	0.13563	0.15165	0.17422	0.17697	0.16971	0.15759	0.15693	0.16157	0.15681	0.14425	0.13415	0.13763	0.14709	0.15772	0.168	0.17165	0.16949	0.15911	0.1552	0.1616	0.16117	0.15113	0.13565	0.1309	0.13418	0.15057	0.17163	0.19936	0.21726	0.22669	0.23527	0.23188	0.2137	0.20823	0.21633	0.23297	0.24508	0.24874	0.2559	0.26812	0.27458	0.25814	0.24796	0.25555	0.28075	0.29563
1342	0.1887	0.16214	0.12516	0.11665	0.12918	0.14913	0.15108	0.14581	0.13566	0.1327	0.1323	0.12351	0.1089	0.09638	0.10041	0.11358	0.12772	0.13773	0.13773	0.1334	0.12098	0.11636	0.1254	0.12876	0.12413	0.11084	0.10727	0.10762	0.11842	0.13819	0.16617	0.18222	0.19048	0.20176	0.19955	0.1851	0.1815	0.18736	0.20295	0.21649	0.2213	0.22814	0.23923	0.24645	0.23192	0.22269	0.2296	0.25318	0.26695
1343	0.16082	0.14286	0.11233	0.10023	0.10326	0.12178	0.124	0.11872	0.10551	0.10213	0.10512	0.09308	0.06978	0.04684	0.04253	0.04874	0.07192	0.09595	0.09967	0.0914	0.06252	0.0516	0.07278	0.08645	0.09	0.07517	0.06881	0.05849	0.05902	0.08234	0.12129	0.13605	0.14231	0.15809	0.15986	0.15246	0.15129	0.15296	0.16295	0.17508	0.17973	0.18594	0.19691	0.20763	0.19916	0.19241	0.19663	0.21475	0.22501
1344	0.10831	0.08597	0.0491	0.02466	0.00977	0.00553	5e-06	0.00875	0.01095	0.00879	0.00697	0.00893	0.00586	0.00241	0.01066	0.04552	0.05439	0.05263	0.0497	0.04997	0.05312	0.05091	0.03379	0.01349	0.00579	0.00762	0.01179	0.01859	0.02287	0.01805	0.0041	0.03503	0.07776	0.07588	0.07107	0.07478	0.07406	0.06144	0.06187	0.07491	0.08024	0.08595	0.10137	0.12963	0.13899	0.13857	0.13918	0.15106	0.15805
1345	0.00035087	0.00539	0.02955	0.04672	0.06237	0.0859	0.09855	0.10233	0.10781	0.10683	0.10229	0.09933	0.10274	0.10716	0.10554	0.08634	0.07139	0.07649	0.07506	0.07354	0.06766	0.08048	0.10026	0.10493	0.10139	0.09955	0.10083	0.10555	0.11016	0.10955	0.1068	0.09875	0.00019119	2.26e-05	0.00371	0.02178	0.04034	0.0426	0.00407	0.00035523	0.00133	0.00145	0.00021231	0.00104	0.00763	0.01133	0.00893	0.00769	0.0065
1346	0.04575	0.05551	0.06089	0.06097	0.0647	0.08437	0.10017	0.09598	0.05683	0.01832	0.02039	0.03411	0.03795	0.03893	0.05823	0.08465	0.08003	0.04448	0.03569	0.0773	0.08317	0.09253	0.09519	0.08356	0.07786	0.0773	0.08548	0.09315	0.10352	0.11059	0.11258	0.10329	0.10458	0.11156	0.10302	0.09227	0.09342	0.09852	0.09755	0.08954	0.08505	0.0863	0.08716	0.08134	0.07138	0.06542	0.06498	0.06802	0.07152
1347	0.15083	0.11043	0.07114	0.06387	0.0675	0.07238	0.07866	0.09689	0.11485	0.11982	0.11164	0.09519	0.08205	0.08858	0.10117	0.10192	0.09961	0.10696	0.12263	0.12951	0.12755	0.12401	0.12431	0.12001	0.1046	0.08646	0.07643	0.08759	0.12141	0.16565	0.21025	0.21644	0.22256	0.23349	0.22186	0.18432	0.18586	0.21664	0.2443	0.25581	0.25436	0.26244	0.27524	0.26832	0.24396	0.24709	0.26692	0.29535	0.31133
1348	0.24848	0.21062	0.15144	0.14197	0.15755	0.17777	0.18936	0.19651	0.19284	0.19276	0.19848	0.19888	0.18696	0.18709	0.19849	0.2017	0.20242	0.21001	0.2222	0.22536	0.21973	0.21539	0.21692	0.21242	0.19285	0.16936	0.1554	0.16526	0.19765	0.22846	0.25232	0.26272	0.27798	0.29102	0.28389	0.24985	0.24323	0.26402	0.28613	0.29408	0.29169	0.2971	0.31274	0.31795	0.29663	0.2867	0.29474	0.32251	0.34281
1349	0.2663	0.2263	0.15736	0.14611	0.16296	0.18461	0.19823	0.20906	0.20679	0.20723	0.21524	0.21773	0.20289	0.20314	0.21639	0.21789	0.21688	0.22678	0.24314	0.24711	0.23953	0.23368	0.23521	0.22978	0.20625	0.17862	0.16131	0.17175	0.20796	0.24363	0.26972	0.27624	0.29026	0.30519	0.29981	0.26256	0.25554	0.27967	0.30331	0.30982	0.30543	0.3103	0.32692	0.33104	0.30756	0.2978	0.30655	0.33407	0.35406
1350	0.26899	0.22893	0.15843	0.14691	0.16398	0.18575	0.19945	0.21062	0.20854	0.20916	0.21768	0.22062	0.20522	0.20552	0.21907	0.22025	0.21888	0.2292	0.24634	0.25054	0.24265	0.23648	0.23797	0.23233	0.20817	0.17998	0.16226	0.17278	0.20943	0.2457	0.2722	0.27813	0.29183	0.30688	0.3019	0.26447	0.25752	0.2821	0.30577	0.31182	0.30712	0.31199	0.32886	0.33278	0.3088	0.29894	0.30792	0.33561	0.35556
1351
1352
1353
1354
1355
1356
1357
1358
1359
1360
1361
1362
1363
1364
1365
1366
1367
1368
1369
1370
1371
1372
1373
1374
1375
1376
1377
1378
1379
1380
1381
1382
1383
1384
1385
1386
1387
1388
1389
1390
1391
1392
1393
1394
1395
1396
1397
1398
1399
1400	0.26791	0.22714	0.15635	0.14474	0.1617	0.18329	0.1965	0.20717	0.20522	0.20631	0.2151	0.21797	0.20235	0.20274	0.21624	0.21705	0.2154	0.2258	0.2434	0.24797	0.24033	0.23422	0.23552	0.22946	0.20504	0.17717	0.15991	0.17056	0.20698	0.24313	0.27021	0.27699	0.29112	0.30604	0.30063	0.26288	0.25585	0.28049	0.30412	0.31019	0.30576	0.31092	0.32801	0.33167	0.30703	0.29684	0.30622	0.33458	0.35475
1401	0.26178	0.21761	0.14716	0.13532	0.15119	0.17182	0.18391	0.19362	0.19251	0.19505	0.20383	0.20538	0.18936	0.18999	0.20299	0.2031	0.20084	0.21092	0.22914	0.23487	0.22843	0.2228	0.22348	0.21659	0.1922	0.16562	0.1499	0.16077	0.19637	0.23214	0.26084	0.27064	0.28654	0.30115	0.29385	0.25475	0.24729	0.27195	0.29588	0.3026	0.29912	0.30497	0.32239	0.32555	0.2999	0.28902	0.29904	0.32874	0.34941
1402	0.20947	0.15501	0.09626	0.08507	0.0932	0.10669	0.11563	0.12417	0.12751	0.13324	0.13716	0.13095	0.11659	0.11932	0.12986	0.12897	0.12558	0.13234	0.1495	0.15923	0.15916	0.15615	0.15429	0.14586	0.12558	0.10641	0.09744	0.10871	0.13973	0.17284	0.20638	0.22919	0.25395	0.26719	0.25028	0.20588	0.19749	0.22207	0.24798	0.25907	0.26043	0.26904	0.28646	0.2868	0.25891	0.24707	0.2594	0.29354	0.31666
1403	0.00611	0.00273	0.00366	0.00461	0.03035		0.00816	0.01006	0.00021579	0.02561	0.02694	0.00792	0.02701	0.03751	0.03161	0.00142	0.01631	0.00643	0.03161	0.00763		0.03624	0.02969		0.00438	0.01924	0.02448	0.00131	0.00351	1.03e-05		0.0004307	0.00053308	0.00045207	0.00010119	0.00673	0.00305	0.00574	0.00894	0.00452	6.22e-05	0.00173	0.00030484	0.00205	0.00476	0.0003277	0.00058249		0.00019078
1404	0.05174	0.0321	0.01768	0.01446	0.01271	0.01236	0.01611	0.02811	0.0388	0.03805	0.02876	0.01969	0.01608	0.01905	0.02309	0.02429	0.02434	0.02592	0.03126	0.0367	0.04181	0.04436	0.04328	0.0371	0.02773	0.02086	0.01966	0.0296	0.05264	0.08071	0.11082	0.13464	0.16284	0.17496	0.15533	0.11479	0.11417	0.14482	0.17755	0.19674	0.20622	0.21591	0.22894	0.22105	0.19534	0.19424	0.21043	0.24178	0.27275
1405	0.05437	0.0381	0.02213	0.01873	0.01657	0.01531	0.01877	0.03317	0.04814	0.04905	0.03994	0.02814	0.02167	0.02415	0.02821	0.02859	0.02901	0.03218	0.03917	0.04582	0.05171	0.05621	0.05542	0.04607	0.03279	0.02412	0.02244	0.03352	0.06112	0.09697	0.13326	0.1528	0.1786	0.19557	0.18733	0.14462	0.13933	0.17079	0.20664	0.22401	0.23031	0.24186	0.26161	0.26068	0.23158	0.23371	0.2532	0.28352	0.31186
1406	0.06266	0.04413	0.02481	0.02107	0.01993	0.01952	0.02365	0.03963	0.05554	0.05751	0.04871	0.03517	0.02654	0.02932	0.03447	0.03431	0.03436	0.0382	0.04707	0.05567	0.06281	0.06738	0.06644	0.05557	0.0396	0.02911	0.02587	0.03645	0.06649	0.10791	0.14694	0.16533	0.19273	0.21358	0.20818	0.16058	0.15229	0.18521	0.22559	0.24288	0.24437	0.25414	0.27792	0.28164	0.25391	0.25666	0.27638	0.30591	0.33242
1407	0.09491	0.06819	0.03978	0.03402	0.03418	0.03607	0.04326	0.06229	0.07866	0.08282	0.07469	0.05836	0.04561	0.04855	0.05697	0.05906	0.05865	0.06226	0.07186	0.08164	0.09023	0.09406	0.09252	0.0794	0.06123	0.04825	0.04269	0.05263	0.08512	0.12905	0.16824	0.18926	0.21378	0.22716	0.21801	0.17699	0.17259	0.20472	0.24315	0.25994	0.26096	0.27084	0.29299	0.29407	0.26979	0.27197	0.2911	0.32124	0.34592
1408	0.08755	0.05793	0.03231	0.02609	0.02453	0.02583	0.03314	0.05199	0.06784	0.07124	0.06081	0.04458	0.03485	0.03883	0.04689	0.04888	0.04704	0.04982	0.06047	0.07043	0.07619	0.0764	0.07599	0.06716	0.05254	0.04017	0.03496	0.04372	0.07356	0.11532	0.15682	0.18277	0.20459	0.21096	0.19592	0.1607	0.16177	0.19579	0.23009	0.24472	0.24673	0.25879	0.28066	0.27838	0.25158	0.24788	0.26418	0.29641	0.32379
1409	0.0497	0.02901	0.01649	0.01299	0.01014	0.00936	0.01278	0.0237	0.03303	0.03416	0.0266	0.01751	0.01418	0.01774	0.02151	0.02029	0.01849	0.02002	0.02692	0.03307	0.03687	0.0379	0.03784	0.03286	0.02327	0.01583	0.01389	0.02097	0.04032	0.06655	0.09915	0.12867	0.15294	0.15652	0.13846	0.10964	0.11053	0.13528	0.15607	0.17027	0.18137	0.19716	0.21543	0.20804	0.18025	0.17022	0.18382	0.21916	0.25139
1410	0.02396	0.01265	0.00792	0.00549	0.00287	0.00195	0.00306	0.00699	0.01103	0.01116	0.0077	0.00455	0.00392	0.00557	0.00668	0.0062	0.00544	0.00594	0.00819	0.01018	0.01166	0.01224	0.01283	0.01139	0.00763	0.00434	0.00375	0.00763	0.01821	0.03202	0.04873	0.06865	0.08832	0.08956	0.07632	0.0611	0.06219	0.07294	0.08339	0.09727	0.1178	0.13451	0.13769	0.11939	0.09894	0.09625	0.11384	0.15214	0.18368
1411	0.04193	0.03331	0.02799	0.02431	0.02087	0.01968	0.02248	0.03106	0.03969	0.04172	0.03519	0.0265	0.02275	0.02501	0.02768	0.027	0.02629	0.02803	0.03278	0.03627	0.039	0.0412	0.04138	0.0376	0.03048	0.02483	0.02341	0.03026	0.04639	0.06358	0.07799	0.08927	0.09792	0.0943	0.08154	0.06994	0.07182	0.08131	0.08788	0.0891	0.08827	0.09303	0.10166	0.09919	0.09058	0.0874	0.09083	0.09863	0.10352
1412	0.01429	0.00249	0.00033091	2.21e-05	0.00010404	0.00040831	0.00041024	5.6e-06	0.00048908	0.00069135	0.00014633	0.00010319	0.00037775	6.85e-05	2.42e-06	2.91e-06	1.18e-07	8.73e-05	0.00063193	0.00153	0.00273	0.00344	0.00406	0.00318	0.00124	0.00013462	0.00012132	0.00131	0.00864	0.02974	0.05318	0.06853	0.08766	0.09437	0.08597	0.05651	0.04898	0.06863	0.10306	0.12836	0.14386	0.15697	0.15891	0.13752	0.11201	0.1204	0.15214	0.19454	0.21716
1413	0.00675	0.0099	0.01163	0.00867	0.0066	0.00745	0.00743	0.00868	0.01259	0.01554	0.01457	0.00823	0.00261	0.00239	0.00572	0.0084	0.0088	0.00781	0.00735	0.00859	0.01172	0.01468	0.01576	0.01461	0.01232	0.0101	0.00751	0.00718	0.01212	0.00328	9.78e-05	0.00238	0.00449	0.00256	0.00109	0.0009859	0.00242	0.00523	0.00793	0.00749	0.0065	0.00776	0.00796	0.00644	0.00464	0.00494	0.00751	0.00993	0.0065
1414	0.0036	0.00045002	1.01e-05	0.0001439	0.0001421	3.99e-05	0.00258	0.00691	0.00051976	0.00014211	0.00019023	0.00033095	0.00506	0.01122	0.00925	0.00875	0.00906	0.00488	0.00211	0.00138	0.00082633	0.00032971	0.00020603	0.00031181	0.0002306	0.0001318	6.57e-05	0.0001953	0.00113	0.00536	0.01785	0.0342	0.03423	0.02534	0.02691	0.03367	0.04	0.0555	0.06685	0.07702	0.09854	0.11154	0.11177	0.10494	0.09195	0.0943	0.10687	0.14263	0.17575
1415	0.11622	0.05763	0.02369	0.0165	0.01779	0.0232	0.03322	0.05324	0.0734	0.08689	0.08068	0.05428	0.03725	0.03882	0.04811	0.05555	0.05785	0.05903	0.06155	0.06625	0.07664	0.08604	0.08776	0.07448	0.05306	0.03434	0.02224	0.02246	0.05468	0.11475	0.16081	0.18142	0.19373	0.19747	0.18933	0.15355	0.14456	0.17634	0.2162	0.23036	0.2335	0.24476	0.26049	0.25669	0.23144	0.23178	0.25081	0.27939	0.29489
1416	0.00020194	0.00037934	0.00107	0.00248	0.00452	0.00652	0.00886	0.01328	0.01753	0.01789	0.01525	0.01222	0.01188	0.01523	0.018	0.01843	0.01812	0.01967	0.01998	0.0197	0.02115	0.01769	0.01495	0.01751	0.01778	0.01421	0.01114	0.01225	0.01976	0.02158	0.01069		0.00077777	6.88e-05	4.69e-05	0.0019	0.00439	0.0027	0.0012	0.00238	0.01419	0.03583	0.03979	0.01673	0.00285	0.0017	0.01265	0.06721	0.11137
1417	0.00362	8.89e-05	0.00409	0.02615	0.02051	0.01493	0.00882	0.00417	0.00309	0.00266	0.00252	0.00335	0.00414	0.00199	0.00031508	5.93e-05	0.00048275	0.00062115	0.00010689	0.00177	0.00124	0.01114	0.01784	0.01845	0.00249	8.02e-05	0.00159	0.01117	0.01983	4.07e-05	0.00031328	0.00423	0.02761	0.03841	0.03111	0.02379	0.02282	0.02583	0.0364	0.05075	0.07913	0.099	0.08335	0.04571	0.02559	0.03116	0.06611	0.13015	0.15991
1418	0.00381	0.00028631	5.5e-05	0.00022469	0.00056743	0.00069472	0.00010904	0.00044332	0.00258	0.00351	0.00141	4.36e-05	1.97e-05	0.00117	0.00161	0.00022551	9.33e-05	0.0014	0.00515	0.00647	0.00479	0.00295	0.0025	0.00291	0.0025	0.00146	0.00116	0.0023	0.01001	0.01625	0.01032	0.00061337	0.01187	0.01721	0.00908	0.0071	0.00325	3.08e-05	0.00122	0.0004991	0.03099	0.0715	0.05353	0.0122	0.00981	0.03298	0.06932	0.11232	0.12653
1419	0.01687	0.00427	0.00074263	0.00028839	0.0002236	1.08e-05	1.14e-05	0.00012385	0.00024304	0.00028289	0.00015614	5.23e-05	4.27e-05	6.83e-05	0.00021986	0.00034365	0.00048224	0.00087567	0.0011	0.00060953	0.00036574	0.00032719	0.00015944	6.54e-05	0.00024044	0.00028508	0.00026795	0.00016776	0.00027522	0.00648	0.03063	0.07034	0.11319	0.12571	0.10556	0.06541	0.04838	0.05094	0.05506	0.08627	0.14832	0.18485	0.18974	0.13725	0.11197	0.14106	0.18563	0.23279	0.25319
1420	0.0155	0.0038	0.00054569	0.00010618	6.85e-05	4.53e-05	9.94e-05	0.00228	0.00935	0.01218	0.00799	0.00253	0.00088347	0.00076179	0.00082424	0.00084551	0.00117	0.00179	0.00405	0.00858	0.01285	0.01477	0.01258	0.00772	0.0026	0.00047632	2.49e-05	0.0001812	0.00196	0.04052	0.09812	0.11775	0.14959	0.17124	0.16085	0.08731	0.05844	0.08309	0.14141	0.18774	0.21302	0.23244	0.24967	0.22719	0.18276	0.1923	0.22416	0.26117	0.29042
1421	0.01381	0.00322	0.00041336	8.71e-05	3.15e-05	1.3e-05	5.91e-07	0.00112	0.00613	0.011	0.00909	0.00248	0.00028185	0.00015568	0.00045186	0.00089621	0.00133	0.00142	0.00273	0.00621	0.01047	0.0137	0.01277	0.00831	0.00299	0.00053541		0.00020382	0.00256	0.03953	0.08573	0.10695	0.13547	0.14887	0.13295	0.08185	0.06408	0.08977	0.13794	0.171	0.19296	0.21034	0.22131	0.20299	0.16768	0.17341	0.20062	0.23659	0.26437
1422	0.0098	0.00048878	3.89e-05	2.55e-08	0.00409	0.00605	0.00417	0.00061866	0.00039357	4.34e-06	9.94e-05	3.1e-05	0.00025006	0.0016	0.00248	0.00060062	0.00014098	0.00185	0.00158	4.68e-05	0.00089688	0.00241	0.00197	0.00122	0.00097067	0.00011837	3.52e-05	4.55e-05	0.00287	0.01901	0.04924	0.08411	0.11213	0.11318	0.08729	0.05473	0.05277	0.07453	0.10694	0.13026	0.15114	0.16932	0.17176	0.14863	0.11967	0.12111	0.15135	0.19871	0.22821
1423	0.00483	0.00414	0.0086	0.00167	0.00045342	0.01228	0.00106	5.78e-05	0.00096394	0.00065761	0.00214	0.00033295		0.00027255	0.00504	0.00011427	0.00196	0.00348	0.0042	3e-13	0.00195	0.0002289	0.00161	0.00302	0.0022			0.00028972	0.00131	0.00018854	9.28e-05	0.00021145	0.00696	5.02e-05	0.00036958	0.00279	0.00659	0.00939	0.0083	0.00106	0.02126	0.01456	2.93e-05	0.00090828	9.48e-05	0.01238	0.06214	0.10609	0.093
1424	0.02699	0.0132	0.00438	0.0002187	0.00141	0.00247		0.00762		0.01711		0.00029655	0.01527			0.01659	0.0024	0.00232	0.00040511	0.01705	0.00121	0.00054718	0.00067871	0.00013463	0.00262		0.02041	0.0088		2.03e-05	0.00103	0.06303	0.06209	0.08383	0.08804	0.0507	0.03329	0.03868	0.07035	0.10335	0.12294	0.13096	0.12807	0.10507	0.09098	0.09996	0.12696	0.15019	0.16692
1425	0.01802	0.00011042	0.02041	0.0084	9.49e-07	0.00077229	0.01281	0.00323	0.0104	0.00065217	0.00033497	7.14e-06	0.02141	0.00346	0.00546	0.00252	0.00168	0.00037157	0.0239	2.48e-05	0.00169	0.0234	0.02601	0.01154	0.00479	0.00358	0.00982		0.00467	0.01457	0.01432	0.06736	0.10123	0.11522	0.10336	0.05452	0.00699	0.0231	0.09372	0.11797	0.11936	0.12558	0.14536	0.14039	0.11238	0.1077	0.11621	0.13007	0.1461
1426	0.0052	0.00108	0.00821	0.00739	0.01849	0.01671	0.00778	0.00378	3.88e-06	0.01784	0.00188	0.00657	0.00899	0.00253	0.00752	0.00598	0.00508	0.00522		0.0113	0.00778			0.00077316	0.01354	0.00714	0.00010393	0.00093816	0.00134	0.01342	0.00582	0.08004	0.08363	0.06009	0.04287	0.01905	0.00182	0.00028919	0.06063	0.07007	0.01559	0.0054	0.00178	0.04206	0.03365	0.0032	0.01143	0.05364	0.06324
1427	0.00759	0.00118	0.01143	0.01495	0.01265	0.01657	0.00018115		0.0063	0.00293	0.00181	0.0022		0.01432	7.06e-05			0.00732	6.6e-08	0.00399	0.00016593	0.03101	0.02988	0.00016048		0.00962	1.01e-05	0.00215	2.06e-05		0.01913	0.02009	0.12075	0.10464	0.04626	0.00175	4.04e-07	0.00753	0.00507	0.04499	0.10121	0.11237	0.00995	0.01341	0.01718	0.02636	0.13624	0.20899	0.2189
1428	0.00030004	0.00155	1.9e-05		0.00146	0.00016818	0.01593	0.01815	0.01915	0.00091977	0.00319	0.00144		0.00099841	0.00261		0.00090215	0.00935	0.05709		0.02601	0.00145	0.00038981	0.00288	0.01156	0.03589	0.0124		0.00496	0.00106	0.00392	0.0089	0.0018	0.00071319	0.01908	0.00096685		0.00393	0.03531	0.06499	0.07889	0.10727	0.12237	0.10641	0.05947	0.06857	0.11725	0.17029	0.17506
1429		0.01141	0.02043	0.00098815	0.00404	4.85e-05	0.00212	0.00050775	7.84e-08		1.67e-05		0.00434	0.00258	0.00149		0.00236	0.01746	8.74e-05		0.01231	0.00242	0.01782		0.01027		0.00050895				0.00168	0.00692	0.00824	0.00156	6.91e-08	0.04614	0.05342	0.03126	0.01631	0.01773	0.01845	0.01841		0.04997	0.0766	0.09132	0.08788	0.08587	0.07334
1430	0.00045157	0.00158		0.0029		0.02501		0.0055	0.00114		0.01168	0.00278	0.00544	0.00031472	0.00143	0.00019262	0.00967	0.00226	0.00682	0.00189	0.00339	0.02151	0.00904	0.00407	5.87e-05	0.00213	0.00045476		9.17e-05	0.00383	0.00897	0.00158	0.04451	0.05107	0.04134	0.01179	0.00889	0.019	0.02456	0.02447	0.02291	0.02596	0.02281	0.01116	0.00197	0.00013034	0.00087001	0.00387	0.00787
1431	0.01795		0.01009	0.00067198	5.48e-05	0.00098038	2.95e-05	0.00010372		0.00453			0.00361	0.01555	0.02397		0.01503	0.00573	0.00266				0.00372	0.00061148	0.01166	0.00762	0.00043157	0.00943	0.00086195	0.00535	0.00174	0.03581	0.02331	0.03921		0.00085146	0.00294	9.04e-05	0.00086115	6.08e-05	6.92e-06	5.85e-05	0.00048787	0.00858	0.03061	0.0457	0.04416	0.03691	0.02321
1432	0.00109	0.00776	0.00169	0.00315					0.0392		0.01485	0.00722		0.00606	0.000257	0.03705	0.01456	0.01568	0.00373				0.01932	0.00777	0.00103	0.00355		0.00010027	1.66e-05		0.00063396	0.00132	0.01908	0.02571	0.00201	0.00243	0.00177	0.00134	3.03e-05	0.00454	0.01108	0.004	3.54e-06		0.0022	0.00118	3.89e-05	0.01302	0.01654
1433	0.00060816		1.67e-05		0.00235		0.03691				0.00016746			0.03887	0.03287	0.00717					0.01642	0.00176	0.0164		0.00607	0.03529	0.00116	0.01178	0.00017132	0.05275	0.0625	0.00442			0.00154	0.00731	0.00498	0.00316	0.00566	0.00444	0.01983	0.0208	0.00932	0.00144	0.00090247	0.00206	0.00688	0.00301	0.01874
1434	0.00456	0.00591	1.19e-05	0.00045411				0.00053673				0.00585		1.2e-05	0.01421	0.00020241		0.0052			0.00861			0.03462	0.05216	0.01837		0.00849			0.00728	0.003		0.05107		0.01351	0.00027162	0.00063408	0.01191	0.03554	0.00952	0.01461	0.02932	0.00458	0.00092225	0.00022992	0.00832	0.07396	0.0769
1435		0.00388	3.36e-05	0.00438	0.00757	0.00156		0.00396	2.26e-05		0.03038					0.01446	0.04275	0.01808			0.00352		0.00926		0.02333			0.00108		0.07188			0.01468	0.00357	0.02465	0.02195	4.46e-05	0.00569		0.04168	0.01808		0.00045703	0.00192	0.00462	0.0025	0.00112	0.01075	0.03119
1436			0.00789			0.00177	0.00374			0.00575	0.00768			0.00094392		0.03371				0.00023638	0.0039	0.00048467		0.02469		0.01119	0.00622			1.06e-06	0.01124			9.96e-05	0.00747		0.00114		0.00032405	0.02688	0.03296	0.01367	0.04593	0.02475	0.00511	0.00291	0.03633	0.02023	0.00754
1437	0.00818	0.00319	0.00406	0.00318		0.00154		0.00087565	0.00131		0.00257		0.00507	0.00718	0.00417	0.01278	8.95e-05	0.00017299	0.01184	0.02527			6.5e-05	0.00331	0.01835	0.00246			0.00522	0.00188		0.00054401	0.0002659	0.01355	0.044	0.01729	0.00171		0.02755	0.00068233	0.00017185	0.00667	9.1e-05		0.00028075		0.02389	0.01488	0.03345
1438	0.00562	0.01331		0.02164	0.02701				0.01055	0.01704	0.02165	0.0013	0.01001	0.00494	0.01216	0.00555	0.02319		4.26e-05			0.00043639		0.00244	0.00751	0.01081	0.03097	0.00514		0.00089191			0.00162	0.00811	0.00059339		0.00201	0.02373	0.03648	9.5e-07	6.52e-05	0.00209		0.00184	0.06023	0.01528	0.03846	0.02158	0.09874
1439	0.00387				0.00874		0.00179			0.00218	0.00487	4.62e-06			0.00103	0.00101		0.00064824	0.00206	0.01256	0.0007006	0.00042379		0.01214	0.01962	0.00394	0.00703	0.05348		0.01519		0.00112	0.00417	0.00344	0.00069483	0.0036	3.05e-05	0.0161	0.01086	0.01249	0.0194	0.05097	0.02676	0.01382	0.00045138	0.01153	0.02504	0.00871	0.03701
1440	0.01067		0.00023742	0.01321	0.01973	0.01079	0.03537		0.01381	0.03684	0.00055967	0.01547	0.00836		0.00629		0.012	0.02265	5.71e-05	0.00063307	0.0391	0.01136	0.00212	0.00032783		0.03131		0.00873	0.01232	0.01478				4.14e-05	0.00133	0.00061059	0.0029	0.00621	0.0338	0.00983	0.0032	0.0078	0.00077862	0.00085281	0.00598	0.02126	0.00376	0.00531	0.01522
1441			0.00618	0.00655		0.0663	1.34e-05	0.01073	0.01809	0.00604	0.00963	0.01158	0.04754	0.01299	0.00698	0.0238	0.0026	0.01483		0.00024714	0.00111		0.00647	0.02063			0.02315	0.00682	0.00602	0.02748	0.00692		0.00867	0.0007971		0.03693	0.00244	0.00062488		4.81e-05			0.00327	0.00745	0.00389	0.00086856	0.00992	0.01039	0.00974
1442	0.0063	0.01388		0.00481		0.00152	0.00424	0.02927	0.00413	0.00338	0.0049	0.00056836	0.00198	0.00405	0.00152	0.00585	0.00064932	0.01911	0.02039		0.01632		0.01658			0.02028		5.59e-07	0.00636	0.0063	0.02299	0.02497		6.84e-05	0.00696	0.00054595		0.00693	0.0006981		0.00075626	0.00115	8.36e-06		0.00233	0.00175			1.75e-05
1443	0.05115			0.00086993	0.0123		0.00033261			0.00086368	0.00137	0.00026112	0.0006782	0.00081102		0.02895		0.0092	0.04768	0.0077	0.01984	0.01802	0.00179	0.00496	0.00162	0.00015344	9.87e-05		0.00403		0.00276	0.0024	0.02176	0.0006327	0.01208	0.00031612	0.00407	0.0014		0.00192	3.81e-05	0.00039608	0.00185	0.00734	0.01499	0.00025417	0.02289	0.00034501	0.00217
1444	0.00496	0.01338		0.00096295	0.03495	0.01847	0.00941	0.00364	0.00031576		0.0092	0.00066158	0.00177	2.48e-06	0.00112	0.00049415	0.00105	0.00152		0.00141	0.00292	0.00674	0.00592	0.00155	0.00252	0.02806	0.00658	0.01355		0.01693	0.00286	0.0514		0.01174	0.0009479	0.00049905				0.00183	0.00601		0.02307	0.0062	0.01273	0.00109	0.01955		0.0063
1445			0.0126	0.0075	0.00673	0.00049997	0.0539		0.00219	0.00878	0.01175	0.00054091	0.00241	0.00073965	0.00043235	0.0011	8.7e-05	0.00158		0.00012288	0.00023095		0.0019				8.23e-05		0.02242	0.00423	0.0209	0.0022	0.01121	0.01149	0.00353				0.05869	0.04919	0.03479		0.02183	0.06271	0.00089246	0.00203		0.01259	0.01908
1446	0.0002823		0.01706	0.00136	0.00159	0.01057	0.00365	0.00874	0.01863	0.00703	0.03592	0.00172	0.00264	0.00395	2.95e-05	0.00048394	0.00716	0.00355	0.00015723	0.00146	0.01103	0.00885		0.01487				0.01116	0.01112	0.04061	0.00601	0.00256	0.00281		8.54e-05	0.01683	1.72e-05		0.04735	0.00048194	0.02778		0.04255	0.00016505		0.00598	0.036	0.0225
1447	7.59e-05	0.00204	0.00096068	0.03574	0.02087	0.00621	0.08849	0.00718	0.02684	0.07696	0.00344	0.01341	0.02833	0.00492	0.02807	5.49e-05	0.00014283	0.00193	0.02495	0.02875	0.02412	0.00024618	0.00303	0.00416	3.54e-05	0.00092973	0.04454	0.05584	0.02706	0.00658	0.00456		0.00438			0.00662		0.01563	2.49e-05	0.01382	0.00172			0.01827	0.0159	0.01191		0.00375	0.00293
1448		0.00855	0.02356		0.04462	0.02866	0.02284	0.0138	0.00415	0.00083637	0.0007654	0.00081439	0.00092245	0.00424	0.00438	0.00554	0.00465	0.00194	0.00031888	0.0005509	0.0028	0.00552	0.01303	0.02086	0.0264	0.02684	0.02449	0.02101	0.01573	0.00942	0.00223	0.00060426	0.0136	0.00497	0.00835	0.00112	0.04644	7.73e-05		0.00026108	0.00173	0.01492	0.01008		0.003	0.02609			0.00014546
1449	0.00092774	0.01739		4.27e-05	0.0124		0.01299	0.00955	0.00221	0.00026701	0.00032863	0.00015902	6.77e-05	0.00101	0.00135	0.00165	0.00096299	0.00036382	1.25e-05	4.7e-05	0.0004826	0.00105	0.00435	0.00838	0.01019	0.00766	0.00504	0.00304	0.00134	0.00027098	0.00025161	4.24e-05	0.00564	0.00907	0.01504	0.01148	0.00241	0.02981	0.00268	6.42e-05	0.02434	0.03785	0.0002027	0.00092649	0.0022	0.03347	4.73e-05	0.00166
1450	0.00718	0.0114	0.00017327	0.01981	0.00455	0.0044	0.00267	0.0017	0.00176	0.00135	0.00219	0.0022	0.00245	0.00237	0.00173	0.00071527	0.0003492	0.00052169	0.00105	0.00078525	0.0002672	0.00021183	0.00019407	1.19e-05	0.00022647	1.38e-05	0.00049593	0.00119	0.0022	0.00029563	0.03224		0.00266	0.01177			0.00027741	0.00551	0.00031234	5.06e-06	0.01088			0.00132	0.00105	0.00142	0.00082552	0.02565	0.00499
1451	0.00345		0.00258	0.00017776	0.00044348	3.76e-08	0.00072315	0.00020826	0.00010621	0.00152	0.00176	0.00106	0.00014676	0.00027179	0.00037204	3.54e-05	0.00131	0.00207	0.00168	0.00139	0.00076969	0.00054121	7.57e-05	3.91e-05	0.00090884	0.00233	0.00433	0.00497	0.00367	0.00042146	0.01114	0.00063334	0.02169	0.01607		0.0125	0.01213	0.0011	0.011	0.0129	0.0276	0.01819	0.0043	0.0012	0.02055	0.00452	0.01114	0.00042397	0.00188
1452	0.00362	0.00446		0.02977	0.03414	0.02571	0.00797	0.00678	0.00955	0.0131	0.01332	0.01142	0.00653	0.00178	0.00144	0.00523	0.0125	0.01485	0.01228	0.01107	0.01083	0.0108	0.00728	0.00439	0.00595	0.01051	0.0165	0.02024	0.02088	0.01258	0.00301	0.00728	0.0134	0.00088802	0.01431	0.00072066	0.00015096	0.01444	0.00143	0.00374	0.00056803	0.01036		0.02124	0.00219	0.00162	0.00309	0.01329
1453	0.01779	0.00312	0.00031111	0.00313	0.00781	0.01382	0.02233	0.02924	0.03611	0.04218	0.04376	0.04323	0.04111	0.03626	0.03686	0.04379	0.04405	0.04309	0.045	0.04671	0.04643	0.04207	0.03886	0.04139	0.04374	0.04658	0.04491	0.04005	0.02186	0.0013	0.0057	0.0069	0.00133	0.00040365	0.00043836	0.00228	0.00459	0.00724	0.00263	0.0738	0.02073	0.00109	0.02834	0.00107	0.00317	0.04415	0.01395	0.01302	0.00056555
1454	0.01582	0.06835	0.00060069	0.00732	0.01094	0.01578	0.02424	0.03165	0.04186	0.05205	0.05345	0.05278	0.05393	0.0572	0.06132	0.0599	0.05151	0.04908	0.05472	0.06068	0.06184	0.05245	0.04654	0.05063	0.05614	0.06053	0.05508	0.04799	0.02823	0.00141	0.024	0.04824	0.00795	0.02188	0.0001568	0.00123	0.00379	0.00431	0.04035	0.00464	0.00136	0.00012551		0.02646	0.0029	0.00017487	0.01614	0.00241	0.00129
1455		0.03863	0.06915	0.03909	0.03543	0.04167	0.05124	0.06123	0.05925	0.04807	0.03552	0.03232	0.03479	0.04026	0.04302	0.0399	0.03555	0.03281	0.03752	0.04926	0.06168	0.05906	0.0547	0.05415	0.05711	0.05476	0.04992	0.04927	0.06253	0.08221	0.09018	0.00308	0.03542	0.01168	0.00251	0.03843	0.00085961	0.02652	0.00156	0.00348	0.00334	0.00127	0.01688	0.02266	0.04402	0.00283	0.00445	0.03235	0.02637
1456	0.03062	0.01479	0.00191	5.87e-05	0.00066068	0.00016954	0.00016674	0.00112	0.00101	0.00028576	2.31e-06	6.58e-07	3.76e-05	0.00024495	0.00026374	7.92e-05	1.43e-05	7.61e-05	1.13e-05	0.00066146	0.00211	0.00164	0.00118	0.00106	0.00121	0.00066112	0.00027503	0.00023361	0.00122	0.00454	0.00839	0.0205	0.0221	0.0663	0.07424	0.05617	0.03114	0.03256	0.06296	0.02962	0.0713	0.0652	0.00654	0.05148	0.05729	0.05047	0.08109	0.04225	0.06736
1457	0.02705	0.02689	0.02943	0.03423	0.03813	0.0363	0.03214	0.03115	0.03157	0.03101	0.02981	0.02954	0.02956	0.03082	0.03303	0.03364	0.034	0.03357	0.03264	0.03102	0.02941	0.02875	0.02931	0.03062	0.03172	0.03147	0.03006	0.03128	0.03489	0.03459	0.03056	0.0254	0.01805	0.02986	0.03375	0.02967	0.03187	0.04036	0.04507	0.03957	0.02855	0.0251	0.03569	0.04437	0.04173	0.03466	0.02494	0.01656	0.03794
1458	0.02186	0.0268	0.02618	0.0278	0.03127	0.03141	0.02986	0.03076	0.03138	0.02997	0.02759	0.02656	0.02724	0.03032	0.03324	0.03366	0.0326	0.03133	0.03132	0.03191	0.03218	0.03114	0.03083	0.03138	0.03256	0.03109	0.02876	0.03058	0.03641	0.0381	0.03582	0.03254	0.02659	0.0205	0.02739	0.03287	0.03757	0.046	0.04528	0.01992	0.00495	0.00769	0.02824	0.0397	0.03073	0.00797	0.00086206	0.00183	0.00801
1459	0.01059	0.00703	0.00374	0.00298	0.00354	0.00411	0.00441	0.00526	0.00554	0.00506	0.004	0.00317	0.00315	0.00509	0.00691	0.00637	0.00485	0.00403	0.0046	0.00556	0.00644	0.0065	0.00672	0.00622	0.00507	0.00345	0.00272	0.00407	0.00792	0.0107	0.01119	0.01324	0.01585	0.01598	0.01552	0.01135	0.01031	0.01312	0.01639	0.01451	0.01011	0.00939	0.01671	0.02067	0.01876	0.0121	0.00265	0.00043052	0.00326
1460	9e-05	0.00042869	0.00164	0.00212	0.00228	0.00227	0.00187	0.00099162	0.00062608	0.00079483	0.00165	0.00269	0.00264	0.00125	0.00053509	0.00065148	0.00121	0.0015	0.00108	0.00064483	0.0003506	0.00032071	0.00030697	0.00051601	0.00105	0.00187	0.00215	0.00091281	5.78e-07	0.00054387	0.00141	0.00404	0.00819	0.01052	0.006	0.00191	0.00205	0.00486	0.00868	0.01066	0.00939	0.00287	0.01357	0.01766	0.01514	0.01414	0.01626	0.01876	0.01763
1461	4.84e-06	0.00191	0.00415	0.00457	0.00498	0.0057	0.00595	0.00435	0.00285	0.00263	0.00439	0.00728	0.00815	0.00611	0.00424	0.00356	0.00358	0.00361	0.00322	0.00274	0.0022	0.00195	0.00192	0.00249	0.0037	0.0049	0.00477	0.00209	1.88e-05	0.00075257	0.00308	0.00851	0.01499	0.01801	0.01135	0.00489	0.00652	0.01345	0.02232	0.02737	0.0323	0.04085	0.04797	0.04481	0.03372	0.03229	0.04514	0.07498	0.09802
1462	0.00903	0.00212	0.00022998	1.2e-06	4.49e-05	9.75e-05	2.18e-05	0.00019953	0.00109	0.0014	0.00035972	5.32e-05	0.00037322	0.00011133	8.85e-06	9.72e-05	0.0001293	0.00018274	0.00047405	0.0009044	0.00151	0.00184	0.00185	0.00122	0.00042404	0.00011577	0.00015869	0.00158	0.00787	0.01674	0.02868	0.04224	0.05434	0.06926	0.05898	0.03926	0.04034	0.05618	0.07684	0.09493	0.11021	0.12138	0.12643	0.11463	0.09481	0.09577	0.1133	0.14476	0.16956
1463	0.04218	0.02593	0.01479	0.0106	0.00925	0.00854	0.01028	0.01727	0.02496	0.02493	0.01817	0.01169	0.00876	0.01092	0.01426	0.0148	0.01439	0.01526	0.01931	0.02388	0.02814	0.02914	0.02823	0.02394	0.01829	0.01496	0.01484	0.02316	0.04389	0.06663	0.09297	0.1068	0.11633	0.1479	0.14354	0.10879	0.10824	0.13412	0.16659	0.19585	0.20872	0.21256	0.22241	0.20964	0.18257	0.18549	0.20076	0.22233	0.24234
1464	0.07386	0.05677	0.03671	0.03098	0.03106	0.02899	0.03156	0.0466	0.06186	0.05829	0.04583	0.03648	0.03119	0.03753	0.04569	0.04401	0.04115	0.04323	0.05297	0.06355	0.0709	0.07138	0.06884	0.05899	0.04613	0.03738	0.03536	0.04957	0.08458	0.12125	0.15599	0.15469	0.15701	0.19573	0.19983	0.15721	0.16032	0.19455	0.23077	0.25184	0.2497	0.25253	0.27576	0.27293	0.2426	0.2459	0.26132	0.27575	0.28981
1465	0.0935	0.07137	0.04438	0.03805	0.04032	0.0394	0.04249	0.06024	0.07648	0.07061	0.05672	0.0464	0.04063	0.05013	0.06286	0.06026	0.05491	0.05699	0.06866	0.08035	0.08619	0.08605	0.08663	0.07671	0.05973	0.04665	0.04248	0.05719	0.09471	0.13546	0.17618	0.17534	0.17809	0.2149	0.21744	0.17131	0.1729	0.21024	0.25072	0.27357	0.26736	0.26868	0.29468	0.29818	0.26746	0.26987	0.28309	0.29404	0.30841
1466	0.09288	0.06298	0.03605	0.03028	0.03224	0.03283	0.03652	0.05235	0.06542	0.06033	0.0481	0.03786	0.03262	0.04122	0.05382	0.05327	0.04843	0.04973	0.05926	0.06826	0.07246	0.07261	0.07568	0.06899	0.05334	0.04036	0.03578	0.04831	0.08159	0.11959	0.16082	0.16882	0.17637	0.21033	0.20733	0.15926	0.15972	0.19692	0.23896	0.26182	0.2545	0.25756	0.2852	0.29278	0.26172	0.26046	0.27375	0.29074	0.30864
1467	0.08582	0.0525	0.027	0.02181	0.02268	0.02324	0.02705	0.04177	0.05384	0.04965	0.03831	0.02813	0.02312	0.02995	0.0407	0.04166	0.03832	0.03944	0.04727	0.05477	0.05916	0.06011	0.06329	0.05718	0.04277	0.03106	0.02711	0.03852	0.0694	0.10599	0.14656	0.15834	0.17035	0.20529	0.20046	0.14965	0.14977	0.18701	0.22906	0.249	0.24254	0.24825	0.27877	0.28834	0.25492	0.25187	0.26655	0.28933	0.30972
1468	0.08587	0.04937	0.02183	0.01671	0.01684	0.01706	0.02089	0.03636	0.05002	0.04612	0.03393	0.02273	0.0171	0.02271	0.03269	0.03481	0.03286	0.0345	0.04217	0.04899	0.05304	0.05418	0.05727	0.05092	0.03671	0.02545	0.02194	0.03348	0.06499	0.10305	0.14494	0.15706	0.17182	0.20986	0.20377	0.14849	0.15022	0.19087	0.23461	0.25055	0.24345	0.24914	0.28196	0.29319	0.25679	0.25317	0.26678	0.29234	0.31473
1469	0.10227	0.062	0.02549	0.01922	0.01953	0.01986	0.02444	0.04351	0.06153	0.05716	0.04182	0.02747	0.0195	0.02528	0.03747	0.04133	0.04028	0.04334	0.05285	0.05863	0.0601	0.06038	0.0642	0.05827	0.04285	0.0297	0.02543	0.03855	0.07417	0.11627	0.15909	0.16765	0.18257	0.22189	0.21469	0.15688	0.16145	0.20739	0.2543	0.26629	0.255	0.25674	0.28768	0.29982	0.26432	0.26031	0.2702	0.29557	0.31781
1470	0.114	0.07932	0.03579	0.0281	0.02968	0.03064	0.03617	0.05875	0.07944	0.07345	0.05527	0.03915	0.02932	0.03689	0.05337	0.05778	0.05587	0.06014	0.07245	0.0774	0.07506	0.07345	0.07728	0.07204	0.05597	0.04082	0.03544	0.05061	0.0907	0.13485	0.1743	0.17734	0.1913	0.22776	0.22241	0.16894	0.1755	0.2242	0.2718	0.28107	0.26638	0.26433	0.29076	0.30184	0.26778	0.26252	0.27097	0.29637	0.31867
1471	0.11634	0.08753	0.04562	0.03754	0.04055	0.04184	0.04737	0.07032	0.08923	0.08154	0.06369	0.04907	0.03988	0.04984	0.06918	0.0715	0.06684	0.07049	0.08436	0.09063	0.08665	0.08347	0.08715	0.08293	0.06708	0.05132	0.0452	0.06125	0.10262	0.1451	0.17986	0.181	0.19503	0.2288	0.22617	0.17851	0.18386	0.23029	0.27516	0.28343	0.26907	0.26721	0.29171	0.30131	0.26856	0.26139	0.26983	0.296	0.32
1472	0.11219	0.08602	0.04902	0.04115	0.04412	0.0451	0.0503	0.07154	0.08693	0.07882	0.0636	0.0522	0.04496	0.0559	0.07385	0.07333	0.06714	0.06977	0.08341	0.09194	0.08979	0.08631	0.0896	0.08549	0.06995	0.05462	0.04836	0.06398	0.10376	0.14376	0.17647	0.17914	0.19349	0.22644	0.22546	0.18081	0.18343	0.22482	0.26623	0.27577	0.26468	0.26519	0.28947	0.29631	0.26361	0.25604	0.26672	0.29509	0.32142
1473	0.10187	0.0768	0.04392	0.03654	0.03868	0.03961	0.04482	0.06424	0.07697	0.069	0.05591	0.04687	0.04127	0.05181	0.06706	0.06526	0.05894	0.06058	0.07278	0.08319	0.0851	0.08271	0.08531	0.07982	0.06384	0.04899	0.04317	0.05817	0.09672	0.13667	0.17046	0.17434	0.18862	0.22261	0.22387	0.17885	0.1786	0.21542	0.25532	0.26838	0.26103	0.26368	0.28838	0.29272	0.25736	0.25076	0.26547	0.29591	0.32308
1474	0.0928	0.06793	0.03645	0.02955	0.03124	0.03232	0.0375	0.05619	0.06851	0.06113	0.04873	0.03981	0.03386	0.04328	0.05797	0.0575	0.05189	0.05268	0.06297	0.07341	0.07824	0.0778	0.08066	0.07358	0.05621	0.04098	0.03556	0.05039	0.08947	0.13149	0.167	0.1705	0.18451	0.21971	0.22086	0.17304	0.17146	0.20661	0.24759	0.2644	0.26039	0.263	0.28698	0.28998	0.2517	0.24537	0.26182	0.29375	0.32117
1475	0.0929	0.0663	0.03322	0.02637	0.02816	0.02956	0.0348	0.05386	0.06736	0.06073	0.04756	0.03669	0.02913	0.03749	0.05318	0.05532	0.05058	0.05066	0.05931	0.06831	0.07376	0.07535	0.07967	0.07199	0.05317	0.03712	0.032	0.04703	0.08724	0.13043	0.16516	0.16905	0.18448	0.21933	0.21563	0.16579	0.16575	0.20235	0.24513	0.26408	0.26222	0.26258	0.28334	0.28568	0.24763	0.24059	0.25508	0.28786	0.31544
1476	0.10866	0.07927	0.04146	0.03378	0.03684	0.03933	0.04553	0.06697	0.08224	0.07533	0.06022	0.04671	0.03697	0.04571	0.06412	0.06827	0.06355	0.06324	0.07166	0.07934	0.08378	0.08606	0.0919	0.0847	0.06436	0.04614	0.04002	0.05596	0.09793	0.14127	0.17396	0.17779	0.19425	0.22776	0.2199	0.1703	0.17202	0.21018	0.2534	0.2723	0.26983	0.26738	0.28512	0.2878	0.25329	0.24636	0.2583	0.2892	0.31488
1477	0.12948	0.09753	0.05609	0.04792	0.05326	0.05761	0.06493	0.08774	0.1026	0.09463	0.07872	0.06447	0.05347	0.06354	0.08474	0.08946	0.08422	0.08447	0.09395	0.1002	0.1019	0.10288	0.10971	0.1048	0.08429	0.06367	0.05536	0.07146	0.11347	0.1554	0.18607	0.18903	0.20459	0.23536	0.22681	0.18039	0.18318	0.22075	0.26174	0.27699	0.27102	0.26789	0.28563	0.29089	0.26097	0.25379	0.26371	0.29259	0.31638
1478	0.13993	0.10667	0.06518	0.05736	0.06384	0.06948	0.07771	0.10023	0.11351	0.10457	0.08914	0.07608	0.0656	0.07649	0.09777	0.10175	0.09637	0.09782	0.10884	0.11434	0.11329	0.11233	0.11935	0.11693	0.09752	0.07586	0.06561	0.0807	0.1208	0.16064	0.19025	0.19295	0.20702	0.23544	0.2282	0.18501	0.18767	0.22316	0.26092	0.27218	0.26337	0.2618	0.28114	0.28857	0.2619	0.25423	0.2634	0.29185	0.31524
1479	0.12763	0.09407	0.05612	0.04895	0.05349	0.05805	0.06623	0.08758	0.10045	0.09209	0.07756	0.06574	0.05695	0.06695	0.08507	0.08796	0.08326	0.08543	0.09702	0.10339	0.10221	0.10074	0.10677	0.10451	0.08626	0.06617	0.05687	0.07101	0.10894	0.14785	0.17892	0.18338	0.19729	0.22523	0.2194	0.1768	0.17858	0.2127	0.24984	0.26018	0.25112	0.25163	0.27232	0.27938	0.25182	0.24456	0.25607	0.28712	0.31203
1480	0.10498	0.07267	0.03915	0.03268	0.03487	0.03774	0.04506	0.06513	0.07803	0.07053	0.05659	0.04525	0.03807	0.04691	0.06233	0.06459	0.06022	0.06182	0.07279	0.08082	0.08158	0.08078	0.08558	0.08205	0.06453	0.0468	0.03982	0.05344	0.09023	0.12987	0.16388	0.1709	0.18654	0.21599	0.21024	0.16464	0.16517	0.20008	0.24083	0.25396	0.24605	0.2468	0.268	0.27372	0.24262	0.23558	0.24974	0.28413	0.31149
1481	0.0934	0.0641	0.03153	0.02506	0.02625	0.02835	0.0355	0.05653	0.06982	0.06141	0.04687	0.03549	0.02896	0.03778	0.05327	0.05474	0.04978	0.05078	0.06192	0.07179	0.07439	0.07407	0.0778	0.07189	0.05401	0.03773	0.03225	0.04622	0.08382	0.12521	0.16239	0.17093	0.18852	0.22137	0.21617	0.16555	0.16441	0.20178	0.24701	0.26376	0.25688	0.25603	0.278	0.28322	0.2479	0.23994	0.25422	0.28902	0.31778
1482	0.10458	0.07926	0.04026	0.03231	0.03478	0.03824	0.04757	0.07315	0.08655	0.07512	0.0593	0.04777	0.0397	0.05054	0.07076	0.07119	0.06425	0.06535	0.07881	0.09051	0.09351	0.09293	0.09631	0.0875	0.06682	0.04872	0.04221	0.05811	0.09983	0.14448	0.18359	0.18931	0.20606	0.24154	0.239	0.1853	0.18252	0.222	0.26856	0.28597	0.27824	0.27572	0.29904	0.3053	0.26734	0.25848	0.27079	0.30208	0.32915
1483	0.12582	0.10207	0.05643	0.0472	0.0524	0.05799	0.06865	0.09609	0.10869	0.09614	0.08059	0.06984	0.05977	0.0722	0.09679	0.0969	0.08871	0.09043	0.10524	0.11609	0.11765	0.11631	0.12001	0.11081	0.08829	0.06776	0.05903	0.07609	0.12055	0.16665	0.20387	0.20575	0.22055	0.2553	0.25378	0.20064	0.19718	0.23621	0.28101	0.29731	0.28881	0.28625	0.30952	0.31646	0.27966	0.27096	0.2814	0.30911	0.33335
1484	0.13665	0.10876	0.06359	0.0549	0.06145	0.06762	0.07733	0.1023	0.11473	0.10444	0.09009	0.0791	0.06815	0.08	0.10423	0.10565	0.09818	0.10008	0.11399	0.12271	0.12252	0.12067	0.12493	0.11822	0.09667	0.0752	0.06524	0.08186	0.12579	0.1706	0.20423	0.2055	0.21992	0.25178	0.24786	0.19699	0.19441	0.2318	0.27425	0.28953	0.28162	0.28039	0.30172	0.30763	0.27398	0.26634	0.2769	0.30403	0.327
1485	0.13273	0.10059	0.05835	0.05053	0.0562	0.06173	0.07083	0.09414	0.10708	0.0985	0.08415	0.07193	0.06113	0.07198	0.09452	0.0978	0.09122	0.09238	0.10482	0.11261	0.11213	0.11044	0.11528	0.11077	0.09025	0.06852	0.05873	0.0747	0.11741	0.16086	0.19213	0.19434	0.20967	0.24007	0.23418	0.18536	0.18401	0.21995	0.26025	0.27497	0.269	0.26932	0.28867	0.29266	0.26084	0.25393	0.26547	0.2943	0.31839
1486	0.12221	0.08733	0.04812	0.0409	0.04488	0.04948	0.05823	0.08071	0.0941	0.08634	0.07168	0.05856	0.04853	0.05834	0.0789	0.08371	0.07812	0.07845	0.08932	0.09678	0.09726	0.09645	0.10175	0.09792	0.07767	0.05658	0.04801	0.06333	0.10443	0.14693	0.17801	0.18201	0.19842	0.22877	0.22179	0.17408	0.17365	0.20872	0.24758	0.26195	0.25797	0.25965	0.27826	0.28062	0.24897	0.24203	0.25459	0.28641	0.31274
1487	0.12091	0.08604	0.04602	0.03845	0.04177	0.04634	0.05546	0.07846	0.09209	0.08415	0.06943	0.05618	0.04601	0.0555	0.07591	0.0819	0.07692	0.077	0.08723	0.09417	0.0953	0.09545	0.10189	0.09781	0.0762	0.05447	0.04611	0.06147	0.10244	0.14525	0.17733	0.18157	0.19749	0.22787	0.22151	0.1751	0.17562	0.21074	0.2486	0.26127	0.2569	0.25857	0.2778	0.28024	0.2485	0.24111	0.25354	0.28681	0.3137
1488	0.12546	0.09314	0.05057	0.04214	0.0458	0.0509	0.06044	0.08389	0.09714	0.08872	0.07416	0.06138	0.051	0.06096	0.08245	0.08854	0.08356	0.08413	0.09459	0.10095	0.10194	0.10252	0.10966	0.10507	0.08256	0.06028	0.0515	0.06722	0.10865	0.15168	0.18473	0.18872	0.20363	0.23346	0.22879	0.18423	0.18551	0.2213	0.25868	0.26931	0.26279	0.26355	0.28377	0.28787	0.25651	0.24894	0.26056	0.29296	0.31879
1489	0.13078	0.10151	0.05776	0.04897	0.05407	0.05996	0.06926	0.09171	0.10369	0.09504	0.08105	0.06929	0.05917	0.06997	0.09254	0.09766	0.09209	0.09317	0.10405	0.1102	0.11045	0.11066	0.11745	0.11307	0.09133	0.06928	0.05987	0.07584	0.11787	0.16051	0.19267	0.1958	0.21017	0.23902	0.23607	0.19333	0.19454	0.23022	0.26763	0.27765	0.2696	0.26939	0.2895	0.29488	0.26393	0.25632	0.26752	0.29852	0.3231
1490	0.13379	0.10571	0.0627	0.05446	0.06137	0.06781	0.07637	0.09756	0.10836	0.09949	0.08582	0.07482	0.06508	0.07647	0.09952	0.10372	0.09775	0.09902	0.10996	0.11601	0.11536	0.11474	0.12051	0.11641	0.09626	0.07508	0.06536	0.08131	0.12333	0.16463	0.19463	0.19746	0.21246	0.24093	0.23855	0.19627	0.19671	0.23149	0.26885	0.27974	0.27202	0.27142	0.29073	0.29654	0.26588	0.25801	0.26893	0.29904	0.32363
1491	0.13862	0.10938	0.06522	0.05749	0.06612	0.07357	0.08225	0.10363	0.11365	0.104	0.09026	0.07941	0.06903	0.08087	0.10524	0.10956	0.10313	0.10427	0.11536	0.12123	0.11969	0.1183	0.12373	0.11948	0.09956	0.078	0.06773	0.08378	0.12624	0.16729	0.19628	0.19861	0.21419	0.24328	0.24103	0.19776	0.1977	0.2324	0.26988	0.28127	0.27378	0.27314	0.29235	0.29869	0.26776	0.25929	0.26961	0.29898	0.32442
1492	0.14296	0.11081	0.0644	0.0565	0.06529	0.07391	0.08406	0.10691	0.11685	0.10668	0.09276	0.08133	0.06967	0.08192	0.10801	0.11278	0.10547	0.10617	0.11776	0.12367	0.12203	0.12052	0.12646	0.12169	0.10045	0.07749	0.06668	0.08274	0.12561	0.16806	0.19861	0.20041	0.21552	0.2452	0.24212	0.19728	0.19724	0.23298	0.2708	0.2817	0.2735	0.2731	0.29321	0.30012	0.2689	0.25985	0.26941	0.29815	0.32414
1493	0.13948	0.1047	0.05901	0.05081	0.05751	0.06543	0.07622	0.09984	0.11088	0.10154	0.08763	0.07546	0.0637	0.07536	0.10015	0.10467	0.09746	0.09799	0.10967	0.11618	0.11593	0.11522	0.12109	0.1156	0.09375	0.07118	0.06112	0.0768	0.11847	0.16139	0.19449	0.19745	0.21199	0.24114	0.23611	0.19034	0.1905	0.22691	0.26476	0.27554	0.26749	0.2678	0.28811	0.2941	0.26296	0.2543	0.26461	0.29409	0.32022
1494	0.13682	0.1007	0.05551	0.04706	0.05228	0.05896	0.06909	0.09256	0.1045	0.09605	0.08256	0.07057	0.05908	0.0698	0.09259	0.09653	0.09014	0.09106	0.10268	0.10961	0.11041	0.11062	0.11636	0.11024	0.0879	0.06621	0.05699	0.07246	0.11331	0.15611	0.19098	0.1954	0.21017	0.23917	0.23341	0.18706	0.18701	0.22327	0.261	0.27282	0.26599	0.26626	0.28594	0.29082	0.26	0.2521	0.26309	0.29345	0.31945
1495	0.13959	0.10286	0.05622	0.04761	0.05296	0.05903	0.06806	0.09092	0.10315	0.09534	0.08255	0.07101	0.05912	0.06905	0.09096	0.09495	0.08969	0.09153	0.10319	0.10975	0.11017	0.11077	0.11685	0.11086	0.08798	0.06628	0.05713	0.07271	0.11393	0.15687	0.19229	0.19738	0.21278	0.24163	0.23628	0.18998	0.19011	0.22614	0.26342	0.27635	0.27108	0.27091	0.28957	0.29381	0.2629	0.25562	0.26684	0.29781	0.32397
1496	0.14834	0.11233	0.06158	0.05265	0.05962	0.06642	0.07511	0.09801	0.11004	0.1022	0.08986	0.07847	0.06517	0.07503	0.09824	0.10309	0.09835	0.10106	0.11334	0.11897	0.11754	0.11746	0.12456	0.11978	0.09622	0.07283	0.06247	0.07857	0.12156	0.16518	0.19917	0.20296	0.21885	0.24808	0.24369	0.19746	0.19823	0.2346	0.27143	0.28377	0.2785	0.27786	0.29622	0.30094	0.26962	0.26224	0.27294	0.30367	0.32983
1497	0.15496	0.12123	0.06607	0.05668	0.06516	0.07362	0.08353	0.10767	0.11941	0.11058	0.09789	0.08613	0.07131	0.08195	0.10795	0.11376	0.1083	0.11133	0.1252	0.13036	0.1267	0.12507	0.13326	0.13003	0.10579	0.07979	0.06763	0.08424	0.12917	0.17395	0.20619	0.20758	0.2233	0.25354	0.25019	0.20334	0.20459	0.24182	0.27882	0.28926	0.28205	0.28089	0.30026	0.30685	0.27546	0.2673	0.27669	0.30617	0.33184
1498	0.1576	0.1272	0.06882	0.05886	0.06793	0.07821	0.09078	0.11741	0.1288	0.11798	0.10443	0.09255	0.07681	0.0888	0.1181	0.1243	0.11697	0.11986	0.13584	0.14148	0.13632	0.13327	0.14231	0.13982	0.11404	0.08529	0.07134	0.08826	0.1348	0.18131	0.21287	0.21122	0.2257	0.25716	0.25552	0.20802	0.20888	0.24661	0.28405	0.29249	0.2826	0.28092	0.30183	0.31025	0.2792	0.27021	0.2782	0.30606	0.33058
1499	0.16357	0.13538	0.07358	0.06277	0.07206	0.08354	0.09885	0.12913	0.14082	0.12775	0.11353	0.10205	0.08539	0.09867	0.13115	0.13711	0.12774	0.1306	0.14827	0.15504	0.14943	0.14599	0.15583	0.15212	0.12292	0.09154	0.07627	0.09364	0.14186	0.19068	0.22356	0.21906	0.23151	0.26441	0.26521	0.21668	0.21627	0.25412	0.292	0.2995	0.28747	0.28547	0.30802	0.31731	0.28638	0.277	0.28418	0.31056	0.33363
1500	0.17362	0.14592	0.08034	0.06872	0.07845	0.09007	0.10619	0.13914	0.15167	0.13736	0.12318	0.11241	0.09499	0.10881	0.1429	0.14829	0.13803	0.14137	0.15944	0.16677	0.16142	0.15868	0.16895	0.16292	0.13049	0.09774	0.08209	0.10006	0.14962	0.19983	0.23452	0.22883	0.23986	0.27318	0.27597	0.2276	0.22631	0.26389	0.3009	0.30834	0.29605	0.29448	0.31781	0.32686	0.29567	0.28628	0.2934	0.31898	0.34115
1501	0.18233	0.15237	0.08483	0.07313	0.08366	0.09512	0.11049	0.14304	0.15512	0.14108	0.12779	0.11783	0.10021	0.11373	0.14761	0.15296	0.14289	0.14647	0.16402	0.17127	0.16603	0.16359	0.1735	0.16674	0.13426	0.10167	0.08607	0.1041	0.15367	0.20351	0.23894	0.23434	0.24564	0.27808	0.28056	0.23338	0.23228	0.26971	0.3054	0.31292	0.30152	0.30048	0.3234	0.33194	0.30064	0.29113	0.29838	0.3241	0.34672
1502	0.18147	0.14816	0.08258	0.07172	0.08261	0.09395	0.10782	0.13738	0.14832	0.13599	0.12368	0.11389	0.09664	0.10922	0.14109	0.14635	0.13751	0.14159	0.15915	0.16616	0.16042	0.15715	0.16539	0.15957	0.1304	0.09994	0.08496	0.10236	0.15023	0.19827	0.23363	0.23167	0.24446	0.27561	0.27595	0.22902	0.22837	0.26589	0.30146	0.30928	0.29871	0.29791	0.32029	0.32863	0.29712	0.28754	0.29536	0.32202	0.34579
1503	0.16934	0.13493	0.07458	0.06479	0.07459	0.08506	0.09755	0.1244	0.13517	0.12477	0.11267	0.10229	0.08602	0.09767	0.12663	0.13109	0.12352	0.1282	0.14639	0.15353	0.14761	0.14352	0.15002	0.14515	0.1194	0.09189	0.07816	0.09497	0.14075	0.18706	0.22187	0.22212	0.2368	0.26721	0.26537	0.21763	0.21723	0.25512	0.29167	0.29949	0.28886	0.28816	0.31063	0.31939	0.28796	0.27848	0.28682	0.31467	0.33933
1504	0.15638	0.12208	0.0663	0.05719	0.06555	0.075	0.0865	0.11155	0.12274	0.11408	0.10228	0.09124	0.07552	0.08606	0.11253	0.11708	0.11082	0.11572	0.13363	0.14072	0.13541	0.1316	0.13761	0.13323	0.10887	0.08307	0.07043	0.08695	0.13159	0.17734	0.21188	0.21261	0.22787	0.25762	0.25492	0.20705	0.20729	0.24565	0.28292	0.29015	0.27878	0.2783	0.30117	0.31041	0.2795	0.27056	0.27911	0.30746	0.33213
1505	0.15848	0.12438	0.06702	0.05763	0.0664	0.07627	0.08759	0.11268	0.12443	0.11637	0.10522	0.09425	0.07736	0.0875	0.11439	0.1194	0.11343	0.1186	0.13641	0.14329	0.13803	0.13474	0.14179	0.13728	0.1111	0.08393	0.07084	0.08766	0.1332	0.17996	0.21449	0.21356	0.22796	0.25774	0.25624	0.20889	0.20945	0.2477	0.28423	0.2907	0.2788	0.27846	0.3016	0.31118	0.28084	0.27211	0.27993	0.30758	0.3316
1506	0.17306	0.13877	0.07554	0.06516	0.07542	0.08651	0.09824	0.12457	0.13666	0.1285	0.11848	0.10822	0.08893	0.0988	0.12753	0.13353	0.12747	0.13283	0.15037	0.15677	0.15119	0.14836	0.15693	0.15203	0.12307	0.09294	0.07833	0.0956	0.14302	0.19149	0.22627	0.22308	0.23593	0.26617	0.26649	0.22001	0.22057	0.25829	0.29324	0.29921	0.28755	0.28728	0.31035	0.31986	0.28974	0.28083	0.28759	0.31393	0.33724
1507	0.18793	0.15279	0.08448	0.07312	0.08422	0.09588	0.10825	0.13637	0.14906	0.1406	0.13142	0.12182	0.10058	0.11023	0.14011	0.14644	0.14034	0.14609	0.16371	0.16977	0.16365	0.16064	0.16968	0.16445	0.13423	0.1022	0.08618	0.10341	0.15178	0.20156	0.23748	0.23332	0.24499	0.27602	0.27748	0.23087	0.2305	0.26746	0.30164	0.30829	0.29762	0.29708	0.3198	0.32871	0.29834	0.28936	0.29555	0.32055	0.34325
1508	0.19209	0.15762	0.0883	0.07655	0.08742	0.09885	0.11189	0.14144	0.15452	0.14521	0.13582	0.1267	0.10557	0.11561	0.14572	0.15128	0.14471	0.15089	0.16908	0.17534	0.16889	0.16533	0.17384	0.16822	0.13818	0.10622	0.08984	0.10684	0.155	0.20494	0.24183	0.23782	0.24884	0.27998	0.28186	0.23529	0.2342	0.27049	0.30447	0.3119	0.30217	0.30152	0.32385	0.33183	0.30096	0.29237	0.29915	0.32381	0.3463
1509	0.187	0.15492	0.08765	0.07615	0.08678	0.098	0.11134	0.14103	0.15362	0.14308	0.13261	0.12391	0.10484	0.11614	0.14619	0.15009	0.14268	0.14952	0.16888	0.17515	0.16795	0.16377	0.17178	0.16604	0.13651	0.10565	0.08989	0.10686	0.15441	0.20348	0.24025	0.23672	0.2476	0.27806	0.28	0.23422	0.23322	0.26928	0.30321	0.31072	0.30096	0.30036	0.32236	0.32946	0.29836	0.29048	0.29878	0.32435	0.34679
[truncated: 891 more rows]
[truncated: 1,952 more columns]

## Sheet: EWT_B
	400	401	402	403	404	405	406	407	408	409	410	411	412	413	414	415	416	417	418	419	420	421	422	423	424	425	426	427	428	429	430	431	432	433	434	435	436	437	438	439	440	441	442	443	444	445	446	447	448
[truncated: 2,001 more rows]
[truncated: 1,952 more columns]

[truncated: 4 more sheets: EWT_C, CWC_A, CWC_B, CWC_C]
