# Supplementary material for: Assessment of plant water status in winter wheat (Triticum aestivum L.) based on canopy spectral indices
Source: PLoS One. 2019 Jun 10;14(6):e0216890. doi: 10.1371/journal.pone.0216890 (PMC6557497; doi:10.1371/journal.pone.0216890)
Supplement: S5 Data — (XLSX) [file pone.0216890.s005.xlsx]

## Sheet: LWC_A
	400	401	402	403	404	405	406	407	408	409	410	411	412	413	414	415	416	417	418	419	420	421	422	423	424	425	426	427	428	429	430	431	432	433	434	435	436	437	438	439	440	441	442	443	444	445	446	447	448
400
401	0.00248
402	0.00060997	0.00961
403	0.00026877	2.69e-05	0.03459
404	0.01782	0.03344	0.12434	0.11533
405	0.0375	0.06784	0.11284	0.07742	0.02212
406	0.01834	0.03092	0.06209	0.02554	0.00199	0.06
407	0.00039449	0.00022387	0.00656	0.00019549	0.05608	0.13498	0.15563
408	0.00931	0.04473	0.00729	0.02218	0.11498	0.16597	0.14284	0.09459
409	0.02199	0.0629	0.01441	0.02915	0.1144	0.14751	0.10603	0.05218	0.01288
410	0.00564	0.0233	0.00182	0.0107	0.07869	0.11126	0.06591	0.01481	0.00327	0.07574
411	0.00055866	9.46e-05	0.00712	5.92e-05	0.05124	0.09	0.04093	2.78e-05	0.05683	0.0963	0.06027
412	0.00162	0.00089791	0.02149	0.00142	0.03694	0.072	0.03114	0.00433	0.05666	0.05624	0.02725	0.00549
413	0.00172	0.00117	0.02368	0.00222	0.03809	0.08146	0.03807	0.00789	0.0615	0.05197	0.02263	0.00395	0.00047033
414	0.00421	0.0045	0.02584	0.00414	0.03775	0.10938	0.04264	0.02275	0.10828	0.0847	0.03791	0.00851	0.00169	0.00189
415	0.0109	0.01326	0.0272	0.00633	0.01971	0.07335	0.01621	0.02844	0.13214	0.12659	0.06621	0.01754	0.00384	0.00357	0.00541
416	0.01598	0.0195	0.02848	0.00727	0.01198	0.04719	0.00766	0.02808	0.1321	0.14378	0.08579	0.02528	0.00546	0.0044	0.0052	0.00315
417	0.01395	0.01731	0.02631	0.00542	0.0152	0.05288	0.01151	0.02446	0.13077	0.13736	0.08212	0.02476	0.00445	0.00313	0.00241	3.88e-05	0.00296
418	0.0041	0.00244	0.01305	0.00055771	0.03752	0.09575	0.04015	0.00533	0.09506	0.10077	0.048	0.00503	1.3e-05	0.00015694	0.0024	0.0134	0.02619	0.04598
419	0.00047891	0.00792	0.0004119	0.0045	0.09679	0.17609	0.11167	0.00911	0.02726	0.03933	0.00732	0.01411	0.02682	0.02953	0.06529	0.07333	0.07153	0.08511	0.09978
420	0.00961	0.04088	0.01061	0.03402	0.18335	0.2483	0.18494	0.06459	0.00026628	0.00292	0.00398	0.10928	0.13752	0.13514	0.18244	0.14598	0.12429	0.12556	0.12395	0.1162
421	0.01718	0.06125	0.0258	0.05528	0.21192	0.26964	0.21474	0.10312	0.01035	0.00017124	0.01898	0.19401	0.20124	0.17369	0.20701	0.18364	0.16635	0.16394	0.14639	0.11368	0.04997
422	0.01073	0.04385	0.00893	0.02766	0.15537	0.2273	0.17457	0.06861	0.00044262	0.004	0.00585	0.12521	0.09504	0.0859	0.14076	0.17387	0.17491	0.17259	0.12876	0.04974	3.65e-06	0.03209
423	0.00046774	0.00778	0.00016417	0.00379	0.07683	0.14171	0.08682	0.008	0.02926	0.05209	0.00919	0.01244	0.0154	0.01577	0.03856	0.09049	0.11568	0.10455	0.04344	3.21e-05	0.03058	0.07649	0.10257
424	0.00362	0.00189	0.01141	0.00064752	0.03239	0.08283	0.03263	0.00404	0.07944	0.09434	0.04345	0.00336	7.44e-06	8.87e-05	0.00163	0.01371	0.02734	0.01841	4.74e-07	0.02862	0.08147	0.1166	0.12108	0.09385
425	0.00474	0.00546	0.02233	0.00338	0.02553	0.07454	0.02281	0.01086	0.0716	0.075	0.03848	0.0081	0.00112	0.00066274	1.68e-05	0.00197	0.00557	0.00301	0.00279	0.04004	0.09344	0.11928	0.09541	0.04415	0.00652
426	0.00024835	2.42e-05	0.00878	2.68e-05	0.05754	0.11324	0.0526	5.86e-05	0.02624	0.03173	0.01155	4.77e-06	0.00224	0.00301	0.00644	0.01233	0.01706	0.01546	0.00249	0.00666	0.04314	0.06519	0.03653	0.00538	0.0025	0.02736
427	0.00316	0.01589	0.00261	0.0228	0.15791	0.20615	0.12449	0.01918	0.00147	0.00609	3.71e-06	0.01876	0.04248	0.04424	0.0516	0.05697	0.0623	0.06195	0.03796	0.00654	0.00372	0.01526	0.00302	0.00392	0.03447	0.09279	0.14817
428	0.0202	0.07729	0.05414	0.1022	0.31965	0.32713	0.2196	0.08567	0.01236	0.00206	0.01892	0.10256	0.12752	0.12676	0.1625	0.17389	0.1732	0.16788	0.13765	0.07948	0.01835	0.00276	0.01391	0.05831	0.13662	0.20706	0.17297	0.11143
429	0.06271	0.185	0.1153	0.15739	0.37805	0.39934	0.30534	0.18732	0.0884	0.05101	0.11585	0.27225	0.21146	0.20279	0.2949	0.35656	0.35823	0.34394	0.31369	0.24405	0.13305	0.07569	0.12183	0.23874	0.34691	0.33596	0.20901	0.13257	0.1119
430	0.17695	0.27566	0.14467	0.16688	0.33682	0.40903	0.36679	0.30016	0.24365	0.20224	0.30066	0.41756	0.2948	0.27518	0.36812	0.4462	0.47964	0.49181	0.46993	0.38557	0.25521	0.20892	0.3077	0.44235	0.46983	0.38939	0.25001	0.15913	0.11216	0.08119
431	0.28705	0.26569	0.1595	0.17385	0.29257	0.35909	0.33922	0.29483	0.26053	0.2418	0.29374	0.34006	0.28632	0.27607	0.32592	0.36523	0.38792	0.39935	0.37767	0.31548	0.2352	0.21171	0.26789	0.33405	0.35259	0.31739	0.23919	0.16848	0.1245	0.10219	0.1076
432	0.3214	0.28365	0.18565	0.19691	0.30425	0.36368	0.34598	0.30704	0.27824	0.26526	0.30333	0.33617	0.29922	0.29431	0.3337	0.35865	0.37154	0.38029	0.36633	0.3195	0.2542	0.2327	0.27505	0.32486	0.33987	0.31415	0.25296	0.19342	0.15462	0.13303	0.13114	0.10982
433	0.40366	0.35622	0.22358	0.23148	0.35878	0.42446	0.40572	0.36632	0.33413	0.31132	0.35654	0.40384	0.35516	0.35097	0.39965	0.41814	0.42444	0.43952	0.44158	0.40347	0.32516	0.29118	0.3366	0.38791	0.39875	0.36685	0.29701	0.23344	0.19392	0.16635	0.15327	0.0631	0.009
434	0.30471	0.40948	0.26931	0.27557	0.43851	0.49926	0.46858	0.4086	0.32311	0.24981	0.30954	0.43906	0.40897	0.40437	0.45522	0.45555	0.45313	0.47933	0.50372	0.47911	0.38147	0.32222	0.36113	0.41234	0.43918	0.4286	0.35817	0.28612	0.23308	0.1708	0.07404	0.00042348	0.02979	0.05091
435	0.14486	0.31214	0.25655	0.27464	0.45314	0.47882	0.41329	0.30862	0.18511	0.1196	0.17133	0.31618	0.33064	0.32526	0.36279	0.36615	0.36739	0.38495	0.38437	0.33531	0.2424	0.19389	0.22807	0.28966	0.35577	0.39701	0.35933	0.29167	0.20565	0.08929	0.00412	0.01846	0.05203	0.07267	0.08443
436	0.1111	0.27156	0.20886	0.2394	0.43716	0.44447	0.34773	0.23403	0.13488	0.08949	0.13811	0.25288	0.23848	0.23332	0.2916	0.33382	0.35111	0.35408	0.32215	0.24814	0.15804	0.12169	0.16388	0.24734	0.33891	0.38759	0.33381	0.26266	0.18539	0.06046	0.00016768	0.03218	0.06517	0.0816	0.07294	0.026
437	0.16518	0.33824	0.21112	0.23254	0.4308	0.46264	0.3716	0.2701	0.19036	0.14998	0.20781	0.30027	0.24628	0.24278	0.3275	0.40597	0.43863	0.43344	0.38992	0.29972	0.19376	0.15424	0.21178	0.33023	0.44226	0.46264	0.3578	0.27099	0.22604	0.12831	0.00701	0.01802	0.04996	0.05856	0.02819	0.00010518	0.03778
438	0.27365	0.42807	0.25334	0.26339	0.45114	0.50319	0.43437	0.3524	0.29373	0.25957	0.32025	0.38924	0.30552	0.30308	0.40568	0.49759	0.5331	0.52654	0.48943	0.40148	0.28482	0.23858	0.30877	0.44577	0.55094	0.5384	0.40671	0.31216	0.28685	0.24576	0.07918	0.00131	0.02525	0.0271	0.00072448	0.02992	0.09711	0.12626
439	0.40645	0.48611	0.32355	0.3276	0.49118	0.54116	0.50021	0.44611	0.40481	0.36998	0.42288	0.48645	0.40292	0.39841	0.4871	0.54626	0.56569	0.56686	0.55209	0.49588	0.40328	0.35796	0.41859	0.51983	0.57806	0.55431	0.44572	0.36229	0.34586	0.34601	0.27373	0.019	0.0035	0.00085118	0.0424	0.12225	0.16998	0.15904	0.12872
440	0.45292	0.50026	0.41021	0.41086	0.52795	0.56347	0.54594	0.51214	0.46862	0.42434	0.46776	0.54671	0.51841	0.50198	0.52901	0.54026	0.54784	0.55811	0.55549	0.53026	0.48257	0.45542	0.483	0.52522	0.5482	0.53956	0.4885	0.43184	0.40026	0.38052	0.36427	0.15038	0.0161	0.05758	0.18227	0.23724	0.2467	0.2024	0.15812	0.13894
441	0.46141	0.51338	0.47526	0.47304	0.55906	0.58791	0.58146	0.55617	0.50625	0.45568	0.4917	0.57413	0.59105	0.57056	0.55937	0.54971	0.55432	0.56998	0.57212	0.55712	0.52576	0.50832	0.51833	0.53782	0.55224	0.55516	0.53911	0.50116	0.45156	0.41227	0.39994	0.24691	0.06922	0.14629	0.26835	0.3228	0.31617	0.25828	0.20385	0.17277	0.12396
442	0.46485	0.5504	0.5025	0.49496	0.59644	0.63072	0.62385	0.59981	0.54132	0.47504	0.50951	0.5987	0.61018	0.59745	0.59777	0.5893	0.59898	0.62235	0.62578	0.60369	0.55538	0.53407	0.55292	0.57934	0.60087	0.6121	0.59788	0.55304	0.49386	0.44241	0.4146	0.19805	0.04596	0.10905	0.29931	0.37265	0.3703	0.31042	0.23605	0.15289	0.03277	0.01034
443	0.40154	0.51282	0.41169	0.41538	0.55916	0.59596	0.56186	0.51941	0.46416	0.40589	0.44178	0.51053	0.47029	0.47513	0.53875	0.56449	0.58247	0.59846	0.58756	0.53733	0.45244	0.41794	0.46572	0.53193	0.57848	0.58765	0.53	0.46164	0.42083	0.37005	0.27614	0.0653	0.00546	0.01985	0.15301	0.26636	0.31401	0.28402	0.18871	0.04937	0.00194	0.04782	0.08347
444	0.34686	0.44469	0.32159	0.33269	0.48268	0.51553	0.46582	0.41399	0.37364	0.34255	0.37965	0.41949	0.35607	0.36184	0.44639	0.49758	0.51771	0.51936	0.4985	0.43714	0.34708	0.31116	0.3667	0.45437	0.51291	0.50744	0.42081	0.34982	0.32413	0.28178	0.16986	0.02291	1.1e-06	0.00163	0.0632	0.16525	0.22675	0.20793	0.11079	0.00864	0.01701	0.06606	0.09065	0.06871
445	0.41195	0.50385	0.36186	0.36711	0.51515	0.54932	0.50809	0.46634	0.44252	0.41885	0.45398	0.49182	0.4183	0.41468	0.49126	0.53931	0.56031	0.56546	0.55178	0.49928	0.41513	0.38093	0.43849	0.52091	0.5692	0.56058	0.47844	0.40916	0.38571	0.35143	0.24597	0.04262	0.00115	0.00775	0.10896	0.2252	0.29357	0.27597	0.17146	0.02844	0.01096	0.06234	0.07006	0.00964	0.01141
446	0.48855	0.54733	0.45901	0.45815	0.56865	0.60281	0.5868	0.56168	0.53557	0.49656	0.52132	0.58477	0.57067	0.55654	0.57561	0.58411	0.59418	0.60605	0.60486	0.58206	0.53569	0.51475	0.54021	0.57407	0.59603	0.6014	0.57554	0.52856	0.47867	0.43423	0.39953	0.18026	0.04377	0.09744	0.26358	0.33598	0.36844	0.3332	0.26279	0.15781	0.02691	0.00209	0.00026669	0.04549	0.08987	0.1422
447	0.48577	0.50863	0.46838	0.4753	0.55415	0.58269	0.57126	0.54698	0.51839	0.4872	0.50708	0.56331	0.58513	0.5755	0.56604	0.5602	0.56615	0.57595	0.57176	0.55351	0.52314	0.5116	0.52359	0.53901	0.5492	0.55357	0.54627	0.5147	0.46145	0.41794	0.40776	0.32962	0.17537	0.24204	0.30559	0.34106	0.35537	0.32165	0.27523	0.22282	0.15457	0.10665	0.118	0.13994	0.15523	0.17457	0.14794
448	0.46217	0.48849	0.4743	0.49043	0.55272	0.5717	0.55997	0.53734	0.50557	0.47233	0.4884	0.54272	0.57425	0.57219	0.55801	0.54649	0.5488	0.55573	0.5498	0.53366	0.50833	0.49811	0.50667	0.51888	0.52831	0.5335	0.52691	0.49863	0.45324	0.41167	0.39261	0.33528	0.23326	0.27094	0.30732	0.33749	0.34905	0.32088	0.28117	0.23834	0.18819	0.1416	0.15315	0.17927	0.18907	0.18818	0.14181	0.01039
449	0.45655	0.50346	0.50564	0.52073	0.56967	0.57884	0.5701	0.55285	0.51918	0.48173	0.49865	0.55611	0.58732	0.58195	0.5634	0.55103	0.5544	0.56185	0.55586	0.54115	0.521	0.5141	0.52081	0.53236	0.54409	0.55289	0.54714	0.51973	0.47515	0.4305	0.3967	0.29798	0.17401	0.23657	0.31834	0.36335	0.37045	0.33492	0.29052	0.24252	0.1745	0.12847	0.14937	0.18764	0.2019	0.19214	0.12415	0.02502	0.00229
450	0.43006	0.52489	0.53427	0.55157	0.59576	0.5867	0.57138	0.55416	0.5184	0.47944	0.50312	0.56177	0.56947	0.55902	0.55714	0.55563	0.56321	0.5707	0.56356	0.54552	0.52423	0.51539	0.52494	0.5475	0.57355	0.59313	0.58206	0.55069	0.51767	0.46841	0.37843	0.18874	0.07513	0.13884	0.31713	0.41906	0.418	0.36117	0.30027	0.23405	0.1082	0.02984	0.06008	0.14813	0.18756	0.16663	0.03512	0.01996	0.07601
451	0.32418	0.43352	0.40267	0.42983	0.51963	0.51923	0.48095	0.43552	0.38425	0.34457	0.3749	0.43531	0.41573	0.41455	0.45718	0.48389	0.49594	0.4945	0.47577	0.43696	0.3887	0.36247	0.38854	0.44424	0.50106	0.52803	0.48868	0.4357	0.40917	0.35307	0.22057	0.06346	0.01413	0.03377	0.14572	0.26211	0.29594	0.24784	0.17506	0.09176	0.01265	0.00134	0.00033443	0.0193	0.05557	0.0409	0.00134	0.05996	0.09905
452	0.31447	0.43587	0.36245	0.3816	0.50399	0.51469	0.465	0.40454	0.34613	0.30505	0.33931	0.40093	0.36611	0.36939	0.43414	0.47679	0.49067	0.48571	0.46408	0.41541	0.35123	0.31546	0.35072	0.42774	0.50368	0.53011	0.46828	0.40251	0.38132	0.3301	0.1797	0.03052	0.00158	0.00782	0.09041	0.22716	0.28945	0.24438	0.15394	0.04161	0.00308	0.0405	0.03564	0.00037758	0.01201	0.00356	0.04421	0.11809	0.14099
453	0.39505	0.48814	0.38236	0.38851	0.53132	0.5718	0.53738	0.48142	0.4162	0.35693	0.38691	0.45723	0.43466	0.44197	0.49974	0.53152	0.54431	0.54674	0.53005	0.48249	0.40933	0.37517	0.41782	0.49285	0.55749	0.57421	0.5174	0.44877	0.40918	0.3624	0.26509	0.0642	0.00672	0.02229	0.13936	0.26151	0.32673	0.29904	0.21559	0.08237	4.68e-05	0.02801	0.0212	0.00591	0.03925	0.02427	0.0288	0.12224	0.14071
454	0.50973	0.53915	0.45209	0.45229	0.56591	0.61028	0.59776	0.56503	0.52077	0.47362	0.49637	0.54986	0.5353	0.53668	0.56698	0.58359	0.5982	0.60763	0.59419	0.55525	0.49776	0.48059	0.5208	0.57081	0.60269	0.60815	0.57147	0.51567	0.47044	0.43887	0.43212	0.26355	0.09118	0.17099	0.30314	0.37	0.40341	0.38173	0.33205	0.26021	0.11751	0.03031	0.0651	0.15756	0.18886	0.18552	0.0548	0.02143	0.00832
455	0.54633	0.57141	0.54657	0.56331	0.62842	0.64309	0.62956	0.61109	0.59176	0.57427	0.58902	0.61956	0.61416	0.61212	0.62331	0.62792	0.63553	0.63966	0.63045	0.60976	0.58138	0.5723	0.58994	0.61368	0.62957	0.63521	0.61914	0.58894	0.55832	0.5287	0.50714	0.42425	0.31105	0.3637	0.41199	0.44714	0.46874	0.44961	0.41326	0.3562	0.25199	0.19463	0.2525	0.30619	0.32385	0.32548	0.25283	0.00409	0.01872
456	0.46999	0.53197	0.55984	0.60321	0.64083	0.63892	0.61899	0.59597	0.5655	0.52631	0.53448	0.58953	0.61152	0.61734	0.62164	0.61992	0.61926	0.61563	0.60589	0.59265	0.57792	0.56616	0.56751	0.58087	0.59817	0.6086	0.6034	0.58775	0.56304	0.52224	0.44725	0.21588	0.06421	0.08144	0.32584	0.3353	0.42272	0.41011	0.34923	0.09485	0.03687	0.02769	0.08668	0.23671	0.26929	0.23537	0.18547	0.00479	0.03595
457	0.40679	0.50203	0.54979	0.58093	0.62023	0.62195	0.60489	0.57987	0.53676	0.48412	0.49814	0.56547	0.59735	0.60375	0.60166	0.59694	0.59496	0.59342	0.58645	0.57324	0.55834	0.54799	0.54889	0.5609	0.58033	0.59851	0.60005	0.57914	0.53981	0.49457	0.43185	0.17188	0.08425	0.03788	0.37818	0.4216	0.42776	0.37619	0.34368	0.2698	0.03402	0.02639	0.05695	0.24383	0.27383	0.16758	0.04491	0.02487	0.02998
458	0.45028	0.52338	0.55535	0.57698	0.60608	0.60615	0.59032	0.56997	0.53983	0.5094	0.52421	0.56632	0.58772	0.589	0.58425	0.5791	0.57985	0.58399	0.58218	0.57146	0.55504	0.5459	0.55038	0.56429	0.58249	0.59974	0.60243	0.58152	0.54443	0.50526	0.4673	0.37311	0.1669	0.33534	0.43657	0.48119	0.4649	0.4143	0.38753	0.36593	0.31856	0.27196	0.29359	0.34841	0.35355	0.23896	0.00090102	0.11396	0.03346
459	0.53168	0.55473	0.52761	0.53069	0.57953	0.5954	0.58652	0.56991	0.54797	0.52541	0.5323	0.55988	0.57022	0.57207	0.57372	0.57199	0.57514	0.58179	0.58201	0.56999	0.54371	0.5308	0.54399	0.56662	0.58577	0.59543	0.58453	0.55586	0.52726	0.50151	0.48808	0.41269	0.26778	0.37381	0.45197	0.47952	0.4816	0.46645	0.43969	0.40766	0.33106	0.29282	0.34295	0.38952	0.40654	0.39846	0.3324	2.82e-05	0.00373
460	0.49788	0.52566	0.49466	0.50188	0.56659	0.59356	0.5866	0.56281	0.53234	0.50653	0.51906	0.55074	0.55764	0.55972	0.56702	0.56907	0.57261	0.57768	0.57446	0.55828	0.52695	0.51258	0.52674	0.55136	0.5712	0.57792	0.56136	0.52837	0.49887	0.47286	0.45185	0.32834	0.00557	0.11725	0.36768	0.41605	0.43244	0.42111	0.38646	0.31809	0.01842	0.07831	0.19174	0.28932	0.33629	0.3242	0.19683	0.00088028	0.00232
461	0.49124	0.53745	0.53586	0.55503	0.61109	0.62896	0.61718	0.59013	0.56271	0.54785	0.56683	0.59697	0.60265	0.59959	0.60499	0.61024	0.61412	0.61465	0.6083	0.59574	0.57425	0.56228	0.56715	0.58524	0.60277	0.61072	0.60238	0.57955	0.55183	0.52013	0.47453	0.34038	0.01684	0.12752	0.28959	0.3903	0.44484	0.43407	0.37835	0.2592	0.0169	0.01373	0.01416	0.13989	0.26934	0.26192	0.01853	0.02063	0.00157
462	0.48974	0.54003	0.54961	0.57174	0.61781	0.62715	0.61236	0.58725	0.56535	0.55702	0.57429	0.59858	0.6019	0.59963	0.60695	0.6141	0.61697	0.61309	0.60591	0.59719	0.58462	0.57426	0.57503	0.59145	0.61017	0.61964	0.61374	0.59715	0.57417	0.54413	0.49035	0.38623	0.26589	0.26507	0.30464	0.40726	0.45862	0.44602	0.39019	0.26915	0.04645	0.0132	0.00681	0.14256	0.24803	0.22318	0.04638	0.02894	0.01404
463	0.43517	0.48758	0.49092	0.50268	0.54592	0.55251	0.53785	0.51612	0.49025	0.47181	0.48333	0.51336	0.52355	0.52347	0.52822	0.5334	0.53788	0.53716	0.53005	0.51534	0.49492	0.48268	0.48917	0.5104	0.53495	0.55159	0.54866	0.53138	0.50381	0.46679	0.413	0.30468	0.20646	0.25033	0.32436	0.385	0.41175	0.39993	0.36235	0.30494	0.21224	0.04884	0.15973	0.20868	0.23321	0.20109	0.07284	0.00132	0.00043004
464	0.37914	0.44004	0.45739	0.47376	0.50379	0.50245	0.48744	0.46759	0.43934	0.41353	0.42246	0.45797	0.47813	0.48032	0.47614	0.47393	0.47536	0.47603	0.47095	0.45783	0.43988	0.42852	0.4331	0.4509	0.47373	0.49344	0.49424	0.47623	0.44654	0.40567	0.34953	0.2482	0.17024	0.21527	0.29588	0.3517	0.37185	0.35208	0.31774	0.27715	0.2184	0.16907	0.08328	0.11103	0.20696	0.20319	0.04784	0.00971	0.0082
465	0.36674	0.42019	0.42406	0.45596	0.489	0.47982	0.45355	0.43534	0.42539	0.41551	0.4284	0.45407	0.45478	0.45218	0.45837	0.46418	0.46793	0.4678	0.46043	0.44455	0.42291	0.40901	0.42322	0.44378	0.45889	0.46681	0.45164	0.42562	0.41059	0.38276	0.33405	0.24576	0.17538	0.2167	0.28464	0.30977	0.33285	0.31489	0.27315	0.22542	0.16014	0.02475	0.05805	0.04412	0.00132	0.12531	0.04967	0.01647	0.004
466	0.38815	0.43943	0.43852	0.46438	0.50649	0.50622	0.48073	0.46206	0.45644	0.45231	0.467	0.49226	0.49134	0.48274	0.48939	0.49868	0.50538	0.50512	0.49571	0.47979	0.45667	0.44374	0.46021	0.47874	0.48794	0.49042	0.47857	0.45734	0.43711	0.40756	0.36614	0.28184	0.20157	0.23517	0.28919	0.31572	0.35063	0.32651	0.27451	0.17178	0.00623	8.69e-05	0.01479	0.0517	0.00062032	0.13128	0.02452	0.02376	0.00964
467	0.39264	0.44562	0.46228	0.49989	0.54027	0.54725	0.53048	0.5085	0.48927	0.47193	0.47918	0.51116	0.53467	0.53469	0.52999	0.5273	0.5275	0.52528	0.51718	0.50847	0.49606	0.48993	0.49318	0.50127	0.5089	0.50856	0.50356	0.49541	0.47353	0.43366	0.37301	0.29524	0.21852	0.2341	0.20208	0.18543	0.31776	0.31327	0.23139	0.00366	0.00892	0.02913	0.0046	0.12206	0.1128	0.12802	0.06118	0.07357	0.03602
468	0.341	0.38091	0.39179	0.44758	0.48963	0.48707	0.46054	0.44166	0.43068	0.41665	0.41468	0.43533	0.44825	0.45747	0.47199	0.4732	0.46922	0.46389	0.45573	0.4434	0.42408	0.41033	0.41957	0.43517	0.44388	0.43165	0.40898	0.40383	0.40546	0.3764	0.30184	0.23998	0.1419	0.17446	0.08732	0.06315	0.21247	0.23016	0.12423	0.00818	0.07318	0.01151	0.01056	0.07409	0.09317	0.02593	0.03154	0.04656	0.04337
469	0.35368	0.381	0.36152	0.36537	0.43342	0.446	0.42938	0.41527	0.40066	0.38306	0.38848	0.4074	0.40728	0.41417	0.43058	0.43575	0.43451	0.43189	0.42538	0.40925	0.38624	0.37584	0.38982	0.40792	0.41503	0.40499	0.38282	0.37281	0.36407	0.34558	0.31168	0.22332	0.00262	0.09908	0.19153	0.17086	0.26954	0.27191	0.21625	0.00733		0.03676	0.00972	0.17314	0.1885	0.13698	0.11592		0.03611
470	0.41578	0.47627	0.48201	0.48975	0.53234	0.53991	0.53023	0.51446	0.48878	0.46028	0.46715	0.50069	0.5106	0.5167	0.52218	0.52125	0.52026	0.51964	0.51469	0.50239	0.48597	0.47825	0.48335	0.49705	0.51052	0.51625	0.50995	0.49728	0.47667	0.44685	0.39079	0.18104	0.01074	0.02082	0.33592	0.39907	0.4065	0.38494	0.35313	0.27245	0.10789	0.06028	0.17066	0.28415	0.31138	0.26553	0.09059		0.01445
471	0.41615	0.47041	0.47231	0.49492	0.53649	0.54468	0.52846	0.5069	0.47814	0.44646	0.45243	0.49419	0.516	0.52343	0.52954	0.5277	0.52508	0.52352	0.51711	0.50483	0.48314	0.46637	0.46885	0.4836	0.50375	0.51375	0.50843	0.49375	0.46938	0.42802	0.35517	0.16887	0.02866	0.01784	0.27314	0.33966	0.3662	0.34596	0.30167	0.20981	0.08198	0.02503	0.0267	0.16479	0.23813	0.22099	0.02814	0.00717	0.00096029
472	0.41337	0.45451	0.45036	0.47557	0.52842	0.54238	0.52529	0.50139	0.4737	0.44644	0.45435	0.49228	0.51502	0.52313	0.52991	0.52874	0.52462	0.52092	0.51428	0.50386	0.48304	0.46614	0.46845	0.48362	0.5014	0.50634	0.49685	0.48018	0.45554	0.4189	0.36099	0.21692	0.00364	0.17859	0.2622	0.3261	0.35824	0.34042	0.28741	0.19537	0.01385	0.01762	0.01309	0.1391	0.21906	0.19123	0.055	0.01452	0.01629
473	0.4418	0.48616	0.48522	0.50928	0.55387	0.56174	0.54732	0.52928	0.51586	0.50726	0.51721	0.53465	0.53094	0.53323	0.5455	0.55093	0.55367	0.55105	0.54366	0.53342	0.51713	0.50925	0.516	0.53274	0.54423	0.54452	0.53158	0.51555	0.49779	0.47139	0.42781	0.33919	0.24527	0.28709	0.33946	0.39616	0.41665	0.38698	0.32275	0.21377	0.00735	0.08036	0.00896	0.17789	0.27688	0.20322	0.05522	0.0435	0.01112
474	0.40396	0.44715	0.44341	0.45605	0.49723	0.50501	0.48967	0.46983	0.44775	0.4304	0.44057	0.46496	0.46636	0.46833	0.47595	0.47948	0.48538	0.48594	0.47635	0.46124	0.44191	0.432	0.43895	0.45645	0.47434	0.48406	0.47625	0.45672	0.43243	0.39811	0.34478	0.25139	0.17486	0.21301	0.26186	0.29783	0.33791	0.32228	0.27952	0.1748	0.01699	0.00879	0.11813	0.18099	0.20027	0.15921	0.03635	0.00040839	0.00115
475	0.31484	0.36306	0.37238	0.40458	0.44396	0.44778	0.42831	0.40435	0.37784	0.35569	0.36243	0.39229	0.40513	0.40885	0.41595	0.41892	0.42204	0.4192	0.40733	0.3923	0.37545	0.36565	0.37007	0.38482	0.40208	0.40736	0.39739	0.3841	0.36596	0.32848	0.25792	0.18036	0.12654	0.14988	0.14554	0.1421	0.23353	0.23091	0.16695	0.01257	0.02223	0.02891	0.01499	0.1237	0.13576	0.09498	0.03713	3.27e-06	0.00019102
476	0.38598	0.4201	0.41065	0.42436	0.4726	0.48713	0.4741	0.45195	0.42803	0.40764	0.41729	0.44718	0.45838	0.45593	0.45799	0.46194	0.46879	0.47035	0.46015	0.44195	0.41907	0.41328	0.4251	0.44021	0.45271	0.45923	0.45274	0.43501	0.40345	0.36842	0.33161	0.26152	0.19735	0.23039	0.25943	0.27741	0.31877	0.30268	0.26589	0.1497	0.00156	0.00070386	0.12592	0.18181	0.22568	0.20686	0.10195	0.01043	0.00532
477	0.43605	0.47188	0.46445	0.4751	0.53141	0.55547	0.54633	0.52219	0.48968	0.45885	0.47028	0.51033	0.53042	0.53384	0.53427	0.53461	0.53684	0.5382	0.53095	0.51327	0.48718	0.47722	0.48705	0.50168	0.51631	0.52612	0.52013	0.49457	0.45568	0.42116	0.38965	0.28627	0.04274	0.259	0.33504	0.35576	0.37713	0.34841	0.31037	0.22966		0.0067	0.02908	0.2082	0.26895	0.21841	0.01056	0.00364	0.01446
478	0.43002	0.48011	0.49894	0.53064	0.56789	0.58017	0.57006	0.55426	0.52809	0.49033	0.49086	0.53183	0.56105	0.57453	0.57788	0.57138	0.56353	0.56012	0.55735	0.54966	0.53314	0.51817	0.5196	0.5318	0.5464	0.54839	0.53657	0.51761	0.49436	0.46028	0.40778	0.26365	0.06023	0.14955	0.2389	0.19775	0.34141	0.34995	0.2703	1.55e-06	0.11552	0.0881	0.00031288	0.22151	0.24477	0.15756	0.03936	0.00491	0.00103
479	0.3856	0.43219	0.4388	0.45792	0.51857	0.53176	0.51606	0.50369	0.49206	0.46966	0.46882	0.49575	0.51767	0.52416	0.52577	0.52085	0.51591	0.51488	0.51268	0.50584	0.48952	0.47725	0.4798	0.48749	0.49588	0.49032	0.47877	0.47025	0.44964	0.4159	0.36149	0.26172	0.00211	0.00658	0.10238	0.06275	0.25746	0.27644	0.14517	0.03958	0.03227	0.00249	0.05361	0.0777	0.1027		0.01892	0.00479	0.01633
480	0.34274	0.37348	0.32457	0.28627	0.41541	0.45909	0.45181	0.43518	0.40951	0.38174	0.39981	0.43234	0.45081	0.44773	0.44057	0.43771	0.4388	0.44312	0.44034	0.42691	0.40238	0.39316	0.40055	0.41148	0.4218	0.42231	0.4153	0.39498	0.34371	0.30646	0.29672	0.18554	0.08855	0.00827	0.14852	0.11763	0.22321	0.21459	0.15697	0.00633	0.02806	0.02154	0.00601	0.11761	0.11985	0.07607	0.07074	0.00501	0.0018
481	0.35801	0.391	0.38941	0.39886	0.4383	0.44822	0.43941	0.42019	0.39693	0.38257	0.39691	0.42464	0.43374	0.42801	0.4231	0.41953	0.42207	0.42629	0.4249	0.4146	0.39658	0.38518	0.39069	0.40955	0.42735	0.43794	0.43368	0.4163	0.39191	0.36174	0.31845	0.24109	0.17719	0.21597	0.26638	0.30515	0.31674	0.29921	0.26622	0.22848	0.17124	0.05702	0.14306	0.17142	0.17736	0.18819	0.10761	0.00030902	0.00563
482	0.23581	0.30364	0.30933	0.32625	0.3711	0.37829	0.35959	0.3264	0.28582	0.25542	0.26843	0.30916	0.33189	0.33193	0.32528	0.32431	0.3297	0.33174	0.32182	0.303	0.2793	0.26782	0.27658	0.30149	0.33294	0.35828	0.36015	0.33667	0.29755	0.24592	0.17745	0.08693	0.04108	0.06567	0.13115	0.18912	0.21548	0.19689	0.15484	0.10188	0.05507	0.02451	0.05091	0.08436	0.10311	0.09624	0.04211	4.16e-07	0.00443
483	0.096	0.1491	0.16091	0.18013	0.21695	0.21961	0.19465	0.15592	0.1142	0.08893	0.09985	0.13565	0.15963	0.16237	0.15673	0.15706	0.16138	0.1614	0.1498	0.13137	0.11171	0.10144	0.10618	0.12516	0.15674	0.18644	0.19349	0.17069	0.12728	0.08147	0.03818	0.00769	0.00059813	0.00311	0.02128	0.05202	0.06823	0.05148	0.02772	0.00946	0.00162	0.00193	0.0006258	0.00251	0.0069	0.00601	0.00101	0.03141	0.03692
484	0.0358	0.06541	0.07279	0.08824	0.11464	0.11466	0.09363	0.06432	0.0384	0.02658	0.03376	0.0546	0.06687	0.06851	0.06763	0.06894	0.07159	0.07095	0.06297	0.05028	0.03728	0.03028	0.03323	0.04522	0.06547	0.08435	0.08657	0.06986	0.04314	0.01945	0.003	0.00116	0.00721	0.00475	2.11e-08	0.00557	0.01132	0.00491	0.0001572	0.00246	0.0129	0.02703	0.02601	0.01244	0.00544	0.00745	0.02714	0.04753	0.10418
485	0.04951	0.08514	0.09319	0.11195	0.14213	0.14166	0.11914	0.08702	0.05775	0.04446	0.05383	0.07762	0.08634	0.08794	0.09108	0.09393	0.09685	0.09533	0.08614	0.07087	0.05454	0.04525	0.04961	0.06638	0.0912	0.11111	0.10875	0.08883	0.06186	0.03365	0.00768	0.0003035	0.00569	0.00319	0.00043575	0.01027	0.01885	0.01062	0.00189	0.00057798	0.01	0.02662	0.0245	0.00893	0.00267	0.00484	0.02692	3.55e-05	0.11855
486	0.25261	0.30834	0.31203	0.33377	0.37881	0.38704	0.37293	0.34328	0.30522	0.27888	0.2919	0.32989	0.33437	0.33303	0.34006	0.34241	0.34524	0.34283	0.33358	0.31678	0.29483	0.28018	0.28772	0.31771	0.3505	0.36877	0.35549	0.3244	0.29157	0.25089	0.18443	0.08479	0.02822	0.05182	0.12225	0.18501	0.2097	0.18413	0.1438	0.10219	0.04957	0.02178	0.03052	0.05713	0.07658	0.07123	0.02507	0.00224	0.03444
487	0.24783	0.43064	0.45025	0.47304	0.50968	0.51686	0.50444	0.47622	0.43713	0.41674	0.43509	0.47116	0.48399	0.48602	0.48667	0.48179	0.47722	0.47498	0.46999	0.45948	0.44465	0.43076	0.42681	0.43918	0.46248	0.4805	0.4784	0.46036	0.43663	0.38797	0.25078	0.02235		0.03792	0.10895	0.32191	0.34941	0.3101	0.20485	0.00038395	0.0319	0.05555	0.02669	0.14507	0.18107	0.11416	8.5e-05	0.00023251	0.00134
488	0.01352	0.35992	0.3824	0.39815	0.44782	0.46369	0.44962	0.41949	0.38492	0.36223	0.37665	0.40975	0.41892	0.42104	0.42298	0.42426	0.42421	0.42183	0.40892	0.3896	0.36984	0.36534	0.37444	0.38886	0.40861	0.42475	0.42387	0.40438	0.37571	0.31927	0.13029	0.02088	0.01449	0.06318	0.02103	0.2141	0.28926	0.27342	0.15684	0.08412	0.00937	0.05427	0.09961	0.00619	0.02977	0.00281	0.02548	0.03367	0.00473
489	0.32599	0.39929	0.3253	0.32558	0.41079	0.45232	0.4375	0.40859	0.38398	0.3663	0.38236	0.4053	0.39026	0.39374	0.42069	0.43931	0.45064	0.45464	0.43882	0.40331	0.3579	0.34514	0.37549	0.40873	0.42759	0.4248	0.39263	0.3509	0.32128	0.29897	0.26473	0.01785	0.11113	0.06298	0.16108	0.24464	0.26453	0.26238	0.23015	0.06178	0.07498	0.05094	0.02138	0.13006	0.15515	0.13977	0.05101	0.00577	0.01246
490	0.29573	0.30717	0.21586	0.21919	0.32064	0.36938	0.33823	0.28939	0.24603	0.21462	0.23398	0.27357	0.26371	0.27	0.30827	0.33916	0.36101	0.36928	0.34519	0.2902	0.22467	0.20429	0.24127	0.29367	0.33543	0.34459	0.30352	0.24815	0.20477	0.16876	0.13335	0.05538	0.01449	0.03448	0.08945	0.12778	0.14889	0.12983	0.09274	0.04523	0.00856	0.00060799	0.00216	0.02085	0.0398	0.03309	0.00428	0.01303	0.02605
491	0.1712	0.23194	0.17112	0.18549	0.293	0.33393	0.2929	0.23175	0.1739	0.13512	0.15593	0.20857	0.2145	0.21791	0.24366	0.26712	0.28862	0.29579	0.26926	0.2166	0.1564	0.13646	0.16559	0.21717	0.27333	0.30388	0.27341	0.21249	0.15211	0.09682	0.04293	0.00147	0.00385	0.00151	0.00719	0.04321	0.07037	0.04496	0.01245	0.00039991	0.0253	0.07276	0.07806	0.03038	0.00762	0.01543	0.09387	0.21157	0.02962
492	0.18212	0.26764	0.23633	0.26454	0.37504	0.40464	0.369	0.30976	0.24372	0.19227	0.21658	0.28435	0.30182	0.3011	0.30972	0.31822	0.33204	0.33607	0.31515	0.27683	0.22741	0.20845	0.23006	0.27583	0.33118	0.36775	0.34784	0.28688	0.21221	0.13834	0.06389	0.0027	0.00443	0.00188	0.00801	0.05302	0.08751	0.05526	0.01455	0.00081104	0.03785	0.11451	0.12426	0.04023	0.01027	0.02251	0.15432	0.26542	0.25053
493	0.24407	0.32796	0.31394	0.34291	0.43359	0.45341	0.42761	0.38186	0.32903	0.28345	0.31162	0.38328	0.39853	0.38918	0.38304	0.3813	0.38889	0.39217	0.37874	0.35622	0.32487	0.3087	0.31946	0.35182	0.38904	0.41331	0.3954	0.34088	0.27552	0.20847	0.13413	0.02636	0.00016285	0.00288	0.03986	0.10188	0.13359	0.10077	0.05135	0.00881	0.00719	0.05551	0.04658	0.00319	0.00063984	4.06e-05	0.05511	0.21859	0.23336
494	0.30291	0.38622	0.36091	0.37584	0.46327	0.48506	0.46654	0.42756	0.37756	0.33192	0.36575	0.44458	0.45073	0.437	0.43068	0.42471	0.4304	0.43867	0.43355	0.41695	0.38816	0.3698	0.38131	0.41155	0.44183	0.4631	0.44471	0.38859	0.32422	0.26091	0.1908	0.0502	0.00242	0.01172	0.08404	0.16265	0.18225	0.14287	0.09064	0.03303	0.00255	0.06321	0.04183	3.91e-05	0.0066	0.00278	0.04801	0.20098	0.21164
495	0.26303	0.36813	0.31623	0.32945	0.43949	0.46286	0.43522	0.38807	0.32719	0.27426	0.31372	0.40166	0.38985	0.37974	0.40118	0.4093	0.42023	0.43109	0.42168	0.38711	0.33277	0.30189	0.33103	0.38486	0.43238	0.45723	0.41884	0.35145	0.29069	0.21932	0.11903	0.01061	0.00182	0.00014061	0.03281	0.11318	0.13534	0.09107	0.03943	0.00084756	0.05064	0.14573	0.13347	0.02885	0.00314	0.01334	0.14287	0.23281	0.24018
496	0.17374	0.30074	0.22688	0.24716	0.39054	0.41812	0.37621	0.31417	0.23626	0.17619	0.21819	0.30916	0.2841	0.28021	0.33007	0.3614	0.38303	0.39266	0.36689	0.30162	0.21872	0.18183	0.2247	0.3077	0.38682	0.42093	0.35015	0.26512	0.19981	0.1163	0.0231	0.00478	0.03114	0.03574	0.00613	0.0126	0.03724	0.01093	0.00317	0.06609	0.1669	0.25244	0.30221	0.20642	0.11618	0.19178	0.33337	0.33076	0.32076
497	0.09976	0.2061	0.14602	0.1805	0.3454	0.37333	0.31152	0.23125	0.14599	0.09386	0.1329	0.21902	0.20407	0.20479	0.2566	0.29411	0.31587	0.31643	0.27734	0.20691	0.12834	0.09582	0.13047	0.20943	0.30169	0.34344	0.26209	0.17127	0.1016	0.03264	0.00021108	0.03293	0.06916	0.08422	0.05425	0.00618	1.44e-06	0.00913	0.06279	0.15353	0.23669	0.30898	0.37273	0.32014	0.23071	0.31285	0.41218	0.38771	0.37553
498	0.06271	0.14392	0.11431	0.15894	0.32833	0.35183	0.27937	0.18316	0.09072	0.04935	0.08331	0.17631	0.18976	0.18835	0.21676	0.23634	0.2515	0.24999	0.2124	0.15448	0.09111	0.0629	0.08631	0.14503	0.22737	0.28566	0.23099	0.13718	0.05841	0.00743	0.00858	0.05252	0.08897	0.10725	0.08432	0.02604	0.00897	0.03213	0.09641	0.18739	0.27883	0.35684	0.4143	0.3358	0.23847	0.31628	0.44814	0.42846	0.41516
499	0.05417	0.12433	0.109	0.15685	0.31877	0.34833	0.28055	0.17551	0.07623	0.03854	0.06826	0.16349	0.20773	0.20699	0.21402	0.21743	0.22645	0.22792	0.19622	0.1443	0.08621	0.05904	0.07802	0.12642	0.19928	0.26294	0.23451	0.13942	0.05059	0.00486	0.00962	0.0533	0.0895	0.10743	0.0859	0.02799	0.00953	0.02874	0.08475	0.17688	0.28699	0.38293	0.43099	0.31271	0.20778	0.28037	0.4539	0.45131	0.43597
500	0.05368	0.12567	0.09643	0.13748	0.3012	0.34751	0.28833	0.18058	0.07197	0.03345	0.06315	0.1624	0.20974	0.21266	0.22403	0.22547	0.23467	0.24211	0.21088	0.14857	0.07969	0.05146	0.07394	0.12577	0.1977	0.25435	0.21483	0.11792	0.03745	0.00165	0.01772	0.0699	0.10939	0.13487	0.11641	0.04178	0.01683	0.0403	0.10693	0.21446	0.32583	0.416	0.47466	0.36285	0.24398	0.32681	0.49601	0.47842	0.46124
501	0.07079	0.15752	0.09456	0.12608	0.287	0.35077	0.30505	0.21026	0.09405	0.04456	0.08207	0.19547	0.21677	0.21961	0.25566	0.26534	0.27767	0.29561	0.26773	0.18613	0.09318	0.06053	0.09404	0.16032	0.22911	0.25996	0.19269	0.10187	0.03523	0.00199	0.02313	0.09041	0.13553	0.17235	0.14644	0.04383	0.01687	0.04315	0.12102	0.24853	0.35581	0.43534	0.50489	0.40767	0.27681	0.37101	0.52688	0.49701	0.47608
502	0.08691	0.17189	0.08579	0.11059	0.25218	0.31757	0.28089	0.20456	0.10694	0.05516	0.10142	0.21713	0.20531	0.19939	0.24376	0.26446	0.28133	0.30208	0.27756	0.19354	0.0948	0.06252	0.10214	0.17427	0.22704	0.22948	0.15546	0.08095	0.02966	0.00187	0.02885	0.11525	0.16538	0.21465	0.16886	0.0415	0.01537	0.04181	0.1236	0.26596	0.37871	0.45425	0.52056	0.41568	0.28162	0.3783	0.53676	0.51141	0.48747
503	0.08681	0.16312	0.08134	0.10535	0.23674	0.29642	0.26256	0.19454	0.10796	0.05795	0.10984	0.23544	0.21172	0.1958	0.23053	0.24716	0.26448	0.28462	0.2621	0.18869	0.09634	0.06473	0.10485	0.1715	0.21179	0.20628	0.13761	0.07127	0.02579	0.00135	0.03395	0.13444	0.18608	0.24416	0.18396	0.04159	0.015	0.0392	0.11734	0.26939	0.40141	0.47829	0.53162	0.39672	0.26053	0.35194	0.53307	0.52513	0.50103
504	0.05839	0.123	0.06149	0.08803	0.21843	0.27527	0.23588	0.16004	0.07035	0.03123	0.0742	0.1987	0.1894	0.1728	0.20004	0.21329	0.23022	0.24753	0.21921	0.1473	0.06503	0.03739	0.06891	0.12884	0.1731	0.17411	0.11198	0.0508	0.01199	0.00065398	0.06176	0.15905	0.20619	0.26724	0.22337	0.06757	0.03086	0.06063	0.14688	0.29924	0.42635	0.49689	0.54623	0.41639	0.28199	0.36777	0.54258	0.54049	0.5192
505	0.02325	0.0628	0.02402	0.04765	0.16926	0.2263	0.17418	0.08444	0.01359	0.00184	0.02045	0.10096	0.10669	0.10124	0.12916	0.14914	0.16683	0.17846	0.13987	0.06582	0.01122	0.0013	0.01163	0.05471	0.10459	0.11354	0.06134	0.01591	4.68e-05	0.02492	0.13157	0.20344	0.2421	0.30523	0.29427	0.13658	0.08406	0.12859	0.2333	0.36946	0.45703	0.50955	0.56359	0.47937	0.35939	0.43824	0.56869	0.55788	0.54035
506	0.0037	0.01666	0.00194	0.01398	0.10624	0.1609	0.10213	0.02129	0.00237	0.00949	2.16e-06	0.0243	0.03413	0.03565	0.05579	0.07707	0.09022	0.09165	0.05391	0.0076	0.00399	0.01659	0.00441	0.00604	0.03966	0.05053	0.01752	1.52e-05	0.02011	0.08838	0.21203	0.25052	0.28209	0.34535	0.35663	0.21694	0.16096	0.22042	0.33107	0.43641	0.48592	0.52395	0.57796	0.53061	0.43446	0.50491	0.59603	0.57555	0.55818
507	4.36e-05	0.00109	0.00151	0.0016	0.06023	0.10565	0.05315	0.00098784	0.0275	0.03932	0.0105	0.00142	0.00689	0.00817	0.01634	0.02886	0.03608	0.03329	0.01023	0.00221	0.03336	0.05817	0.03609	0.0022	0.00746	0.01421	0.0013	0.00803	0.05687	0.15219	0.27625	0.29354	0.32023	0.3835	0.40251	0.27233	0.21675	0.28181	0.38908	0.48026	0.51624	0.54795	0.59632	0.55633	0.47228	0.53907	0.61922	0.59634	0.57813
508	0.00080092	2.74e-06	0.00433	0.00022859	0.04591	0.08532	0.03973	4.9e-05	0.04424	0.05507	0.01915	2.43e-06	0.00266	0.00354	0.00834	0.0168	0.02178	0.019	0.00307	0.00854	0.05128	0.08175	0.05568	0.00783	0.00222	0.00658	2.02e-05	0.01387	0.07022	0.17317	0.30572	0.31897	0.34263	0.40485	0.42126	0.28708	0.22742	0.28798	0.39218	0.49073	0.53728	0.5712	0.61374	0.56091	0.47189	0.53946	0.63062	0.61286	0.59555
509	0.00149	0.00021189	0.00648	3.92e-06	0.03714	0.07035	0.03172	0.00080962	0.05619	0.06467	0.02507	0.00062528	0.00111	0.0017	0.00472	0.01087	0.01486	0.01244	0.00091068	0.01343	0.06367	0.09863	0.0677	0.01169	0.00069893	0.00367	0.00012905	0.01681	0.07395	0.1771	0.32046	0.33762	0.35882	0.41989	0.42904	0.28621	0.22281	0.27758	0.37981	0.48867	0.55057	0.58857	0.6263	0.55855	0.46155	0.52916	0.63368	0.62443	0.60973
510	0.00347	0.00212	0.01133	0.0005073	0.02471	0.05069	0.01984	0.00449	0.07609	0.08165	0.03719	0.00482	3.23e-05	1.69e-05	0.00071083	0.00383	0.0064	0.00457	0.00018005	0.02407	0.08306	0.12178	0.08632	0.02031	9e-05	0.00067122	0.0016	0.02334	0.0833	0.18646	0.3331	0.35507	0.37521	0.4358	0.43706	0.28801	0.22375	0.27571	0.37547	0.48563	0.55544	0.59581	0.63101	0.55618	0.45598	0.52091	0.63213	0.63136	0.61891
511	0.00983	0.01161	0.0244	0.00488	0.01028	0.02822	0.00617	0.01999	0.11726	0.1157	0.06448	0.02249	0.00633	0.00422	0.00223	0.0001021	7.01e-05	8.1e-05	0.00873	0.05366	0.12465	0.16648	0.12771	0.04437	0.00588	0.0014	0.00919	0.04136	0.1115	0.21923	0.35889	0.37715	0.39616	0.45567	0.45699	0.31138	0.24783	0.30086	0.39734	0.49688	0.55946	0.59823	0.63437	0.56611	0.46984	0.52967	0.63595	0.63763	0.62541
512	0.01804	0.02673	0.04218	0.01372	0.00261	0.01388	0.00037327	0.04608	0.15952	0.14768	0.09311	0.04953	0.0228	0.0178	0.01422	0.00609	0.00339	0.00645	0.02868	0.09392	0.17458	0.21789	0.17556	0.07492	0.01946	0.00964	0.02278	0.06515	0.1459	0.25736	0.38605	0.39663	0.41412	0.47183	0.47993	0.34298	0.27797	0.32945	0.42076	0.51096	0.56733	0.605	0.64098	0.5775	0.48442	0.54059	0.64324	0.64511	0.63253
513	0.02911	0.04915	0.06825	0.02996	7.39e-05	0.00333	0.0026	0.08533	0.20498	0.18255	0.12626	0.0868	0.0517	0.04436	0.04135	0.02446	0.01777	0.0256	0.06376	0.14647	0.23015	0.27195	0.22978	0.11629	0.0437	0.02805	0.0458	0.09919	0.19122	0.30439	0.41707	0.41628	0.43104	0.48596	0.5033	0.38226	0.31781	0.36609	0.44969	0.53021	0.58106	0.61768	0.65338	0.59526	0.50596	0.55932	0.65534	0.65535	0.64297
514	0.04729	0.08738	0.10949	0.05991	0.00809	0.00063507	0.0198	0.14209	0.2633	0.23232	0.17434	0.13978	0.09531	0.08695	0.09151	0.0662	0.05374	0.06856	0.1228	0.21261	0.28868	0.32607	0.29021	0.17574	0.08805	0.06574	0.08546	0.1494	0.25184	0.36272	0.45383	0.43972	0.45045	0.5014	0.52575	0.42598	0.36828	0.41466	0.48818	0.55505	0.59672	0.6302	0.66647	0.61929	0.53782	0.58558	0.66807	0.6653	0.65393
515	0.06982	0.1336	0.15442	0.09591	0.02875	0.01171	0.05024	0.20127	0.32238	0.28587	0.2258	0.19256	0.13923	0.13156	0.14946	0.12384	0.1063	0.12586	0.18698	0.27155	0.3365	0.3701	0.34328	0.23727	0.14214	0.11351	0.12961	0.19886	0.30683	0.41212	0.48316	0.45947	0.46772	0.51641	0.54426	0.46011	0.41005	0.4558	0.52114	0.57616	0.60871	0.63798	0.674	0.63752	0.56572	0.60671	0.67547	0.67111	0.66075
516	0.08736	0.16273	0.17498	0.11333	0.04338	0.02348	0.07195	0.2362	0.36052	0.32359	0.26289	0.22882	0.16769	0.15926	0.18433	0.15989	0.13954	0.1613	0.22658	0.30821	0.36538	0.39654	0.37467	0.27375	0.17326	0.13792	0.14899	0.21718	0.32576	0.43146	0.501	0.47674	0.48447	0.53245	0.55701	0.47155	0.42217	0.46951	0.53487	0.58726	0.6159	0.64235	0.67633	0.64284	0.57639	0.61363	0.67753	0.6744	0.66419
517	0.095	0.15897	0.15563	0.09853	0.03707	0.02105	0.0674	0.23014	0.36558	0.3362	0.27562	0.23445	0.16585	0.1559	0.17984	0.15462	0.13373	0.15617	0.2262	0.31161	0.36754	0.39919	0.37897	0.2742	0.16447	0.12164	0.12907	0.19024	0.296	0.41497	0.50904	0.49396	0.50258	0.55147	0.56427	0.45734	0.40047	0.45133	0.52671	0.58892	0.62042	0.64559	0.6753	0.6359	0.56934	0.60755	0.67597	0.67706	0.66672
518	0.09478	0.13461	0.1216	0.07375	0.02407	0.01254	0.04883	0.19163	0.33361	0.32148	0.2636	0.21102	0.1404	0.13021	0.14916	0.12598	0.10747	0.12698	0.19423	0.28174	0.3412	0.37399	0.35259	0.24507	0.13405	0.09086	0.09696	0.14915	0.24709	0.37708	0.50475	0.50528	0.51578	0.56593	0.56158	0.42611	0.36106	0.41475	0.50342	0.58224	0.61986	0.64447	0.66867	0.61959	0.55043	0.59166	0.66903	0.67632	0.66651
519	0.09973	0.12835	0.1112	0.06725	0.02188	0.01151	0.04501	0.17739	0.31615	0.31362	0.25945	0.20311	0.13352	0.12388	0.14169	0.1199	0.10209	0.12004	0.1841	0.26997	0.33017	0.36174	0.3386	0.23231	0.12453	0.08244	0.08774	0.13569	0.22839	0.36042	0.50392	0.51416	0.52515	0.57516	0.5603	0.41073	0.34224	0.3961	0.49049	0.57832	0.61925	0.64365	0.6645	0.60996	0.53882	0.58066	0.66324	0.67528	0.66661
520	0.11107	0.15636	0.13694	0.08694	0.0347	0.02176	0.06554	0.21361	0.34541	0.33415	0.28352	0.24002	0.16906	0.1589	0.18081	0.15249	0.13013	0.15123	0.2212	0.30976	0.36731	0.3961	0.37065	0.26138	0.15044	0.10577	0.11078	0.16262	0.25897	0.38724	0.51667	0.52013	0.52949	0.57795	0.57053	0.43222	0.3649	0.41666	0.50502	0.58491	0.62259	0.64741	0.67089	0.6206	0.5493	0.58812	0.66758	0.67825	0.66993
521	0.11841	0.19189	0.17764	0.11814	0.05558	0.03941	0.09831	0.2691	0.3887	0.35896	0.30943	0.28726	0.22186	0.21032	0.23246	0.19178	0.16395	0.18925	0.26532	0.35806	0.41428	0.44128	0.41172	0.29763	0.18571	0.14214	0.14855	0.20596	0.30512	0.42298	0.53001	0.52434	0.53132	0.57703	0.58023	0.46129	0.39776	0.44559	0.52292	0.5913	0.62744	0.65389	0.6805	0.6342	0.56242	0.59895	0.67574	0.68396	0.67552
522	0.12118	0.20782	0.19828	0.13365	0.06598	0.04852	0.11461	0.29872	0.41588	0.37544	0.32329	0.30773	0.24504	0.23223	0.25221	0.20732	0.17846	0.20538	0.28244	0.37526	0.43182	0.46052	0.43146	0.31594	0.20329	0.16087	0.16804	0.22777	0.3274	0.43931	0.53599	0.5266	0.5324	0.57618	0.58278	0.47373	0.41359	0.45924	0.53038	0.5937	0.63078	0.65798	0.68483	0.63941	0.56845	0.60497	0.68025	0.68721	0.67863
523	0.13296	0.22728	0.21432	0.14734	0.07809	0.05953	0.13063	0.32372	0.44629	0.40452	0.35	0.32998	0.25879	0.24577	0.27257	0.23239	0.20265	0.22985	0.30721	0.39553	0.44778	0.47663	0.45377	0.34372	0.22765	0.1799	0.1831	0.24355	0.34567	0.45734	0.54796	0.53424	0.53911	0.58205	0.58914	0.48517	0.42894	0.47553	0.54416	0.6032	0.63713	0.66203	0.68783	0.64579	0.57942	0.61521	0.68484	0.68943	0.68075
524	0.15362	0.26549	0.25157	0.18166	0.11008	0.08828	0.16758	0.36509	0.48326	0.44223	0.38896	0.36898	0.29178	0.28144	0.32215	0.28675	0.25236	0.27902	0.35652	0.43705	0.48014	0.50435	0.4874	0.38808	0.27266	0.21947	0.21713	0.28005	0.38533	0.49131	0.56428	0.54152	0.54535	0.58834	0.60092	0.50868	0.45775	0.50382	0.56697	0.61759	0.6447	0.66654	0.69235	0.65675	0.59618	0.62843	0.68924	0.69135	0.68309
525	0.16824	0.29717	0.28617	0.21497	0.14351	0.1191	0.20386	0.39756	0.50418	0.46351	0.41405	0.39954	0.32205	0.31404	0.36614	0.33476	0.29566	0.32062	0.39681	0.47118	0.50653	0.52481	0.50912	0.41892	0.30972	0.2563	0.25027	0.31515	0.42096	0.51847	0.57448	0.54369	0.54632	0.58949	0.60804	0.52686	0.48036	0.52529	0.58339	0.62669	0.64798	0.6679	0.69456	0.66367	0.60615	0.63513	0.69031	0.69062	0.68251
526	0.17258	0.29751	0.27468	0.20414	0.13626	0.11574	0.20243	0.39567	0.50086	0.4618	0.41442	0.39995	0.31958	0.31143	0.36804	0.33965	0.29931	0.32568	0.40458	0.47841	0.50949	0.52533	0.50955	0.41946	0.30792	0.25093	0.24312	0.30616	0.41205	0.5151	0.57899	0.54915	0.55068	0.59409	0.61055	0.52326	0.47448	0.5214	0.58301	0.62794	0.64798	0.66729	0.69425	0.66275	0.60417	0.63342	0.69005	0.69057	0.68177
527	0.16222	0.24695	0.20554	0.14256	0.08245	0.06803	0.14231	0.32935	0.45236	0.42553	0.3767	0.34405	0.25631	0.24662	0.29637	0.27322	0.2391	0.26671	0.34868	0.42729	0.46178	0.48131	0.46573	0.3683	0.24678	0.18519	0.17986	0.23681	0.34098	0.46452	0.56761	0.55239	0.55482	0.59995	0.60254	0.48639	0.4278	0.47984	0.55616	0.61593	0.64095	0.66072	0.68601	0.64745	0.58459	0.61818	0.68339	0.68681	0.67658
528	0.14121	0.18142	0.1429	0.09162	0.04164	0.03025	0.08165	0.24159	0.37957	0.36984	0.3179	0.26452	0.18173	0.17197	0.20469	0.18392	0.15895	0.18185	0.25724	0.34254	0.38933	0.41458	0.39582	0.29232	0.17362	0.11991	0.12027	0.17005	0.2656	0.39832	0.54027	0.5471	0.5527	0.60072	0.58463	0.43748	0.3707	0.42481	0.5147	0.59391	0.62866	0.65012	0.67157	0.6226	0.55504	0.59386	0.67078	0.67965	0.66866
529	0.12339	0.1683	0.13862	0.08702	0.03578	0.0237	0.07115	0.22933	0.3679	0.35343	0.30065	0.25346	0.17366	0.1631	0.19012	0.16234	0.13767	0.16058	0.23747	0.33066	0.38371	0.41116	0.38817	0.27569	0.15752	0.10889	0.11294	0.16432	0.26008	0.39057	0.52977	0.5354	0.54232	0.5941	0.58402	0.43724	0.36801	0.41925	0.50728	0.58726	0.62511	0.64826	0.67142	0.62148	0.55105	0.59086	0.66968	0.67776	0.66637
530	0.11734	0.20927	0.19711	0.13051	0.06247	0.04395	0.11087	0.30315	0.42448	0.38004	0.32744	0.31529	0.23928	0.22672	0.25828	0.20917	0.17535	0.20508	0.29606	0.401	0.4527	0.47635	0.44655	0.32335	0.2017	0.15493	0.16251	0.22605	0.33131	0.44738	0.5434	0.52424	0.52821	0.58056	0.59764	0.48611	0.42273	0.46668	0.53716	0.59912	0.63293	0.65738	0.68637	0.64345	0.57202	0.6098	0.68174	0.68221	0.67075
531	0.11511	0.2408	0.25439	0.17702	0.0959	0.06977	0.15404	0.3634	0.45822	0.39246	0.33871	0.3493	0.28738	0.27741	0.31387	0.25025	0.21054	0.24486	0.33976	0.44282	0.48984	0.51005	0.4779	0.35755	0.24386	0.20758	0.2203	0.29414	0.40116	0.49459	0.55385	0.51725	0.51766	0.56838	0.60266	0.52292	0.47035	0.50794	0.56177	0.60873	0.63923	0.66479	0.69801	0.66023	0.58777	0.6238	0.68977	0.68455	0.67357
532	0.11508	0.24126	0.24205	0.16547	0.08825	0.06381	0.14864	0.36159	0.45726	0.38928	0.33342	0.33774	0.26835	0.26195	0.31167	0.25656	0.21598	0.25233	0.34908	0.44447	0.4814	0.4993	0.47396	0.36261	0.24972	0.21027	0.21859	0.29147	0.40076	0.49921	0.56255	0.52056	0.51776	0.5687	0.60426	0.52504	0.47616	0.5176	0.57187	0.6164	0.64247	0.66562	0.69991	0.66458	0.59263	0.62941	0.69162	0.68209	0.67031
533	0.11151	0.20382	0.17427	0.11011	0.04724	0.02968	0.09297	0.28792	0.41239	0.36337	0.30517	0.27777	0.19029	0.1844	0.23984	0.21291	0.17779	0.20999	0.30605	0.39736	0.42898	0.44804	0.43387	0.33065	0.20635	0.1513	0.15378	0.21954	0.33293	0.45959	0.55976	0.52251	0.51913	0.5756	0.60326	0.49683	0.44135	0.49343	0.56476	0.61877	0.63918	0.65645	0.68934	0.65496	0.58661	0.62657	0.68644	0.67402	0.65936
534	0.09266	0.13562	0.10476	0.05777	0.01303	0.0037	0.03435	0.18095	0.32271	0.30052	0.23933	0.17931	0.10115	0.09535	0.12955	0.12219	0.1013	0.12346	0.20396	0.29191	0.33151	0.35615	0.3473	0.24997	0.12898	0.07962	0.08567	0.14051	0.24471	0.38655	0.52704	0.50459	0.5049	0.57029	0.58798	0.44737	0.38333	0.44441	0.53726	0.60647	0.6233	0.63557	0.66717	0.63186	0.56611	0.61045	0.67077	0.65712	0.63923
535	0.06756	0.09552	0.07677	0.03706	0.0027	0.00016614	0.01216	0.12989	0.26976	0.25294	0.18809	0.12138	0.05966	0.05503	0.07557	0.07023	0.05599	0.07185	0.14001	0.22585	0.27163	0.30032	0.29365	0.20008	0.08839	0.04908	0.0584	0.10931	0.209	0.35069	0.49388	0.47361	0.47797	0.54763	0.5701	0.4271	0.36322	0.42749	0.52518	0.5935	0.60712	0.61909	0.65426	0.62234	0.55624	0.60277	0.65975	0.64106	0.6212
536	0.03954	0.06696	0.06638	0.02763	1.13e-07	0.00692	0.00227	0.1051	0.23675	0.20921	0.14267	0.08541	0.03902	0.03557	0.04701	0.0366	0.02587	0.03764	0.09735	0.18578	0.23738	0.26867	0.25882	0.16332	0.06338	0.03399	0.04834	0.10419	0.20996	0.34674	0.46525	0.43378	0.43926	0.50601	0.54538	0.43053	0.37475	0.43745	0.52313	0.578	0.59206	0.60945	0.65227	0.62268	0.54916	0.59889	0.65473	0.62851	0.60836
537	0.01988	0.0398	0.05966	0.02074	0.00326	0.02471	0.00047352	0.07395	0.18866	0.15926	0.09889	0.05439	0.02423	0.02167	0.02407	0.01191	0.0061	0.01136	0.05064	0.13962	0.20784	0.23978	0.21284	0.11391	0.03714	0.0202	0.04124	0.10753	0.22375	0.34689	0.43006	0.38821	0.39348	0.45415	0.50711	0.42895	0.38551	0.43767	0.50415	0.55083	0.57297	0.59804	0.64467	0.60811	0.52335	0.5793	0.6457	0.61598	0.59708
538	0.0099	0.01867	0.04238	0.01073	0.01494	0.052	0.00923	0.03497	0.13465	0.12041	0.06763	0.02691	0.00867	0.00705	0.00544	0.0006161	5.54e-06	0.00039653	0.01699	0.08776	0.16639	0.1985	0.16062	0.06996	0.014	0.00509	0.02388	0.09038	0.21368	0.33386	0.39891	0.35218	0.35872	0.4192	0.48069	0.41942	0.38364	0.42927	0.48869	0.53371	0.55662	0.5815	0.62721	0.58794	0.50328	0.56659	0.63639	0.60182	0.58179
539	0.00323	0.00321	0.01794	0.00143	0.03936	0.09418	0.034	0.00673	0.08153	0.08284	0.03806	0.00496	5.55e-05	1.27e-06	0.00093335	0.00691	0.01114	0.00761	0.00025638	0.03684	0.10762	0.13695	0.09972	0.02942	0.00021905	0.00125	0.00391	0.04686	0.15754	0.29198	0.36737	0.32338	0.33377	0.39985	0.46579	0.39149	0.35129	0.40347	0.47719	0.53073	0.54695	0.56479	0.60748	0.56948	0.491	0.56226	0.62713	0.58367	0.56053
540	0.00026829	0.00563	0.00072682	0.00315	0.0881	0.16575	0.09211	0.00466	0.02334	0.0342	0.00692	0.00491	0.0118	0.01358	0.03097	0.05625	0.06259	0.05625	0.02416	0.00029296	0.03353	0.05693	0.03053	0.00035863	0.02001	0.0322	0.00447	0.00713	0.07182	0.19848	0.30489	0.28231	0.30092	0.3721	0.43178	0.32454	0.27403	0.3394	0.44049	0.51445	0.52838	0.54224	0.58197	0.53981	0.46152	0.54032	0.60579	0.55716	0.53226
541	0.01721	0.06135	0.01284	0.03262	0.17333	0.27011	0.20049	0.07048	0.00255	0.0003042	0.00718	0.064	0.07101	0.0767	0.13202	0.16534	0.162	0.15968	0.12927	0.05255	0.00167	0.0014	0.00138	0.03645	0.10431	0.1195	0.05332	0.00759	0.00624	0.07154	0.19519	0.2172	0.24631	0.31245	0.34749	0.21165	0.15492	0.21841	0.33788	0.44899	0.48277	0.5045	0.54079	0.47684	0.3845	0.46922	0.56223	0.52002	0.497
542	0.0481	0.12551	0.04638	0.07212	0.23237	0.33017	0.27607	0.14938	0.03984	0.01264	0.04156	0.13374	0.1391	0.14888	0.21817	0.23854	0.2278	0.22885	0.21063	0.13844	0.04336	0.0159	0.0383	0.10365	0.17885	0.19458	0.11645	0.04441	0.00461	0.01046	0.10053	0.15956	0.19682	0.25211	0.25813	0.12041	0.07176	0.1199	0.23033	0.36347	0.4266	0.46153	0.4937	0.4058	0.30438	0.38982	0.51438	0.48574	0.4651
543	0.07064	0.16308	0.0654	0.08991	0.24815	0.33986	0.28969	0.17374	0.06392	0.02786	0.06426	0.16189	0.15663	0.16298	0.23133	0.26402	0.26061	0.25985	0.23707	0.16426	0.06752	0.03463	0.06399	0.13808	0.21666	0.22955	0.14471	0.06592	0.01624	0.00085604	0.06364	0.13289	0.17345	0.22313	0.21682	0.08611	0.04568	0.08924	0.19579	0.33179	0.40178	0.43971	0.47372	0.3833	0.28118	0.36822	0.49537	0.4687	0.4481
544	0.06216	0.15153	0.05525	0.07799	0.22785	0.30917	0.25266	0.14113	0.04701	0.01957	0.05235	0.13651	0.12472	0.12647	0.18546	0.23207	0.23944	0.2345	0.20149	0.12625	0.04584	0.02114	0.04527	0.1171	0.20145	0.21126	0.12321	0.05146	0.00972	0.00402	0.07752	0.13902	0.17756	0.22754	0.22979	0.1055	0.06462	0.11878	0.2362	0.36405	0.42006	0.45095	0.49137	0.41706	0.3175	0.40647	0.50769	0.46884	0.44773
545	0.05213	0.14034	0.0494	0.07192	0.22051	0.29267	0.23129	0.12276	0.037	0.014	0.04307	0.11986	0.1094	0.11005	0.16318	0.20978	0.22088	0.21567	0.18009	0.10604	0.03411	0.01364	0.03328	0.10037	0.18712	0.19815	0.11147	0.04394	0.00596	0.00919	0.0881	0.14041	0.17728	0.2247	0.2306	0.11963	0.08315	0.14651	0.26584	0.37782	0.42417	0.45394	0.49841	0.43513	0.3379	0.42639	0.51521	0.46968	0.44835
546	0.06414	0.16667	0.06675	0.08951	0.24485	0.31573	0.25907	0.15244	0.0568	0.02504	0.05683	0.13891	0.13408	0.13789	0.19506	0.23241	0.23799	0.23671	0.20799	0.13528	0.05274	0.02582	0.04942	0.11999	0.20416	0.21835	0.13708	0.06498	0.01676	0.00148	0.05653	0.1131	0.15286	0.19314	0.18612	0.08559	0.05407	0.10669	0.21399	0.3221	0.37955	0.42036	0.46271	0.39213	0.29434	0.38063	0.49094	0.45546	0.43496
547	0.11151	0.22021	0.09584	0.11511	0.26675	0.3475	0.30602	0.20981	0.10804	0.06044	0.09621	0.18047	0.17591	0.18636	0.25375	0.28654	0.28676	0.29098	0.27404	0.20197	0.10015	0.06263	0.09491	0.17446	0.25309	0.25955	0.18031	0.10503	0.04911	0.00761	0.01303	0.07235	0.11712	0.15083	0.11963	0.02954	0.00983	0.03672	0.11931	0.2302	0.30097	0.35136	0.38846	0.30964	0.21913	0.29862	0.43102	0.41764	0.3989
548	0.19825	0.26616	0.13014	0.1444	0.2807	0.35887	0.32907	0.25135	0.16874	0.11983	0.15519	0.22631	0.21343	0.22496	0.29013	0.32256	0.32188	0.32537	0.31494	0.25564	0.15732	0.11657	0.15403	0.23207	0.29486	0.28894	0.21531	0.14548	0.09469	0.04831	0.00381	0.02357	0.06678	0.08502	0.03362	1.13e-06	0.00452	9.2e-05	0.02605	0.11468	0.20013	0.25416	0.27044	0.18422	0.1173	0.17888	0.32386	0.34574	0.33623
549	0.26758	0.2967	0.17585	0.18671	0.3073	0.37268	0.34853	0.28666	0.22692	0.18927	0.22213	0.27849	0.26138	0.26813	0.31755	0.34171	0.34077	0.34322	0.33875	0.30005	0.2219	0.18338	0.2175	0.28235	0.33056	0.32301	0.26064	0.19734	0.15245	0.1118	0.05509	0.00010199	0.01689	0.01654	0.0009112	0.02865	0.04763	0.02707	0.00262	0.01645	0.09009	0.14692	0.13909	0.06238	0.02737	0.05585	0.18722	0.25198	0.25757
550	0.30685	0.33668	0.25345	0.26296	0.36259	0.41134	0.3937	0.34341	0.29463	0.26444	0.2922	0.34316	0.34267	0.3441	0.3653	0.37163	0.36696	0.36951	0.37142	0.35459	0.30579	0.27409	0.29233	0.33331	0.36986	0.37304	0.33647	0.28527	0.24117	0.20079	0.1485	0.04111	0.0022	0.0085	0.06026	0.11164	0.13414	0.10713	0.0634	0.01536	0.00513	0.04144	0.02856	0.00068417	0.00274	0.00030563	0.04174	0.14188	0.17139
551	0.34524	0.36709	0.32868	0.33673	0.40171	0.433	0.42289	0.38778	0.34977	0.32775	0.34602	0.38358	0.39753	0.39848	0.40095	0.39796	0.39301	0.39553	0.39721	0.38707	0.35815	0.33794	0.34491	0.36885	0.39447	0.40362	0.39113	0.35988	0.32096	0.28426	0.24556	0.16055	0.08609	0.1158	0.1732	0.21611	0.23378	0.20901	0.16954	0.12089	0.06192	0.02531	0.03185	0.06155	0.08427	0.08369	0.03485	0.00873	0.05104
552	0.28322	0.36994	0.37485	0.38864	0.42606	0.44161	0.43416	0.41697	0.39767	0.38124	0.39092	0.4168	0.42633	0.42556	0.42641	0.42552	0.42553	0.42669	0.42184	0.41034	0.39175	0.38336	0.39003	0.40046	0.4105	0.41821	0.41583	0.39925	0.37156	0.33987	0.29308	0.01118	0.00743	0.14223	0.17067	0.27389	0.28052	0.25421	0.2293	0.01086	0.01147	0.00214	0.01571	0.03835	0.04523	0.18097	0.0085	0.00080596	0.00119
553	0.00417	0.05688	0.20204	0.3399	0.35787	0.34928	0.30849	0.30182	0.33417	0.29382	0.28768	0.34358	0.38302	0.37095	0.35003	0.36168	0.37181	0.36977	0.35491	0.34371	0.34296	0.3458	0.33737	0.32035	0.31105	0.29752	0.29163	0.2846	0.22536	0.18475		1.98e-05	0.07112	0.00161	0.00424	0.00111	0.02294	0.00387	0.00763	0.00544	0.01228	0.00682	0.00872	0.00564		0.00011177	0.00112	0.00094491	0.0027
554	2.74e-06	0.02489	0.01695	0.00048286	0.24687	0.20079	0.0591	0.04445	0.13548	0.00408	0.01081	0.03149	0.29681	0.28755	0.23136	0.27716	0.28512	0.25577	0.22595	0.23217	0.23765	0.18696	0.07049	0.00816	0.00833	0.01278	0.0345	0.01575	0.00059632		0.00061974	0.00043912	3.08e-05	0.003	0.00307	0.00655	0.01847	0.00144	0.00684	0.00497	0.00191	0.00736			0.00022512	4.76e-05	0.00035486		0.00014409
555	5.39e-05			0.02685	0.05139	0.02523	0.0233	0.01354	0.06863	0.00125	0.06075	0.00582	0.12766	0.0771	0.1002	0.21094	0.20533	0.10279	0.0211	0.03633		4.82e-05	0.00093949	3.56e-05	0.05205	0.00482	0.00662	0.01014	0.01269	0.01796	0.0005791	0.00341		5.61e-05	0.02564	0.00973					0.00113	0.00428		0.00214		0.00047206		0.00552	0.02542
556	0.02709	2.8e-07				0.00186	0.00245	0.00438	0.00549	0.00045124	0.00195	0.022			0.0001248	0.02358	0.02378	0.00040452	0.03366		0.00636		0.01314		0.0071	0.00277	0.00114	0.00431	0.00695	0.02035	0.00305	4.55e-05		0.02794		0.00707		0.00144	7.96e-08	1.97e-05		0.00090978		0.01251	0.00025848		0.00591	0.00032439	0.01141
557	0.00872		0.00043441	0.03068			0.00054633			0.00031243	0.006			0.00173		0.00951	0.01067	0.00719	0.003	1.39e-05		0.00025896				0.00444		0.02118	0.00541	9.21e-05	0.00063577			0.01471	0.00054473	0.00249		7.72e-05	0.00027932		0.00685	0.00395	0.00036247	0.02615		0.00776	6.96e-05	0.00673	0.00465
558		0.01457	0.00878				0.01441	0.00185		1.42e-05	0.00358	0.00156	0.00023287			0.00413			0.03708	0.0046	0.00010687			0.02136	0.01158	0.00709			0.00063508	0.00039856		0.00296	0.00013973	0.00179	0.00030685			0.00040503		0.01132		0.00029545	0.00331			0.00239	0.00341
559	0.00042981	0.02736		0.00017696	0.00067492			0.00461				2.67e-05			0.01961		0.00453	3.22e-05			0.00219		0.00040972	1.52e-06						0.02006	0.00374	0.01152		0.03898	0.052	0.00014583	8.4e-05	0.03549			0.00657	0.00306	0.01022	0.0855	0.00621	0.0301	0.00072489	0.02556	0.00257
560	0.00316	0.0005799	0.00205							0.00292	0.00114		0.00088191		0.00348	0.00087229			0.00154	0.00506		0.01184	0.02879	0.0036	0.01293	0.00341	0.00665		0.03516		0.01971	0.02293	0.0007958	0.02158	0.00608	0.00017361		0.00753	0.07832		0.00163	0.01696		0.0079	0.00971	4.77e-06	0.0042	0.00892	0.0172
561		0.00983	0.02542		0.02641	0.00287	0.00282		0.0183	0.01197		0.00104		0.00448		3.1e-05	0.006				2.74e-05	0.01804			0.02407	0.01817	0.00549					0.002	0.04872	0.00632	0.00098248	0.00267	0.03013		0.00739	0.00341	0.00109	0.00022107	2.14e-05	0.00344	0.01288	0.00010524	0.00147	0.0026	0.00103
562	0.00623	0.02883	0.00646		0.00089068			0.01424	0.01505	0.00956	0.00981	0.03738	0.01786			1.68e-05	0.00039867	0.00494	7.39e-05	0.00352	0.00549	0.04317			0.00091982			0.01624	0.00188	0.02447	0.0097	0.00202	0.01804	0.00062999	0.00267	0.00617	0.0162	0.00476		0.00896	0.00415	0.00368	0.00308	0.00032963	0.00702	0.00467	0.00246	0.00217	0.00442
563	0.01575	0.00617	0.00137	0.04253	0.00958	0.00625	0.00373	0.02536				0.00606	0.01314	0.01486	0.01552	0.00269			0.0001297	0.00563		0.01156	0.02001		0.00361	0.0124	0.00735	0.01022	0.00244		0.01861	0.00123	0.00010792		0.00037341	0.00058905	0.01412	0.02014	0.01732	0.00137	5.71e-06	0.00022835	0.00128	0.00614	0.0148	0.01367	0.01413	0.01443	0.01182
564	0.00101	0.00227	0.00419	0.00013673	0.00139			0.01158	0.01824	0.0133	0.04663	0.00046012	2.44e-05	0.01268	0.02141	0.01454	0.00831	0.01668		0.00019342	0.0262	0.00646			0.00634	0.00036952	0.01637	0.01053		0.00247	0.0358	0.03394		0.00222	0.01077	0.0154	0.01569	0.01823	0.01111	0.01093	0.00032469	2.25e-05	8.61e-05	0.00133	0.00576	0.00997	0.03058	0.05171	0.05222
565	0.03817	2.78e-05	0.00683	0.00138	0.03687			0.00271	0.01449	0.00206	0.00118	0.00208	0.00274		3.41e-06	0.00379	0.00734	0.01155	0.01485	0.01345	0.01782		0.00207	0.00744	0.01081	0.00147		0.01142	0.00038812	0.02308	0.00020376		0.00616	0.0303	0.03348	0.0241	4.51e-07	0.0022	0.05297	0.04196	0.03214	0.04022	0.04993	0.0492	0.04191	0.01496	0.00276	0.00039544	1.23e-05
566	0.00616	0.03028	0.02087	0.00813		0.04157	0.01797	0.03964	0.00010915	0.00015445	0.00689		0.00674	0.01706		0.00527	0.00014026		0.00671		0.02024	0.00664	0.02137	0.01239	0.00963	0.00028865		0.00295	1.81e-06	0.02794	0.0147	0.00789	0.06016	0.01545	0.00771	0.01693	0.01936	0.01419	0.00305	0.00015299	0.00022802	0.00011143	2.97e-05	0.00056702	0.00301	0.01054	0.0168	0.00398	0.00296
567	0.00443	0.00028151	0.04107	0.01345	0.00099178	0.03112	0.02104	0.01019	4.33e-07		4.88e-05	0.00080784	0.04147	0.0114	0.00802	0.01209					0.00159	0.04429	0.03777		0.00599	0.00042076	0.02427	0.01385	0.02007	0.00371	1.23e-05	0.01939	0.01269	0.00114	0.00222	0.00159	0.0005133	0.00133	0.00699	0.01246	0.01282	0.00545	0.00046881	7.46e-05	0.00657	0.02248	0.01728	0.02153	0.00691
568	0.00346	0.0082	0.01215	0.03917	0.00225	0.00525		0.0016	0.00498	0.00909	0.00451		0.00055899	0.00063588	0.00048923	0.00947	0.01149	0.0132	0.01981	0.01256	0.05127	0.00767	0.00029425	7.13e-05	0.00144	0.01297	0.00529	0.00885	0.00649	0.00081499	0.01947	0.05148	0.00104		0.00809	0.02495	0.02641	0.03014	0.03102	0.02759		5.37e-07	0.01791	0.02258	0.01034		0.00197	0.00794	0.00020997
569	0.01012	0.01869	0.00735		0.01075	0.00431	0.00502	0.00073223	0.00096371	0.00639	0.01052		0.05024	0.04693	0.04339	0.04167	0.02604	0.00761	0.03107	0.04589	0.00407	0.00486	0.00217	0.00146	0.0029	0.00867	7.96e-05	0.01073	0.00437	0.00549	0.01966	0.03395	0.00116	6.56e-07	0.02485	0.00455	0.00751	0.00592	0.00056681	0.0009936	0.00292	0.00429	0.00413	0.0006809	0.00426	0.04034	0.0464	0.04615	0.03963
570	0.02473	6.61e-05	0.02352	0.00142	0.03999	0.00155	0.01095	0.01102	0.00378	0.00043	0.0048	0.00719	0.03983		0.05473		0.0494	0.01431	0.04168	0.03388	0.00514	0.0027	0.00012617	0.0016	0.00071718		0.01646	0.00325	0.00229	0.01648	0.05868	0.00945	0.00158	0.01075	0.02868	0.00336	2.53e-05	1.24e-05	0.00169	0.00133	0.00044364	0.00014698	0.00074624	0.01015	0.01286	0.05443	0.05544	0.05523	0.05611
571	0.01473	0.00019358	0.01073	5.18e-06	0.04969	0.00719	0.02125	0.03528	0.02758	1.03e-06	0.00211	0.0003202	0.00506	0.05176	0.03646	0.0259	0.02479	0.00976	0.03421	0.04349	0.00734	0.00147	0.00132	0.00754	0.00821	0.00605	0.00014431	0.00448	0.00848	0.04209	0.00448	0.00011614	0.00032915	0.00709	0.02517	0.033	0.03118	0.01961	0.01677	0.00726	0.00676	0.02435			0.02079	0.03579	0.05398	0.04773	0.06367
572	0.0046	0.00466		0.00085929	0.05129	0.00823	0.01582	0.02958	0.02112	0.00184	2.18e-06	0.00869		0.01055		0.00015512	0.00125	0.01213	0.04968		0.01691	0.00508	5.2e-05	0.00409	0.00516	0.00473	0.00156	0.00187	0.00315	0.03621	0.01906	0.01276	0.00316	0.00168	0.01052	0.01443	0.00558	0.0045	0.01585	0.02653	0.02937	0.0251	0.02065	0.0025	0.00556	0.02525	0.02041	0.00471	0.0003388
573	0.00071523	0.00694	0.00176	0.00978	0.00478	8.94e-05	0.00164	0.00070297	0.00347	0.00068721	0.01151	0.03093	0.04856	0.02045	0.00153	0.01751	0.017	0.01669	0.00035974	0.04972	0.02422	0.01946	0.00618	0.00091879	0.00034038	0.00027703		0.01315	0.0034	0.0012		0.00368	0.01332	0.00050611	0.00165	0.00186	0.00052871	0.00096772	0.00059676	0.00696	0.01131	0.01049	0.01099	0.01419	0.00849	0.00137	5.33e-06		0.00227
574	0.00997	0.00070159	0.00658	0.03041	0.00809	0.01349	1.18e-06	0.00743	0.03523	0.02394		0.0056	6e-05	0.00377		0.00022232			0.00629	0.00308		0.00845	0.01325	0.00671	0.00091349	0.00719	0.00788	0.00315	0.00365	0.00844	0.00958	0.02433	0.02267	0.0071	0.00087919	0.00217	0.00273	0.003	0.00409	0.00023177	0.00079431	0.00121	0.00153	0.00464	0.00938	0.01476	0.02636	0.03672	0.03542
575	0.00026733	0.00475	0.04185	0.0015	0.00214	0.01885	0.01618	0.00058285	0.0198	0.02502	0.05224		4.18e-05	0.00959	0.00195	0.03531		2.82e-05	0.03085		0.00245	0.00144	0.0089	5.94e-05	0.01187	0.00423	4.25e-05	0.01955	0.02187	0.00224	0.00334	0.03273	0.0006341	0.01855	0.00645	0.00017107	0.00701	0.00384	1.38e-06	0.00161	0.00298	0.00294	0.00335	0.00092649	3.8e-05	0.00015749	0.00401	0.01087	0.01234
576	0.03841	0.03994	0.00809	0.00803	0.0447	0.00067488	0.00022697	0.01823	0.00236		0.02717	0.00097432		4.61e-05		0.01871	0.01987	0.00135	7.57e-05	0.02005	0.00068218	0.00035806	0.00712	0.02493		0.01563	0.02346	0.00065516	0.02038	0.00716	0.01436	0.00173	0.02375		2.79e-05	0.03128	0.02033	0.00132	4.27e-05	0.00445	0.00775	0.00622	0.0325	0.02763	0.0074		0.00467	0.00103	0.0001277
577	2.19e-05	0.04196	0.00846	0.00027902		0.00063351				0.02813		0.00013599		0.02772		0.01507	0.06339	1.75e-05	0.03237		0.00226	0.0146	0.00891	0.00379	0.00245	0.01113	0.00456		0.06205		0.0263	0.00531	0.00527	0.013	0.00128	0.00463	0.02247	0.02651	0.03563	0.05401	0.05284	0.05088	0.00691	0.00743	0.04563	0.06612	4.85e-05	6.73e-05	0.00637
578	0.00513	0.00233		0.00978	0.006				0.00998	0.00016488	5.89e-05	0.00163				0.00346		0.00474	8.85e-05	0.04008	0.00018774	0.01057		0.00684			0.00034303	0.00143		2.44e-05	0.00424	0.05546	0.00056764	0.00576	0.01255	0.00749	0.00551	0.0069	0.00282	0.00711	0.00906	0.00862	0.00857	0.01446	0.0273	0.03481	0.03027	0.00087161	0.0134
579	0.00521	4.16e-08		0.00339		0.01253	0.01162	0.00815	0.0019		0.00166		0.00222			0.00452					6.4e-05			0.02364		0.00138			0.00051504	0.01475		0.03567	4.46e-05	0.00012717	0.00716	0.01519		0.00582	0.00020259	7.82e-06	8.96e-05	0.00021868	0.00107	0.006	0.01521	0.01922	0.01647	0.01045
580	0.00114	0.00066689	0.00271	0.08832			0.00087174									0.00445			0.00779		0.00255	0.00878					0.0069	0.00309		0.02059	2.27e-06	0.00518	0.00115		0.00121	0.0008184	0.00301	0.0037	1.1e-06	0.00991			0.00332	0.00066769	0.00159	0.00342	0.0033	0.00282	0.00485
581		0.0581	0.00106	3.33e-05	0.00365	0.00432		0.00017478				0.02096		0.00148	0.00757	4.8e-06					0.01347	0.0203	6.21e-06		0.01066				0.00044266		0.00189	0.01895			0.00456	0.0192	0.00157	0.01043	0.00359	0.00257	0.02078	0.01324	0.00884	0.00028654	0.00382	0.0035	0.00478	0.00718	0.00458
582		0.02074		0.00213			0.00049406		0.00051703								0.00058008			0.00379	0.01032					0.00013864					0.00173	0.01437			0.05509	0.00134	0.00019153			0.01575			0.00080063	0.01364		0.00070236		0.03905	0.04136
583	0.0174		0.00022972	0.03037			0.00131		0.00351				0.00095937			0.00069746		0.00263	4.69e-05	1.02e-05		0.00205			0.00393	0.00054489		0.00256				0.00014666	0.03369				0.00432	0.0239	0.00053279		0.00827		0.00181	0.00366		0.00049773	0.01404	0.00097067	0.00185
584			0.0129		0.00787	6.34e-05			0.00872	0.00437	0.00336	0.00322	0.00049743	0.00464	0.0014		0.00106		0.01082		0.00747			6.66e-05		0.00024844	0.00295		0.00244	0.00155				0.00356	0.00684	0.00748	0.00092418		0.00017024		0.002	0.00236			0.00257	0.01132
585	0.00544		0.00102	0.00083551		0.00212				0.00533		7.16e-05	0.00508	0.00019841	0.00195	0.00714	0.00244	0.01676	0.00085746		0.00545			0.00021309	0.0166							0.02494	0.00964	0.00069095	0.00569		0.01795		0.00040628	1.65e-05	0.02769	0.0016	0.00887	0.01481	0.00927	0.00694	0.01085
586				0.00289			0.00611	0.00885	0.00227	0.01077	0.0411	0.00236	0.01724	0.00128		0.00037422	0.02433	0.02036		0.00684	0.00768	0.02295			0.00121	0.00277			0.00077246	2.47e-05						0.02503				0.02153	0.02055	0.00064713		0.00090036	0.00161		0.00979		1.15e-05
587			0.00986			0.02435	0.00694	0.00614	0.01426	0.00058461	0.02357	0.00735	0.00172	0.00011614	0.00629	0.06033	0.01809	0.01053	0.02044		0.00397	0.01554		0.00498	0.00231	0.00512	0.00025245			0.00268	0.00626	0.0153		0.00719					0.00731	0.00305		0.00083683	0.00307		0.03168
588				0.0063	0.00201	0.00318	0.00853	4.83e-05	0.00344	0.01632	0.04212	0.03679	0.00034055		0.0464	0.09032	0.00982	0.01574	0.04291	0.02408		0.00028342	0.0008353	0.0013		0.00171	0.00357	0.00218	0.00133		0.0002164	3.39e-05		0.01028				0.00418		7.47e-06		0.01034	0.00365		0.01216	0.01104	0.00578		0.00372
589	0.00599		1.17e-05	0.00029437	0.00236	0.00212	0.0125	0.00234	7.25e-05		0.02114	0.00321	0.03513	0.03276	0.17128	0.18424	0.14123	0.03787	6.17e-05	0.00079304	0.00236	0.03585	0.00869		0.0016	0.01317		0.00184	0.00221	0.00043624	0.00203				0.00019015	0.01423			0.00321	0.00417	0.00159	0.00182	0.00104		0.02029	0.00047376			0.00232
590			0.01584	0.00968	0.09488	0.06011	0.03448	0.05343	0.02429	0.0012	0.05358	0.00265	0.0959	0.09403	0.13589	0.23249	0.26398	0.243	0.20872	0.20176	0.15709	0.10583	0.02786	0.04648	0.03034	0.03064	0.00064495	0.00717		0.00087785	0.00311	0.00283		0.01438	0.0002144		0.00755	0.00123	0.02825	0.0002377		0.02439		0.00282	0.01506	0.00149	0.00915	0.00416	2.73e-06
591	0.02882		9.97e-05	0.00377	0.12338	0.05952	0.01368	0.05195	0.02605	0.02981	0.00010568	0.05546	0.18402	0.23403	0.13532	0.2272	0.26568	0.26052	0.23019	0.18619	0.13583	0.0037	0.00619	0.05076	0.06861	0.01855	0.00836	6.34e-06	0.01485	0.00169	0.00097817	0.00067348			0.0078			0.00061111	0.00231	0.01238		0.01733		0.00022086	0.0066	0.01825	0.0094	0.00719	0.0044
592	0.00050483		1.79e-05	0.0133	0.11809	0.1158	0.01978	0.00782	0.14421	0.0024	0.06294	0.11219	0.26186	0.23869	0.18439	0.22013	0.23692	0.24367	0.24315	0.23942	0.24841	0.22316	0.11407	0.1027	0.13958	0.064	0.02327	0.00039313	6.15e-05	0.00455	0.00733	0.00094139	0.00015945		0.00046363	0.007	0.00264		0.02299	1.77e-05	0.00469	0.00617		0.01079	0.00111	0.00621			0.01077
593	0.0136	0.04462	0.00484	0.00232	0.09715	0.1514	0.13064	0.14972	0.252	0.02696		0.22747	0.23933	0.22404	0.21285	0.20654	0.20676	0.21939	0.23489	0.24244	0.24747	0.24108	0.21825	0.17708	0.15604	0.14625	0.15056	0.16757	0.04599	5.47e-05	0.00232	0.01081	0.00193	0.02618	0.00019712		0.00954		0.00295	0.00336		0.00028906	0.01764		0.01788	0.04829	0.00779
594		0.05282	0.00036574	0.01544	0.12233	0.17793	0.18197	0.21361	0.26748	0.13241	0.13062	0.25973	0.23837	0.23258	0.24031	0.22716	0.22459	0.23756	0.25305	0.25676	0.25211	0.23498	0.24111	0.21462	0.18887	0.19036	0.20836	0.21181	0.14536	0.07405		0.01516	2.83e-06	4.58e-05	0.00323	0.00114	0.00071444	0.01971	0.00259		0.00095543		0.00521	0.00683		0.00139		0.00167
595	0.0074	0.00522	0.15986	0.10261	0.16974	0.20942	0.23071	0.26769	0.29393	0.19016	0.19671	0.28081	0.24241	0.25564	0.27656	0.26328	0.26078	0.27141	0.28088	0.2796	0.27237	0.26202	0.26816	0.24835	0.22235	0.22295	0.23785	0.24322	0.20836	0.14017	2.49e-05					0.00019452	0.01616	2.72e-05	0.00101	0.00486	0.00377	0.01076	0.01549	0.01174		0.02858		0.00808	0.01358
596	0.02408	0.00422	0.2014	0.18563	0.21378	0.23168	0.25197	0.29089	0.31256	0.23858	0.24182	0.29763	0.25295	0.26922	0.30846	0.29572	0.29046	0.29824	0.30494	0.30364	0.29329	0.27366	0.28447	0.26761	0.24493	0.24158	0.24866	0.25518	0.25423	0.20437	0.0152	0.00379	0.00389					0.01645	0.00703	0.01923		0.01091	0.00168	0.01311		0.01331	0.00214	0.0228	0.00329
597	0.00559	0.02074	0.10334	0.17008	0.23484	0.22524	0.20381	0.23557	0.28837	0.22371	0.23811	0.29707	0.24767	0.23295	0.30145	0.29533	0.28781	0.29496	0.30307	0.30195	0.26884	0.20568	0.26731	0.26738	0.24433	0.23899	0.23735	0.23536	0.26421	0.22478	0.0003754	0.01284	0.00063225	0.009		4.67e-05		0.03122	0.01333	0.0014	0.01155		0.0247	0.0001209	0.00221		0.01362	0.02207	0.00033017
598	0.0204	0.00030401	0.14965	0.18721	0.22809	0.21419	0.20181	0.23079	0.2632	0.17606	0.20429	0.27756	0.25343	0.23865	0.2757	0.2584	0.24853	0.25859	0.27214	0.27762	0.26049	0.21941	0.25626	0.24382	0.21604	0.21154	0.22044	0.22855	0.23088	0.17197	0.09303	0.00029867		0.00020005	0.00636	0.01038	0.00585	0.02554	0.0016	0.00319	0.0001275	0.00669		0.00277	0.00030286	0.00377	0.00679	0.00019877
599	0.01718	4.6e-05	0.18533	0.16337	0.1882	0.17423	0.18771	0.21802	0.23049	0.15454	0.18373	0.23884	0.24727	0.24168	0.22674	0.20084	0.19215	0.20533	0.22216	0.23198	0.23725	0.23798	0.22784	0.19576	0.1642	0.1577	0.17647	0.1999	0.18661	0.13231	0.04394	0.00442	1.43e-05	8.24e-09	0.02724	0.00268	0.01226	0.02232	0.01112	0.01418	0.00097153		0.00053125	0.00677	0.00449	0.00897	0.00396	0.00138	0.00261
600	0.00021327	0.01583	0.14044	0.05381	0.14678	0.14012	0.15811	0.19093	0.22637	0.20866	0.21094	0.22097	0.22144	0.21443	0.19364	0.17101	0.16567	0.18127	0.20066	0.20931	0.20955	0.21305	0.20331	0.17368	0.14033	0.13149	0.14982	0.17878	0.17473	0.14038	0.09008			0.00015253	9.89e-05	0.01056	6.33e-05	0.00021776	0.00064356	0.01012	0.00048783	0.00763	9.63e-05		0.00189	0.00571
601	0.00262	0.02329	0.01274	0.00801	0.11516	0.14544	0.17284	0.20932	0.24605	0.20486	0.16157	0.19501	0.22676	0.23402	0.21502	0.18951	0.18228	0.19388	0.20934	0.22259	0.21643	0.20831	0.20608	0.1683	0.13654	0.11758	0.12592	0.17263	0.1523	0.00023724	0.03197	0.00224			0.01011	0.00661	0.00056782	0.00392		0.00402	0.00050938	0.00327	0.04942	0.00825		0.00493	0.00989	4.11e-07	0.00547
602	0.00846	5.98e-05	0.02949	0.00557	0.07274	0.15375	0.18403	0.21072	0.23697	0.14741	0.06251	0.14426	0.18163	0.24086	0.2432	0.21302	0.20141	0.20428	0.2109	0.23054	0.23109	0.20644	0.19256	0.1254	0.10248	0.05672	0.0345	0.08869	0.08447	0.00274	0.04018	0.0122			0.01002	0.00106	0.00455	8.39e-05	0.0193		6.32e-05		0.02077	0.02546	0.01126	0.00938
603	0.00088558				0.00656	0.11318	0.10665	0.12695	0.21455	0.15973	0.09124	0.18969	6.57e-05	0.1256	0.21811	0.19376	0.18467	0.19209	0.2013	0.2223	0.17554	0.05295	0.20089	0.1507	0.08904	0.08458	0.00209	0.07987	0.00111	0.00347	0.00505			0.00462	0.02526		0.01121	0.01704					0.00026485		0.0075	0.00377	0.00112	0.00043814	0.00121
604	0.01642			1.86e-05	0.0155	0.06567	0.01637	0.01765	0.12062	0.01791	0.00107	0.16539	0.02186	0.0054	0.15117	0.14119	0.1354	0.14757	0.15878	0.17291		0.00384	0.03354	0.11069	0.05733	0.05982	0.05236		0.00158	0.01418		0.00030094			0.03527							0.00015278	0.00205	0.01331	0.0017	0.00296	0.00081394		0.00834
605				0.00053321	0.00598		0.0017	0.01162		0.04048		0.08604	0.00299	0.00466	0.05509	0.08111	0.07909	0.09138	0.09672	0.06391	0.00253	0.01307	0.00382	0.04276	0.00135	0.00568		0.01153						0.00231		0.00464	0.00057275					0.01966	1.21e-07	0.01366	0.00841		0.0235		0.01566
606	0.00343					7.34e-05	0.00457	5.01e-05	1.95e-05	0.00251	0.01731	0.0216	0.0007282	0.0036	0.00073459	0.04497	0.04824	0.05621	0.03693	0.05882	0.01646		0.0067		0.00049302		0.00231	0.00093512		0.0083	9.8e-05					0.00111	0.03103	0.01623	0.01152		0.0289	0.00282			0.00039552
607			6.09e-07	0.00212		0.00242		0.00021075	0.01775		0.00053567	0.01165	0.0024	0.01811	0.0049	0.02059	0.01687	0.0059	0.00176	0.00022426	0.00731	1.05e-05		0.0003833	1.79e-05	1.28e-05	0.00534	0.00094941			0.00809	0.02027		0.0012	0.00293	0.03122	0.00179	0.0028		0.00059956	0.01952		0.05814				0.0009467	0.00377	0.00725
608					0.00954				0.002	0.00086005	0.00237	0.000971	0.00529	0.0053			0.00182	0.00052235	0.00545		0.00137				0.02409		0.00106			2.91e-05	0.00892		0.01674	0.00121	0.02686				0.00089356		0.0075		0.01853		0.00975	0.04509		0.00641	0.00722
609	0.00216		0.00074419	0.05395			0.00142	0.00216	0.00998	0.01779		3.68e-05	0.00642		5.83e-06	4.03e-05	0.00169	0.00020828		0.00115	6.46e-05	0.00219			1.29e-06	0.03157		0.00356	0.0016	0.00085965		0.02212		0.00368	0.00432			0.00476	3.42e-05	0.00597	0.00135	0.04643	0.02937		0.00995		0.00156	0.01002
610	0.01321			0.02824	0.00049256	0.000291	0.00207		0.00672	0.0028		3.21e-12			0.00279	0.00016638		0.00050598	7.46e-05		0.00233		0.00823	0.01356	0.0081			0.00911				0.00024365		0.00985	0.00147		0.04055		0.00189	0.00475	0.00506	0.05751		0.00421	0.00494	0.00084703		0.0249	4.62e-05
611	0.00458	0.00064596	0.00036222									0.00322	0.01988	2.28e-05			0.00012164	1.83e-05					0.00252	0.00338			0.00238	0.00344	0.00297			0.00848	0.00311	0.00597	0.00053096	0.00055792		0.01376			0.0202	0.00109	0.03454	0.01247	9.78e-06	2.14e-05	0.00072604	0.0026	0.00052185
612	1.19e-05									0.00244	0.00331	0.00668	0.01226				0.00363	0.00405	0.00119			0.00352					0.00215	0.01451				0.04891	0.00297	0.00746		0.01223			0.02932	0.01103		0.01095	0.01751	0.0073	3.41e-05	0.00146	6.83e-06	0.00615	2.96e-07
613	0.00542	0.00302	0.00468		0.01412		0.00010119		0.00116	0.00656	0.00025818		0.00889		0.00252			0.0024	0.00801		0.00032948		0.00085223	0.00036989	0.03372		0.01568		0.00107		0.01677	0.00021837	0.00475				0.00023209	9.02e-05	0.00312	0.00024547	0.00127	0.00063052		0.00034329		0.00378		0.00268	0.00309
614	5.16e-05								0.00301	0.00175			0.0036	0.0079	0.00169	0.00022619	0.000366	0.00685		0.00702	0.0027				6.07e-06					0.00020622		0.00641					0.00087718	6.96e-05		0.01523	0.00342	0.00179		0.00012282	0.0053	0.00875	0.00662	0.00254	0.0009169
615	0.0195				0.00339	0.00507		0.00112	0.00040616	6.38e-06	0.00766	0.0026	0.00384	0.00255	0.00283	0.00121	0.02658	0.0074	0.01136	8.32e-05		0.00049889			0.00033109		0.0002901			0.00991	0.04185	0.03725		0.01186					0.0208	0.01617	0.02413	0.0029	0.00798	0.02926	0.00404	0.00923	0.00027252	0.00257
616			2.43e-05			0.00192	0.00108	0.00377	0.01422	0.0099		0.00439	0.00296	0.00824	0.01134	0.02628	0.02956	0.04952		0.04475			5.09e-05		0.00504	0.01313			0.01308						0.00205	0.00039271	0.04072	0.00064165	0.00038855	0.00041137	0.00934	0.01472	0.00114			0.00051223		0.00274	0.002
617			0.00014917		0.00385		0.00116	0.01063	4.69e-05	6.39e-06	0.01559	0.03452		0.00744	0.05908	0.06393	0.06077	0.06837	0.02161	0.06664	0.00381	0.0404		0.00422	0.00566	0.00519		0.00214		0.00043993		0.0004908		0.00014349	0.01331	0.00036904				0.00065668			0.04415	0.01095	0.00013653		0.00992	0.00184	0.00082739
618	0.00663			9.97e-05	0.00111	0.00152	0.00054343	0.00556	0.03173	0.00104	0.00017899	0.03369	0.03749	0.00762	0.12101	0.09989	0.09777	0.09867	0.07827	0.01014	0.00687		0.00081996	0.04186			0.0078	0.01392	0.00202	0.00213						0.00157	0.00648			0.00039181	0.01789		0.02602						0.01087
619				0.00179	0.00113	0.02759	0.00222	0.00397	0.03395	0.0059	9.73e-05	0.03656	0.04294		0.17586	0.14026	0.12079	0.08687	0.0506	0.07499	0.05009	0.00032471	0.04417	0.01559	0.01115	0.03607	0.01419	0.00039599		0.00249				0.00013105	0.01403					0.01217	0.00059657	0.02804	0.0034	0.0002108		2.06e-05			3.87e-11
620	0.00015872		0.00364	0.01325	0.00273	0.07497	0.00531	0.00418	0.15321		0.01427	0.04677	0.04836	0.01799	0.19404	0.1794	0.16877	0.17148	0.17238	0.18014	0.08055	0.03621	0.09179	0.01968	0.01892	0.00171	2.96e-05		0.00588	0.00383	0.00111	0.02635		0.00837	0.00283	0.00497					0.03137			0.00105	0.00211	0.021	6.66e-05	0.00872	0.00123
621		0.00319	0.00197	0.00982	0.1142	0.11588	0.10459	0.13303	0.2465	0.10907	0.13492	0.20047	0.03132	0.01285	0.20445	0.19477	0.18908	0.20406	0.21713	0.21905	0.18241	0.08329	0.21073	0.20008	0.14475	0.1339	0.09495	0.00186	0.0165	0.01524	0.00124	0.0026	0.00101		0.00262					0.00153		7.4e-05		0.02854	2.79e-05
622	0.01895	0.00308	0.02033	0.0049	0.15179	0.13512	0.14482	0.1791	0.24549	0.17523	0.183	0.2278	0.08735	0.15468	0.20078	0.18511	0.1786	0.19158	0.20888	0.21854	0.21029	0.18562	0.22491	0.19369	0.14356	0.12828	0.10187	0.0012	0.12736	0.12619	0.03448	0.01641	0.00663	0.02098				0.00642		0.00146		0.00355	0.01128	0.00331		0.00681		0.03553	0.00016333
623	0.00646	0.05908	0.12863	0.17195	0.16938	0.14751	0.16636	0.20717	0.25689	0.2323	0.22704	0.24127	0.21137	0.21257	0.2113	0.19199	0.18576	0.19804	0.21613	0.22728	0.23128	0.22808	0.23132	0.19743	0.15635	0.14279	0.14504	0.10588	0.19271	0.1994	0.19149	0.04743		0.0076	0.00536	0.00612		0.00576	0.00058609			0.00029719	0.00737	0.01189	0.0217	0.04434	5.82e-05		0.00476
624	0.01041	0.07305	0.18613	0.17657	0.177	0.15726	0.17839	0.22086	0.26303	0.25492	0.23198	0.23141	0.23796	0.23139	0.21981	0.20199	0.19725	0.20677	0.22001	0.23044	0.23841	0.24185	0.22873	0.19919	0.17066	0.15868	0.17169	0.2043	0.21835	0.19678	0.09142	0.0074	0.01361	0.01843	0.00457	0.01307	0.0008072	0.03159	0.00815	0.00717	0.00472		0.00331	0.00044903	0.01547	0.01737	0.00029955	0.00151	0.00096463
625	0.03713	0.08496	0.14683	0.09108	0.1636	0.16066	0.17838	0.21246	0.24525	0.23817	0.21408	0.21314	0.22364	0.21963	0.20958	0.19623	0.19449	0.20341	0.21338	0.21899	0.2137	0.21176	0.20549	0.18835	0.1716	0.1633	0.17212	0.19897	0.19368	0.15964	0.10679	0.01561	3.52e-06	0.00096435	0.02113	0.04308	0.0309	0.01968	0.00411	0.00181	0.0006388	0.00083988	0.01883		0.00052526	0.00367	0.0017	0.00849	0.00432
626	0.06291	0.08975	0.15098	0.13275	0.15005	0.14028	0.15258	0.17853	0.20716	0.21696	0.20723	0.19439	0.18469	0.17783	0.17392	0.16797	0.17055	0.18039	0.18695	0.18471	0.17567	0.17448	0.17205	0.16517	0.15435	0.15092	0.15675	0.16948	0.16647	0.15031	0.15229	0.02896	9.92e-05	0.00151	0.00729	5.91e-06	0.07708	0.10224	0.04499	0.01095	0.00020714		3.29e-05	0.0045	0.00229	0.00366	1.92e-05	0.00851	0.01049
627	0.07534	0.09812	0.15758	0.17695	0.16826	0.15857	0.16622	0.18403	0.20564	0.21837	0.21485	0.20112	0.18884	0.18298	0.18309	0.18154	0.18536	0.1919	0.19353	0.18707	0.17828	0.17902	0.17843	0.17491	0.1671	0.16536	0.16825	0.17425	0.17042	0.15824	0.15447	0.0012	0.02215	0.02564	0.0475	0.0734	0.08833	0.10284	0.07251	0.00376	0.00868	0.03028	0.00134		0.00548	0.03131			0.00432
628	0.13043	0.16444	0.23245	0.25313	0.24416	0.23464	0.24288	0.25949	0.27475	0.28004	0.27653	0.2715	0.26722	0.26285	0.259	0.25407	0.25694	0.26241	0.26339	0.25788	0.25196	0.25569	0.25379	0.24668	0.23635	0.23597	0.24368	0.25211	0.24346	0.22628	0.22113	0.15527	0.01541	0.04342	0.12535	0.15016	0.16303	0.16613	0.1306	0.04362		0.00428	0.00097853		0.14401	0.02701	0.00517	0.01203
629	0.27091	0.31061	0.3101	0.327	0.34875	0.34198	0.34243	0.35723	0.37819	0.38548	0.37863	0.36248	0.32103	0.33563	0.36351	0.36381	0.36353	0.36608	0.36731	0.35964	0.34432	0.34155	0.35915	0.3628	0.35105	0.34083	0.31926	0.30302	0.3323	0.33998	0.33154	0.29252	0.01996	0.24625	0.26147	0.16164	0.22868	0.28632	0.27957	0.1127	0.02513	0.00417	0.00044595	0.00278	0.02253	0.21959	0.00286	0.00738
630	0.33821	0.35309	0.23589	0.21634	0.32588	0.33581	0.32082	0.33336	0.37642	0.4053	0.39894	0.35957	0.25516	0.28506	0.3638	0.38587	0.38763	0.38721	0.38357	0.36236	0.32221	0.30067	0.34504	0.37897	0.3735	0.3509	0.29009	0.24282	0.30087	0.34092	0.33712	0.27673	0.13889	0.18962	0.18012	0.00174	0.08097	0.2821	0.30813	0.15657	0.00037327	0.00039885	0.00309	0.0983	0.06231	1.09e-05		0.00048467	0.00066956
631	0.25549	0.32276	0.26731	0.22159	0.31358	0.31562	0.30955	0.32879	0.3694	0.37785	0.37172	0.36201	0.27243	0.2977	0.35396	0.35905	0.35696	0.36043	0.36497	0.36	0.33665	0.31757	0.34612	0.3573	0.34122	0.32895	0.30759	0.28693	0.32566	0.34384	0.33602	0.08171	0.06842	0.077	0.27964	0.14484	0.22812	0.25543	0.23149	0.02168	0.00155	0.02055	0.00732	0.01768	0.00070129	0.00365	0.00716	0.00011732	0.00087793
632	0.12454	0.20364	0.29047	0.26354	0.27321	0.25657	0.27428	0.30915	0.33719	0.30171	0.29211	0.32532	0.30075	0.31079	0.31755	0.30061	0.29279	0.29898	0.31215	0.3249	0.33381	0.33577	0.32925	0.30343	0.27276	0.26619	0.28269	0.3024	0.31783	0.31154	0.29374	0.0114	0.04337	0.08486	0.18879	0.26383	0.23707	0.18836	0.04671	0.03668	2.86e-06	0.00203	0.00487	0.0346	0.02737	0.00834		0.00055622	1.07e-07
633	0.00274	0.00156	0.18383	0.20832	0.20203	0.18461	0.21744	0.27243	0.30743	0.25228	0.24004	0.27739	0.26331	0.26804	0.27133	0.24616	0.23611	0.24327	0.25892	0.2744	0.29107	0.30136	0.28297	0.24003	0.20168	0.19992	0.22651	0.26027	0.25441	0.20677	0.20921	0.07438	0.0021	0.00173	0.00236	0.04587	0.0017	0.00346	0.01322			0.0118	0.01283	0.0038	0.00292	0.00247	0.00050898	0.03138	0.06656
634	0.00037729	0.02113	0.01024	0.01762	0.12658	0.13543	0.15864	0.202	0.25232	0.19116	0.13122	0.17201	0.19146	0.19769	0.22782	0.20297	0.19052	0.19236	0.20319	0.21888	0.22651	0.21392	0.19919	0.14402	0.1175	0.09384	0.09426	0.15379	0.13807	0.02257	0.00544	0.02668	0.00207		5.02e-05	0.00871	0.00372	0.00301	0.00775	0.00701	0.00179	0.01463			0.01471	0.00018978	0.01033	0.00025856	0.00185
635				0.00844	0.02748	0.09116	0.09915	0.10471	0.09088	0.00032601	0.00953	0.01718	0.11131	0.13051	0.19424	0.16433	0.14693	0.13736	0.13403	0.15841	0.15947	0.09132	0.03964	0.00415	0.00503	0.00141	0.01523	0.01802	0.01366	0.00603		0.01223	0.00924				0.00032209					3.97e-06			0.00101	0.00016363		0.00498
636	0.00023003			0.0094	0.01866	0.04143	0.02096	0.00622	0.12812	0.00737	0.00844		0.00040045	0.10965	0.13443	0.12267	0.1207	0.13117	0.13529	0.12494	0.09385		0.04625			0.01201	0.01636	0.00103	8.22e-05	6.71e-05	8.2e-05					0.0052				0.00029914	0.00976	0.01318		5.54e-05				0.00766
637						0.00316	0.01763	0.0626	0.01609		0.00172	0.02565	0.04951		0.00951	0.07359	0.08738	0.11193	0.10855	0.06486	0.00836	0.00989	0.00161	0.00050348	0.00834	0.00725	3.26e-05		0.01184	2.67e-06					0.00011265				0.00016328	0.00445		0.00167	0.01231	0.00253		0.01581	0.00325	0.00071219	0.00144
638			0.00138	0.00111	0.00265	0.00611	1.89e-05	0.02886	0.00261	9.56e-05	0.00352	0.00553	0.00268		0.01521	0.01903	0.06898	0.09154	0.06155		0.00831	5.78e-06	0.01337		8.64e-05	0.00029741		0.00039688	0.0087			0.00114	0.00052861			0.00128	1.86e-06		0.02276	0.07658	4.74e-05	0.00663	4.1e-05			0.00346	0.0015	0.00561	0.00111
639						0.00474		0.00229	4.22e-07	0.00504	0.00128	0.00045079	0.04959	0.02216	0.02337	0.02818	0.05464	0.00491	0.00117	0.01429	0.00279				0.00053353	8.99e-05		0.00181						0.00109				0.00054915		0.004		1.83e-05	0.01906	0.00148		0.00219		0.00209	0.00121
640							0.006	0.00964	0.00413		0.00273	0.01519	0.01961		0.01172	0.02394	0.00035755	0.01195			2.66e-05	0.0056			0.00172	5.11e-06	0.005	0.00774			0.00066384		0.00235		0.0018	0.00024506	0.01856	0.00029309		0.00353	0.02497	0.00925	0.01047	0.01131	0.00242		0.00129	0.0046	0.00045525
641	0.00465					5.32e-06		0.00101	4.76e-06		0.00045724	0.00395	0.00081969	0.00118		0.00433	0.00479		0.00063264	0.00165					2.35e-05		0.009			0.01392	0.0277			8.72e-05			0.00021588		7.94e-06	0.00383	0.0002523		0.00295	0.00384	8.29e-06	0.00071766	0.01586
642	0.00047076	0.0031	0.00837						3.28e-05	0.00177	0.00062946		3.56e-06	0.00029851				9.96e-05	0.00011715	0.00019524	0.03241		0.0103	0.00021755	0.00118	0.03376			0.01919	0.00018262		0.00847		0.02721	0.00053057	0.00831	0.01808	0.00046548	0.00563	0.01157	6.12e-05	0.00103	0.00045028		0.0124	0.05118	0.00582	0.03405	0.04729
643	0.01406	0.01057				0.00321	0.00176	1.66e-05			0.00295			0.00119		0.00153		0.00041747		0.00173					0.0005345						0.00031978	0.00974		0.03539	0.00126	0.00276	0.00179	0.00499		0.00406	0.02255	0.00607	0.01011	0.00505	0.00162	0.02144	0.01037	0.03639	0.04602
644	0.00503		0.00084387			0.00010814			0.00137	0.00124			0.01737	1.61e-06				8.96e-06	0.0054	0.03363		0.00145		0.00024056			0.01549		0.00161	0.00050276				0.03682	0.00338	3.03e-05	0.00781	0.00291	0.02504	0.00089628	0.00486	0.00277	0.00345	2.61e-06	0.00978	0.00744	0.04476	0.04091	0.01499
645										0.00040011	0.00021067	0.00464		0.00491	0.00124		0.00247	0.00526	9.64e-07	0.00525	0.00381	0.00101			0.00019879	0.00166								0.00061072	0.00709			0.00368	0.00020388	0.01041	0.00053886	0.00541	0.00327		0.00449	0.0044	0.00864	0.02703	0.04382
646				0.00089816			2.23e-06	0.00061037				0.00023262	0.00030617	0.0008665	0.00332	0.00040054	0.00749	3.69e-05		0.00272				0.0015		0.00207	0.00217	0.00908			0.01163		0.01469			0.00675	0.00876	0.00255	0.0107	0.00214				0.00105	4.78e-05	0.00515		0.02075
647						0.00019164	0.00020548	2.9e-06	0.00366	0.00212	0.02009	0.01044	2.35e-07	0.00537	1.69e-05	0.00361	0.0075	0.00346	0.00020828	0.00016385	0.00035172	0.00183	5.37e-05	0.01481	0.01489	0.00012531	2e-05						0.00037232	0.02745			0.01074	0.00253	0.064	0.00108		4.16e-05	0.00106		0.00797		0.00444	0.01173	0.01983
648				0.00051935		0.00090704	0.00621	0.0027	0.02066	0.00061987	3e-05	0.0019	0.00537	0.00229	1.95e-05	0.0016	0.00387	0.00241	4.18e-08	0.00205	0.0117	0.00286	0.00029768	0.00122	7.76e-05	0.00208			0.00080205						0.01572					0.00223	0.00118	0.00373		0.00054955	0.00386	0.0014	0.00831	0.00602	0.0013
649	0.00024928	0.01836	0.00096314	0.00211	0.01622	0.00189	0.00156	0.00945	0.03933	0.00179	0.0067	0.01208	0.00893	0.00968	0.00374	0.00027638	4.05e-05	4.75e-05	0.0029	0.0115	0.03002	0.03119	0.01925	0.00565	4.48e-05	0.00108	0.00051671	0.01026	0.00060484		0.00411	0.00562		0.0022		0.02067				0.00591	0.02389	0.01187	0.03148	0.00408	0.00844		0.00102	0.00069718
650		0.00015552		0.00077969	0.00773	0.00438	0.00128	0.02425	0.05709	0.00209	0.0108	0.02657	0.00944	0.02068	0.01244	0.00528	0.00288	0.00496	0.0133	0.02569	0.04713	0.05819	0.04319	0.02278	0.00939	0.00657	0.01551	0.04402	0.01179	0.00083175		0.00473	0.02106				0.00443	0.00317	0.00306		0.01226	0.02677		0.00703		0.0104	0.00586		0.00027459
651	0.00513	0.00236	0.00013287	0.0001087	0.00055472	0.00142	0.00517	0.02908	0.05992	0.05966	0.03519	0.02774	0.01472	0.02275	0.01391	0.00808	0.00647	0.00964	0.01824	0.02794	0.04472	0.05528	0.04278	0.02656	0.01864	0.01814	0.02009	0.04897	0.06484	0.00331		0.00093366	0.0025	0.01042	0.00871				0.003								0.0217		0.00237
652	0.00073078	0.00165	0.00076116	0.02464	7.25e-05	0.00205	0.00221	0.01673	0.04059	0.05069	0.02893	0.02088	0.01678	0.0147	0.00652	0.00347	0.00318	0.00539	0.011	0.01705	0.02748	0.03625	0.02702	0.01638	0.01121	0.01383	0.01835	0.03695	0.04198	0.00042215	0.00366			0.00195					3.68e-05				5.09e-06		0.01919		0.00461	0.00065155
653	0.00555		7.08e-05	0.00913	0.00094157	0.00445	4.3e-05	0.00331	0.01589	0.03207	0.02196	0.00615	0.00814	0.00632	0.00092219	1.97e-05	1.64e-05	1.59e-05	0.00089422	0.0038	0.01056	0.01662	0.00784	0.00176	0.00019801	0.0003353	0.00609	0.02108	0.01997	0.00511		0.00063437	0.00163					0.00084838	0.00048839	0.01801	0.00258			0.00471					0.00917
654	0.0019	6.62e-05	0.00501	0.00023712	0.0027	0.00829	0.00303	9.44e-05	0.00077947	0.00281	0.00039122	0.00025507	0.00142	0.00059338	0.00114	0.00376	0.00526	0.00492	0.00257	0.00029937	0.00080817	0.00268	5.17e-05	0.00103	0.00264	0.00272	6.87e-05	0.0097	0.00595	0.00254	0.00302	0.00846						0.00338		0.00764	0.01278	0.01517			0.00044013	0.0005262
655		6.09e-05	0.00030366	0.00836	0.00315	0.00936	0.00795	0.00248	0.00030963	6.99e-05	0.00036975	0.00401	0.0004922	0.00096148	0.00547	0.00853	0.01059	0.01076	0.00751	0.0033	0.000265	9.85e-07	0.00096371	0.00279	0.00317	0.00465	0.00208	0.00136	0.00132		0.00088036	0.00143				2.77e-05	0.01515			0.00583	0.00020799	0.01479		0.00623	0.0156	0.01376			0.00028127
656				0.00191	0.01074	0.00089903	0.00642	0.00322	5.71e-05	0.00457	0.00297	0.00275	0.003	0.00319	0.00642	0.00856	0.01153	0.01277	0.008	0.0028	0.00022866	0.00222	0.00021132	0.00093728	0.00028591	0.00127	0.00333	2.85e-05	0.00615	0.00131				0.00202	4.94e-05		0.00011989					0.00378	0.01127	0.03266	0.00178	0.01089	0.01482	0.01791	0.02988
657	0.01164	0.00055426	0.00462	0.00222	0.00871	0.00113	6.97e-06	0.00353	0.00037248	4.25e-06	2.85e-05	0.00038645	0.00099087	0.0033	0.00593	0.00796	0.01238	0.01425	0.00439	0.00015819	0.00868	0.00274	0.00040554		0.00028703	0.00742	0.00345	0.00023973		0.00153	1.98e-05		1.41e-05	0.0149	0.00571	0.00046291						0.0106	0.01292	0.00319		0.00612	5.12e-05	0.00989	0.00015668
658		0.0007078		0.01859	0.0047	0.00098601		0.00354		0.02444	0.00289	0.01687	0.03181	1.9e-08	0.00538	0.00891	0.01769	0.02694	0.00724	0.00097707	0.00162		0.00010485	0.00165	0.00648		0.00184	0.00024445					0.0034	0.00087925	0.00988	0.00357	0.00638		0.00514		0.00616	0.05274	0.00713	0.00848	0.00364	0.00154	0.00118		0.01701
659	0.00323		0.0069	0.01315	0.01971		0.02921	0.00011599		0.00118	0.02731	0.00425	0.01066	0.01132	0.00129	0.01102	0.0228	0.0484	0.02556	0.00978	0.00248	0.00111		0.00021117	0.0062		0.00043371			0.00457			0.02534			0.00142		0.00543		0.00034627	0.00111	0.00146			0.00052269		0.00143	0.01777	0.02334
660	0.0005104	0.00045271		0.0118			0.00549	0.00042182	0.00077385		0.02081	0.00073949	0.00115	0.02795	0.02408	0.02338	0.02877	0.06189	0.04277	0.00462	0.0021			0.00223				0.01025			0.01308	0.03732	0.01437					0.00093943		0.00135	0.00415	0.00010772	0.06498	0.02351		0.01499	0.00499	0.00393
661		0.00078872				0.01773	0.00041631	0.00030699	0.00091412	0.00032679	0.00337	0.00557		0.00057664	0.00048982	0.00078189	0.00086221	0.03089	0.04104	0.00201	5.81e-05		0.00034589	0.00853				0.0006729				0.01066			2.98e-05		0.00063173		0.00467	0.00242	0.00315	0.00362	0.00584	0.01086	0.00739	0.00221	0.00876	0.0066
662	0.00022522	0.00903	0.00804			0.0002198	0.0039	0.00837	0.00045268		0.00187	0.05874	0.00279	2.16e-05	0.00483	0.00375	0.02979	0.05893	0.06375	0.00172	0.0123			0.00414	0.00086167		0.0002309			0.00034732		0.00019768		0.0126		0.00442	0.01466			0.00095157	0.00068285	0.00518					0.00152	0.01342	0.01201
663		0.01079			0.00249	0.00106	0.01598	0.01861	0.00119	0.01608	0.01725	0.04863	0.06374	0.00958	0.04778	0.04879	0.05693	0.0763	0.07223	0.05359	0.00444				0.0028	0.00189	0.00025346	5.07e-08		0.00237		0.00033834		0.00037568		0.00238		0.02943	0.01068		0.02908	0.00729	0.02635	0.01991	0.00206	0.05063	0.0021	0.02162	0.00964
664	0.00267			0.00635	0.00061234		0.02291	0.02143	0.01707	8.37e-07	0.00968	0.02831	0.01364	0.00337	0.05772	0.06482	0.07479	0.08767	0.07559	0.04825	0.00478	0.02366	0.00619	0.00434	0.00296	0.00338	0.00761					0.01259			0.00243		0.00362		0.04508		1.09e-05	0.00132	0.01238	0.00219	0.00039887	0.00518	0.02884	0.00137	0.03942
665	0.0018		0.00132		0.00036483	0.00036343	0.05791	0.04446	0.02964	0.00583	0.0165	0.05901	2.54e-05	0.0251	0.06147	0.06562	0.07668	0.08818	0.07564	0.05047	0.02701	0.01369	0.02149	0.0244	0.02442	0.03159	0.02016	0.02705	0.00204	0.01058	0.00029014	0.00757		0.02588		0.0151		0.00249	0.00083293	0.00409	9.23e-05	0.00716			0.01452
666	0.00432		0.01449	0.00733	0.01801	0.05756	0.07486	0.05941	0.03872	0.01704	0.03442	0.07588	0.06374	0.06003	0.0708	0.07248	0.08211	0.09266	0.083	0.06269	0.04445	0.03541	0.04006	0.04574	0.04738	0.05333	0.05127	0.0291	0.01398	7.16e-05				0.00616		1.35e-05			0.00151							0.00038324		0.00141	0.01981
667	0.00493	0.00247	0.05524	0.02942	0.04804	0.06228	0.07684	0.06772	0.04938	0.03184	0.05052	0.08854	0.0866	0.0764	0.07808	0.07806	0.08527	0.09599	0.09203	0.07685	0.06017	0.05178	0.05459	0.05758	0.05454	0.05797	0.06077	0.04476	0.02913	0.0184	0.0157	0.00771		0.00593	0.00179	0.00227	0.00275	3.67e-05	4.69e-05			0.00787				0.00501
668	0.00092537	0.06253	0.06935	0.04822	0.05838	0.06749	0.0766	0.0683	0.04954	0.03149	0.048	0.08523	0.08751	0.07828	0.07849	0.07842	0.08334	0.09152	0.08993	0.07915	0.06588	0.05894	0.05885	0.0595	0.05674	0.05991	0.0633	0.05097	0.03644	0.02749	0.02244	0.03486	0.00417	0.02224		0.00195	0.01202	0.00441	0.00557		0.01432	0.00988					2.72e-05		0.00285
669	0.04147	0.06716	0.07161	0.06661	0.07828	0.08356	0.0797	0.06499	0.04269	0.0245	0.03696	0.06869	0.07754	0.07447	0.0737	0.07355	0.07634	0.0798	0.07706	0.06918	0.06177	0.05812	0.0566	0.05733	0.06003	0.06516	0.06751	0.05788	0.04273	0.03221	0.02268	0.00436	0.01996	0.00271	0.01204	0.01795	0.01651	0.00775	0.00215		0.00895	0.00569	0.00165				0.00015219	0.0059
670	0.05051	0.05452	0.0618	0.06069	0.07046	0.07568	0.07153	0.06098	0.04524	0.0342	0.043	0.05888	0.06531	0.06477	0.06356	0.06172	0.06332	0.06588	0.065	0.06079	0.0569	0.05588	0.05441	0.05296	0.05464	0.05991	0.06412	0.05954	0.04701	0.03769	0.03586	0.01299	0.01666	0.00647	0.02871	0.03753	0.03688	0.02376	0.01192	0.00025187	0.00017553	0.00091875	0.00268	0.01977	0.01979	0.00019224	0.00016126	0.00273	0.00217
671	0.05358	0.04593	0.03989	0.03122	0.03438	0.03903	0.04075	0.03991	0.03587	0.03237	0.03346	0.03652	0.03815	0.03705	0.03508	0.0332	0.03469	0.03793	0.0399	0.04057	0.04026	0.04156	0.04103	0.03748	0.03501	0.03652	0.0415	0.04244	0.03787	0.03619	0.04933	0.05879	0.06106	0.0596	0.05509	0.05477	0.05087	0.04647	0.04225	0.03738	0.01612	0.01608	0.05994	0.06164	0.05445	0.0461	0.02734	0.03975	0.00194
672	0.01628	0.00807	0.0056	0.00173	0.00032115	0.00046659	0.00151	0.00323	0.00439	0.0048	0.00363	0.00236	0.00211	0.00164	0.00105	0.00071438	0.0008638	0.00146	0.00256	0.00459	0.00717	0.00909	0.00755	0.00441	0.00236	0.00217	0.0042	0.00689	0.00941	0.01465	0.0321	0.05977	0.07691	0.07498	0.05629	0.04358	0.0363	0.03834	0.04697	0.06265	0.08714	0.11039	0.10767	0.08733	0.0736	0.07488	0.09942	0.12583	0.01271
673	0.00528	0.01315	0.01061	0.01689	0.0329	0.03823	0.03023	0.01957	0.01239	0.00884	0.01227	0.02019	0.02368	0.02533	0.02599	0.02631	0.02613	0.02487	0.02067	0.01394	0.00745	0.00485	0.00729	0.01291	0.01922	0.02106	0.01581	0.00874	0.0028	1.3e-05	0.00434	0.02582	0.04803	0.0459	0.02605	0.01198	0.0066	0.00988	0.02056	0.04243	0.07706	0.11444	0.10626	0.07071	0.05393	0.06062	0.10525	0.17082	0.06559
674	0.02268	0.03591	0.02405	0.02997	0.05849	0.07522	0.06459	0.04303	0.02599	0.01813	0.02509	0.04091	0.04765	0.04941	0.04873	0.0485	0.04966	0.0497	0.04311	0.0308	0.01769	0.01297	0.01819	0.02887	0.04051	0.04491	0.03607	0.02102	0.00765	0.0008164	0.00202	0.0234	0.05009	0.04725	0.02323	0.007	0.00265	0.0064	0.01869	0.04452	0.08629	0.1357	0.12791	0.07816	0.05458	0.06425	0.12234	0.17802	0.03663
675	0.01685	0.02995	0.0113	0.01707	0.05409	0.08093	0.06584	0.03392	0.01217	0.00513	0.01201	0.02994	0.03453	0.0367	0.04209	0.04643	0.04958	0.04888	0.0383	0.02087	0.00617	0.00245	0.00708	0.02072	0.03776	0.04255	0.02654	0.00885	0.00047148	0.00279	0.02586	0.08413	0.11904	0.1372	0.09125	0.03902	0.02352	0.03805	0.07606	0.13893	0.20939	0.27274	0.28249	0.20173	0.149	0.18679	0.3073	0.35535	0.33068
676	0.02654	0.04501	0.01277	0.02177	0.08512	0.13007	0.09952	0.04696	0.01352	0.00437	0.01434	0.04082	0.04059	0.04438	0.0664	0.08588	0.0936	0.08912	0.06669	0.03196	0.00702	0.00185	0.00875	0.03607	0.07116	0.07282	0.03585	0.00963	0.00017675	0.00659	0.05287	0.12974	0.15925	0.20459	0.15631	0.06542	0.04116	0.06956	0.13985	0.24609	0.30739	0.34431	0.37462	0.32144	0.25859	0.31378	0.4023	0.39143	0.36959
677	0.07971	0.1097	0.04661	0.06396	0.17217	0.22505	0.17957	0.11319	0.06118	0.03692	0.06298	0.11239	0.09829	0.10352	0.15007	0.18659	0.19944	0.19566	0.16397	0.10274	0.04659	0.02883	0.05421	0.11597	0.16677	0.15409	0.08755	0.04072	0.01482	0.00091877	0.0155	0.08973	0.1325	0.16656	0.09696	0.02418	0.00999	0.02764	0.08238	0.19498	0.28221	0.32429	0.34674	0.28258	0.21926	0.28466	0.38901	0.38562	0.36853
678	0.14493	0.19029	0.10586	0.13165	0.26839	0.31399	0.26623	0.20561	0.15466	0.11769	0.16172	0.23106	0.19841	0.20054	0.25353	0.2785	0.28778	0.29347	0.27365	0.21277	0.13689	0.10594	0.14861	0.21624	0.25124	0.23193	0.15749	0.09707	0.05703	0.02424	7.35e-05	0.04606	0.09678	0.11782	0.04485	0.00202	0.00015943	0.00267	0.0303	0.11877	0.22779	0.29567	0.31344	0.21612	0.14294	0.20781	0.35608	0.3767	0.36193
679	0.18195	0.26284	0.16725	0.19335	0.34186	0.38714	0.34911	0.29665	0.23846	0.18039	0.23783	0.34506	0.31261	0.3051	0.33995	0.34158	0.34751	0.36402	0.35621	0.30801	0.23197	0.19558	0.23712	0.28498	0.30701	0.2962	0.22878	0.1595	0.10416	0.05458	0.0068	0.02655	0.07675	0.09477	0.02865	0.00017269	0.00533	3.23e-05	0.01472	0.08957	0.21221	0.30615	0.33009	0.1973	0.1106	0.17494	0.35986	0.38862	0.37186
680	0.19728	0.32914	0.23038	0.24831	0.40128	0.45293	0.43253	0.39326	0.31097	0.21462	0.27879	0.44179	0.43015	0.41036	0.42498	0.40754	0.41083	0.43625	0.43692	0.39767	0.32079	0.28331	0.3202	0.35091	0.36719	0.36725	0.30719	0.22851	0.15401	0.08461	0.01551	0.01808	0.06421	0.08229	0.02589	0.00216	0.0123	0.00127	0.01016	0.08406	0.21898	0.32479	0.35716	0.20091	0.10157	0.16462	0.36438	0.39508	0.3829
681	0.21186	0.35825	0.24526	0.26036	0.41591	0.4743	0.46078	0.43098	0.34628	0.23671	0.29887	0.46509	0.44842	0.43244	0.46522	0.45526	0.45886	0.4848	0.4844	0.43688	0.34276	0.30272	0.35475	0.39653	0.41161	0.4034	0.33049	0.24653	0.17279	0.10214	0.02336	0.01368	0.05849	0.0755	0.02124	0.00484	0.01809	0.00317	0.00782	0.08407	0.2189	0.31567	0.35239	0.2076	0.1047	0.16965	0.35993	0.3924	0.38942
682	0.23236	0.34858	0.23132	0.25073	0.39614	0.45047	0.43225	0.40578	0.34997	0.26312	0.32203	0.45295	0.42008	0.40918	0.45659	0.45991	0.46359	0.4831	0.47958	0.43118	0.33759	0.29983	0.35905	0.40839	0.41449	0.3859	0.30323	0.22696	0.16885	0.11318	0.03764	0.00817	0.05276	0.06604	0.00936	0.01048	0.02522	0.00771	0.00273	0.06612	0.1932	0.2842	0.31406	0.18062	0.08795	0.14478	0.32712	0.38355	0.39137
683	0.22955	0.32916	0.21789	0.24002	0.37507	0.42261	0.40126	0.376	0.33587	0.26842	0.32858	0.44016	0.40017	0.38671	0.43137	0.43901	0.44414	0.46047	0.45552	0.41079	0.3259	0.29203	0.34906	0.39538	0.39653	0.36139	0.27928	0.20927	0.15831	0.11064	0.03985	0.00792	0.0546	0.06636	0.00715	0.01108	0.02483	0.00829	0.00199	0.06165	0.18765	0.27815	0.3019	0.16873	0.0806	0.13289	0.31409	0.38665	0.40001
684	0.17853	0.30308	0.20452	0.22748	0.35876	0.40513	0.38914	0.36531	0.30664	0.22331	0.28825	0.43003	0.40389	0.3833	0.41354	0.41025	0.41461	0.43521	0.43312	0.39254	0.30862	0.27252	0.32386	0.364	0.37379	0.35114	0.27136	0.19711	0.13878	0.08313	0.01384	0.02204	0.07451	0.09168	0.0266	0.00167	0.01021	0.00095452	0.01234	0.09711	0.23477	0.32905	0.35969	0.2145	0.1091	0.17141	0.36734	0.42437	0.43181
685	0.11503	0.2533	0.17755	0.20396	0.33897	0.38778	0.37624	0.34305	0.23481	0.13855	0.20088	0.37844	0.38988	0.36792	0.38465	0.36522	0.36555	0.39078	0.39034	0.34592	0.24976	0.20283	0.24707	0.29237	0.32814	0.33507	0.25923	0.17346	0.0999	0.03584	0.00064361	0.05292	0.10691	0.13154	0.07909	0.00621	1.71e-05	0.00582	0.04796	0.16188	0.30413	0.39623	0.43463	0.28716	0.16274	0.23848	0.43936	0.46829	0.46782
686	0.07831	0.20294	0.12997	0.16213	0.30691	0.36265	0.34434	0.28813	0.15236	0.07571	0.13141	0.30098	0.32346	0.31133	0.34195	0.32633	0.32498	0.34966	0.34258	0.27679	0.1608	0.11031	0.15471	0.21917	0.27726	0.29858	0.2177	0.1268	0.05283	0.00497	0.024	0.09372	0.14809	0.18246	0.14808	0.03861	0.0129	0.03452	0.10578	0.2373	0.36532	0.44331	0.48621	0.35922	0.22876	0.31398	0.49663	0.50516	0.4988
687	0.06466	0.17325	0.09127	0.12553	0.27348	0.33543	0.30334	0.22868	0.10208	0.04702	0.09945	0.24641	0.25364	0.24846	0.30259	0.31212	0.31536	0.337	0.31603	0.22231	0.10029	0.05834	0.10006	0.17783	0.24279	0.25054	0.16376	0.08357	0.02495	0.00011	0.05725	0.13275	0.18822	0.23222	0.20383	0.06917	0.03252	0.06685	0.16053	0.2983	0.40331	0.46681	0.51364	0.41309	0.28774	0.37416	0.52967	0.53086	0.52178
688	0.05892	0.14462	0.06667	0.09883	0.23455	0.29594	0.25545	0.17294	0.06826	0.03118	0.08044	0.20471	0.20198	0.19669	0.25141	0.28146	0.29182	0.30714	0.27193	0.16869	0.06399	0.033	0.06644	0.14181	0.2001	0.19298	0.11766	0.05502	0.01227	0.00277	0.08212	0.16461	0.22185	0.27295	0.23533	0.08087	0.04156	0.08173	0.1867	0.32905	0.4235	0.47941	0.52371	0.43265	0.31455	0.39553	0.53804	0.54623	0.5376
689	0.04132	0.09782	0.04077	0.06843	0.18242	0.23947	0.19935	0.11576	0.03111	0.01076	0.04671	0.14686	0.14824	0.14319	0.1847	0.21491	0.22668	0.23623	0.19616	0.10385	0.02804	0.00955	0.02911	0.08856	0.1391	0.13227	0.07529	0.02905	0.00233	0.01312	0.12274	0.20981	0.26497	0.32014	0.27325	0.1011	0.05671	0.10018	0.21047	0.35726	0.45086	0.50229	0.53901	0.44477	0.33036	0.40559	0.54745	0.56536	0.55715
690	0.01304	0.03839	0.01199	0.03126	0.11659	0.1662	0.12754	0.0475	0.00060645	0.00121	0.00612	0.06145	0.07453	0.07383	0.09875	0.11979	0.12809	0.13171	0.09462	0.02911	0.0001899	0.00334	7.59e-05	0.02349	0.06358	0.0656	0.03087	0.00503	0.00349	0.05316	0.20688	0.28213	0.3278	0.385	0.34454	0.15699	0.09971	0.14959	0.26612	0.40959	0.49596	0.54113	0.57207	0.48006	0.3705	0.44139	0.57588	0.59394	0.5846
691	3.58e-05	0.00262	5.31e-06	0.00551	0.05622	0.09292	0.0574	0.003	0.0251	0.03733	0.00796	0.0041	0.01434	0.01597	0.02402	0.03455	0.03937	0.03735	0.01416	0.00098208	0.03101	0.05838	0.03483	0.00092536	0.0095	0.01511	0.0032	0.00227	0.03404	0.12795	0.30406	0.35661	0.3909	0.44669	0.42071	0.23326	0.16327	0.21786	0.33511	0.46524	0.53881	0.5789	0.60872	0.52588	0.42262	0.4876	0.60978	0.62436	0.61416
692	0.00697	0.00575	0.01002	0.0002989	0.01934	0.04111	0.01465	0.00948	0.09331	0.10139	0.05152	0.01037	0.00073964	0.0002615	1.82e-05	0.00089636	0.00223	0.00094674	0.00354	0.04297	0.10757	0.14668	0.11455	0.03428	0.00178	8.52e-08	0.00245	0.02208	0.08166	0.20384	0.37721	0.411	0.43654	0.48833	0.47106	0.29496	0.22032	0.27669	0.38885	0.50374	0.56696	0.60341	0.63209	0.55858	0.46288	0.52045	0.63067	0.64486	0.63574
693	0.02302	0.03079	0.03164	0.00835	0.00316	0.01297	0.0003922	0.04734	0.17151	0.17059	0.11078	0.05464	0.02203	0.01777	0.01804	0.0095	0.0057	0.00989	0.03846	0.1118	0.18937	0.23195	0.19695	0.08919	0.02282	0.00946	0.01752	0.05061	0.12908	0.26568	0.42939	0.45058	0.47028	0.51836	0.50347	0.3381	0.26373	0.32048	0.42668	0.52982	0.58593	0.61882	0.64542	0.57897	0.49007	0.54115	0.64198	0.65664	0.64886
694	0.04555	0.06943	0.06154	0.02563	0.0005066	0.00082335	0.00571	0.103	0.24888	0.24014	0.17878	0.12162	0.06624	0.05656	0.06218	0.04518	0.03489	0.04612	0.0969	0.18971	0.26854	0.30978	0.27527	0.15342	0.06047	0.03385	0.0423	0.08479	0.17681	0.32017	0.47074	0.4822	0.49767	0.54265	0.5295	0.37449	0.30159	0.35764	0.458	0.55171	0.60163	0.63089	0.65501	0.59432	0.51171	0.55737	0.65014	0.66481	0.65777
695	0.07933	0.12048	0.09702	0.05036	0.01018	0.00344	0.029	0.16934	0.3239	0.31345	0.25504	0.19998	0.12447	0.10952	0.12446	0.10351	0.08666	0.10498	0.17247	0.26968	0.33902	0.37588	0.34738	0.22504	0.11184	0.07014	0.07456	0.12241	0.22271	0.36816	0.50812	0.5144	0.52668	0.56891	0.55564	0.40871	0.33749	0.39262	0.48731	0.5721	0.61591	0.64215	0.66446	0.60939	0.53393	0.5745	0.65876	0.67313	0.66603
696	0.11536	0.16977	0.13098	0.07685	0.02791	0.01785	0.06195	0.22925	0.38018	0.36962	0.31622	0.26484	0.1796	0.16241	0.18618	0.1644	0.14266	0.16599	0.2415	0.33348	0.39155	0.42439	0.40226	0.28577	0.16186	0.10788	0.10697	0.1571	0.26108	0.40442	0.53515	0.53952	0.54958	0.58864	0.5751	0.43584	0.36672	0.42069	0.51043	0.58804	0.62678	0.65096	0.67233	0.62208	0.55231	0.58868	0.66633	0.6807	0.67375
697	0.14351	0.20716	0.15856	0.09987	0.04657	0.03563	0.09282	0.27218	0.41406	0.40347	0.35443	0.30703	0.22094	0.20395	0.23282	0.21046	0.18578	0.21142	0.28902	0.3752	0.42553	0.45454	0.43495	0.32474	0.199	0.13874	0.13387	0.18459	0.28914	0.42793	0.55025	0.55427	0.56337	0.6001	0.58735	0.45489	0.38731	0.4395	0.52481	0.59719	0.63304	0.6564	0.67745	0.63075	0.56499	0.59848	0.67182	0.68636	0.67963
698	0.1595	0.23206	0.18113	0.11946	0.0633	0.05208	0.11777	0.30191	0.43466	0.42218	0.37623	0.33552	0.25294	0.23626	0.26602	0.24044	0.21323	0.2393	0.31677	0.40078	0.44806	0.47437	0.45412	0.3474	0.22383	0.16202	0.15512	0.20613	0.31002	0.44305	0.55717	0.56049	0.56913	0.60384	0.59202	0.46635	0.40063	0.45085	0.5321	0.60068	0.63516	0.65859	0.67964	0.63518	0.57145	0.60262	0.67372	0.68884	0.68281
699	0.1718	0.25273	0.20197	0.13783	0.07931	0.06804	0.14001	0.32607	0.45095	0.43649	0.39322	0.35907	0.28054	0.26341	0.29196	0.26363	0.23534	0.26159	0.33772	0.41962	0.46547	0.49031	0.46939	0.36519	0.2441	0.18229	0.17419	0.22534	0.32822	0.4558	0.56261	0.56519	0.57343	0.60658	0.59583	0.47627	0.4124	0.4608	0.53831	0.60392	0.6378	0.66131	0.68201	0.63895	0.57673	0.60629	0.67577	0.69142	0.6861
700	0.18903	0.27489	0.22219	0.15614	0.09638	0.08574	0.1633	0.35054	0.46994	0.45505	0.41421	0.38401	0.30754	0.28891	0.31576	0.28713	0.25952	0.28664	0.36097	0.43858	0.48131	0.50484	0.48482	0.38489	0.26618	0.2035	0.19365	0.24416	0.34545	0.46845	0.57002	0.57274	0.58046	0.61191	0.60097	0.48585	0.42401	0.47138	0.54574	0.60833	0.6413	0.66475	0.68506	0.64333	0.58285	0.61087	0.67842	0.69436	0.6894
701	0.20891	0.29551	0.23867	0.17185	0.11239	0.1029	0.18454	0.37075	0.48592	0.47306	0.43492	0.40506	0.328	0.3079	0.33488	0.31018	0.28479	0.31222	0.38277	0.45333	0.49231	0.51555	0.4983	0.40389	0.28691	0.22202	0.20985	0.25919	0.359	0.47904	0.57716	0.58011	0.58724	0.61724	0.60569	0.49399	0.43415	0.48081	0.55258	0.61252	0.64432	0.66731	0.68715	0.64699	0.58876	0.61538	0.68053	0.69652	0.69164
702	0.22833	0.31292	0.25273	0.18622	0.12811	0.11976	0.20343	0.38537	0.49602	0.48674	0.45168	0.42137	0.34451	0.3242	0.35175	0.33024	0.30623	0.33275	0.39947	0.46448	0.50063	0.52315	0.50787	0.41852	0.30371	0.23721	0.22315	0.27125	0.36924	0.48646	0.58208	0.58591	0.59307	0.62197	0.60955	0.50033	0.44191	0.48777	0.55765	0.61561	0.64621	0.66855	0.68791	0.64938	0.59329	0.61808	0.68078	0.69723	0.69274
703	0.24278	0.32764	0.26699	0.20108	0.14419	0.13676	0.22157	0.39733	0.50154	0.49472	0.46325	0.43492	0.36023	0.34023	0.36729	0.34597	0.32217	0.34831	0.41291	0.47482	0.50892	0.53011	0.51517	0.42882	0.31668	0.25059	0.23589	0.28302	0.37873	0.49221	0.58495	0.58967	0.5969	0.62479	0.61227	0.50626	0.44897	0.49333	0.56079	0.61682	0.64673	0.66893	0.68825	0.65113	0.59644	0.61955	0.68048	0.69756	0.69363
704	0.2547	0.34183	0.2826	0.21691	0.16056	0.15371	0.23964	0.41108	0.51004	0.50392	0.47495	0.44975	0.37792	0.3579	0.38354	0.36117	0.33703	0.36243	0.42536	0.48603	0.51938	0.53971	0.52476	0.44049	0.33057	0.26506	0.24984	0.2963	0.39022	0.49993	0.58897	0.59332	0.6002	0.6272	0.61516	0.51276	0.45673	0.49962	0.56467	0.6189	0.64836	0.67049	0.68955	0.6534	0.59989	0.62164	0.68117	0.69874	0.69536
705	0.26719	0.35566	0.29722	0.23155	0.17553	0.16913	0.25552	0.42318	0.51846	0.51335	0.48718	0.46486	0.39477	0.37322	0.39638	0.37404	0.35115	0.37669	0.43796	0.49679	0.52912	0.54881	0.53412	0.45218	0.34431	0.27906	0.26319	0.30889	0.40121	0.50772	0.59335	0.59724	0.60364	0.62967	0.61787	0.51865	0.46412	0.50601	0.56893	0.62135	0.65023	0.67222	0.69092	0.65557	0.60339	0.6242	0.6823	0.70023	0.69727
706	0.2788	0.36573	0.30603	0.24039	0.18503	0.17948	0.26617	0.43088	0.52342	0.51905	0.49451	0.47305	0.40451	0.38184	0.40289	0.38181	0.36096	0.3868	0.44587	0.50197	0.53304	0.5525	0.53848	0.45915	0.35344	0.28843	0.272	0.3167	0.40743	0.51164	0.59554	0.60007	0.60637	0.63145	0.61913	0.52161	0.4681	0.50945	0.57108	0.62236	0.65099	0.67297	0.6915	0.65675	0.60554	0.62559	0.68271	0.70113	0.6985
707	0.28971	0.37391	0.3131	0.24798	0.19371	0.18895	0.27519	0.43632	0.52653	0.5236	0.50053	0.47882	0.41149	0.38833	0.4083	0.38893	0.36979	0.39532	0.45206	0.50552	0.53543	0.55451	0.54118	0.4645	0.36103	0.29622	0.27926	0.32297	0.41214	0.51434	0.59672	0.60206	0.60854	0.63296	0.62016	0.52399	0.47127	0.51204	0.57264	0.623	0.65115	0.67299	0.69139	0.65757	0.60765	0.62694	0.6829	0.70156	0.69915
708	0.29974	0.38226	0.32193	0.25756	0.20439	0.20053	0.28635	0.44266	0.52877	0.52628	0.50426	0.4833	0.41934	0.39708	0.41591	0.39673	0.37796	0.40266	0.45714	0.5086	0.53782	0.5565	0.5435	0.46883	0.36796	0.30441	0.28758	0.33022	0.41712	0.51641	0.59702	0.60362	0.61031	0.63377	0.62057	0.52642	0.4746	0.51438	0.57347	0.62272	0.65069	0.67266	0.69095	0.65773	0.60855	0.62685	0.68201	0.70142	0.69943
709	0.30943	0.39015	0.32989	0.26652	0.21489	0.21185	0.29663	0.44796	0.53076	0.52957	0.50923	0.48887	0.42674	0.40484	0.42303	0.40437	0.38609	0.40994	0.4624	0.51228	0.54094	0.5591	0.54607	0.47325	0.37471	0.31197	0.29496	0.33661	0.42183	0.51908	0.59823	0.60539	0.61202	0.63451	0.62082	0.52847	0.47756	0.51663	0.57453	0.62284	0.65054	0.67247	0.69057	0.65793	0.60947	0.62688	0.68117	0.70102	0.69942
710	0.32182	0.4007	0.34003	0.27762	0.22766	0.22543	0.30882	0.45505	0.53508	0.53595	0.51788	0.49805	0.43689	0.41495	0.43248	0.41442	0.39668	0.4199	0.47076	0.51894	0.5467	0.56419	0.55139	0.48058	0.38396	0.32152	0.30408	0.34479	0.42842	0.52358	0.6011	0.60862	0.61515	0.63674	0.6226	0.53204	0.48207	0.52047	0.57706	0.62428	0.65146	0.67313	0.69091	0.65897	0.61155	0.62801	0.68104	0.70113	0.6998
711	0.33271	0.40924	0.34778	0.2861	0.23768	0.23626	0.31809	0.45961	0.5376	0.54081	0.52508	0.50541	0.44448	0.42195	0.43867	0.42144	0.40449	0.4273	0.47686	0.52377	0.55073	0.56754	0.55471	0.48568	0.39087	0.32862	0.31071	0.35044	0.43275	0.52644	0.60288	0.61077	0.6173	0.63805	0.62333	0.5341	0.48486	0.52262	0.57817	0.62466	0.65152	0.67293	0.69033	0.65899	0.61264	0.62818	0.67992	0.70018	0.69921
712	0.34453	0.41677	0.35354	0.29233	0.2454	0.2451	0.32566	0.46269	0.53843	0.54371	0.53013	0.51048	0.45028	0.42757	0.44321	0.42637	0.41004	0.43256	0.48128	0.52718	0.55342	0.56943	0.55654	0.4891	0.39584	0.33389	0.3157	0.35432	0.43502	0.52729	0.60351	0.61276	0.61972	0.63968	0.6239	0.53518	0.48627	0.52338	0.57803	0.62416	0.65094	0.67217	0.68912	0.65815	0.61282	0.62758	0.67834	0.69901	0.69847
713	0.35843	0.42494	0.35871	0.29769	0.25239	0.25391	0.33404	0.46714	0.54027	0.54694	0.53495	0.51529	0.45654	0.43414	0.44856	0.43178	0.41576	0.43806	0.48615	0.53131	0.55684	0.57206	0.55903	0.49299	0.40126	0.33952	0.3209	0.35798	0.43678	0.52786	0.60473	0.61599	0.62331	0.64215	0.62478	0.53592	0.48711	0.52361	0.57771	0.62375	0.65052	0.67158	0.68803	0.65727	0.61283	0.62691	0.67702	0.69831	0.69817
714	0.37082	0.43173	0.36274	0.30195	0.25819	0.26119	0.3406	0.46998	0.54099	0.54925	0.53901	0.51932	0.46146	0.43915	0.45239	0.43566	0.42006	0.44235	0.4903	0.53512	0.56005	0.57441	0.56102	0.49617	0.40586	0.34434	0.32533	0.36113	0.43838	0.52858	0.60617	0.61914	0.62675	0.64449	0.6256	0.53648	0.48785	0.52405	0.57781	0.62384	0.65058	0.67152	0.68745	0.65675	0.61305	0.62668	0.67641	0.69831	0.69849
715	0.37847	0.43706	0.36802	0.30764	0.26469	0.26813	0.34635	0.47273	0.54236	0.55173	0.54274	0.52337	0.4665	0.44405	0.45586	0.43902	0.42399	0.44625	0.49375	0.53831	0.5631	0.57678	0.56284	0.49888	0.41028	0.34961	0.33045	0.36536	0.44144	0.53063	0.60755	0.62056	0.62801	0.64499	0.6259	0.53778	0.48962	0.52546	0.57864	0.6244	0.65111	0.67197	0.68739	0.65676	0.61383	0.62724	0.67643	0.69853	0.6989
716	0.37846	0.43878	0.37408	0.31469	0.27157	0.274	0.35037	0.47411	0.54265	0.55204	0.543	0.52405	0.46921	0.44691	0.45722	0.44038	0.42606	0.44788	0.49403	0.53795	0.56288	0.57625	0.56199	0.49929	0.41333	0.35458	0.33589	0.37047	0.4456	0.5328	0.60666	0.61802	0.62496	0.64146	0.62387	0.539	0.49209	0.52736	0.57931	0.6241	0.65056	0.67152	0.68667	0.65654	0.6146	0.62779	0.67602	0.69786	0.69844
717	0.37732	0.44001	0.38107	0.32309	0.27972	0.2807	0.35463	0.47529	0.54265	0.55179	0.54238	0.52377	0.47135	0.44935	0.4586	0.44216	0.4285	0.44931	0.49321	0.53579	0.5608	0.57421	0.56027	0.49926	0.41601	0.35933	0.34146	0.37606	0.45019	0.5347	0.60431	0.61387	0.62044	0.63677	0.62091	0.53998	0.49469	0.52913	0.57944	0.62272	0.64879	0.66981	0.68491	0.65567	0.61476	0.62738	0.67425	0.69582	0.69663
718	0.38172	0.44296	0.38737	0.33106	0.28846	0.28913	0.3607	0.47704	0.54216	0.55141	0.54231	0.52418	0.47417	0.45242	0.46079	0.44516	0.43243	0.45223	0.49339	0.5337	0.55815	0.57169	0.55856	0.49964	0.41885	0.36372	0.34666	0.38083	0.45334	0.53495	0.6015	0.61122	0.61808	0.6341	0.61846	0.54008	0.49602	0.52945	0.57836	0.62038	0.6461	0.66703	0.68218	0.65394	0.61386	0.6254	0.67093	0.69275	0.69395
719	0.3949	0.44848	0.39159	0.33693	0.29689	0.29924	0.36859	0.47898	0.54089	0.55147	0.54416	0.5263	0.47788	0.45621	0.46403	0.44951	0.43772	0.45671	0.49537	0.53321	0.55662	0.57014	0.55797	0.50107	0.42193	0.36719	0.35046	0.38342	0.45369	0.53314	0.59944	0.61202	0.61985	0.63505	0.61731	0.53907	0.49544	0.52779	0.57575	0.61717	0.6428	0.66357	0.67868	0.65116	0.6116	0.6218	0.6664	0.68921	0.69098
720	0.41337	0.45564	0.3945	0.34104	0.30419	0.30928	0.37666	0.48042	0.53857	0.55107	0.54647	0.52897	0.48153	0.45973	0.46689	0.4534	0.44258	0.46114	0.49799	0.53376	0.55603	0.56923	0.55766	0.5025	0.42476	0.37012	0.35344	0.38469	0.45231	0.53004	0.59785	0.61469	0.62388	0.63785	0.61686	0.53753	0.49383	0.52509	0.57229	0.61356	0.63937	0.66001	0.67493	0.64782	0.6086	0.61745	0.66143	0.68558	0.68805
721	0.42959	0.46226	0.39777	0.34507	0.31057	0.31761	0.38326	0.4819	0.53736	0.55165	0.54943	0.53216	0.48539	0.46353	0.4698	0.4568	0.44657	0.46486	0.50086	0.53574	0.55739	0.57007	0.55849	0.50449	0.4281	0.37374	0.35692	0.38664	0.45208	0.5285	0.59747	0.61733	0.62744	0.64011	0.61668	0.53671	0.49309	0.52362	0.57013	0.61132	0.63731	0.65792	0.67241	0.64537	0.60666	0.61473	0.65828	0.6834	0.68641
722	0.43904	0.4684	0.40359	0.35133	0.31772	0.32501	0.38909	0.48496	0.53932	0.55461	0.5535	0.53638	0.49036	0.46856	0.4739	0.46094	0.45101	0.46908	0.50473	0.53935	0.56068	0.57266	0.56073	0.50767	0.43285	0.37917	0.36216	0.391	0.45524	0.53062	0.59888	0.61871	0.62869	0.64064	0.61707	0.53806	0.49496	0.52516	0.57107	0.61188	0.63767	0.65805	0.67204	0.64516	0.6073	0.61502	0.65779	0.68295	0.68618
723	0.4411	0.46896	0.40547	0.35392	0.3207	0.32771	0.3903	0.4843	0.53822	0.55408	0.55322	0.53584	0.49058	0.46896	0.47363	0.46097	0.45145	0.46911	0.50423	0.53877	0.56021	0.57175	0.55944	0.50717	0.43388	0.38107	0.36403	0.39235	0.45603	0.53084	0.59818	0.61731	0.62703	0.63863	0.61563	0.53786	0.4952	0.52519	0.57082	0.61151	0.63715	0.65743	0.671	0.64427	0.60718	0.61486	0.65705	0.68212	0.68548
724	0.44198	0.46756	0.40574	0.35516	0.32234	0.32908	0.39007	0.48181	0.53496	0.55116	0.55045	0.53297	0.48889	0.46749	0.47142	0.45903	0.45001	0.46722	0.50146	0.53558	0.55714	0.56849	0.55606	0.50465	0.43288	0.38111	0.36441	0.39227	0.45514	0.52906	0.59558	0.61486	0.62471	0.63599	0.61305	0.53632	0.49411	0.52372	0.56902	0.60955	0.63518	0.65544	0.66875	0.64225	0.60576	0.61315	0.65478	0.68005	0.68369
725	0.44537	0.46669	0.40563	0.35609	0.32407	0.33105	0.39041	0.47911	0.53079	0.54729	0.54707	0.52979	0.48703	0.46572	0.46875	0.45668	0.44833	0.46524	0.49828	0.53151	0.55287	0.56422	0.55199	0.5015	0.43119	0.38044	0.36433	0.3915	0.45296	0.52551	0.59178	0.61263	0.62309	0.63369	0.60976	0.5336	0.49182	0.52074	0.56543	0.60578	0.63163	0.65199	0.66515	0.63892	0.60278	0.60962	0.65083	0.67676	0.68088
726	0.45032	0.46786	0.40749	0.35897	0.32783	0.33504	0.39263	0.47807	0.52802	0.54482	0.54526	0.52827	0.48672	0.46554	0.46792	0.45628	0.44856	0.46506	0.49685	0.52899	0.54995	0.56123	0.54937	0.50001	0.4312	0.38142	0.36586	0.39236	0.45218	0.52293	0.58854	0.61083	0.62185	0.6317	0.60685	0.53167	0.49058	0.51868	0.56236	0.60214	0.62799	0.64839	0.66148	0.6358	0.60022	0.60642	0.64696	0.67337	0.67793
727	0.45563	0.46983	0.41028	0.3628	0.33257	0.33983	0.39549	0.47782	0.52637	0.5437	0.54483	0.52791	0.48719	0.46606	0.46799	0.45699	0.44993	0.46596	0.49649	0.52758	0.54816	0.55935	0.54787	0.4997	0.43237	0.38343	0.36825	0.39413	0.45256	0.52168	0.58629	0.60926	0.62056	0.62978	0.60447	0.53054	0.49023	0.51759	0.56028	0.59941	0.62513	0.64546	0.65841	0.63329	0.59837	0.60398	0.64367	0.67038	0.67528
728	0.45918	0.46921	0.41036	0.36392	0.33448	0.34167	0.3954	0.47505	0.52271	0.54073	0.54237	0.52518	0.4851	0.46406	0.46558	0.45529	0.44888	0.46441	0.49388	0.52419	0.54456	0.55562	0.54436	0.49728	0.43139	0.38322	0.36829	0.39361	0.45093	0.51893	0.58302	0.60684	0.61859	0.62732	0.60138	0.52816	0.48837	0.51521	0.55741	0.59632	0.62202	0.64229	0.65498	0.63021	0.59587	0.60101	0.64004	0.6671	0.67237
729	0.46063	0.46648	0.40822	0.36274	0.33397	0.34112	0.39315	0.47031	0.51705	0.53554	0.53756	0.52021	0.48088	0.45992	0.46092	0.4511	0.44527	0.46044	0.48904	0.51881	0.53915	0.55014	0.53897	0.49271	0.4281	0.38079	0.36629	0.39108	0.44735	0.5144	0.57842	0.60355	0.616	0.62424	0.59748	0.52465	0.48518	0.51147	0.55327	0.59216	0.61805	0.63841	0.65092	0.62635	0.5924	0.5971	0.63574	0.66333	0.66907
730	0.46172	0.46336	0.4055	0.361	0.33296	0.34035	0.391	0.46555	0.51085	0.52942	0.53191	0.5149	0.47667	0.4558	0.45611	0.44653	0.44124	0.45619	0.48395	0.51314	0.53339	0.54438	0.53331	0.48772	0.42433	0.37803	0.36415	0.38831	0.44324	0.50915	0.57339	0.60043	0.61371	0.6213	0.5934	0.52081	0.48156	0.50714	0.5484	0.58726	0.61347	0.63406	0.64655	0.62223	0.5885	0.59277	0.63121	0.65953	0.66579
731	0.4629	0.46019	0.40261	0.35907	0.33184	0.33962	0.38893	0.46074	0.50442	0.52303	0.5261	0.5096	0.47248	0.4517	0.45132	0.44187	0.43703	0.45186	0.47889	0.50747	0.52752	0.53848	0.52755	0.48257	0.42031	0.37502	0.3618	0.38532	0.43878	0.50342	0.56795	0.59717	0.61145	0.61835	0.58907	0.51653	0.47745	0.50228	0.54294	0.58177	0.60831	0.62916	0.64166	0.61759	0.58399	0.58779	0.6261	0.65523	0.66207
732	0.46545	0.4584	0.40071	0.35799	0.33169	0.33994	0.3879	0.45697	0.49911	0.51791	0.52166	0.50554	0.46928	0.44867	0.44787	0.43863	0.43412	0.44873	0.47516	0.50322	0.523	0.5338	0.52295	0.47864	0.41748	0.37305	0.36028	0.38315	0.43523	0.49864	0.56331	0.59438	0.60953	0.61572	0.58522	0.51286	0.47401	0.49817	0.53822	0.57689	0.60361	0.62458	0.63705	0.61327	0.57993	0.58325	0.62126	0.65109	0.65847
733	0.46856	0.4572	0.39926	0.3572	0.33174	0.34032	0.38704	0.45403	0.49529	0.51453	0.51883	0.50275	0.46702	0.44658	0.44545	0.43644	0.43218	0.44654	0.47251	0.50022	0.51984	0.53043	0.51959	0.47588	0.41567	0.37179	0.35918	0.38148	0.43257	0.49521	0.56001	0.59233	0.60812	0.61375	0.5822	0.50983	0.47118	0.49496	0.53475	0.57343	0.60022	0.62115	0.63338	0.60972	0.5767	0.57966	0.61736	0.64767	0.65545
734	0.47007	0.45547	0.39764	0.35607	0.33108	0.33958	0.3853	0.45114	0.49218	0.51183	0.51636	0.50009	0.46465	0.4443	0.44286	0.43413	0.43012	0.44418	0.46979	0.49741	0.51714	0.52759	0.51663	0.47335	0.41392	0.37044	0.35785	0.37976	0.4303	0.4926	0.55746	0.59034	0.60645	0.61168	0.57956	0.50727	0.46881	0.49241	0.53215	0.57098	0.59789	0.61875	0.63058	0.60679	0.57409	0.57692	0.6144	0.64507	0.65315
735	0.4696	0.45243	0.39503	0.35399	0.3293	0.33766	0.3826	0.44754	0.48843	0.50833	0.5129	0.49644	0.46136	0.44114	0.43941	0.43093	0.42718	0.44096	0.46617	0.49374	0.51373	0.52417	0.51306	0.47006	0.4113	0.36828	0.35579	0.37737	0.42751	0.48962	0.55465	0.58808	0.60449	0.6094	0.57685	0.5046	0.46624	0.48971	0.52951	0.56859	0.59572	0.61659	0.62805	0.60405	0.57152	0.57434	0.61182	0.64287	0.65124
736	0.46736	0.44808	0.39145	0.35104	0.32656	0.33465	0.37872	0.44273	0.48344	0.50347	0.50798	0.49137	0.45671	0.43658	0.43457	0.42638	0.42299	0.43658	0.46134	0.48872	0.50886	0.51932	0.50816	0.46551	0.40747	0.36502	0.35277	0.37412	0.42383	0.48566	0.55081	0.58493	0.60174	0.60639	0.57335	0.50118	0.46296	0.48624	0.52605	0.56539	0.5928	0.61378	0.62499	0.60081	0.56838	0.57115	0.60865	0.64018	0.64889
737	0.46541	0.44395	0.38798	0.34823	0.32402	0.33195	0.37517	0.438	0.47826	0.49834	0.50288	0.4862	0.45197	0.43196	0.42978	0.42192	0.41888	0.43225	0.45647	0.48355	0.50375	0.51425	0.50314	0.46088	0.40361	0.36176	0.34982	0.37089	0.42001	0.48137	0.54665	0.58176	0.5991	0.60339	0.5697	0.49767	0.45964	0.48261	0.52223	0.56168	0.58933	0.61045	0.62154	0.59739	0.56511	0.56775	0.60522	0.63722	0.64631
738	0.46433	0.44125	0.38596	0.34681	0.32284	0.33058	0.3729	0.43456	0.47432	0.49441	0.49897	0.48226	0.44845	0.42853	0.4262	0.41864	0.41592	0.42907	0.4528	0.47952	0.49969	0.5102	0.49921	0.45742	0.40091	0.35964	0.34798	0.36879	0.41727	0.478	0.54318	0.57907	0.59682	0.60075	0.56656	0.49491	0.4572	0.47979	0.51907	0.55847	0.58628	0.60746	0.61844	0.59445	0.5624	0.56484	0.60207	0.63438	0.64381
739	0.46286	0.43859	0.38421	0.34567	0.32192	0.32938	0.3708	0.43134	0.47065	0.49072	0.49525	0.47854	0.4452	0.42545	0.42296	0.41566	0.4132	0.4261	0.44932	0.47574	0.4959	0.50644	0.49555	0.45425	0.39851	0.35781	0.34645	0.36706	0.41493	0.47494	0.53976	0.57613	0.59423	0.59786	0.56335	0.49221	0.45487	0.47716	0.5161	0.55536	0.58322	0.60446	0.61532	0.59149	0.55966	0.56189	0.59889	0.63152	0.64127
740	0.46175	0.4347	0.38048	0.3425	0.31915	0.32656	0.36718	0.42666	0.4656	0.48581	0.49043	0.47365	0.44062	0.42096	0.41832	0.41131	0.40914	0.42186	0.4447	0.47089	0.49111	0.50169	0.49083	0.44985	0.39468	0.35443	0.3433	0.36369	0.41103	0.47063	0.53571	0.57322	0.59203	0.59535	0.55995	0.48858	0.45133	0.4734	0.51228	0.55171	0.57982	0.60117	0.61192	0.58804	0.55623	0.55829	0.59532	0.62853	0.6387
741	0.46021	0.42991	0.37575	0.3384	0.3156	0.32313	0.36298	0.42128	0.45971	0.47999	0.48471	0.46797	0.43537	0.41589	0.41307	0.40624	0.4043	0.41689	0.43945	0.46548	0.48574	0.49628	0.48537	0.44465	0.3901	0.35037	0.33947	0.35955	0.4063	0.46555	0.53114	0.57006	0.5897	0.59269	0.55619	0.48431	0.447	0.46887	0.50783	0.54763	0.57609	0.5976	0.60818	0.58409	0.55217	0.55404	0.59124	0.62517	0.63582
742	0.45814	0.42482	0.37076	0.33402	0.31173	0.31938	0.35852	0.4157	0.45366	0.47401	0.47891	0.46232	0.43012	0.4108	0.40779	0.40104	0.3992	0.41165	0.43403	0.46008	0.48052	0.49104	0.47993	0.43929	0.38522	0.34602	0.33538	0.3552	0.40145	0.46044	0.52661	0.56693	0.58751	0.5903	0.55269	0.48009	0.44253	0.46419	0.50328	0.54356	0.57249	0.59422	0.60462	0.58016	0.54799	0.54975	0.58729	0.62204	0.63322
743	0.45499	0.41946	0.36585	0.32971	0.30773	0.31534	0.35388	0.41024	0.4479	0.46823	0.4731	0.45654	0.4247	0.40557	0.40243	0.39575	0.39401	0.40628	0.42845	0.45453	0.47519	0.48568	0.47438	0.43385	0.38031	0.3416	0.33117	0.35078	0.39663	0.45547	0.52215	0.56359	0.58487	0.58737	0.54885	0.47582	0.43818	0.45961	0.49877	0.5395	0.5689	0.5908	0.60093	0.57611	0.54383	0.5456	0.58344	0.61889	0.63053
744	0.45122	0.41414	0.36109	0.32538	0.30343	0.31078	0.3489	0.405	0.44278	0.46311	0.46776	0.45102	0.41932	0.40022	0.39697	0.39049	0.38897	0.40113	0.42308	0.44915	0.47007	0.48064	0.46925	0.42876	0.37557	0.33722	0.32696	0.34649	0.39216	0.45105	0.51826	0.56067	0.58255	0.58487	0.54547	0.47191	0.43421	0.45555	0.49493	0.5362	0.56609	0.58817	0.59805	0.57284	0.54037	0.54217	0.58035	0.61641	0.6285
745	0.44721	0.40824	0.35543	0.31998	0.29791	0.30495	0.34289	0.39917	0.43737	0.4578	0.46215	0.44498	0.41316	0.394	0.39071	0.38457	0.38335	0.3954	0.41714	0.44327	0.46452	0.47529	0.46385	0.42335	0.37033	0.33209	0.32191	0.34143	0.38712	0.44629	0.51433	0.55785	0.58042	0.58259	0.54217	0.46781	0.42996	0.45134	0.4911	0.53302	0.56345	0.58573	0.59538	0.56973	0.53704	0.53894	0.57754	0.61428	0.62682
746	0.44507	0.40418	0.3513	0.31596	0.29376	0.30058	0.33851	0.39515	0.43382	0.45433	0.45833	0.44066	0.4086	0.38934	0.38611	0.38042	0.37958	0.39154	0.41302	0.43908	0.4606	0.47157	0.46013	0.41964	0.36671	0.32846	0.31826	0.33778	0.38356	0.44307	0.5119	0.55638	0.57948	0.5815	0.54019	0.46511	0.42717	0.44866	0.48874	0.53118	0.56204	0.58446	0.59394	0.56793	0.53508	0.5371	0.57605	0.61331	0.62621
747	0.44282	0.40109	0.34875	0.31371	0.2914	0.29785	0.33545	0.39203	0.43093	0.45146	0.4552	0.4373	0.40525	0.38601	0.38278	0.37731	0.37666	0.38853	0.40985	0.43589	0.4576	0.46871	0.45723	0.41675	0.36401	0.32597	0.31594	0.33553	0.3813	0.44085	0.51001	0.5551	0.57866	0.58068	0.53881	0.46333	0.42538	0.4469	0.4872	0.53002	0.56121	0.58376	0.59312	0.56684	0.53377	0.53571	0.57487	0.61258	0.62583
748	0.44105	0.39989	0.34838	0.31357	0.29108	0.29711	0.33431	0.39067	0.42955	0.44988	0.45325	0.43527	0.40342	0.38432	0.38113	0.37578	0.37525	0.38705	0.40819	0.43416	0.456	0.46718	0.45566	0.41525	0.36277	0.32512	0.31536	0.3351	0.3808	0.44013	0.50907	0.55416	0.5779	0.58001	0.53831	0.46309	0.42525	0.44665	0.48686	0.52972	0.5611	0.58374	0.59306	0.56674	0.5336	0.53543	0.57456	0.61241	0.62586
749	0.43682	0.39542	0.34487	0.31047	0.28787	0.29341	0.33008	0.3862	0.4252	0.44545	0.44849	0.43034	0.39867	0.37976	0.37659	0.37129	0.37084	0.38251	0.40357	0.42963	0.45176	0.46302	0.45136	0.41096	0.35877	0.32154	0.31209	0.33196	0.3776	0.43682	0.50594	0.5516	0.57595	0.57818	0.53607	0.46053	0.42263	0.44397	0.48431	0.52757	0.55938	0.58222	0.59142	0.56482	0.53147	0.53329	0.57267	0.61099	0.62484
750	0.43181	0.38902	0.33899	0.30496	0.28222	0.28736	0.32376	0.38011	0.41968	0.44003	0.44267	0.42404	0.39223	0.37336	0.37025	0.3652	0.36497	0.37656	0.39752	0.42374	0.44637	0.45784	0.446	0.40539	0.35328	0.31626	0.30697	0.32698	0.37279	0.43252	0.5027	0.54952	0.57458	0.57678	0.53356	0.4569	0.41875	0.44024	0.48122	0.52546	0.55804	0.58119	0.59009	0.56279	0.52898	0.53097	0.5711	0.61026	0.6246
751	0.42484	0.38012	0.33065	0.29695	0.27397	0.27871	0.31504	0.37194	0.41229	0.43273	0.43486	0.41572	0.38376	0.36485	0.36167	0.35679	0.35679	0.36836	0.38929	0.41572	0.4388	0.4505	0.4385	0.39771	0.34564	0.30877	0.29958	0.31965	0.36562	0.42595	0.4975	0.54588	0.57192	0.57411	0.52926	0.45095	0.41238	0.43405	0.4758	0.52127	0.5548	0.57829	0.58682	0.55858	0.52422	0.52654	0.56762	0.60779	0.62273
752	0.41935	0.37261	0.32344	0.28993	0.26662	0.27103	0.30749	0.3651	0.40625	0.42677	0.42843	0.40873	0.37651	0.35751	0.35432	0.34963	0.34988	0.36148	0.38241	0.40904	0.43254	0.44447	0.43231	0.39127	0.33916	0.30237	0.29329	0.31342	0.35953	0.42048	0.49355	0.54361	0.57054	0.57261	0.52606	0.44613	0.40719	0.42905	0.47148	0.51811	0.55257	0.57641	0.5846	0.55548	0.52062	0.52328	0.56533	0.60647	0.62196
753	0.40999	0.35761	0.30842	0.27561	0.25262	0.25707	0.29314	0.35036	0.39172	0.41245	0.41403	0.39412	0.36201	0.34311	0.33971	0.33488	0.33509	0.34666	0.3678	0.39494	0.41898	0.43103	0.41845	0.37715	0.32528	0.28905	0.28039	0.30033	0.3459	0.40695	0.48228	0.53618	0.56567	0.56741	0.51714	0.4342	0.39449	0.41632	0.45942	0.50758	0.54353	0.56809	0.57594	0.54543	0.50956	0.51234	0.55591	0.59917	0.61586
754	0.38359	0.31663	0.26855	0.2386	0.21781	0.22328	0.25801	0.31254	0.35293	0.3737	0.37541	0.35589	0.3255	0.30768	0.30373	0.29817	0.29772	0.30876	0.33005	0.35803	0.38276	0.3944	0.38072	0.33958	0.28952	0.25537	0.24755	0.26608	0.30896	0.36892	0.44852	0.51196	0.54779	0.54769	0.48709	0.39719	0.35596	0.37711	0.42128	0.47283	0.51221	0.53837	0.54457	0.50988	0.47174	0.47523	0.52295	0.57198	0.59159
755	0.30099	0.22073	0.18422	0.16303	0.14764	0.15345	0.18281	0.22897	0.26559	0.2843	0.28376	0.26481	0.24042	0.22696	0.22342	0.21849	0.21752	0.22589	0.24391	0.26937	0.29269	0.30264	0.28877	0.25281	0.21154	0.18395	0.17773	0.19217	0.22693	0.27984	0.35988	0.43716	0.48313	0.47619	0.39504	0.29995	0.26156	0.28019	0.32285	0.37743	0.4218	0.44937	0.44865	0.40489	0.36509	0.37131	0.42535	0.48481	0.50999
756	0.18881	0.12439	0.10598	0.09456	0.08439	0.08828	0.10961	0.1451	0.17622	0.1909	0.18628	0.16821	0.151	0.14302	0.14146	0.13903	0.1385	0.14335	0.15534	0.17404	0.19251	0.19974	0.18824	0.16223	0.13383	0.1145	0.10996	0.12005	0.14492	0.18579	0.25651	0.33947	0.3886	0.36975	0.27306	0.18872	0.16065	0.17514	0.21061	0.26272	0.31006	0.33551	0.32086	0.2695	0.23484	0.24518	0.30044	0.36527	0.39337
757	0.2698	0.17418	0.14247	0.12458	0.1114	0.11787	0.14819	0.19821	0.24173	0.26268	0.25661	0.23046	0.20412	0.19313	0.19226	0.18864	0.18641	0.19279	0.21137	0.23927	0.26486	0.2729	0.25642	0.2208	0.18118	0.1524	0.14377	0.15709	0.19301	0.253	0.35199	0.45249	0.50585	0.49242	0.37473	0.25724	0.21721	0.2388	0.29221	0.36961	0.43168	0.45803	0.43534	0.36842	0.32539	0.34283	0.41649	0.49066	0.51758
758	0.25163	0.221	0.20437	0.18293	0.16434	0.16741	0.19809	0.24737	0.29232	0.30921	0.2859	0.24982	0.22745	0.23285	0.24521	0.24126	0.22662	0.22158	0.24005	0.27146	0.30101	0.30759	0.29108	0.25856	0.22397	0.19561	0.18783	0.21168	0.26247	0.32198	0.37169	0.40257	0.43291	0.43909	0.38014	0.2976	0.26853	0.29559	0.35699	0.4245	0.45885	0.45837	0.4391	0.4056	0.38153	0.38908	0.43092	0.46879	0.4762
759	0.01138	0.01698	0.02475	0.02825	0.02601	0.02478	0.02771	0.0357	0.04504	0.05219	0.05142	0.04576	0.04041	0.03691	0.03808	0.04162	0.0441	0.04408	0.04446	0.04665	0.0499	0.05079	0.04595	0.04051	0.03657	0.03549	0.03766	0.04213	0.046	0.04555	0.04216	0.03599	0.02691	0.01927	0.02087	0.02512	0.0276	0.02627	0.01793	0.00987	0.00882	0.01262	0.01224	0.00889	0.00822	0.01017	0.01079	0.00919	0.00955
760	0.05157	0.05301	0.06202	0.06151	0.05269	0.04902	0.05542	0.06995	0.08625	0.09567	0.08911	0.07627	0.06769	0.06722	0.07128	0.07327	0.07149	0.06916	0.07239	0.08102	0.09241	0.09553	0.08813	0.07767	0.06871	0.06297	0.06349	0.07341	0.09021	0.10428	0.1088	0.11173	0.11749	0.1153	0.1005	0.08518	0.08126	0.08636	0.09665	0.10877	0.11752	0.12007	0.11485	0.10629	0.10055	0.09982	0.10681	0.11596	0.12071
761	0.20798	0.20428	0.21277	0.19545	0.16365	0.14586	0.16239	0.21158	0.26717	0.29547	0.27407	0.23197	0.19845	0.1926	0.20386	0.2113	0.20687	0.19924	0.21003	0.24012	0.27849	0.29178	0.2737	0.2393	0.20542	0.18031	0.17614	0.20601	0.26418	0.32538	0.36416	0.37857	0.40193	0.41671	0.38724	0.32427	0.30025	0.32535	0.38275	0.44793	0.48707	0.49736	0.4775	0.43919	0.41211	0.42038	0.46188	0.50108	0.51932
762	0.18354	0.15429	0.14274	0.12178	0.09391	0.08473	0.10596	0.15553	0.20202	0.21876	0.20275	0.17155	0.14548	0.13516	0.13704	0.14144	0.14693	0.15106	0.16011	0.18034	0.20855	0.22668	0.21704	0.18284	0.1455	0.12347	0.12375	0.14693	0.19165	0.25153	0.33151	0.40014	0.44201	0.44982	0.39205	0.30204	0.2673	0.29466	0.35701	0.4361	0.50033	0.53676	0.53425	0.48161	0.42702	0.43306	0.49993	0.57567	0.61325
763	0.00584	0.00556	0.00782	0.00592	0.00225	0.00143	0.00339	0.00947	0.01686	0.01898	0.01461	0.00968	0.00777	0.0076	0.00769	0.00745	0.0074	0.00768	0.00905	0.01218	0.01673	0.01989	0.01773	0.01227	0.00765	0.00607	0.00762	0.01212	0.01924	0.02769	0.04037	0.05766	0.07062	0.06642	0.04922	0.03445	0.03083	0.03685	0.04793	0.06062	0.07735	0.09323	0.09504	0.08192	0.06673	0.0662	0.08526	0.11928	0.14194
764	0.00223	0.00013844	0.00381	0.00305	0.00315	0.00322	0.00258	0.0017	0.00111	0.00091362	0.00116	0.00142	0.00132	0.00112	0.00108	0.00139	0.00179	0.00181	0.00132	0.00079082	0.00057685	0.00089907	0.00165	0.00211	0.00234	0.00254	0.00242	0.00203	0.00169	0.00188	0.00347	0.00684	0.01311	0.01383	0.00986	0.00574	0.00359	0.00349	0.00607	0.00998	0.01534	0.02073	0.01938	0.01154	0.00716	0.00689	0.01083	0.0174	0.01228
765	0.00468	0.00486	0.00602	0.00495	0.00263	0.002	0.00314	0.00637	0.01026	0.01136	0.00913	0.00676	0.0059	0.00576	0.00548	0.005	0.00486	0.00511	0.00603	0.00788	0.0104	0.01203	0.01078	0.00779	0.00525	0.00448	0.00551	0.00795	0.01152	0.01575	0.02212	0.02981	0.0314	0.02583	0.02079	0.01713	0.01628	0.01846	0.02188	0.025	0.02928	0.03227	0.02893	0.02482	0.02334	0.02451	0.02782	0.02807	0.02449
766	0.00395	0.00992	0.01548	0.01532	0.01135	0.01002	0.01273	0.01948	0.02687	0.02869	0.02436	0.01969	0.01814	0.01807	0.01776	0.01702	0.01683	0.0173	0.01885	0.02189	0.02593	0.02826	0.02618	0.02169	0.01755	0.01606	0.01775	0.02179	0.0276	0.03405	0.04119	0.04323	0.03179	0.02103	0.02013	0.02233	0.02496	0.02724	0.02829	0.02695	0.0256	0.02257	0.01609	0.0145	0.01734	0.01918	0.0164	0.00779	0.00261
767	0.03009	0.03275	0.03841	0.03454	0.02498	0.02203	0.02803	0.04243	0.05723	0.06078	0.05248	0.04309	0.03939	0.03875	0.03785	0.0358	0.03509	0.0363	0.04022	0.0474	0.05634	0.06206	0.05841	0.04811	0.03799	0.03403	0.037	0.04495	0.0566	0.07102	0.0927	0.11618	0.12242	0.10837	0.08932	0.07516	0.07137	0.07669	0.08592	0.09625	0.1098	0.11944	0.11345	0.09949	0.09118	0.09385	0.10661	0.11764	0.11827
768	0.08891	0.07765	0.07835	0.06589	0.04637	0.04062	0.05237	0.07953	0.10518	0.11173	0.09935	0.08309	0.07432	0.07136	0.06935	0.06564	0.0648	0.06793	0.07615	0.09016	0.10702	0.11851	0.1126	0.09205	0.071	0.06231	0.06703	0.08161	0.10363	0.13201	0.17838	0.2351	0.27393	0.26918	0.22322	0.1744	0.15558	0.16722	0.1931	0.22774	0.26838	0.30027	0.30707	0.27809	0.2451	0.24582	0.28798	0.3438	0.3729
769	0.12739	0.1098	0.10563	0.08668	0.06006	0.05212	0.06855	0.10674	0.14191	0.15147	0.13646	0.1143	0.09966	0.094	0.09182	0.08781	0.08764	0.09271	0.10438	0.12344	0.14612	0.16179	0.15419	0.12551	0.09532	0.08208	0.08729	0.107	0.13823	0.17877	0.24302	0.31436	0.36272	0.36553	0.31131	0.24157	0.21355	0.23135	0.26935	0.319	0.3713	0.4104	0.42378	0.39045	0.34619	0.3465	0.39942	0.46433	0.49827
770	0.13626	0.11574	0.10906	0.08747	0.05836	0.04964	0.068	0.11207	0.15376	0.16574	0.14904	0.12291	0.10417	0.09685	0.09484	0.091	0.09131	0.09742	0.11109	0.13321	0.15941	0.17724	0.16815	0.13453	0.09937	0.08364	0.08873	0.11095	0.14756	0.19594	0.27176	0.35009	0.40105	0.40847	0.34864	0.26469	0.23162	0.25407	0.30086	0.3609	0.41935	0.46056	0.47463	0.43622	0.38561	0.38784	0.4475	0.51555	0.54985
771	0.1262	0.10369	0.09718	0.07571	0.04716	0.03878	0.05661	0.10141	0.14624	0.1599	0.14232	0.11422	0.09401	0.08627	0.0841	0.07995	0.07998	0.08623	0.10092	0.1249	0.15304	0.17157	0.16097	0.12499	0.08865	0.07277	0.07788	0.10051	0.13865	0.19053	0.274	0.35907	0.41273	0.42284	0.3548	0.25944	0.22337	0.24831	0.30087	0.36924	0.43352	0.47615	0.48778	0.44238	0.38744	0.39268	0.45937	0.53174	0.56654
772	0.10893	0.08622	0.0818	0.06176	0.035	0.0273	0.04312	0.08529	0.13049	0.14523	0.12723	0.09847	0.07865	0.07143	0.0692	0.06475	0.06417	0.06984	0.08455	0.10912	0.13797	0.15631	0.1446	0.10841	0.07344	0.05884	0.0641	0.08606	0.12354	0.17589	0.26318	0.35407	0.41084	0.42308	0.34691	0.24376	0.2063	0.23213	0.28782	0.36249	0.4324	0.47636	0.48437	0.43232	0.37496	0.38296	0.45552	0.53206	0.56772
773	0.09229	0.07043	0.06829	0.05001	0.02536	0.0184	0.03185	0.0702	0.11445	0.13008	0.11183	0.08278	0.06389	0.05754	0.05559	0.0513	0.05032	0.05516	0.06917	0.09323	0.12185	0.13959	0.12743	0.09247	0.05983	0.04681	0.05207	0.073	0.10919	0.16069	0.24878	0.3432	0.40264	0.41684	0.33449	0.22699	0.18938	0.21554	0.27294	0.35203	0.42608	0.47067	0.47511	0.41847	0.36038	0.3701	0.44604	0.52567	0.56233
774	0.07522	0.05517	0.05496	0.03868	0.01679	0.0109	0.02172	0.05538	0.09767	0.11373	0.09527	0.0665	0.04923	0.04394	0.04229	0.03838	0.03723	0.04121	0.05394	0.07661	0.10419	0.12119	0.10913	0.07622	0.04662	0.03544	0.0406	0.06004	0.09417	0.14381	0.23146	0.32919	0.39107	0.40596	0.31768	0.20812	0.17146	0.19781	0.25615	0.3382	0.4155	0.46069	0.46238	0.40236	0.34398	0.35511	0.43381	0.51673	0.55451
775	0.05876	0.04111	0.04228	0.02812	0.00962	0.00512	0.01311	0.04139	0.08074	0.09667	0.07811	0.05041	0.03545	0.03134	0.02994	0.02652	0.02534	0.02849	0.03952	0.06001	0.08574	0.10186	0.09041	0.06017	0.03416	0.025	0.02992	0.04746	0.07888	0.12581	0.21192	0.3124	0.37654	0.39124	0.29827	0.18882	0.15391	0.18048	0.239	0.32201	0.40109	0.44713	0.44845	0.38712	0.32863	0.34083	0.4215	0.50724	0.54585
776	0.045	0.03065	0.03315	0.02075	0.00512	0.00189	0.00744	0.03076	0.06639	0.08134	0.0632	0.03763	0.02517	0.0221	0.02086	0.01785	0.01669	0.01912	0.02847	0.04674	0.07057	0.08562	0.07471	0.04717	0.02468	0.01739	0.02209	0.03797	0.06696	0.11101	0.19324	0.29187	0.35677	0.37276	0.28175	0.17483	0.14128	0.16759	0.22553	0.30779	0.38691	0.43365	0.43697	0.37724	0.31864	0.33059	0.41084	0.4966	0.53565
777	0.03438	0.02345	0.02737	0.01614	0.00258	0.000441	0.00413	0.02364	0.05567	0.06901	0.05163	0.02868	0.01844	0.01611	0.0149	0.01215	0.011	0.01289	0.02091	0.03744	0.05987	0.07396	0.06319	0.03774	0.01817	0.01238	0.01695	0.03171	0.05901	0.10065	0.17817	0.27213	0.33652	0.35539	0.2705	0.16628	0.13307	0.15864	0.21577	0.29759	0.37707	0.42466	0.42979	0.37155	0.31208	0.32314	0.40235	0.48639	0.52603
778	0.02329	0.01564	0.02075	0.01103	0.00058866	5e-05	0.00138	0.01626	0.04392	0.05523	0.03912	0.01955	0.01183	0.01018	0.00892	0.00656	0.00557	0.00688	0.0132	0.02752	0.04824	0.06125	0.05059	0.02756	0.01146	0.00735	0.01157	0.02474	0.04957	0.08808	0.16151	0.25367	0.3184	0.33909	0.25638	0.15373	0.12074	0.14489	0.20064	0.28338	0.36639	0.41634	0.42054	0.35902	0.29748	0.30931	0.39121	0.47632	0.51722
779	0.01214	0.00706	0.01193	0.00487	0.00020671	0.00217	4.12e-06	0.00789	0.02982	0.03933	0.02503	0.00957	0.00475	0.00386	0.00292	0.00157	0.00106	0.00161	0.00527	0.01579	0.03322	0.04469	0.03498	0.01592	0.0046	0.00238	0.00543	0.01563	0.03623	0.07019	0.14101	0.23824	0.30614	0.32547	0.23486	0.13238	0.10096	0.12375	0.17788	0.26259	0.35222	0.40608	0.40649	0.33654	0.27276	0.28822	0.37811	0.46958	0.51184
780	0.00441	0.00158	0.00483	0.0009544	0.00296	0.00752	0.00189	0.00206	0.01729	0.02549	0.01346	0.00261	0.00056441	0.00034966	0.00010669	1.58e-05	0.00013453	2.6e-05	0.00072232	0.00649	0.01926	0.02852	0.02066	0.00682	0.00066621	8.26e-05	0.00131	0.00778	0.0235	0.0523	0.11961	0.22355	0.29575	0.31096	0.20795	0.10803	0.08035	0.10253	0.1551	0.24048	0.33484	0.39133	0.38781	0.31133	0.24782	0.26738	0.3647	0.46389	0.50661
781	0.00119	6.6e-05	0.0017	1.45e-05	0.00673	0.01309	0.00525	0.00018431	0.01002	0.01715	0.00715	0.00026235	9.08e-05	0.00016757	0.00044098	0.00123	0.00187	0.00143	4.13e-05	0.00223	0.0112	0.01848	0.01224	0.00253	2.08e-05	0.00036976	8.37e-05	0.00376	0.01601	0.04099	0.10367	0.20854	0.28273	0.29522	0.18649	0.09133	0.06714	0.0891	0.14061	0.22544	0.3204	0.37669	0.37145	0.29444	0.23317	0.25459	0.35331	0.45566	0.49812
782	0.00050336	1.31e-05	0.0009518	3.06e-05	0.00835	0.01534	0.00681	1.11e-06	0.00748	0.01415	0.00512	4.23e-06	0.00050427	0.00062622	0.00109	0.00225	0.00314	0.00257	0.00038286	0.00114	0.00846	0.01473	0.00925	0.00137	0.00026949	0.00089053	7.89e-07	0.00261	0.01345	0.03666	0.09597	0.19988	0.2748	0.28531	0.17406	0.08306	0.06107	0.08269	0.13316	0.21694	0.31054	0.36464	0.35682	0.28177	0.22385	0.24501	0.34106	0.44379	0.48585
783	0.00053693	9.25e-06	0.0009332	1.91e-05	0.00768	0.01439	0.00644	2.84e-08	0.00677	0.01311	0.00465	3.38e-07	0.00051449	0.00062478	0.0011	0.00228	0.00319	0.00261	0.00040856	0.00103	0.0078	0.0135	0.00841	0.00121	0.00028339	0.00085436	8.75e-08	0.00255	0.01279	0.03442	0.09073	0.1991	0.27976	0.28372	0.16288	0.07622	0.05611	0.07639	0.12383	0.20453	0.29672	0.34806	0.3335	0.25928	0.20635	0.22675	0.32047	0.42645	0.4686
784	0.00059828	4.24e-07	0.00093598	3.49e-06	0.00634	0.01233	0.00554	9.08e-08	0.00574	0.01121	0.00394	2.08e-07	0.00042961	0.00053002	0.00097664	0.0021	0.00292	0.00236	0.00035954	0.00093347	0.00686	0.01168	0.00724	0.00105	0.00024465	0.00070388	3.33e-06	0.00252	0.01176	0.03055	0.07998	0.18896	0.28083	0.27033	0.14311	0.06636	0.04913	0.06692	0.10821	0.18057	0.26754	0.31439	0.29187	0.22196	0.17718	0.19619	0.28417	0.39198	0.43481
785	2.41e-05	0.0002302	0.00027161	0.00017813	0.00755	0.01377	0.00709	0.0002725	0.00259	0.00614	0.00148	0.00031346	0.00126	0.00141	0.00216	0.00368	0.00466	0.00398	0.00128	0.00010732	0.00352	0.00676	0.00363	0.00014404	0.00097615	0.00157	0.00012545	0.00121	0.00791	0.02227	0.0604	0.15379	0.24867	0.22739	0.11376	0.0521	0.03846	0.05322	0.08718	0.14839	0.22628	0.26776	0.24225	0.18045	0.14414	0.16128	0.23933	0.34124	0.3838
786	0.00244	0.00374	0.00052846	0.00257	0.01556	0.02401	0.01531	0.00378	5.87e-08	0.00061092	0.00020611	0.00445	0.00636	0.00661	0.00842	0.01112	0.01256	0.01163	0.00701	0.00161	7.11e-05	0.00096524	7.77e-05	0.00138	0.00577	0.00652	0.00257	3.08e-05	0.00213	0.01062	0.03675	0.10923	0.19341	0.17487	0.08243	0.03456	0.02421	0.0357	0.06328	0.11613	0.18787	0.22703	0.20113	0.1442	0.11335	0.12986	0.20138	0.29629	0.3376
787	0.01514	0.0159	0.00615	0.01092	0.03306	0.04454	0.0323	0.01452	0.00405	0.00172	0.00678	0.01774	0.01981	0.01981	0.02325	0.02719	0.02904	0.02806	0.02156	0.01116	0.00316	0.00105	0.00307	0.01008	0.01828	0.01852	0.01064	0.00337	6.95e-05	0.00216	0.01736	0.07388	0.14958	0.13381	0.05541	0.01859	0.01127	0.01942	0.0412	0.08833	0.15976	0.20061	0.17271	0.11563	0.08718	0.10348	0.1735	0.26986	0.31406
788	0.02774	0.02754	0.01239	0.01897	0.04832	0.06215	0.04686	0.02439	0.00958	0.00573	0.01463	0.03069	0.03236	0.03157	0.03582	0.04044	0.0429	0.04222	0.03432	0.02046	0.00824	0.00425	0.00813	0.01873	0.02903	0.0286	0.01784	0.00748	0.00127	0.0004329	0.01244	0.07151	0.15286	0.13899	0.05135	0.01397	0.0073	0.01455	0.03591	0.08642	0.1682	0.21652	0.18564	0.11916	0.08639	0.10451	0.18463	0.29667	0.34632
789	0.02292	0.02461	0.01023	0.017	0.04721	0.06197	0.04552	0.02151	0.00631	0.00282	0.01053	0.02709	0.02959	0.0285	0.03232	0.03733	0.04071	0.04019	0.03111	0.01657	0.00514	0.00196	0.00515	0.01528	0.02603	0.02616	0.01568	0.00559	0.0003506	0.00198	0.02258	0.10151	0.18641	0.18563	0.07715	0.02264	0.01267	0.02312	0.05298	0.11803	0.21289	0.27088	0.24892	0.16949	0.12331	0.14537	0.24367	0.36676	0.41574
790	0.01357	0.01765	0.00666	0.01296	0.04086	0.05465	0.03818	0.01499	0.00228	0.0003773	0.00478	0.01815	0.02161	0.02087	0.02387	0.02867	0.03232	0.03167	0.02252	0.00984	0.00169	0.00016977	0.00165	0.00914	0.01912	0.02037	0.01159	0.00307	2e-05	0.00531	0.0339	0.1127	0.18599	0.19626	0.10093	0.03501	0.02147	0.03591	0.07411	0.14518	0.23713	0.29923	0.30007	0.22541	0.16653	0.18762	0.28883	0.40263	0.45076
791	0.01142	0.01626	0.0064	0.01287	0.04065	0.05369	0.03684	0.0137	0.00174	0.00020841	0.00376	0.01563	0.01955	0.01912	0.02183	0.02645	0.03009	0.02928	0.02023	0.00847	0.00129	7.46e-05	0.00124	0.00793	0.0176	0.01954	0.01136	0.00293	4.11e-05	0.00553	0.03158	0.09465	0.15465	0.16549	0.09606	0.03682	0.02332	0.03823	0.07624	0.14171	0.22527	0.28746	0.30153	0.23914	0.17554	0.19068	0.28376	0.38934	0.44196
792	0.01497	0.0208	0.0093	0.017	0.0485	0.06216	0.04357	0.01795	0.00352	0.00105	0.00609	0.01995	0.02441	0.02403	0.02717	0.03221	0.03619	0.03531	0.02529	0.01192	0.00287	0.0007156	0.00285	0.01123	0.02205	0.02431	0.01511	0.00494	9.44e-05	0.00329	0.02413	0.07676	0.12921	0.13908	0.08249	0.03101	0.01894	0.03215	0.06678	0.12751	0.20711	0.26859	0.28456	0.22703	0.16336	0.17504	0.26311	0.36612	0.42214
793	0.02188	0.02885	0.01365	0.02298	0.06082	0.07684	0.05573	0.02603	0.0073	0.0032	0.01106	0.02971	0.03448	0.03383	0.03831	0.04433	0.04882	0.04794	0.03614	0.01912	0.00626	0.00259	0.00631	0.01779	0.03058	0.03236	0.02072	0.00808	0.00080177	0.00166	0.02076	0.07634	0.1325	0.14402	0.08138	0.02742	0.01545	0.0277	0.06174	0.12557	0.20943	0.27077	0.2818	0.21938	0.1569	0.1709	0.26219	0.36503	0.41734
794	0.04014	0.04297	0.02127	0.03102	0.07206	0.09072	0.07062	0.04009	0.0178	0.01127	0.02436	0.04833	0.05073	0.0494	0.05595	0.06252	0.0666	0.06618	0.05453	0.03416	0.01568	0.00942	0.01593	0.03161	0.04516	0.04433	0.02932	0.01417	0.0039	1.44e-06	0.01099	0.07161	0.14359	0.14746	0.06138	0.0148	0.00679	0.01511	0.04117	0.10037	0.18962	0.24922	0.23771	0.16379	0.11433	0.13349	0.22891	0.34293	0.39055
795	0.05598	0.04925	0.02698	0.03435	0.06788	0.08458	0.07025	0.0467	0.02922	0.02387	0.03727	0.05564	0.05538	0.05409	0.06022	0.06578	0.06876	0.06864	0.06004	0.04301	0.02539	0.01884	0.02612	0.04106	0.05193	0.04916	0.03446	0.02001	0.00957	0.00294	0.00013429	0.02138	0.09562	0.06418	0.01398	0.00136	0.0001483	0.00187	0.00991	0.03329	0.08869	0.12965	0.10782	0.06162	0.03965	0.04989	0.10805	0.22015	0.28378
796	0.05377	0.04837	0.02845	0.03485	0.06445	0.07947	0.0673	0.04707	0.0324	0.02815	0.03993	0.05491	0.05449	0.0534	0.05876	0.06378	0.06656	0.06651	0.0589	0.04388	0.02804	0.02208	0.029	0.04253	0.05209	0.04926	0.03563	0.02206	0.01221	0.00578	0.00104	0.00119	0.00132	0.00564	0.00212	1.67e-06	0.00032861	5.35e-05	0.00226	0.00808	0.01276	0.02941	0.04011	0.02539	0.01545	0.01914	0.04142	0.06019	0.02137
797	0.05656	0.0498	0.02797	0.03563	0.06955	0.08645	0.07192	0.04837	0.03083	0.02532	0.03848	0.05682	0.05693	0.0559	0.06216	0.06789	0.07124	0.07141	0.06257	0.04498	0.02686	0.02015	0.02763	0.04282	0.05383	0.05106	0.03621	0.02139	0.0106	0.0036	2.55e-05	0.02019	0.09758	0.06443	0.01252	0.00096786	5.38e-05	0.0015	0.00895	0.03095	0.08681	0.12843	0.10621	0.06034	0.03821	0.04784	0.10673	0.22884	0.3027
798	0.06333	0.05962	0.03211	0.04192	0.08487	0.10473	0.0855	0.05583	0.03298	0.02533	0.04144	0.066	0.06618	0.06482	0.073	0.0805	0.08526	0.08589	0.07443	0.05164	0.02901	0.0209	0.02999	0.04876	0.06243	0.05945	0.04163	0.0239	0.01083	0.00241	0.00172	0.04456	0.11793	0.11202	0.03236	0.00421	0.00099632	0.00503	0.02152	0.06626	0.14549	0.20104	0.1866	0.11839	0.07812	0.09519	0.18547	0.31145	0.36302
799	0.07946	0.07816	0.04307	0.05415	0.10432	0.12535	0.10334	0.07046	0.0442	0.03486	0.0543	0.08313	0.08159	0.07949	0.08938	0.09836	0.10427	0.10536	0.09218	0.06549	0.03875	0.02909	0.04056	0.06288	0.07806	0.07395	0.05273	0.03196	0.01615	0.00478	0.00064488	0.03622	0.09738	0.09781	0.02933	0.00273	0.00027696	0.00344	0.01981	0.06658	0.14558	0.20194	0.19396	0.12623	0.08287	0.10219	0.19508	0.31003	0.35752
800	0.08883	0.08773	0.04924	0.06053	0.11296	0.13385	0.11145	0.07851	0.05211	0.04267	0.06415	0.09395	0.09025	0.08723	0.09747	0.10667	0.11276	0.11382	0.1005	0.07332	0.04532	0.03497	0.04754	0.071	0.08601	0.08096	0.05828	0.03647	0.0197	0.00694	9.62e-05	0.03048	0.08874	0.08789	0.02413	0.00149	1.02e-05	0.002	0.01604	0.06021	0.13848	0.19471	0.18374	0.11569	0.07494	0.09511	0.18759	0.30137	0.34816
801	0.07185	0.07498	0.04194	0.05347	0.10411	0.12417	0.10164	0.06878	0.04253	0.03322	0.05321	0.08315	0.08168	0.07847	0.08668	0.09447	0.10002	0.10046	0.08732	0.06263	0.03734	0.0279	0.03887	0.06011	0.07476	0.0713	0.05077	0.03036	0.01482	0.00394	0.0011	0.03887	0.09942	0.1008	0.03221	0.00349	0.00049232	0.00404	0.02113	0.06916	0.15129	0.21108	0.20214	0.13031	0.08555	0.1063	0.20353	0.32152	0.37031
802	0.04545	0.05202	0.02928	0.04006	0.08331	0.10076	0.07992	0.04922	0.02545	0.01761	0.03188	0.05732	0.06057	0.05855	0.06369	0.06943	0.07407	0.07383	0.06176	0.04179	0.02257	0.01561	0.02339	0.04	0.05363	0.05321	0.03753	0.02051	0.00798	0.00088576	0.0043	0.04714	0.10468	0.10911	0.04356	0.00787	0.00255	0.00813	0.02846	0.07763	0.15898	0.22349	0.22437	0.15228	0.10061	0.11916	0.21918	0.34132	0.39534
803	0.03602	0.04172	0.02449	0.03397	0.06956	0.08436	0.06686	0.04011	0.01977	0.01334	0.02427	0.04469	0.04918	0.04802	0.0516	0.05609	0.05991	0.0595	0.04915	0.03284	0.01756	0.01206	0.01821	0.0318	0.04375	0.04441	0.03181	0.01724	0.00654	0.00068649	0.00371	0.0409	0.09347	0.09516	0.03771	0.0069	0.00223	0.00695	0.024	0.06553	0.13958	0.20451	0.20785	0.13823	0.08859	0.10376	0.19979	0.32986	0.39008
804	0.03755	0.04033	0.02427	0.03268	0.06375	0.07746	0.06279	0.03935	0.02119	0.01525	0.02556	0.04362	0.04727	0.04617	0.04954	0.05382	0.05741	0.05712	0.04777	0.03283	0.01862	0.01345	0.01943	0.03219	0.04292	0.04299	0.03119	0.01766	0.0076	0.0015	0.00157	0.03306	0.08722	0.08221	0.02611	0.00353	0.00078538	0.00373	0.01586	0.04919	0.11685	0.17806	0.17263	0.10533	0.06509	0.0786	0.16731	0.30789	0.37159
805	0.04834	0.04668	0.02839	0.03614	0.06654	0.08067	0.06756	0.04604	0.02916	0.02344	0.03503	0.0525	0.05421	0.05248	0.05629	0.061	0.06485	0.06491	0.05586	0.04047	0.02513	0.01951	0.02642	0.03997	0.05003	0.04856	0.03563	0.02163	0.01112	0.00405	3.15e-06	0.01982	0.07809	0.06048	0.01217	0.0006092	7.45e-07	0.0008434	0.00732	0.02945	0.08554	0.13703	0.12019	0.06483	0.0383	0.0489	0.12017	0.26617	0.33975
806	0.07258	0.06624	0.04194	0.04928	0.08322	0.09934	0.08659	0.06567	0.05061	0.04683	0.0609	0.07693	0.07515	0.07275	0.07812	0.08332	0.08704	0.08765	0.07923	0.06228	0.04339	0.03637	0.04535	0.061	0.07066	0.06669	0.0506	0.03434	0.02214	0.01328	0.00506	0.0004533	0.02358	0.01178	0.00054657	0.00101	0.00271	0.00079401	0.00022301	0.00573	0.0284	0.05442	0.04473	0.02037	0.01006	0.01413	0.04618	0.14004	0.21003
807	0.07739	0.08159	0.06157	0.06699	0.09561	0.10848	0.09948	0.08424	0.07473	0.07171	0.08046	0.0931	0.09131	0.09061	0.09655	0.10082	0.1023	0.10242	0.09705	0.08407	0.06754	0.06043	0.06816	0.08184	0.09085	0.08709	0.0718	0.05659	0.04592	0.03822	0.03113	0.01586	0.00017559	0.01007	0.01327	0.01623	0.02007	0.01751	0.01323	0.0109	0.00155	0.01647	0.00589	0.00599	0.0067	0.00697	0.00812	0.04556	0.00347
808	0.00594	0.01117	0.02138	0.00203	0.00281	0.01251	0.01757	0.02179	0.02627	0.03154	0.03142	0.02609	0.02015	0.01734	0.0216	0.02916	0.03565	0.03578	0.03041	0.02361	0.01961	0.02019	0.01818	0.01616	0.01918	0.02707	0.02523	0.01793	0.00379	0.00385	0.00754	2.77e-06	0.00217	0.00144	0.00334	3.78e-05	0.01747	0.00164		0.00025027	0.01547	0.0112	0.0001185	0.00821		4.08e-05	0.0095	0.00015068	0.00193
809	0.0025	0.01429	6.25e-05	0.00431	0.00192		0.00076579	0.00037657	0.01467	0.00105	0.01624	0.00732	1.65e-05	0.00031258	0.0012	0.00128	0.00218	0.00199	0.00935	0.01229	0.00231	0.01402	0.01859	5.79e-05	0.00195	0.00206	0.00897	0.00073741	0.00027149	0.00015677	0.00365	0.0006609		0.00050701	0.00308	0.00178	0.00589	6.09e-05	0.01083		0.00801	0.006		1.31e-05	0.00045816	2.95e-06	0.00044709	0.00443	0.0023
810	0.00165	0.00726	0.00217	0.00232	0.0033	0.00089202	0.00227	0.00048974	0.00258	0.00203	0.01213	0.00018439	0.00394	0.00131	0.00436	8.51e-05	0.00014052	0.00013832	0.0014	0.00989	0.0021	0.0002663		0.00213	0.00352	0.0004822	0.00022866	0.00258		0.01401	0.00258	0.00546	0.00231	0.0081	0.00603	0.03708	0.04285	0.0244	0.00032439		0.0014	0.00628		0.02309	0.0009525	0.00014972	0.01139	0.00068445	0.00221
811	0.03309	0.04933		0.00483	0.00013622		6.11e-08	0.01974		0.00306	0.00014429	0.00831	0.00093751		0.00704	0.00074869	0.00235		0.01034		0.01047	0.00010002	0.00064634		3.89e-05	0.01527	0.00085038	0.00394	0.01367	0.01278	0.00042759	0.01061	0.0153	0.01433	0.01418	0.00835	0.01632	0.02596	0.00279	0.01162	0.00994	7.2e-06	0.00477	0.00088949	0.01044	0.000732	3.56e-05	0.01031	0.01511
812	0.00688		0.00012301		0.00495	1.62e-05	0.0033	7.5e-06	0.00143	0.00218	0.00050479		0.00464	2.95e-05		0.00541	0.00925	0.00254	0.00288				0.00051509	0.00926	0.0031			0.01518	0.00861		2.1e-05	0.01179	0.02526	0.01051	0.00439	0.01258	0.00387	0.00157	0.00038617		0.00182	0.00783	0.00155	0.00014334	0.02139	0.00185	0.00664	0.00621	0.00061268
813		0.00143	0.00241	0.00158		0.00274	0.01911	0.02157	0.00533	0.01247	0.00496	0.00383	0.0168	0.00265	0.00581	0.00111	0.01192	0.00313	0.00032421	0.00389	0.00466	0.000715	0.0023	0.00144	0.00040035	4e-05		0.01146	3.08e-06	0.01674	0.00163	0.00058812	0.00022278	0.00487	0.02937		0.02392	0.01114	0.00941		0.03057	0.01292	0.00025533	0.02505	0.00283	0.00351	0.04169	0.00075092	0.02106
814	0.00184		2.95e-05	0.01477	0.00339		0.01422	0.00798	0.00147	0.00011447	0.00209	0.00114	0.00475	0.00019147	0.00127	0.01785	0.01551		0.00605	0.0013	0.0022	0.00288	0.00012657	0.00037081	0.00050018	0.00032936	0.00155	0.00084071		0.00441	0.00047935	0.01051	0.00156	0.00955		0.00024945	0.00625	0.00844	0.02181	0.00178	0.0033	0.00299	0.00815	0.00043097	0.00093723	0.00958	0.0082	0.02315	0.01948
815	0.02975	0.02335	0.00122	0.01106	0.07846	0.10805	0.10492	0.09678	0.09015	0.08622	0.08769	0.10058	0.10153	0.09827	0.0995	0.10181	0.10384	0.104	0.10273	0.09821	0.08585	0.07796	0.08499	0.09275	0.10051	0.10355	0.09969	0.09222	0.07426	0.01898	0.01893	0.02174	0.01615	0.00659	0.00056595	0.01112	0.00178	0.01038	0.00925	3.88e-05	0.0003577		0.00659	0.02048	0.02645	0.0153	0.00353	0.01948	0.01795
816	0.21283	0.23758	0.17437	0.18699	0.26164	0.28171	0.25591	0.22128	0.18885	0.17203	0.20656	0.25073	0.23536	0.22539	0.23934	0.25282	0.26826	0.2805	0.26416	0.21834	0.17009	0.15427	0.1818	0.21583	0.23289	0.22633	0.19053	0.15169	0.11904	0.08776	0.04886	0.0046	0.0029	0.00113	0.00714	0.03088	0.04319	0.02878	0.0085	0.0005693	0.02925	0.0769	0.07096	0.02282	0.0054	0.01306	0.07979	0.17479	0.21535
817	0.04761	0.04904	0.03277	0.04074	0.06895	0.08155	0.06966	0.04938	0.03317	0.02744	0.03809	0.05448	0.05692	0.05502	0.05775	0.0619	0.06566	0.06529	0.05638	0.04251	0.02865	0.02355	0.03029	0.04284	0.05213	0.05127	0.03957	0.02604	0.01524	0.00713	0.0006081	0.00853	0.04045	0.03213	0.00524	1.06e-05	0.00076187	5.86e-07	0.00267	0.01687	0.05625	0.09783	0.08849	0.0445	0.02411	0.03252	0.09262	0.22374	0.29613
818	0.0225	0.02082	0.01545	0.01859	0.02893	0.03262	0.02698	0.01991	0.01572	0.015	0.01872	0.02329	0.02334	0.02233	0.02332	0.02507	0.02663	0.02646	0.02307	0.01794	0.01278	0.01078	0.01323	0.01796	0.02179	0.02166	0.01701	0.0117	0.00773	0.00509	0.00308	0.00324	0.00522	0.00659	0.00088009	0.00151	0.00223	0.00149	0.00059729	0.00094131	0.007	0.01306	7.64e-07	0.00042784	1.48e-05	3.09e-06	0.00020527	0.00101	0.09098
819	0.02919	0.02776	0.02123	0.02444	0.036	0.04011	0.03396	0.02635	0.02197	0.0213	0.02546	0.03041	0.03027	0.02888	0.02979	0.03164	0.03348	0.03335	0.0296	0.02391	0.0181	0.01599	0.01905	0.0244	0.02835	0.02795	0.02263	0.01649	0.01185	0.00877	0.0065	0.00469	0.00416	0.00199	0.00245	0.00416	0.00548	0.00466	0.00333	0.00272	0.00192	0.00025451	1.17e-06	0.00015622	0.00103	0.00237	0.00208	0.03031	0.06267
820	0.05835	0.0681	0.05652	0.06624	0.09453	0.10338	0.09076	0.07163	0.05507	0.0479	0.05891	0.07701	0.08069	0.07881	0.08084	0.08449	0.08827	0.08744	0.07799	0.06415	0.05001	0.04478	0.05177	0.06389	0.07315	0.07383	0.06304	0.04824	0.03466	0.02277	0.01066	0.00061118	0.0014	0.00040653	0.00159	0.00775	0.01115	0.00709	0.00222	4.96e-06	0.0017	0.00518	0.00697	0.00225	0.0004708	0.00148	0.01255	0.03279	0.02901
821	0.03153	0.08314	0.10665	0.12252	0.13694	0.13903	0.13066	0.11499	0.09966	0.09318	0.10477	0.12417	0.13157	0.13253	0.13475	0.13691	0.13728	0.13566	0.12813	0.11445	0.10146	0.09574	0.1005	0.11205	0.12427	0.13083	0.12448	0.11092	0.09324	0.07405	0.04951	0.0233	0.00979	0.00704	0.00882	0.01981	0.03065	0.02985	0.00689	0.00394	0.00891	0.00452	0.00539	0.0076	0.00012965	0.0003953	0.00066498	0.00093687	0.0071
822	0.17087	0.21061	0.21892	0.24256	0.27342	0.27072	0.24966	0.22384	0.19677	0.18048	0.19684	0.22984	0.24175	0.24137	0.24326	0.24507	0.24831	0.24848	0.237	0.21646	0.19643	0.18761	0.19511	0.20958	0.22423	0.23157	0.22306	0.20524	0.17986	0.14865	0.10809	0.06116	0.03577	0.04591	0.07742	0.10679	0.11779	0.10318	0.07854	0.0465	0.01537	0.00612	0.01163	0.03133	0.04932	0.04296	0.01588	0.00161	0.00218
823	0.04693	0.03024	0.07976	0.09599	0.11726	0.12602	0.11804	0.10237	0.08629	0.07719	0.08735	0.1052	0.11158	0.10753	0.10343	0.10594	0.10876	0.10689	0.09471	0.08275	0.07602	0.07745	0.0815	0.08522	0.09397	0.10128	0.10074	0.09085	0.07589	0.04644	0.01629	0.0061	0.00409	0.01469	0.03965	0.00494	0.02256	0.01625	0.018	0.00032015	0.00293	0.00315	0.00037594	0.028	0.02223	0.00537	0.00651	0.01714	0.01078
824	0.00149	0.00661	0.00413	0.00028529	0.00273	0.0005542	0.00314	0.00284	0.0001248	0.00714	0.00863	0.00528	0.01273	0.01035	0.01139	0.00973	0.00976	0.01298	0.01903	0.01634	0.00192	0.00433	0.00425		0.00256	0.0093	0.00014655	0.00624	0.01136	0.00088232	0.00828	0.0008908	0.00673	8.7e-05	0.00161	0.00171	0.00792		0.00104	0.0253	0.01129	0.00668	0.01671	0.02459	0.00443	0.01219	0.02174	0.04713	0.02992
825	0.00868	0.00279	0.01121	0.0046	0.03739	0.0405	0.02215	0.02173	0.00024367	0.00814	0.00735	0.01034	0.03333	0.03503	0.03866	0.03646	0.03509	0.03598	0.03454	0.02185	0.00133	0.00375	0.00233	0.00299	0.00213	0.02531	0.0221	4.31e-05	0.01748	0.00368	0.00252	0.00138	0.00333	0.00526	0.01057	0.00318	0.00032081	0.00012841	0.00642	0.00237	0.0145	0.02158	0.00335	0.00687	0.00918	0.01888	0.0008025	0.03492	0.0016
826	0.0558	0.00331	0.08092	0.14173	0.16426	0.17045	0.16728	0.15807	0.11839	0.05321	0.08345	0.15081	0.1792	0.18139	0.17685	0.16762	0.16338	0.16636	0.16574	0.15652	0.14369	0.13713	0.13464	0.13271	0.13808	0.1485	0.15442	0.1392	0.09048	0.0426	0.01857	0.00733	1.05e-05	0.00471	0.02732	0.00742	0.02706	0.0474	0.04856	0.00531	0.01825	0.02231	0.00664	0.00028219	0.00124	0.01551	0.00367	0.00246	0.00341
827	0.1395	0.26944	0.12357	0.22826	0.29344	0.3184	0.32195	0.33002	0.34166	0.33369	0.33463	0.33579	0.29505	0.31587	0.35493	0.35703	0.35484	0.35724	0.35748	0.3424	0.30623	0.27769	0.3111	0.33774	0.34696	0.3441	0.25689	0.12681	0.23057	0.24539	0.22269	0.20574	0.17902	0.1376	0.01739	0.00156	0.03978	0.04335	0.00893	0.01386		0.00558	0.0069	0.00038831	0.00286	0.00424	0.00010703	0.00678	0.00608
828	0.09251	0.04465	0.20442	0.22012	0.32311	0.37469	0.34373	0.34305	0.35398	0.27656	0.31467	0.37888	0.36205	0.35601	0.41751	0.42926	0.42867	0.42943	0.42123	0.39345	0.34001	0.286	0.34461	0.3863	0.40259	0.39745	0.35299	0.29995	0.28918	0.22864	0.17033	0.10196	0.00217	0.02159	0.00172	0.00289	0.02714	0.01644	0.00723	1.13e-05	0.00182	0.00119	0.02453	0.01962	0.00098343	0.00598	0.01071	0.00238	0.00011097
829	0.02984	0.09789	0.03944	0.18945	0.29905	0.32345	0.28701	0.26123	0.14459	0.01094	0.05384	0.22587	0.28745	0.29237	0.33549	0.33492	0.31778	0.31168	0.30061	0.26981	0.23136	0.20198	0.22226	0.23558	0.26506	0.2903	0.27249	0.21692	0.08925		0.01612		0.03906	0.01842	0.02357	0.01087	0.10879	0.13151	0.01364	0.01974	0.01971	0.00454	9.71e-05	0.00086478	0.00152	0.00874	0.00684	0.0138	0.00159
830	0.05513	4.18e-05	0.10103	0.15639	0.18602	0.19189	0.18108	0.16758	0.13453	0.07794	0.10834	0.16848	0.19094	0.19366	0.1916	0.18444	0.18116	0.18325	0.18112	0.17087	0.15653	0.14769	0.14449	0.14419	0.15213	0.16263	0.16514	0.14928	0.10661	0.06291	0.04098		0.00454	0.00245	0.01191	3.91e-05	0.01591	0.04132	0.01472	0.01124	0.01273	0.00358	0.00148	0.01139	0.01369	5.14e-05	0.00046046	0.00803	0.00225
831	0.0391	0.04885	0.0578	0.0636	0.06868	0.07048	0.06887	0.06774	0.0705	0.07474	0.08168	0.08824	0.08611	0.08186	0.08104	0.07946	0.08171	0.08533	0.08398	0.07732	0.06745	0.06168	0.05899	0.05811	0.05878	0.0624	0.06449	0.05984	0.05078	0.04175	0.03362	0.02524	0.02045	0.00928	0.00565	0.0094	0.00969	0.01527	0.00087623	0.00136	0.00064253	0.00625	0.00792	0.00099967	0.00423	0.0016	0.00509	0.00551	0.0012
832	0.02722	0.03249	0.03637	0.03998	0.04456	0.04652	0.04557	0.04386	0.04418	0.04644	0.05152	0.05677	0.05525	0.05233	0.05259	0.05243	0.05448	0.0566	0.05436	0.04839	0.04071	0.03688	0.03616	0.03684	0.03749	0.03943	0.03966	0.03533	0.029	0.02303	0.01784	0.01283	0.01346	0.0116	0.00736	0.00563	0.00434	0.00889	0.00226	0.00253	0.00971	0.02033	0.00651	0.00104	3.11e-05	0.00031927	0.00303	0.00085909	0.00042757
833	0.03122	0.03367	0.03457	0.03884	0.04708	0.04842	0.04263	0.03802	0.03763	0.03902	0.04308	0.04768	0.04653	0.04441	0.04478	0.04495	0.04656	0.04758	0.04487	0.03966	0.03338	0.03048	0.03127	0.03324	0.03529	0.03684	0.03511	0.03032	0.02475	0.01979	0.01589	0.01317	0.01676	0.00284	0.00473	0.01742	0.01418	0.01332	0.0115	0.01714	0.00643	0.00117	0.00036518	0.01372	0.00012169	0.00025718	0.00919	0.01099	0.00032092
834	0.02099	0.02863	0.029	0.03263	0.04127	0.04259	0.03591	0.03107	0.03074	0.03127	0.03412	0.03778	0.03699	0.03553	0.0358	0.03605	0.03724	0.0377	0.03514	0.03085	0.02594	0.024	0.02573	0.02834	0.03058	0.03131	0.02848	0.02383	0.01935	0.01622	0.01567	0.02032	0.01632	0.00060273	0.00496	0.01716	0.01608	0.01211	0.01115	0.02052	0.00047657	0.00923	0.0078	0.0032	0.00439	0.00020644	0.00138	0.00075861	0.00079506
835	0.02324	0.0237	0.0207	0.02407	0.03366	0.03605	0.02996	0.02433	0.02239	0.02235	0.02528	0.02917	0.02882	0.02758	0.02808	0.02895	0.03032	0.03045	0.02742	0.02275	0.01781	0.01605	0.01841	0.02207	0.02486	0.02504	0.02128	0.01625	0.01209	0.00935	0.00845	0.01147	0.01072	0.01074	0.00793	0.00677	0.00706	0.00668	0.00667	0.01097	0.0148	0.01744	0.01027	0.01244	0.01347	0.00139	0.03634	0.01153	0.02604
836	0.01846	0.02049	0.01575	0.02046	0.03404	0.03868	0.03159	0.02257	0.01668	0.01478	0.01926	0.02613	0.02706	0.02614	0.02719	0.02892	0.03076	0.0306	0.02619	0.01961	0.01323	0.0109	0.0137	0.01891	0.02336	0.02383	0.0189	0.01252	0.00732	0.00362	0.00078589	0.00068063	0.00653	0.0051	0.00075531	4.42e-05	0.00045157	5.97e-05	0.00032527	0.0026	0.01024	0.02101	0.01868	0.00916	0.00467	0.00555	0.0143	0.00857	0.095
837	0.02057	0.02431	0.01757	0.02378	0.0426	0.04966	0.0405	0.02725	0.01739	0.01384	0.01991	0.03037	0.03282	0.03208	0.03351	0.03584	0.03819	0.03784	0.03183	0.0229	0.01445	0.01133	0.01484	0.02187	0.02812	0.02892	0.02248	0.0141	0.00726	0.00256	2.17e-06	0.00702	0.02511	0.02048	0.00572	0.00043598	1.85e-07	0.00043485	0.00366	0.0133	0.03571	0.06107	0.05602	0.03114	0.01898	0.02373	0.05676	0.12392	0.17152
838	0.02731	0.03134	0.02154	0.02848	0.05148	0.0603	0.04937	0.03336	0.02122	0.01679	0.02441	0.0374	0.04028	0.03917	0.0408	0.04351	0.04626	0.04582	0.03878	0.02816	0.01789	0.01409	0.01857	0.02735	0.03472	0.03519	0.02707	0.01694	0.00875	0.0031	2.12e-06	0.00911	0.03273	0.02712	0.00732	0.00046659	1.69e-06	0.00049764	0.0046	0.01739	0.04735	0.08057	0.07477	0.04138	0.02476	0.03112	0.0755	0.16472	0.22273
839	0.0345	0.03688	0.02424	0.03051	0.05401	0.06336	0.05238	0.03638	0.02484	0.02116	0.02953	0.04212	0.04388	0.04187	0.04327	0.04621	0.04936	0.04913	0.04209	0.03129	0.02055	0.0167	0.02184	0.03135	0.0387	0.03843	0.02938	0.01866	0.01029	0.00444	0.00031065	0.00575	0.02774	0.0208	0.00438	3.66e-05	0.00028701	2.28e-05	0.00233	0.01231	0.03857	0.06983	0.06341	0.03222	0.01786	0.02312	0.06495	0.16946	0.2494
840	0.03645	0.03979	0.02727	0.03358	0.05712	0.06672	0.0561	0.03968	0.02775	0.02414	0.03274	0.04579	0.04841	0.04579	0.04585	0.04812	0.05134	0.05157	0.04477	0.03412	0.0233	0.01942	0.02468	0.0341	0.04147	0.04154	0.03259	0.02124	0.01228	0.00602	0.00111	0.00209	0.01362	0.01053	0.00199	6.33e-05	0.0009986	0.00018685	0.00063759	0.00658	0.02383	0.04465	0.03981	0.01937	0.00963	0.01129	0.02729	0.01097	0.10423
841	0.0356	0.04202	0.0296	0.03738	0.06364	0.07408	0.06274	0.04393	0.02897	0.02347	0.03318	0.04984	0.05441	0.05147	0.05047	0.05216	0.05547	0.05592	0.04862	0.03696	0.02494	0.02044	0.02595	0.03599	0.04436	0.04523	0.03593	0.02312	0.01248	0.00513	0.00023795	0.00773	0.0328	0.02636	0.00658	0.00019216	0.00017989	0.00010879	0.00352	0.01691	0.05115	0.09423	0.08613	0.04312	0.02424	0.03148	0.0874	0.21652	0.29776
842	0.02787	0.03365	0.02232	0.0301	0.05639	0.06729	0.05604	0.03718	0.02224	0.0166	0.02541	0.04159	0.0458	0.04413	0.04473	0.04693	0.04974	0.04952	0.04206	0.03037	0.01868	0.01428	0.01939	0.02943	0.03807	0.03871	0.02906	0.01702	0.00779	0.00208	0.00030159	0.01798	0.05492	0.04821	0.01598	0.00246	0.00040599	0.00211	0.00971	0.03135	0.08004	0.13069	0.11999	0.06698	0.04155	0.05176	0.12062	0.24848	0.3139
843	0.02181	0.02165	0.01231	0.01702	0.03576	0.04464	0.03641	0.02317	0.01385	0.01068	0.01651	0.02625	0.02798	0.02728	0.02923	0.03203	0.03415	0.03339	0.0275	0.01875	0.01049	0.00756	0.01123	0.01895	0.02554	0.02511	0.01707	0.00877	0.00346	0.00078621	9.16e-05	0.00381	0.00127	0.00464	0.0068	0.00183	0.00058198	0.00188	0.00577	0.01153	0.0033	0.01896	0.04598	0.03323	0.02224	0.02522	0.04717	0.02906	0.20459
844	0.00423	0.02051	0.01252	0.01455	0.0264	0.03232	0.02741	0.01985	0.01542	0.01443	0.01806	0.02274	0.0227	0.0217	0.02297	0.0253	0.02708	0.02659	0.02262	0.01701	0.01161	0.00975	0.01282	0.01832	0.02234	0.02111	0.01472	0.00862	0.00518	0.00419	0.00634	0.0072	0.00258	0.0127	0.00512	0.00251	0.00207	0.00204	0.00393	0.00050367	0.00203	0.00626	0.0031	0.00789	0.00558	0.00271	7.96e-05	0.03784	0.17837
845	0.00309	0.02593	0.01981	0.0217	0.03384	0.03992	0.0353	0.02817	0.02433	0.02361	0.02728	0.03165	0.03146	0.03004	0.03076	0.03287	0.0347	0.03444	0.03054	0.02503	0.01963	0.01794	0.02144	0.02681	0.03042	0.02899	0.02228	0.01538	0.01146	0.011	0.0079	0.01038	0.00102	0.00037654	0.00031675	0.00835	0.00876	0.00845	0.01125	0.01128	0.00532	0.02077	0.00226	0.00308	0.00382	0.00142	0.00891	0.01126	0.19352
846	0.03815	0.04366	0.03117	0.03568	0.05694	0.06664	0.05843	0.04574	0.0375	0.03512	0.04176	0.05102	0.05237	0.0511	0.0523	0.05431	0.05631	0.05622	0.05086	0.04182	0.03177	0.02799	0.0332	0.0418	0.04781	0.04627	0.03661	0.0258	0.01812	0.01402	0.01322	8.97e-05	1.69e-05	0.00163	0.00647	0.00581	0.00724	0.00635	0.00603	0.00453	0.00059994	1.11e-08	0.00529	0.00196	0.00239	0.00525	0.00051653	0.02845	0.00012816
847	0.0676	0.06895	0.04831	0.05863	0.09588	0.10835	0.09269	0.07129	0.05604	0.05043	0.06332	0.08291	0.08553	0.08332	0.08574	0.08765	0.09003	0.09054	0.08325	0.06813	0.04933	0.04136	0.04966	0.06396	0.07355	0.07136	0.05653	0.04001	0.02639	0.01548	0.00582	0.00036247	0.01763	0.01116	0.00066663	0.00109	0.00317	0.00101	0.00016145	0.00603	0.03109	0.06253	0.0533	0.02443	0.01225	0.01669	0.05446	0.15084	0.2296
848	0.07368	0.08087	0.05549	0.06896	0.11463	0.1264	0.10609	0.0796	0.06178	0.05733	0.07636	0.10028	0.09571	0.09157	0.09887	0.10405	0.10754	0.10812	0.09925	0.07926	0.05505	0.04468	0.05566	0.07525	0.08769	0.08396	0.06361	0.04369	0.02824	0.01471	0.00242	0.00703	0.03964	0.03218	0.0062	8.46e-06	0.00118	6.59e-06	0.00336	0.0221	0.06857	0.11076	0.09667	0.05148	0.03039	0.04116	0.10261	0.2006	0.2481
849	0.07379	0.07533	0.04839	0.05638	0.09698	0.11213	0.09614	0.0712	0.05511	0.05325	0.07251	0.09183	0.08299	0.07783	0.08624	0.09401	0.09862	0.09877	0.08946	0.06992	0.04785	0.03913	0.05029	0.07029	0.08314	0.07923	0.05832	0.03828	0.02422	0.01402	0.00442	0.00153	0.02284	0.01472	0.00135	0.0006977	0.00229	0.00043411	0.00059224	0.00799	0.03528	0.06338	0.05215	0.02581	0.01391	0.01874	0.05398	0.1253	0.18521
850	0.08195	0.09001	0.05824	0.06702	0.11521	0.13409	0.11677	0.08717	0.06634	0.06227	0.08535	0.1094	0.09747	0.09088	0.10227	0.11424	0.12166	0.12147	0.10835	0.08336	0.05734	0.04778	0.06204	0.08657	0.10206	0.09707	0.07166	0.04738	0.03028	0.01754	0.00496	0.00285	0.02441	0.01706	0.0014	0.00123	0.00334	0.00073515	0.00063192	0.00934	0.03673	0.06725	0.0607	0.03091	0.01656	0.02271	0.06749	0.1504	0.20149
851	0.06466	0.08842	0.07996	0.09588	0.1342	0.13916	0.11648	0.08422	0.05748	0.04737	0.06207	0.0881	0.09191	0.08934	0.09556	0.1057	0.11314	0.11122	0.09603	0.07405	0.05596	0.04908	0.05814	0.0761	0.09472	0.10166	0.08803	0.06732	0.04754	0.02874	0.01027	0.00024453	0.00164	0.00080099	0.0011	0.00911	0.01516	0.00936	0.00239	0.00010335	0.00652	0.0199	0.01803	0.00557	0.00144	0.00298	0.02082	0.0548	0.06995
852	0.00416	0.04739	0.06614	0.06808	0.0715	0.06988	0.06369	0.05382	0.04523	0.0421	0.04704	0.05606	0.05993	0.05904	0.05882	0.06125	0.0628	0.06182	0.05739	0.05132	0.04777	0.04668	0.04848	0.05354	0.06068	0.06611	0.06574	0.06069	0.05307	0.04537	0.03452	0.0179	0.00092391	0.0009417	0.00194	0.0017	0.01583	0.01738	0.00894	0.03433	0.00127	0.01262	0.00997	0.01746	0.02314	0.00172	0.0021	0.00397	0.00074034
853	0.02043	0.04109	0.04702	0.05145	0.05881	0.0581	0.04908	0.03695	0.02748	0.02429	0.02941	0.0383	0.04138	0.04081	0.0415	0.04457	0.04673	0.04559	0.0402	0.03333	0.02892	0.02746	0.0298	0.03537	0.04267	0.04737	0.04541	0.03925	0.03148	0.02446	0.01603	0.00922	0.00604	0.00599	0.00862	0.01678	0.02171	0.01939	0.00761	0.00135	0.00691	0.00535	0.01097	0.00516	2.52e-05	0.0011	0.00328	0.00056294	0.00229
854	0.01389	0.0143	0.00548	0.01015	0.03225	0.04319	0.03118	0.01466	0.0049	0.00243	0.00726	0.01744	0.01888	0.01873	0.02263	0.02738	0.03017	0.02882	0.0213	0.01102	0.00339	0.00134	0.00366	0.01077	0.01859	0.01871	0.01038	0.00308	9.35e-05	0.00118	0.00872	0.03414	0.07769	0.06991	0.0375	0.01562	0.00977	0.01611	0.03072	0.05494	0.09651	0.13307	0.13216	0.09834	0.07408	0.08305	0.1321	0.20055	0.25023
855	0.01291	0.00669	0.00465	0.01214	0.01251	0.01161	0.01421	7.65e-06	0.01133	0.0002321	0.00198	0.00696	0.00378	0.01419	0.01557	0.01543	0.01397	0.013	0.01004	0.0008083	0.00618	0.00902	0.00985	0.00736	0.00153	0.00309	0.0117	0.01188	0.00495	0.00289	0.02739	0.00246	0.01596	0.00667	0.02157	0.03086	0.01769	0.02066	0.00968	0.00071772	0.00090442			2.99e-06	0.00668	0.03463	0.00106	0.03649	0.07831
856	0.00915	0.00135	0.00123	0.00010884	0.00088074	0.00394	0.01036	0.00657	0.00993	0.00013103	0.00794	0.01321		0.01223	0.0104	0.01076	0.00173	0.00978	0.00617	0.02034	0.00785	0.0077	0.0131	0.01423	0.00035367	0.00596	0.00214	0.00445	0.00361	0.00705	7.95e-06	0.0181	0.00011774	0.00188	0.00743	0.00169	0.0016	0.00371	0.00015201	0.0003458	0.0449	0.02909	0.01561	6.12e-05	0.02305	0.00298	0.03306	0.02353	0.01124
857	0.01444	0.00086669	0.00742	0.01202	0.01579	0.01646	0.01437	0.00136	0.00358	0.0104	0.01628	0.01109	0.01501	0.00614	0.00216	0.00425	0.0073	0.00453	0.00021643	0.00579	0.01192	0.00254	0.00022847	0.00021558	0.00655	0.00651	0.02673	0.0271	0.00602	0.00345	0.01186	0.01076	0.00015061	2.81e-05	0.00514	0.00979	0.00734	0.00593	0.00027863	0.00030677	0.00356	0.00807	0.00809	0.0326	0.00815	0.00625	0.00122	0.01914	0.03436
858	0.05404	0.05928	0.05193	0.05991	0.08173	0.09004	0.08374	0.07305	0.06474	0.05898	0.06371	0.0744	0.08013	0.08185	0.08202	0.08089	0.07989	0.07875	0.07422	0.06585	0.05502	0.05058	0.05592	0.06427	0.06957	0.06739	0.05779	0.0467	0.0367	0.02831	0.02128	0.01353	0.00384	0.00839	0.00916	0.01325	0.01535	0.01156	0.00728	0.00416	0.00515	0.00117	3.1e-05	0.00022357	0.00134	0.00197	0.00235	0.00070121	0.06418
859	0.05711	0.06167	0.04211	0.05183	0.08851	0.10139	0.0867	0.06662	0.05254	0.04607	0.05625	0.07273	0.07376	0.07409	0.08041	0.08414	0.08563	0.08483	0.07692	0.0615	0.04329	0.03603	0.04462	0.05915	0.06865	0.06558	0.05058	0.03536	0.02356	0.01333	0.00362	0.00223	0.02297	0.01693	0.00187	0.00046937	0.00219	0.00044194	0.00074009	0.00961	0.03835	0.07235	0.06625	0.03358	0.01822	0.02324	0.06563	0.15427	0.21901
860		0.02539	0.02426	0.02719	0.04367	0.05219	0.04599	0.03696	0.03243	0.03124	0.0356	0.0412	0.04006	0.03868	0.04144	0.04469	0.04669	0.04657	0.04231	0.03487	0.02714	0.02498	0.02953	0.03613	0.04077	0.0387	0.02964	0.02105	0.01633	0.01575	0.02065	0.01188	0.00232	0.00331	0.01607	0.01095	0.00928	0.00273	0.0135	0.01378	0.01102	0.03513	0.04365	0.01597	0.00925	0.00119	0.00357	0.03403	6.21e-06
861	0.01646	0.0038	0.02167	0.02866	0.04084	0.04738	0.04327	0.03659	0.03199	0.01519	0.00982	0.0371	0.0392	0.03805	0.03947	0.04182	0.04327	0.0431	0.04008	0.03528	0.03087	0.02962	0.03015	0.03259	0.03803	0.03833	0.03195	0.02475	0.01975	0.01954	0.00056217	0.0105	0.03488	0.02431	0.02244	0.00772	0.00604	0.00822	2.05e-05	0.00049235	0.00211	0.0202	0.00942		0.01943	0.04287	0.0384	0.09027	0.19468
862	0.05436	0.06195	0.04562	0.0526	0.08478	0.0966	0.08236	0.063	0.0516	0.04817	0.05768	0.07379	0.07026	0.06659	0.07343	0.08143	0.08702	0.0867	0.07711	0.06071	0.04424	0.03859	0.0473	0.06234	0.07356	0.07173	0.05508	0.03854	0.0279	0.021	0.01532	0.00856	0.0007615	0.00765	0.00315	0.00565	0.0092	0.00776	0.00528	0.00335	0.00445	0.01504	0.01472	0.00361	0.00296	0.00414	0.00978	0.0755	0.0892
863	0.04093	0.06117	0.06779	0.07801	0.0899	0.08639	0.07188	0.05521	0.04305	0.03933	0.04632	0.0588	0.06283	0.06202	0.06404	0.06816	0.07093	0.06928	0.06205	0.05211	0.0448	0.04152	0.04499	0.05361	0.06396	0.0698	0.06545	0.05712	0.04846	0.038	0.02231	0.0098	0.00555	0.00814	0.01627	0.02646	0.03332	0.03097	0.02399	0.0061	0.00083904	0.00042748	0.00010964	0.00099796	0.02103	0.01854	0.00651	1.45e-07	0.00199
864	0.04959	0.01914	0.03054	0.03673	9.15e-06	0.04649	0.05194	0.05302	0.05172	0.02638	0.01895	0.05181	0.06146	0.06482	0.06286	0.06198	0.06203	0.06173	0.06161	0.05896	0.03315	0.01845	0.04371	0.05345	0.06071	0.06898	0.07321	0.0703	0.00018691	0.01928	0.01792	0.02592	0.03815	0.00393	0.00305	0.00075472	0.0011	0.00024281	0.00287	0.01498	0.00234	0.00051568	0.01641	0.00284	0.00834	0.00514	0.00353	0.00054473	0.00182
865	0.00253	0.04373	0.00177	0.01161	0.04548	0.07754	0.07548	0.06814	0.05946	0.04759	0.04688	0.06559	0.07321	0.07563	0.0739	0.07351	0.07438	0.07402	0.07135	0.06643	0.05536	0.0499	0.05897	0.0645	0.07164	0.07941	0.08212	0.07737	0.04318	0.00228	0.04547	0.00868	0.00903	0.021	0.01317	0.00971	0.00017369	0.00031017	0.00722	0.00805	0.00471	0.01656	0.01824	0.00303	0.00879	0.00298	0.01344	0.03619	0.01968
866	0.13479	0.14613	0.11501	0.12649	0.17826	0.1983	0.18567	0.15799	0.13022	0.11614	0.1373	0.16858	0.16942	0.16607	0.16837	0.17215	0.17811	0.1807	0.16864	0.14516	0.11838	0.10853	0.12325	0.14328	0.15491	0.15104	0.12791	0.10022	0.07505	0.05463	0.03469	0.0079	0.00107	1.63e-06	0.00544	0.01691	0.02313	0.01525	0.00554	2.39e-05	0.0107	0.03621	0.02899	0.0081	0.00165	0.00314	0.02685	0.08939	0.09833
867	0.00869	0.00050251	0.00015656	0.00634	0.00765	0.00482	0.0103	0.00096488	0.00952	0.00335	0.00465	0.01484	0.00779	0.01394	0.01387	0.01427	0.01568	0.0175	0.01877	0.01114	0.000415	0.00441	0.00617	0.00067713	0.00309	0.00293		0.00058355	0.00792	0.00924	0.02277	0.00245	0.00189	0.0003034	0.01237	0.01606	8e-05	0.00208	0.0143	0.00448	0.00021523	0.00781	0.00944	0.0015	0.00090638	0.00986	0.00123	0.02172	0.04963
868	7.66e-05	0.00739	0.007	0.00065466	0.00702	0.00188	0.00312	0.00513	0.01073	0.01049	0.01148	0.01037	0.00254	0.0064	0.00191	0.00488	0.00103	0.00016587	0.00622		0.02077	0.01903	0.01699	0.00595	0.00891	0.00049405	0.00027187	1.68e-07	0.00699	0.01214	0.00059937	8.9e-07	0.00724	0.0025	0.00242	0.00507	0.00927	0.00848	0.00037985		0.02133	0.02197	0.03931	0.025	0.04455	0.03025	0.00655	0.00067206	0.00579
869	0.00719	0.00129		0.00636	0.00034031	1.79e-05	0.00102	0.01215	0.00181	0.00016059	0.00359	0.0061	0.00609	0.00478	0.00567	0.00447	0.00405	0.00624	0.01315	0.01788	0.01232	0.00029297	0.00048533	0.00025579	0.00253	0.01059	0.00019529	0.00274	0.01032	0.00209	0.0105	0.00022849	0.00306	3.14e-07	0.00641	0.02747	0.01763	0.01453	0.00672	0.00022158	0.01579	6.4e-05	0.00795	0.02037	0.001	0.02032	0.02273	1.66e-05	0.01527
870	0.00534	0.09414	0.09288	0.09821	0.11666	0.1272	0.12469	0.11489	0.10348	0.09471	0.09852	0.11005	0.11884	0.1214	0.11967	0.1172	0.11541	0.11496	0.1112	0.10437	0.09501	0.09181	0.0949	0.09983	0.10613	0.10742	0.1021	0.09136	0.07831	0.06814	0.04288	0.00025905	0.00036915	0.0137	0.00425	0.05185	0.05893	0.05151	0.02779	0.00147	0.001	0.0078	0.00047533	0.00513	0.01246	0.00615	0.00092402	0.0166	0.01513
871	0.20152	0.23024	0.21126	0.21586	0.24944	0.25964	0.255	0.24137	0.22293	0.20919	0.21837	0.23461	0.23112	0.23394	0.24606	0.25416	0.25791	0.25821	0.24727	0.22482	0.20048	0.1943	0.2084	0.22653	0.24017	0.24104	0.22622	0.2049	0.18015	0.15767	0.13108	0.08177	0.04522	0.05817	0.09126	0.11754	0.12695	0.11438	0.09492	0.06728	0.03478	0.01715	0.0234	0.04433	0.05825	0.05242	0.02187	0.00312	0.01137
872	0.04875	0.10765	0.12855	0.14321	0.17646	0.18445	0.17384	0.15525	0.13323	0.11709	0.13066	0.15252	0.15121	0.15416	0.16899	0.17821	0.17992	0.17734	0.16702	0.14825	0.12918	0.12167	0.13088	0.14727	0.16355	0.1672	0.15291	0.13455	0.11576	0.09775	0.07597	0.0424	0.00741	0.01951	0.04516	0.04413	0.05853	0.03209	0.02713	0.00165	0.00689	0.00039056	0.00391	0.01982	0.0099	0.01547	0.01903	0.0016	0.0027
873	0.00401	0.02044	0.06928	0.09213	0.12011	0.12934	0.1213	0.1046	0.08056	0.05918	0.07405	0.10029	0.10855	0.11313	0.11968	0.1202	0.11702	0.11518	0.11063	0.09981	0.08737	0.08121	0.08544	0.09441	0.1052	0.10808	0.09866	0.08428	0.06499	0.04885	0.03911	0.01916		0.00134	0.00101	0.00010377	0.0013	0.00697	0.01308	7.73e-05	0.00295	0.00858	0.01284	0.00173	0.00509	0.00026271	0.00086327	0.02094	0.00916
874	0.0006196	0.02921	0.06661	0.08071	0.09982	0.10853	0.10706	0.09806	0.08241	0.06442	0.07577	0.09557	0.10199	0.10394	0.10455	0.1029	0.10048	0.10038	0.09851	0.09156	0.08191	0.07785	0.08223	0.08913	0.09601	0.09756	0.09011	0.07676	0.06023	0.04855	0.04542	0.02173	0.00997	0.00736	0.01397	0.02665	0.00773	0.00013311	0.00312	0.00637	0.00092213	0.00437	0.01247	0.00873	0.0107	0.02351	0.00159	5.33e-05	0.00109
875	0.00182	0.05144	0.07467	0.08071	0.09546	0.10482	0.1049	0.09831	0.08758	0.07671	0.08267	0.09438	0.09957	0.10097	0.10026	0.0992	0.09823	0.09852	0.09574	0.08976	0.08222	0.08014	0.08312	0.08778	0.09401	0.09586	0.09059	0.07991	0.06739	0.05943	0.01187	0.01852	0.00302	0.00478	0.0267	0.03659	0.02478	0.00022609	0.00166	0.00032957	0.00579	0.00444	0.00088339	0.00059177	0.00217	0.00595	0.00388	0.00471	4.32e-05
876	0.00777	0.06716	0.08498	0.08944	0.10149	0.10904	0.10901	0.10246	0.08761	0.07619	0.08027	0.0963	0.10292	0.10519	0.10534	0.10493	0.10401	0.10357	0.09998	0.09438	0.08797	0.08424	0.08154	0.08473	0.09591	0.10136	0.09799	0.08946	0.07964	0.06825	0.00162	0.00415	0.00020777	0.00802	0.00129		0.04912	0.0046	8.21e-06	0.00656	0.00489	0.02153	0.00587	0.01818	0.01003	0.00013329	0.00946	0.02354	0.02441
877	0.01767	0.09419	0.1151	0.12543	0.13141	0.13271	0.1337	0.13122	0.1167	0.08261	0.07636	0.11962	0.13064	0.13511	0.13698	0.13571	0.13275	0.1298	0.12584	0.12146	0.11717	0.11215	0.10885	0.11251	0.12256	0.12741	0.12369	0.11777	0.11118	0.09837	0.00711	0.01815	0.00123	0.00029697		0.05786	0.04361	0.0128		2.75e-06	0.00858	0.00227	0.00356	0.00995	0.00406	0.01604	0.00266	0.00904	0.00201
878	0.0128	0.09222	0.08341	0.04776	0.12109	0.13468	0.13702	0.14358	0.14963	0.14046	0.13527	0.14329	0.1459	0.14655	0.14735	0.14532	0.14424	0.14165	0.13735	0.13448	0.12942	0.12609	0.12996	0.13	0.12899	0.12977	0.12748	0.12522	0.11151	0.09057	0.08549	0.00018127	0.00881	0.04171	0.0316	0.02603	6.33e-05	0.01383	0.03081	0.00993	0.02398	0.01447	0.00825	0.00241	0.00324	0.0068	0.00534	0.00177	0.01755
879	0.04093	0.05568	0.08052	0.06106	0.11022	0.11133	0.10507	0.10814	0.11877	0.12001	0.11938	0.12051	0.119	0.11819	0.11782	0.11404	0.11259	0.11145	0.10861	0.1071	0.10638	0.1032	0.09993	0.09453	0.09241	0.09546	0.09706	0.09902	0.09064	0.07388	0.04373	0.02002	0.0046	0.0219	0.00468	0.00735	0.00664	0.01742	0.01486	0.00324	0.00692	0.00025854	0.0107	0.00655	0.01233	0.00077976	0.00829	0.00977	0.00145
880	2.57e-05	0.03143	0.06409	0.08701	0.09128	0.08523	0.07591	0.07644	0.08898	0.09835	0.09951	0.0958	0.08914	0.08712	0.0871	0.08331	0.08255	0.08358	0.08292	0.08139	0.08143	0.07882	0.07245	0.06591	0.06311	0.06654	0.06915	0.07168	0.06728	0.05463	0.03838	0.00089143	0.00101	0.00028435	0.00172	3.67e-06	0.0012	0.00449	6.45e-06	0.00705	0.00038884	0.02184	0.00673	0.00010972	0.00557	6.56e-05	0.01485	0.007	2.55e-06
881	0.00881	0.00303	0.04111	0.06797	0.0768	0.07865	0.0774	0.07923	0.07073	0.03098	0.05236	0.08138	0.08343	0.08149	0.08015	0.07707	0.07664	0.07849	0.07919	0.07735	0.07591	0.07605	0.07286	0.06889	0.06594	0.06837	0.07072	0.06863	0.05058	0.02657	0.00461	0.00431	0.00014201	0.00228	0.01561	0.00301	0.00083328	0.00682	0.00043428	1.34e-05	0.00682	0.00945	0.00443	0.02068	0.01359	0.00414	0.00184	0.00142	0.00746
882		0.03023	0.02444	0.01232	0.06548	0.07821	0.07723	0.07007	0.00083312	0.02705	0.0171	0.02036	0.07419	0.07869	0.08294	0.0765	0.06795	0.06678	0.06548	0.0532	0.03884	0.03433	0.03547	0.03512	0.04751	0.06085	0.06204	0.02306	0.00878	0.0323	0.0006206	0.0188	0.01584	0.00029097	0.00759	0.00256	0.0007219	0.00025661	0.00228		2.35e-05	0.01366	0.03242	0.00962	0.00468	0.00106	0.00305	0.00527	0.00275
883	0.01362	0.0404	1.49e-05	0.01033	0.06959	0.08092	0.06574	0.06535	0.00241	0.0298	0.01915	0.01542	0.0721	0.07172	0.09322	0.08734	0.07505	0.07203	0.06917	0.05346	0.03712	0.03167	0.02949	0.02795	0.04403	0.06378	0.06668	0.02169	0.01542	0.01164	0.00233	0.00132	0.0065		0.00407	0.00231	0.00882	0.00974	0.02098	2.14e-05	0.01564	0.0002553	0.00028467	0.00475		0.01372	0.00534	0.00631
884	0.02335	0.05006	5.77e-05	0.03329	0.11001	0.12215	0.12778	0.12592	0.00665	0.03091	0.01258	0.05958	0.01266	0.07716	0.1388	0.13361	0.12392	0.11924	0.1133	0.09854	0.08482	0.08013	0.079	0.07435	0.08545	0.10504	0.10268	0.05473	0.00537	0.0111	0.00177	8.94e-06	0.01012	0.00080735	0.00555	0.0018	0.00295	0.01162	0.00468	0.00894	0.00369	0.01035	0.00443	0.00057625	0.00040726	0.00221	0.00717	0.00336	2.69e-05
885	0.00705			0.01251	0.0905	0.11032	0.12695	0.12161	0.00033555	0.0165	0.01614	0.06217	0.12299	0.13301	0.13919	0.13298	0.12547	0.11664	0.10711	0.09888	0.0912	0.08717	0.0826	0.07032	0.0696	0.03275		0.05073	0.00048405	0.0084	0.00495	8.92e-05	0.00233	0.01194	0.00173	0.00012641	0.00087698	0.00136	0.01066	0.00432	0.01432	0.00186	0.00396	0.01163	0.01829		0.01863	0.0043	0.00676
886	0.00062096	0.01881	0.00364	0.00048542	0.00234	0.00146	0.03763	0.05483		0.01096	0.00083173	0.000727	0.01852	0.01102	0.04636	0.05343	0.06287	0.05298	0.01396	0.00027327	9.52e-05		0.00475	0.00154	0.00542		0.00674	0.0068	0.00141	0.0109	0.00164	4.09e-05	2.42e-06	0.00379	0.01066	0.00461	0.00706	0.006	0.00918	0.00035316	0.0008885	0.00155		0.00621		0.01504	0.05275	0.01179	0.00824
887	0.00133	0.00307	1.07e-06	3.28e-05	0.00679	0.00462	0.00294	0.00967		0.00011199	0.00101	0.00594	0.00777	0.01088	0.00121	0.00246	0.0042	0.0009028	0.00379	0.0108	0.0011	0.01028			0.00307	0.01169		0.00039984			0.00235	0.00101			0.00072879	0.0185	0.00167	0.00142		0.016	0.02492	0.02159	0.00843	0.01246	0.03256	0.01596		0.00286	0.00356
888	0.00012952		0.00995	0.0004596	0.00138	0.00045827	0.00699	0.00408		0.00087633	0.00501	0.00115	7.92e-06	0.00448	0.00027841	0.01334		1.5e-05		0.00131	0.00135	0.00024661	0.00078598	0.00777	0.00306	0.00016554	0.00617	0.00298	0.00954		0.00025678	0.00042596	0.00115	0.00156	0.0017			0.01011		0.01086	0.00041342	0.01634	0.03255			0.00051907	0.00336
889	0.02472	0.00387	0.02528	0.01457	0.00065215	0.00070079	3.69e-06		0.00697	0.01446			0.0005681	0.00010229	0.00208	0.00356		8.21e-05	0.00538	0.00198	0.00285	0.00728	5.14e-05	0.00013538	0.02131		0.00054608	0.00134	1.08e-05	0.02279		0.00978	0.02384		0.011	0.01719		0.00846	0.00963	0.01425	0.00711	0.00072887	0.00102	0.0013	0.00095292	0.00199	0.00275	7.8e-06	0.00513
890		0.00805	0.02934	0.05649	0.05198		0.00711	2.66e-05	0.0015	0.00166			0.00206			7.72e-09		0.01031	0.00534	0.02406	0.02372	0.02724	0.00116	0.00144	0.01586		6.56e-05	5.27e-05	0.00474	0.01843		0.01193		0.00024921	0.00534	0.00104	0.00288		0.00654	0.01237	0.01778	0.02013	0.0019				5.3e-08	0.00255
891	0.01642	1.31e-05			0.00702		0.0054		0.01216	0.00326	0.00363	0.03785	0.00439	0.00697	0.02278	0.01792	0.01551		0.00028499	0.02298	0.02565	0.03263	0.01178	0.02891	0.01268	0.00926	0.01945	0.00359		0.00014103	0.00068551	0.00671	0.00998	0.00581			0.00282	0.01705	0.00103	0.01463	0.01584	0.00031691	0.0162	0.01132		0.00295	0.00098462	0.00067184
892	0.00191	0.00806	0.00337	0.00758	1.05e-05	0.00059357		0.00107	0.00371	0.00015813	0.00019259	0.00044621	0.00042155		0.01381	1.25e-05	0.00431	0.00132	0.00332	0.00071739	0.00362	0.00033229	0.00348	0.00036732	0.00075041	0.01132	0.02161		9.99e-06	0.00283	0.03041		0.01381	0.0016	0.038	0.00295	0.00461	0.00029322	0.00662	0.0024	0.00715	0.00105	0.01066	0.01183	0.03532	0.01953	0.00392	0.00742	0.00539
893	0.02199	0.09939	0.00429		0.00322		0.00576	0.02014	0.01967		0.01165			0.00097744		0.00663	0.00021883	0.0018	3.07e-05	0.00536	0.00074956	0.00375	0.00764	0.0182		0.00299		0.00028642	0.02679	0.03317			0.03126		0.0045		0.03571	0.00469	0.02853	0.00015371	0.00204	0.00489	0.00267	0.01602	0.00069284		0.00259	0.00040697	0.00866
894	0.00955	0.01449	0.00136		0.00549	0.02587		0.00513	0.0003119		0.00272	0.00291	0.01592	0.0517	0.01547		0.0134	0.00302	0.00021406			2.55e-05	0.01091		0.02988	0.0011			0.0388	0.00413	0.12002	0.00029998	0.04964		0.00502	0.00083961	0.00883		0.00326	0.0098		0.00819	0.00025732	0.00455	3.97e-07	0.01016	0.00098801	0.00177	0.00299
895	0.01991		8.73e-06	0.00198	0.0299	0.00382	0.00072249		0.01802	1.83e-05	0.00153	0.02502	0.00078028	0.00089326	0.00089061	0.00768			0.06907	0.00748	0.00463		0.01163			0.00086977	0.00352	0.00059706	0.00074086	0.00324	0.00596	0.00027135	0.00303	0.00023111	0.00193	0.0029	0.00239	0.00328	0.00677	0.01136	0.01535	0.00469	0.00409	0.01885	0.01215	0.00308	0.00011691	0.00738	1.76e-05
896	0.01752	2.11e-05	0.00067163		0.00923	0.00158	0.00044031	0.00080508	0.01859	0.01303	0.00772	3.01e-06	0.00615	8.36e-06	0.00944	0.0089		0.00581		0.00408	0.00272	0.01644	0.01662	0.00245	0.02592	0.00038112	0.00997	0.00080157	0.04333		0.02709	0.03381	0.07538	0.01111	0.00159	0.01232	0.01532		0.00501	0.01373	0.04638		0.04416	0.06064	0.04063	0.01628	0.02445	0.00295	0.0054
897	0.02029	0.00651	0.00128	0.02283	0.02373	0.01599	0.02095		0.00224					0.00872		0.0049	0.006	5.67e-05	0.0028		0.00347	0.00412	0.00113	0.004	0.01393	0.00333	0.01239	0.00742		0.02432	0.06894		0.00105			0.02041	0.00178	0.02768	0.00962	0.00638	0.00030755	0.00383	0.01273	0.00134	0.00013716		0.02822	6.45e-07	0.00091773
898	0.00152	0.02186	0.00188	1.43e-05	1.72e-06	1.16e-05	0.00050118	0.0054	0.00389	0.00089818	0.00404		0.00603	0.00016012	0.00318	0.00040091	0.00511	0.00922		0.00104		0.00512		9.44e-05	0.00025945	0.00847		7.01e-05	0.02799	0.011	0.00669	0.01128	0.00045658	0.02002			0.00478	0.00051575	0.00037141	0.00361	0.01831		0.00011426	0.00218	0.01017	0.00475	0.00125	0.00115	0.00236
899	3.63e-05	0.00229	0.00038811	0.00095543	3.51e-05	0.00579	0.00539	0.00547	0.00118	0.00029124	0.00296	0.00081231	0.00779		9e-06	7.34e-06	0.00074059	0.00028096	0.004	0.00054379	0.00073071	0.00564	0.00283	0.00146	5.98e-05	0.00026162	0.00091329	0.00124	0.00106	0.00687	0.00367	0.00326		0.00366		0.00489	0.01053	0.0082	0.00858		0.01689	0.0002081	0.0056	0.00461			0.00578	0.00139	3.03e-06
900	9.23e-05		0.00456			0.00703	0.01098	0.00411	0.00888	0.00044228	0.00578	0.00511	0.00087531		0.0223	0.00817	9.04e-06	0.00284	4e-06	0.00248	0.00868	0.00112	0.01416	0.00959	0.00117	0.00505		0.01704	4.96e-05	0.00075958	0.01204	0.00071522	0.01301	0.00302	0.00447		0.02755		0.0001375	0.00047308	0.00039844	0.00445	0.00461	0.00171	0.01493	0.01146	0.01249	0.0079	0.00031495
901	0.00346	0.0008798			0.03339	6.17e-07	0.00426	0.00018794	0.00020118		0.00509	7.24e-06	0.01152	0.00041295	0.00318	0.00447	0.00033847	0.00857	0.00219	0.00053623	0.00051749	0.00874	0.0132		0.00883	0.00213	0.00168	0.01096	0.00313	0.00909	0.00703	5.84e-06		7.46e-06	0.00377	0.01893	0.00437	2.81e-06	0.01621	0.00066655	0.00036472	0.00447		0.00633	0.00104	8.78e-05		3.02e-05	0.00974
902	0.00104	1.08e-05	0.01101	0.03169	0.00211	0.00012645	0.00377	0.00103	0.00201	0.00285	2.85e-05	0.00015664	0.00664	0.00258	0.01092	0.00782	0.01318	0.0109	0.00073593	0.00726	0.00716	0.00787	0.0093	0.00821	0.00057619	0.00631	0.00186	0.00152	0.00112	0.0097	0.00714	8.83e-06	0.01469			0.00616	0.00064274	0.01717	0.02128	0.00221	0.00046688	0.00058236	0.00539	0.00165	0.00295	0.00073679	9.18e-05	0.00354	0.0178
903	0.00169	0.0305	0.00314	0.00011899	0.00091306	0.00293	0.00028504	0.0041	0.00313	0.00060513	0.00962	0.00773	0.00418	0.00351	0.00796	0.00862	0.00084118	0.00671	0.00045686	0.00844	2.54e-06	0.00192	0.00487	0.00942	0.00117	2.42e-06	0.00246	0.00062681	0.00464	0.00623	0.00786		0.00688	0.00901	0.00669	4.05e-05	0.04507	0.00108	0.0155	0.00098773	3.62e-05	0.00605	0.00206	0.01202	5.59e-07	0.01861	0.00075408	0.00677	0.00786
904	0.01101		2.24e-05	0.00336	0.00123	0.00882	0.00499	0.02193	0.00988	0.003	0.01751	0.03997	0.02037	0.01392	0.01256	0.00901	0.00944	0.01578	0.01594	0.00997	0.01149	0.01344	0.02503	0.00618	0.00068615	0.00176	0.00053751	0.00265	0.00039593	0.00366	0.00117		0.00449	0.00412	0.00891	0.00080495	0.01155	0.05246	0.00363	0.00052279	0.00473		0.02278	0.01495	0.01169	0.01224	0.00674	0.00016932	0.03088
905	1.92e-05	0.00504		0.00382	0.00036606		0.0043	0.00044175	6.06e-06	0.00608		0.00468		0.00729	0.00116	0.00138	0.02121	0.00143	0.00523	0.00077601		0.00060701	0.00289	0.0039		0.00188	7.03e-08	0.00028587	0.00395	0.0026	0.03045	0.00204		0.02116		0.01976	0.00645	0.00389		0.00186	0.04239	0.00847		0.08306	0.00752	0.00136	0.03051		0.0086
906	0.00197	0.00132		0.01303		0.0001663	0.00375	0.01317	0.00969		0.00389		0.02506		0.06542	0.02289	4.01e-05	0.00343	0.00178		0.00597		0.00065864	0.07676	0.00635		0.00513	0.002	0.03299	0.08694		0.06199	0.03091	0.03524	0.02058		0.00329		0.00938	0.02159	0.00387	0.00693	0.0186		0.00786		0.00526	0.0129	0.03422
907	0.00516	0.01613	0.03608	0.00127	0.01228	0.01011	0.01837	0.0017				0.00372	0.00019783	0.00121	0.00095601	0.02046	0.00266	0.00159		0.00229	0.01856	0.00038594	0.0101	0.00016008	0.00548	0.10102		0.02991		0.06757	0.00419		0.00062439	0.00923	0.01395		0.00813	0.0046		0.01467	0.00626	0.00117		0.00395	0.00585	0.00458	0.01423	9.03e-06	0.00289
908	0.00529	1.03e-05	0.00067545	0.01084		0.01423	0.00242	0.01141	0.00276	0.00653	0.00080441	0.00138	0.00402	0.00133	0.00816	0.00043888	0.01178	0.00076958	0.00081794		2.25e-06		0.00626		0.02205	0.00505	0.00604	0.00018976	0.00014833	0.00088008	0.03604	0.00359	4.1e-05	0.01579		0.03346	0.03888	0.05016	0.00267	0.00657	0.03682	0.01904	0.02098	0.00747	0.01572	0.00225	0.00969	0.01331	0.01984
909		0.01454	0.01151	0.0028	0.00196		0.006	0.00192	0.00499	0.00115		0.0007449		6.29e-05	0.00717	0.01849			0.0095	0.00665	0.01271	0.00043821	0.00016475	0.01064	0.00741	0.00648	3.1e-05				0.00080184	0.00904	0.00862		2.52e-05	0.00094564	0.00091514	1.74e-05	0.00347	0.02116		0.04477		0.00287	0.00206	0.00082716	0.00073249		0.00235
910	0.00713	0.00447	0.00191		0.0201	0.0048	0.01358	0.0158	0.03214	0.01217	0.00397	0.01209	0.00082501	0.01383			0.00258	0.00524	0.00014016	0.00041535	0.01704	0.02364	0.006			0.01214	0.00788	0.00286	0.00563		0.00412	0.00367		0.00238		4.43e-05	0.00716	0.00981	0.03152		0.01312	8.08e-05	0.00899	0.004	8.24e-05	0.0035	0.01074	2.92e-05	0.01176
911		0.01464	0.00542	0.00972	0.00371			0.00451	0.00199	0.00507	0.00011991		0.01214	0.00018343	0.00353	7.55e-05	0.00211	0.00355	0.00395	0.02216	0.00334	0.00303	0.00538	0.00748	0.00907		0.0029	0.0009809	0.00495		9.55e-05	0.01449	0.01785	0.00078576	0.00301	0.00171	0.016			0.00057282	0.00234	0.01064	0.00834	0.00288	1.17e-06	0.00317	0.01342		0.00065717
912			2.42e-07	6.83e-05	0.00138			5.49e-06	0.0009927	0.00281	0.00893		0.00067723	0.01049	1.76e-05		0.00584		0.0012	0.01112		9.23e-05	0.00080766	0.01436	0.00413	9.75e-05	0.00161	0.00145	0.01093	0.0005456	0.00752	6.66e-05	0.01159	0.00017303	3.89e-05	0.02722	0.00333	0.00578	0.00651	0.00905	0.00521	0.00176	0.00647	0.0026			0.01313	0.01601	0.01404
913	0.01908	0.00108	0.02301		0.01641	0.00141	0.01853	0.00383	0.00472	0.00094654	0.00439	0.06859	0.01164	0.00019004	0.01466	0.00259	0.00201	0.02432	0.00919	0.01726	0.00871	0.01212	0.00311	0.01675	0.00381	0.00037496	0.012	0.00198	0.00080945	0.0283	0.0002996	0.01038			0.00139	0.00028451	0.01313	0.00424	0.00541	0.00014541	0.00256	0.00913	0.00897	0.00701	0.02259	0.01281	0.00148	1.17e-06	0.00045534
914		0.00472	0.01032		0.00047068	0.00716	6.14e-05	6.36e-05	0.01499					0.01456		0.00509	0.00184	0.00194		0.00603	0.03049		0.0125	0.00875	0.0002787	0.00674	0.00502	0.00765	0.00227		0.00535		0.00919		0.00011594	0.00622	0.00343	0.0093	0.00824	0.00493	0.00946		0.00071822	0.03732		4.88e-05	0.00612	0.00241	0.00249
915	0.00603	0.00407	0.01901	0.02409	0.00654		0.00351	0.0021	1.6e-06	0.00353		0.02838	0.00849	0.00057884	0.00732	0.01602	0.01995	0.02332		0.00583	0.00443	0.00077142	0.00907	0.00144	0.00158	0.01666	0.02019	0.00029668	0.00553	0.00156	2.24e-05	0.00253	0.00211	0.0009217		0.00653	0.00331		0.00034422	0.00797		0.00404	0.00016296	0.02166	0.00167	0.00121	0.00819	0.00028878	0.01183
916	0.00019556			0.0001549	0.00303	0.00471	0.00199	0.00949	0.00927	0.01205	0.01299	0.00437	0.01602	0.00037886	0.00604	0.03166	0.01071	0.00703	0.00579	0.00609	2.29e-05	0.00019674	0.00402	0.00010086	2.26e-06	0.01038		0.01405		0.00524	0.00249	0.00475	0.00891	9.52e-05	0.00324	0.00679	0.0005465	0.00633		0.00248	0.00495	0.00589	0.00019145	0.00016085		0.00481	0.00172	0.01847	0.00111
917			0.01146	0.00522	0.00615	0.0016		0.0063	0.01667	0.00206	0.0016	0.00676	0.00302	0.00582	0.00135	0.00811	0.02253	0.02392	0.02359	0.01577	0.00368	0.00063368	0.00137	0.00847	0.00235	0.00139		0.00536	3.21e-05	0.00347		0.00226	0.00329	0.00094453	0.00339	0.00511	0.01491	0.00561	0.00011477		0.00394		0.02728	0.03517	0.00052318	0.01601		5.38e-07	0.01371
918	6.25e-05	0.00582	0.00092466	0.00866		0.00136	0.00352	0.00113	0.008		0.00017475	0.00777	0.00319	0.002	0.00015609	0.0069	0.00032183	0.00708	3.73e-07	0.00013802		0.00432	0.00225	0.00038747	0.00745	0.00368	0.00052662	4.13e-06	0.00012637	0.00645	3.96e-05	0.0307	0.00521	0.00058448		8.49e-05		2.53e-05	0.02622	0.00037731	0.00132	0.00031321	0.00352		0.0048	0.01344	0.00173	0.0042	0.00625
919			0.00289	0.00011463	0.00026342	0.0001256	0.00588		0.00144		0.00773	0.00916	0.00033747		0.00178	0.00036296	0.00783	0.00261	0.00119	0.00632	0.0048	0.00469	0.00317		0.00103	0.00393	0.00606	0.00142	0.00493			7.44e-05	0.00184	0.00272	0.00068201	0.00584		0.00224		0.01806	0.01177	0.01152	1.38e-05	0.00194	0.00553		0.00438	0.00639	0.00869
920	0.00809	0.00309	0.01944		2.93e-05		6.19e-07	0.00010802	0.00379	0.00601	0.00838		0.00089969	0.00254	0.00245		0.00647		0.00581	4.94e-05	0.00629	0.00125	0.00462		0.00084538		0.00027829	0.00552	0.01357	0.00157		0.00541	0.00495	5.54e-05		0.00504		0.00054561	0.00927	0.00098816	0.00027826	0.00292	0.00123		0.00668		0.00523	0.01103	0.00391
921		0.0074			0.03765	0.00706	0.01161	0.00464	0.00058688	5.31e-05		2.17e-06		0.02519	0.00717	0.00071492		0.00018099	0.00169	0.00207	0.02104	0.00054979		0.00026086	0.00086828		0.00298	0.00012519	7.13e-06	0.00089611	0.02143	0.00203	0.00138	0.00034938	0.00073406	0.00082621	0.00329	0.00023226	0.0021	0.00024601	0.00062755	0.00457	0.0015	0.00374	0.00997	0.02947	0.02009		0.00819
922	0.09042	0.0052	0.01883		0.00933	7.96e-06	0.01003	0.02181		0.00013379	0.00284			1.61e-05	0.00020341	0.00107	0.00658	0.00408	0.00019696	0.05546	0.02557	0.00566		0.00828	0.00545			0.00177	0.01552	0.00218	1.09e-05	0.00233	0.00718	0.00992	0.0343	3.15e-05	0.00737	4.9e-05	0.00861	0.02472	1.22e-05	8.42e-05	0.000613	0.01704	0.03223	0.04314	0.06571	0.0099	0.00925
923	0.09605	0.0483		0.00833	0.00228	0.00069904	0.02256	0.00733	0.00319		0.00213	0.01263	0.00149	0.00384	0.01268	7.55e-05	0.00683	6.38e-05	0.01923	0.00412	0.01634		4.14e-05	0.0039	0.01438	0.0174	0.00106	0.00942	0.00052259	0.03686	0.00045261	0.01603	1.31e-05	0.04637	0.01908	0.0181	0.06691	0.01798	0.00198	0.00119	0.00071756		0.06087	0.06307	0.01043	0.00575	0.03887	0.03229	0.05212
924	0.02878	0.01633	0.012	0.01816	0.08647	0.00837	0.00259	0.01165	0.00081718	0.00478	0.00116	0.00121	0.00366	0.00034086	0.00255	0.00454	0.03197	0.01393	0.00473	0.00765	0.01341	0.01239	0.01566	0.01389	0.00295	0.00388	0.01848	0.01737	0.01244	0.02323	0.04676	0.01357	8.66e-05	0.06047		0.00024717	0.00378		0.07157	0.00703	0.00715	0.00613	0.00911	0.01842	0.01103	0.00090201	7.7e-05	0.00526	0.01575
925	0.00226	0.03274	0.05262	0.04867	0.02086	0.00107	0.00119	0.01719	0.08947	0.054		0.09719	0.08825	0.08778	0.09097	0.12218	0.02353	0.00286	0.00522	0.06611	0.10326	0.00271	0.01857	0.00019989	0.01837	0.01285	0.01047	0.01533		0.03271	0.06796	0.00931	0.02718	0.00191	0.0356	0.01385	0.01691	0.01335	0.05063	0.07589	0.08004	0.0808	0.07742	0.05825	0.03368	0.02291	0.02885	0.04301	0.0498
926	0.00635	0.00198	0.00011482	0.00157	0.01659	0.06451	0.06316	0.05022	0.00368	0.00711	0.05393	0.08622	0.05735	0.03171	0.05282	0.02562	0.03437	0.0184	0.03799	0.0506	0.02918	0.06248	0.00095199	0.02433	0.03241	0.00204	0.03572	0.05075	0.05081	0.00108	0.05636	0.04895	0.03626	0.01542	0.00202	4.45e-07	3.81e-05	0.00075009	0.00079766	9.79e-05	3.43e-06	1.3e-06	0.00024789	0.00030838	1.27e-05	0.0001076	0.00056534	0.00047515	0.00026886
927	0.02699	0.03083	0.01293		3.84e-05	0.00314	0.00028834	0.00975	0.00103	0.00958	0.0004169	0.00189	0.00066331	0.00038508	0.01104		0.02978		0.00462		0.06066	0.03049	0.00018689	0.02182	0.03986	0.04724	0.04971	0.05232	0.00131	0.03433	0.06705	0.12127	0.15337	0.16202	0.14657	0.11681	0.09432	0.09	0.09031	0.08175	0.02715	0.01229	0.00574	0.00536	0.011	0.01152	0.08281	0.10896	0.11431
928	0.00267	0.00397	0.008	0.00135	0.00305	0.00564	0.00281	0.0048	0.00562	0.00099844	4.87e-06	0.0165	0.00098777	0.00466	0.00189	0.00166	0.01429	0.00461	0.01276	0.00497	5.66e-05	0.00192	0.00511	0.00947	0.00010599	0.00412	0.0016	0.00449	0.00036117	0.00677	0.00408	0.01736	0.01853	0.00943	0.00321	0.00038658	2.22e-05	0.00037181	0.00269	0.0032	0.00335	0.00356	0.00215	0.00061879	8.37e-05	0.00015929	0.00039051	0.00025626	3.87e-05
929	0.00216	0.01212	0.00027148	0.01016	0.00836		0.00541	0.00257	0.00911	0.00762	0.00041708	0.00279	0.00682	0.00916		0.00113	0.00565	0.00677		0.00149	0.00186	0.00927	0.01304		0.00341	0.00133	0.00216	5.69e-05	0.00743	0.01099	2.01e-05	0.01144	0.00218	0.00028493	0.00143	0.00206	0.01273	0.0112	0.00324	0.00211	0.00881	0.00418	0.00304	0.00072538	3.85e-05	5.37e-05	0.00227	0.00207	0.00074746
930	0.02763	0.02369	0.00878	0.00435	0.0012	0.00542	1.34e-05	0.01684	0.01202	0.0119	0.00075701	0.009	0.00361	0.0037	0.00153	0.0002312	0.002	0.00327	0.00484	3e-09	0.01574	0.00122	0.00919	0.00849	0.0025	0.00128	0.00024564	0.00546	0.01508	0.00132	0.01237	0.00107	7.13e-05	0.00044419	0.00284	0.00787	0.00998	0.00814	0.00474	0.00258	0.00154	0.00075649	0.0006843	0.0018	0.0034	0.00348	0.0021	0.00114	0.00124
931	0.01448	0.00967	0.0055	0.01026	5.61e-05	0.00862	0.00922	0.00281	0.0007625	0.0031	0.00688	0.01822	0.01254	0.01292	0.00827	0.01378	0.00958	0.00796	0.01177	0.01176	0.00392	0.0034	0.00649	0.00481	0.00419	0.00175	0.00609	0.00229	0.01099	0.01015	0.00721	0.00123	0.00956	0.00183	0.00776	0.01461	0.01541	0.01134	0.00765	0.00616	0.00039621	0.00298	0.00584	0.00855	0.01098	0.01143	0.0097	0.00497	0.0003566
932	0.01414	0.01104	0.00155	0.01219	0.01743	0.01951	0.00764	0.01016	0.01404	0.01362	0.0142	0.00736	0.00633	0.01714	0.02734	0.02717	0.02558	0.02654	0.01626	0.0001471	0.00196	0.00124	0.00041373	0.00021303	0.00103	0.00119	0.00478	0.00148	0.00307	0.00377	0.00723	0.00347	0.00176	0.00030004	0.00266	0.00495	0.00484	0.00281	0.00248	0.00436	0.00501	0.00546	0.00858	0.01575	0.02117	0.02436	0.02649	0.03102	0.03287
933	0.05584	0.01354	0.02483	0.00514	0.00798	0.00114	0.00226		0.01294	0.01307	0.0011	0.00422	0.00556	0.00576	0.0059	0.00121		0.00609	0.00369	2.16e-05	0.00529	0.01156	0.01619	0.01561	0.01448	0.00951	0.00169	0.00205	0.01263	0.01699		0.02284	0.01568	0.04726	0.03055		0.00342	0.00445	8.19e-05	0.00672	0.02221	0.04166	0.06159	0.05663	0.03443	0.02873	0.04925	0.09552	0.12539
934	0.11273	0.12283	0.13663	0.12928	0.08469	0.00053614	0.00797	0.007	0.00723	0.0332	0.03293	0.03972	0.03358	0.03591	0.03004	0.00266	0.0007397	0.00619	0.01381	0.01819	0.01341		0.01811	0.00018216	0.00582	0.00555	0.00223	0.00028341	0.00519	0.00895	0.01458	0.01452	0.0043	0.00669	0.04734	0.06209	0.05962	0.07186	0.11463	0.14771	0.15518	0.15335	0.15374	0.14994	0.14471	0.14146	0.14216	0.14552	0.14355
935	0.00503	0.00236	0.02343	3.89e-05	8.23e-05	0.02235	0.03779	0.05174	0.05389	0.0252	0.01087	0.01536	0.01989	0.04067	0.0236	0.00236	0.00070807	0.00241	0.01976	0.03509	0.02187	0.00661	0.01063	0.02431	0.03152	0.03005	0.02777	0.00961	0.02253	0.02664	0.00081312	0.01932	0.00534	0.00179	0.00161		0.00852	0.00194	0.00505	0.00523	0.00689	0.00361	0.00142	0.0019	0.01116	0.0294	0.02504	0.00283	0.03827
936	0.0048	0.00283	0.00752	0.00139	0.00524	0.008	0.0009234	8.6e-05	6.16e-06	0.01385	0.01397	0.00085596	1.2e-05	0.00303	0.0017	0.00244	0.00946	0.00366	0.0002093	0.00263	0.00388	0.00585	1.75e-05	0.00471	0.00047866	0.0025	0.0041	0.02525	0.01787	0.00714	0.00978	0.02959	1.53e-05	0.00463	0.00459	0.00452	0.00301	0.00466	0.00040893	0.0036	0.00015607	0.0226	0.00333	0.00596	0.00015107	0.01474	0.00994	0.00409	0.00278
937	0.00792	0.00209	0.00235	7.61e-06	2.02e-09	0.00277	0.00456	0.00429	0.00016153	0.0077	0.00961	0.00040685	0.00525	0.00489	2.15e-06	0.00889	0.00886	0.00656	0.00284	0.00071376	0.00060553	0.00045741	0.00148	0.00347	0.01243	0.00285	6.9e-06	0.00269	0.00173	0.00024118	2.86e-05	0.0006624	0.00391	0.00079027	0.00636	0.00557	4.45e-05	8.23e-06	8.1e-06	0.01468	0.00889	0.00593	1.11e-07	0.00037417	0.00381	0.02177	0.01872	0.01576	0.01239
938	0.02315	0.00487	0.0449	0.04945	0.02722	6.28e-06	0.00010305	0.00191	0.00037502	2.5e-06	0.00225	0.01389	0.00111	1.03e-06	0.00402	1.75e-06	0.00107	0.00153	0.0025	0.00303	0.00207	0.002	0.00351	0.00522	0.01217		0.01417	0.00255	0.00013414	0.01299	0.0417	0.00291	0.01002	0.0191	0.02994	0.02509	0.02784	0.0014	0.011	0.00594		3.88e-05	0.00648	0.00089582	0.00091839	0.00096955	0.00038973	1.32e-06	0.00741
939	0.00010394	0.0028	0.00020379	0.04608	0.00627	0.00145	0.00023618	0.0024	0.00282	0.0236	0.00058911	0.02449	0.0011	0.00028358	0.0019		0.00488	0.00402	0.00858	0.01678	0.0018	0.00362	0.00289	0.01451	0.02625	0.00094286	0.00119	0.00855			0.00011967	0.00129	0.03318	0.04951	0.00219	0.00051621	0.00244	0.02715	0.04755	0.00235	0.0033	0.00237	0.00459	0.00295	0.00029693	0.00376	0.00207	0.03916	0.03448
940	0.00031499	0.00759	0.00010912	0.00246	0.00159	0.01768	0.01161	0.02418	0.01755	0.01844	0.00616	0.01949	0.00327		0.00577	0.0293	0.01733	0.03126	0.02824	0.01495	0.00712	0.02528				2.24e-06	0.003	0.03311	0.00067655	0.00036522	0.00137	0.01343	0.01072	0.03138	0.00236	0.01185	0.01409	0.01476	0.00805	0.00337	0.00492	0.00449	0.00752	0.017	0.00599	0.02189	0.01828	0.01814	0.01764
941	0.06648	0.00292	0.00558	0.0073	0.00249	0.00142	0.0033	0.01955	0.04169	0.0283	0.01381	0.01866	0.01557		0.00396	0.01086	0.00138	0.00256	0.00341	0.01889	0.01541	0.01297	0.02931	0.03151	0.02325	0.00826	0.00212	0.00066308	0.0178	0.02516	0.00559	0.00265	0.10078	0.06667	0.00886	0.00432	0.00935	0.00884	0.00255	0.03934	0.07316	0.08139	0.07472	0.06555	0.06753	0.07515	0.10452	0.12568	0.13129
942	0.03728	0.02263	0.00836	0.00675	0.01239	0.00269	0.00574	0.00165	0.00341	0.00551	0.00486	0.0083	0.0035	0.00377	0.00449	0.00163	0.00935	0.00486	0.00119	0.00741	0.0103	0.0019	0.00437	0.00327	0.00074565	0.00437	0.01911	0.00677	0.00039777	0.00447	0.0215	0.03027	0.04904	0.06398	0.06702	0.05521	0.05615	0.0637	0.07512	0.07882	0.08037	0.08306	0.08245	0.07468	0.06628	0.06573	0.06649	0.06635	0.06277
943	0.01122	0.01809	0.00831	0.00024593	0.00501	0.00686	0.00217		0.00014942	0.0012	0.02314	0.01296	0.00095681	0.01445	0.00073726	0.00080368	0.0007458	0.00081231	0.01808	0.03839	0.04578	0.04273	0.03663	0.02985	0.02291	0.00941	0.03016	0.02835	0.00047394	0.05527	0.10692	0.11681	0.0973	0.07972	0.06061	0.04468	0.03638	0.04197	0.05087	0.04726	0.04415	0.04573	0.04463	0.03608	0.0272	0.02603	0.02421	0.02034	0.01672
944	0.00916	0.01492	0.00775	0.00031872	0.00254	0.01281	0.01904	3.69e-08	0.00867	0.01187	0.00983	0.00409	0.00039103	0.00964	0.01868	0.01572	0.00757	0.00275	2.58e-05	0.01457	0.02959	0.01799	0.00707	0.00051299		0.03362	0.04085	0.04818	0.0438	0.00153	0.04135	0.16847	0.0916	0.02909	0.03166	0.04751	0.04433	0.0506	0.05733	0.04081	0.02375	0.01095	0.00154	0.00113	0.00554	0.00804	0.00138	0.00599	0.025
945	0.11625	0.12902	0.15527	0.14841	0.09076	0.01166	0.00091744	0.00658	0.00598	0.00731	0.00938	0.00573	0.00208	0.00271	0.01309	0.01811	0.01587	0.02048	0.02617	0.02744	0.0266	0.0213	0.00935	0.0018	0.00027655	6.58e-05	0.00013749	0.00036803	0.00055489	0.00053342	0.00103	0.00176	3.76e-08	0.01531	0.05625	0.06896	0.06659	0.07808	0.11634	0.14752	0.1556	0.1533	0.1522	0.14772	0.14275	0.14044	0.14113	0.14299	0.14055
946	0.11062	0.12059	0.14653	0.13941	0.07733	0.00889	0.00139	0.01305	0.02303	0.03323	0.03094	0.01812	0.00841	0.00719	0.01896	0.04426	0.06702	0.07488	0.07008	0.05699	0.05231	0.0476	0.03002	0.01049	0.00222	0.00025314	0.00055556	0.00247	0.0056	0.00948	0.02103	0.03744	0.02917	1.71e-05	0.03969	0.05738	0.05529	0.06632	0.10873	0.14609	0.15574	0.15247	0.15068	0.14552	0.13964	0.13644	0.13738	0.13957	0.13755
947	0.2885	0.29849	0.28633	0.26663	0.26663	0.25681	0.22672	0.23224	0.12296	0.06444		0.15113	0.16365	0.15787	0.17632	0.16631	0.03093	0.0007485	0.00062332	0.04691	0.17615	0.16707	0.15557	0.18386	0.21048	0.22499	0.22917	0.21953	0.18824	0.16381	0.12275	0.05604	0.05626	0.14187	0.26056	0.30186	0.30104	0.30335	0.30089	0.30103	0.30345	0.30859	0.32236	0.33424	0.34141	0.34634	0.351	0.35668	0.34977
948	0.3219	0.34575	0.31745	0.28457	0.27794	0.2916	0.29595	0.24069	0.14861	0.10953	0.12845	0.16352	0.17741	0.17853	0.18824	0.16557	0.11635	0.07397	0.07445	0.11815	0.1611	0.16313	0.16397	0.18833	0.21703	0.24413	0.24531	0.22065	0.19331	0.17519	0.14404	0.10472	0.10132	0.15207	0.26215	0.33034	0.33028	0.32	0.30667	0.30498	0.3073	0.3132	0.329	0.34394	0.35911	0.37289	0.37736	0.38071	0.36851
949	0.35295	0.33534	0.25098	0.20206	0.20817	0.2568	0.29642	0.27731	0.2054	0.16699	0.18669	0.21947	0.23009	0.23011	0.24062	0.22366	0.17897	0.12988	0.12869	0.17805	0.22225	0.22365	0.22092	0.2384	0.25212	0.24937	0.22509	0.21042	0.22345	0.22519	0.19681	0.1521	0.14475	0.19417	0.29929	0.34619	0.33069	0.32943	0.33048	0.3363	0.3413	0.34831	0.36208	0.36976	0.37745	0.39217	0.40343	0.41088	0.39983
950	0.38555	0.27066	0.11447	0.05143	0.05747	0.12783	0.21433	0.25746	0.24415	0.25482	0.28751	0.29974	0.2811	0.25848	0.24627	0.23147	0.22394	0.23286	0.24801	0.2851	0.31484	0.32163	0.31166	0.28458	0.22845	0.15201	0.0738	0.0476	0.15178	0.26903	0.3174	0.29276	0.27888	0.31497	0.37848	0.35205	0.30059	0.31868	0.36134	0.39469	0.41159	0.42401	0.43301	0.41934	0.40295	0.41555	0.44536	0.4682	0.4659
951	0.39882	0.25359	0.10687	0.05137	0.05546	0.11235	0.1781	0.19713	0.16847	0.19501	0.26232	0.28198	0.25126	0.21533	0.18538	0.15228	0.13841	0.1709	0.21756	0.25889	0.28603	0.30464	0.29922	0.24946	0.17473	0.11421	0.06603	0.04802	0.11825	0.21817	0.34472	0.40255	0.40994	0.42711	0.42701	0.34604	0.28194	0.30454	0.36523	0.42036	0.4512	0.47207	0.48049	0.45037	0.41503	0.42236	0.46576	0.50531	0.51386
952	0.40268	0.27736	0.14739	0.0927	0.09537	0.14575	0.19684	0.20663	0.17842	0.2046	0.27196	0.29401	0.26476	0.22959	0.19871	0.16429	0.14957	0.17884	0.2248	0.26715	0.29459	0.31475	0.31027	0.26038	0.18713	0.13496	0.10391	0.09531	0.1488	0.22815	0.35458	0.43071	0.44872	0.46216	0.44602	0.36008	0.29944	0.32139	0.37855	0.43355	0.4671	0.49097	0.50127	0.47057	0.43275	0.43698	0.48163	0.52513	0.53703
953	0.39984	0.30187	0.17802	0.12084	0.12437	0.17758	0.22748	0.2386	0.21271	0.24075	0.30583	0.32567	0.29821	0.26465	0.23451	0.1997	0.18487	0.21517	0.2601	0.30059	0.32614	0.34447	0.33961	0.29228	0.21895	0.16408	0.13303	0.12642	0.18252	0.26219	0.37511	0.4262	0.43377	0.44955	0.44806	0.37715	0.32224	0.34357	0.39558	0.44423	0.47379	0.4949	0.50403	0.47711	0.44406	0.44813	0.48759	0.52494	0.53391
954	0.38755	0.32301	0.20113	0.13841	0.14587	0.20961	0.26552	0.28494	0.26338	0.28194	0.32644	0.34225	0.32558	0.30293	0.28353	0.25569	0.24307	0.26246	0.28775	0.32284	0.34588	0.35587	0.35007	0.32173	0.26458	0.20673	0.16477	0.15383	0.22353	0.29866	0.35275	0.33649	0.32313	0.35392	0.40443	0.37765	0.3369	0.35397	0.39054	0.4209	0.43782	0.45057	0.45883	0.44481	0.42758	0.43501	0.46202	0.48451	0.48407
955	0.3439	0.32008	0.21277	0.15128	0.16233	0.22862	0.27546	0.24123	0.13717	0.08798	0.11159	0.15702	0.17573	0.17617	0.18478	0.15472		0.04279	0.0445	0.09613	0.1491	0.15131	0.15429	0.18606	0.21519	0.21826	0.18613	0.16647	0.17798	0.16733	0.13089	0.08569	0.08345	0.1442	0.27096	0.32786	0.31122	0.30839	0.3071	0.31105	0.31447	0.31992	0.33373	0.34399	0.35414	0.37007	0.38085	0.38667	0.37431
956	0.2129	0.23736	0.17298	0.12837	0.11869	0.1119	0.06186	0.00269	0.00647	0.01487	0.01024	0.00236	0.00044098	0.00071143	0.00295	0.01176	0.02225	0.02959	0.02931	0.0193	0.01158	0.00866	0.00354	7.97e-06	0.00325	0.01676	0.02014	0.00779	0.00040299	0.00025121	0.00155	0.00489	0.00238	0.00404	0.06732	0.15716	0.16277	0.1376	0.11858	0.1176	0.1174	0.11782	0.13205	0.15705	0.1881	0.21074	0.20706	0.19974	0.18219
957	0.08118	0.10691	0.05704	0.01926	0.00958	0.0009079	0.00733	0.03171	0.02493	0.0356	0.06153	0.05806	0.04734	0.04306	0.04139	0.02421	0.01289	0.02903	0.05629	0.07152	0.07677	0.07669	0.06445	0.04396	0.02392	0.00918	0.00046681	0.00096625	0.01314	0.03517	0.05708	0.06838	0.05828	0.02381	0.00015218	0.02392	0.02673	0.01582	0.01131	0.0132	0.01389	0.01345	0.01885	0.0328	0.05442	0.0705	0.06551	0.05833	0.04826
958	0.0001651	0.00139	0.01946	0.03865	0.04163	0.06666	0.03279	0.07679	0.09423	8.64e-06	0.06336	0.00685	1.94e-05	0.00316	0.02967	0.0114	0.00771	0.00332	9.74e-05	0.01822	0.02092	0.01371	0.0187	0.00692	0.00033477	0.07893	0.07762	0.07531	0.08627	0.04597	0.08514	0.1092	0.11485	0.12508	0.07431	0.02861	0.01991	0.02656	0.03233	0.02937	0.02795	0.02936	0.02408	0.01236	0.00324	0.0006306	0.00131	0.00267	0.00501
959	0.00472	0.005	0.00992	0.00226		0.00070341	0.05937	0.04573	0.0319	0.02088	0.03135	0.04465	0.05085	0.0356	0.00286	0.00391	0.00067917	0.00126	0.00013692	6.05e-05	0.00373	0.00314	0.00233	0.0143	0.05293	0.00695	0.01057	0.00209		7.09e-05	0.02272	0.0086	0.04737	0.03185	0.00806	0.01081	0.00439	0.00378	0.00011866	0.00027476	0.00025451	0.00069155	0.00167	0.00527	0.00994	0.01014	0.01113	0.01302	0.01377
960		0.00797	0.00066464	0.03451	0.00029093	0.00513	0.00189	0.00197	4.43e-05	0.01884	0.02109	1.3e-05	0.0091	0.00015485	0.02644		0.02135	0.01606	0.02831	0.03782		0.00658	0.00399	0.00191	0.00113	0.00198	0.00018484	0.00057568		0.00175	0.00169	0.01366	0.00482	0.02271	0.01359	0.00435	0.02141	0.00434	0.01518	0.03227	0.0352	0.02262	0.02023	0.02361	0.01933	0.01407	0.00327	0.02145	0.039
961	0.00015977	0.00043872	0.01532	0.00178	0.00934			0.00369	0.00701	0.00471	0.01341		0.00859	0.01033	0.01631	0.01729	0.00036577	0.00655	0.00114	9.16e-06	0.00422	0.00143	0.00612	0.0061	0.00516	0.01363	0.00176	5.31e-07	0.00025009	0.00113	0.0068	0.00841	0.03448	0.00247	4.27e-06	1.07e-05	0.01373	0.00952	0.00181	0.00064412	0.0017	0.00516	0.00856	0.01112	0.01253	0.00563	0.01779	0.00375	1.15e-05
962	0.02455	6.27e-05	0.03404		0.0232	0.01728	0.02847		0.02013	0.00579	0.02635	0.0538	0.04042	0.03611		0.00096055	0.00549	0.01163	0.01731	0.0094	0.08462	0.03497	0.01261	0.01312	0.03785	0.0081	0.00186	5.79e-05	0.00161	0.03025	0.03629	0.00048196	0.00194	0.02339	0.00055008	0.00876	0.00332	0.0147	0.04899	0.0035	0.04351	0.0099	0.00089016	0.02148		0.02673	0.0194	0.00708	0.0008743
963	0.00834	0.00147	0.00067157	0.0056	0.06442	0.00157	0.00124	0.00067019	0.00040753		0.00686		0.01659	0.00559	0.00146	0.00333	0.00025551	0.00066318	0.02231	0.0067		5.72e-05	0.00371	0.00075059	0.00027171	0.00030861	0.02611	2.33e-05	0.02655	0.00040151	0.00030524	5.14e-05	0.04746		0.00353	0.00232		0.00624	0.00103	0.00223	0.01893	0.00165	0.00012965	0.0001009	0.00084336	0.00785	0.00029341	0.02175	0.00234
964	0.0003255	0.00539	0.00524	0.00264	0.00099825		0.00157	0.01653		0.00327	0.00026827	0.00085428	0.02176	0.000304	0.00151	0.02228	0.01448	0.00159	0.01028	0.00465	0.00015381		4.63e-05	0.01309	0.00395	0.00411	0.00031853	0.0014	0.00489	2.96e-05	0.00433	0.00139	0.00668		0.02468	0.02005	0.00196	0.00081373	0.00433	0.00053254	0.00834	0.00080319	0.00015968	0.00101	0.00602	0.02197	0.01184	0.00266	1.4e-05
965	0.00641	0.00317	0.00073155	0.01205	0.00558	0.00104	0.00154	0.00566	0.00449		0.00102	0.00041553	0.00041033	0.00109	7.4e-05	0.00626	2.34e-05	0.00083985	0.0079	0.00501	0.0106	0.00013444	0.00338			0.00106	0.00397	0.00139	0.0006916	1.1e-05	0.00017127	0.00387				0.00402	0.00771	0.00484	0.02296	5.45e-05	0.00347	0.01133				0.00181	0.00098907	0.01206	0.0023
966	0.00101		0.00037758	0.00297	0.00039585	0.02003	0.00631	0.00243	0.0186	0.00309		0.00117	0.00018233	0.0007008	0.00195	0.00147	0.00829	0.0057	0.00018428	0.00644	9.95e-07	0.00726	9.77e-05	0.00853	0.00018163	0.00745	0.00854	0.00749	0.00334	0.00057894	0.01176	0.00294	0.0006545	0.00155	0.00189	0.00183	0.00033895	0.01212	0.00211	0.00015341	0.00371	0.00061993	0.00902	0.00676	0.00056002	0.00118	0.00479	0.0005309	4.61e-05
967		0.00776			0.00134	0.00352	3.85e-05	0.00017302	0.00014159	0.00054572	0.01935	0.01214	0.00294	0.00054587	0.00054308	0.01558	0.00043622	0.00089603	0.00218	0.01008	4.65e-07	0.01182	0.0019	0.00439	0.00237	0.00509	0.00267	0.00689	0.00312	2.53e-05	0.00216	0.00357	0.00417		0.014	0.00014571	0.02747	0.01183	7.93e-08	0.02119	8.22e-06	0.00209	0.00053928	0.00332	0.01044	0.00224	0.01259	0.00472	0.00894
968	0.00031164	0.00029733	0.00048324			0.00865	0.00295	1.8e-05	0.00292		0.00717	0.00535	0.00884	0.00432		0.00062489	0.00468	0.01503	0.01634		0.01667	0.00014319	0.00284	0.03587	0.02203	0.0063	0.00241	0.00521	2.65e-06	0.00851	0.00205	0.00037936	0.02379		0.00926	0.00588	1.22e-05		0.00477	0.00576	0.00593			0.01752	0.00351	0.00776	0.02657	0.01426	0.01143
969		0.00251	0.00792			0.00010792	0.00383	0.00253	0.00448	0.00568	0.00365	0.0086		0.0026	0.00246	0.00303	0.02713	0.00178	8e-05	8.96e-05	0.00017771	0.00163	0.00396	0.00072806	0.00020964		0.00454	0.01112	0.00176	0.00019497		0.00032922	0.00035303	0.00081098	0.00709	0.00308		0.00193	0.00046259	0.00513	0.00384	0.0114		3.91e-07	0.01639	0.00778	0.00915	0.00417	0.01101
970	0.00023959	0.00441	0.00287		7.54e-05	4.6e-05	0.0005088	0.00372	0.00069734	0.00599	0.00465	0.00334	0.00333	0.00372	0.00633	0.00547	0.00247	0.00138	0.00392	0.00935	0.0137	0.00269	0.00208			0.00097859	0.00021168			0.00465	0.00121	9.5e-05	0.01114		0.05698	0.01175	0.00101	0.00313	0.00502	0.00026207	0.00070265		0.00615	0.00268			0.01116	0.00022406	0.00177
971			0.03144	0.00408		0.01591	0.00695	0.0026	0.01135	0.00086821	0.00143		0.00915	0.0056	1.01e-05	0.00105	0.00199	0.00552	0.00379	0.01822	0.00547	0.00788	0.0082	7.98e-05		0.00234	0.00309	0.03452	0.01396	0.00266		0.00067342		0.00973	0.0001851	0.00035963	0.00332	0.03196	0.01485	0.01381	0.00577	1.51e-05	0.00023731	0.00364	0.00797	0.00344	0.00036521
972	0.0006383	0.00645	0.00194		0.03328	0.02027	0.01373	0.01074		0.00113	8.29e-06	0.00178			0.01283	0.00541	0.01138		0.01526	0.01733	0.00047703	0.00879		0.00379	0.00032567	0.00102	0.00774	0.01521	0.00037083	0.00245	0.00899	0.00053381	0.02152	0.00063563	0.01523	0.08851		0.03195	0.02068	0.01299		0.00826	0.00831	0.03572	0.03768	0.00212	0.00673	0.04116	0.0067
973		0.00097749	0.00029891	0.00045993	0.00135	2.59e-05	8.3e-05	0.02244	0.00141		9.71e-05		0.0097	0.00316	0.01987	0.00061449	0.01381	0.00237	0.01034	0.00090337	0.0031	0.00156	0.00047487				0.06927	0.05507	0.00018687		0.00716	0.04206	0.05266	0.01504	0.00494			0.01077	0.00172	0.00572		0.00092496	0.00023881	6.14e-06	0.00272	0.02516	0.00583	0.00447	0.00030497
974		0.02116	0.00032819	0.00622	0.00245	2.04e-07		0.01011	0.02083	0.0009781	9.97e-05	0.00512	0.02862	0.02596	0.01609	0.01679	0.01508	0.00926	0.00655	2.69e-05	0.00508	0.03308	0.03426	0.06052	0.06086	0.00165	0.00452	0.0562	0.10113	0.0209		0.01571		0.06286	0.01254	0.00591	1e-05	0.01187	6.91e-06		0.00347	3.43e-06	0.00533	0.01674	0.00095959	0.00828	0.01542	0.00429
975	0.0288	0.00104	0.00087474	0.01162	0.1002	0.0854	0.05065	0.01622	0.00423	0.00083147	0.00010172	0.00026108	0.00178	0.0024	0.00054406	0.00013123	0.00121	0.00176	0.00032383	0.00018921	0.00011854	0.00052058	0.00191	0.00012796	0.00115	0.01038	0.00558	0.00037883	7.64e-05	0.0021	0.00398	0.0227	0.00675		0.02387	6.07e-05	0.00015485	0.03852	0.00747	0.01839	0.03073			0.0527	0.0105	0.00032453	0.0027	0.00055613	0.00376
976	0.00896	0.01493	0.00058525	0.0029	0.0029	0.00243	0.00265	0.00658	0.00249	0.00303	5.86e-05	0.00423	0.00179	6.43e-08	0.00090022	0.00676	0.00224	0.00055715	0.00053749	0.00192	0.01618	0.01059	0.0126	0.00075748	0.01067	0.00055259	5.59e-05	0.00158	0.00464	0.0109	0.01119	0.00138	0.01162	0.01442	0.00765	0.01815	0.01193	0.01538	0.01402	0.00121	0.03763	0.02299	0.05149	0.00313	0.0012		0.00924	0.00024049	0.00315
977	0.00041446	0.00010042	0.0096	0.01306	0.00917	0.00377	0.00403	2.71e-06	0.04446	0.05179	0.04794	0.01669	0.00028112	0.0001783	0.00177	0.00178	0.00849	0.00102	0.01171	0.01557	1.59e-05	0.00056485	0.00246	0.00224	0.00505	0.00496	0.00394	2.55e-05	0.01471	2.4e-05	0.0135	0.00041507	8.84e-05	0.00013048	0.00376	0.01327	0.01108	0.00749	0.00681	0.00112	0.00518	0.01734	0.01492	0.00634	3.51e-05	9.53e-05	0.0078	0.00369	0.00544
978	0.01414	0.00704	6.99e-05	0.0014	0.00335	0.00064079	0.00045554	0.00048078	0.0003152	0.00303	0.00212	0.00346	0.00109	0.0003609	0.00055822	0.00057108	0.00088519	0.00151	0.00172	0.00118	0.0002539	1.7e-05	0.00022063	0.00038817	0.00038288	8.72e-05	9.65e-05	0.00066382	0.00026193	2.24e-05	0.0063		0.01636	0.0456	0.03233	0.00626	0.0109	0.00303	6.42e-05	0.0328	0.0001195	0.00825	0.00209	0.03331	0.0411	0.00872	0.05219	0.06926	0.05772
979	0.00144	0.0003872	0.01272	0.01853	0.0172	0.01432	0.00858	0.00709	0.01238	0.02111	0.02374	0.02124	0.01752	0.01555	0.01559	0.01475	0.01487	0.01632	0.01821	0.01972	0.01899	0.01435	0.0083	0.00498	0.0063	0.01086	0.01621	0.02006	0.01925	0.01106	0.00047338	0.00048043	0.02262	0.01411	0.01469	0.02046	0.00095677	0.00033471	0.00694	0.0364	0.00324	0.05725	0.0762	0.0371	0.02818	0.06789	0.07097	0.02899	0.00514
980	0.00822	0.01626	0.02882	0.03062	0.02689	0.02558	0.02531	0.02765	0.03536	0.04426	0.04647	0.0422	0.03767	0.03502	0.03427	0.03337	0.03372	0.03561	0.03857	0.04184	0.0437	0.04078	0.03262	0.0257	0.0251	0.02867	0.03437	0.03985	0.04254	0.03925	0.02489	0.00775	0.0031	7.45e-05	0.00535	0.0027	0.00167	0.00235	0.00046654	0.00153	0.04256	0.041	0.0589	0.04192	0.00021003	0.00523	0.03252	0.0917	0.08579
981	0.05171	0.05365	0.06343	0.06048	0.05011	0.04728	0.05372	0.06766	0.08396	0.09313	0.08765	0.07708	0.07062	0.06837	0.06819	0.06626	0.06585	0.06802	0.07305	0.08016	0.08666	0.08844	0.08079	0.06946	0.06104	0.05933	0.06446	0.07337	0.08307	0.09073	0.09745	0.10255	0.11017	0.09514	0.07025	0.05575	0.05787	0.06639	0.05661	0.05036	0.05928	0.06432	0.03648	0.03238	0.04455	0.04296	0.01	0.00877	0.01636
982	0.04012	0.04087	0.04948	0.04561	0.03392	0.03107	0.03948	0.05659	0.07306	0.07895	0.07155	0.06131	0.05677	0.05551	0.05432	0.05123	0.05003	0.05207	0.05772	0.06592	0.07419	0.07807	0.07298	0.06236	0.05201	0.04794	0.05166	0.06045	0.07148	0.08343	0.09931	0.11762	0.12182	0.10257	0.07954	0.06945	0.06628	0.07018	0.06751	0.06447	0.07052	0.07799	0.04577	0.00163	0.00050293	0.00238	0.00747	0.01561	0.1871
983	0.00032046	0.00189	0.0063	0.00553	0.00167	0.0011	0.00326	0.00929	0.01722	0.02132	0.01766	0.01225	0.01079	0.0106	0.00962	0.0079	0.00692	0.00765	0.01048	0.01455	0.01895	0.02098	0.01796	0.01285	0.00851	0.00713	0.00908	0.01342	0.01811	0.02253	0.02567	0.02311	0.01344	0.00595	0.00319	0.0044	0.00577	0.00681	0.00153	0.0069	0.0206	0.02482	0.00252	0.02254	0.00058959	0.0048	0.01165	0.07731	0.19189
984	6.11e-05	0.00128	0.00563	0.00378	0.00235	0.00286	0.00263	0.00065205	0.00045715	0.00364	0.00268	0.00015049	0.00086606	0.00128	1.61e-05	0.00029453	0.00052373	0.00049791	0.00059707	0.00053945	0.00010293	2.78e-05	0.00022429	0.00076156	0.00024791	8.32e-06	0.00041096	0.00024632	0.00059539	0.00346	0.00421	0.00081205	0.00051684	0.00263	0.0074	0.00922	0.00183	2.17e-05	3.85e-06	0.00756	0.03396	0.00973	0.01109	0.02853	0.01417	0.0282	0.01972	0.01617	0.02928
985	0.00324	0.0015	0.02388	0.01347	0.00085245	0.00087897	0.00445	0.00353	9.69e-05	0.00992	0.01306	0.00392	0.00097867	0.00233	0.00167	0.01099	0.0157	0.01516	0.01169	0.00422	0.0005385	0.00774	0.00022445	0.00539	0.00734	0.00287	0.0003912	0.00263	0.00026953	0.00399	7.61e-06	0.02848	0.08085	0.0956	0.09992	0.0894	0.04413	0.02401	0.03361	0.10827	0.24271	0.32263	0.3135	0.2021	0.13283	0.17636	0.29903	0.38413	0.41849
986	0.14917	0.16527	0.19148	0.17403	0.13692	0.12921	0.15495	0.19448	0.21625	0.21193	0.19825	0.19187	0.19462	0.1888	0.17452	0.16126	0.15805	0.16357	0.17706	0.20144	0.23056	0.24919	0.23377	0.19764	0.1671	0.15944	0.17564	0.20017	0.22272	0.24781	0.29261	0.33961	0.36614	0.37237	0.34807	0.30588	0.27653	0.28301	0.30837	0.34651	0.40205	0.45167	0.46019	0.40882	0.36086	0.37059	0.44189	0.5151	0.54236
987	0.18896	0.19669	0.21146	0.19995	0.17362	0.16717	0.18757	0.22115	0.24222	0.24221	0.23195	0.22443	0.22069	0.21551	0.20947	0.20205	0.20074	0.20544	0.21602	0.23503	0.25636	0.26901	0.25843	0.23111	0.20459	0.19605	0.20616	0.22578	0.24914	0.27417	0.31132	0.34764	0.36921	0.37163	0.34562	0.30686	0.28671	0.29774	0.32267	0.34971	0.38157	0.40914	0.4187	0.39471	0.36204	0.36362	0.40513	0.45345	0.47571
988	0.19097	0.19185	0.19927	0.18904	0.16846	0.16379	0.1824	0.21453	0.23774	0.24042	0.22857	0.21515	0.20655	0.20347	0.20379	0.20226	0.20256	0.20474	0.21157	0.22536	0.24144	0.25163	0.24511	0.22566	0.20423	0.19512	0.19986	0.21488	0.23622	0.2595	0.2905	0.31983	0.33687	0.33369	0.30663	0.27304	0.25937	0.27178	0.29446	0.31596	0.33777	0.35584	0.35992	0.34269	0.32112	0.32224	0.35064	0.38576	0.40048
989	0.19428	0.19074	0.19121	0.17812	0.15784	0.15305	0.17076	0.20355	0.23076	0.23608	0.22142	0.20205	0.18997	0.18722	0.19022	0.19167	0.19264	0.19329	0.19877	0.21121	0.2259	0.23627	0.23278	0.21745	0.19811	0.18775	0.18948	0.20252	0.22387	0.24886	0.28235	0.31473	0.33214	0.32671	0.2974	0.2657	0.25542	0.27038	0.29423	0.31574	0.33722	0.35585	0.36043	0.34393	0.32461	0.32762	0.35629	0.39356	0.41113
990	0.17494	0.16702	0.1646	0.1511	0.13139	0.12601	0.14152	0.17224	0.20179	0.21182	0.19592	0.17224	0.15924	0.15681	0.15975	0.16087	0.16119	0.16121	0.16666	0.17946	0.19438	0.20474	0.20165	0.1873	0.16882	0.15857	0.15991	0.17254	0.19408	0.22034	0.25918	0.30748	0.33907	0.32312	0.27409	0.23752	0.22966	0.24903	0.27627	0.30183	0.33124	0.35876	0.36244	0.33694	0.31553	0.32361	0.3623	0.42021	0.45381
991	0.20144	0.19404	0.19212	0.17607	0.152	0.14511	0.16352	0.2002	0.23432	0.24562	0.22997	0.20564	0.19118	0.18598	0.18562	0.18383	0.18411	0.18634	0.19479	0.21193	0.23109	0.24336	0.23755	0.21759	0.19421	0.18224	0.18469	0.19953	0.22389	0.25422	0.30226	0.36021	0.39443	0.37949	0.32083	0.27333	0.26113	0.28214	0.3135	0.34658	0.38391	0.41635	0.41974	0.38777	0.36084	0.37099	0.41818	0.48059	0.51268
992	0.26268	0.27197	0.28486	0.27157	0.2436	0.23659	0.25833	0.29385	0.31558	0.31431	0.30327	0.29633	0.29526	0.29065	0.28097	0.26913	0.26598	0.27152	0.28509	0.30733	0.33013	0.34107	0.32871	0.30161	0.2767	0.26932	0.27754	0.29346	0.31352	0.33729	0.37473	0.4094	0.42758	0.4256	0.39686	0.35823	0.3384	0.34801	0.37066	0.40042	0.43284	0.4595	0.46254	0.4351	0.40904	0.41565	0.45535	0.49566	0.51464
993	0.26866	0.28144	0.29861	0.2903	0.26549	0.25917	0.27738	0.30526	0.32144	0.31978	0.31061	0.30658	0.30942	0.30758	0.2986	0.28568	0.27999	0.2839	0.29738	0.31869	0.3396	0.34796	0.33539	0.31096	0.28962	0.285	0.29402	0.30909	0.32681	0.34537	0.37088	0.39292	0.40639	0.40632	0.38825	0.3609	0.34423	0.34982	0.36619	0.38817	0.41272	0.43409	0.43617	0.41379	0.39366	0.39869	0.42927	0.46155	0.47504
994	0.21937	0.22673	0.23997	0.23451	0.21361	0.20581	0.21854	0.24256	0.26241	0.26806	0.25936	0.24779	0.2426	0.24164	0.2409	0.23447	0.22954	0.22959	0.23887	0.2563	0.27471	0.2813	0.27114	0.253	0.23597	0.23027	0.23469	0.24792	0.26813	0.28811	0.30601	0.32105	0.33127	0.32902	0.31086	0.28909	0.27862	0.28486	0.29829	0.31408	0.33262	0.34655	0.34487	0.32731	0.31272	0.31426	0.33021	0.35216	0.36099
995	0.16833	0.17224	0.18278	0.17632	0.15536	0.14667	0.1575	0.18059	0.20235	0.21039	0.20077	0.1855	0.17745	0.17571	0.17639	0.1731	0.16976	0.16876	0.17571	0.19089	0.20835	0.21563	0.2073	0.19199	0.177	0.17109	0.17417	0.18635	0.20656	0.22737	0.24613	0.26689	0.28171	0.2752	0.25156	0.22978	0.22135	0.22864	0.24255	0.25965	0.28098	0.29461	0.28921	0.27045	0.25739	0.25936	0.2739	0.29658	0.30755
996	0.18258	0.18604	0.19312	0.1843	0.16439	0.15682	0.16896	0.19417	0.21854	0.22719	0.21601	0.19836	0.18794	0.18455	0.18516	0.18392	0.18217	0.18098	0.18692	0.20143	0.2182	0.22695	0.22069	0.2063	0.19106	0.18413	0.18647	0.19823	0.21761	0.23774	0.26018	0.28893	0.31237	0.29558	0.26302	0.2405	0.23432	0.24437	0.25893	0.27547	0.29708	0.31336	0.30751	0.2874	0.27287	0.27568	0.29656	0.32743	0.34212
997	0.00743	0.01002	0.01363	0.01819	0.02197	0.02371	0.02143	0.0166	0.00761	0.01068	0.00333		0.02262	0.01066	0.0108	0.02706	0.00904	0.01443	0.00010007	0.00015153	0.005	0.01189	0.01492	0.01058	0.00538	0.00147	0.00359	0.00997	0.01792	0.0216	0.0176	0.00732	0.0016	0.0006135	9.63e-05	0.00188	0.00519	0.00688		1.48e-06	0.00208	0.00228	0.00062481	0.0048	0.00411	0.00682	0.00669	0.00381	0.01909
998	0.00223	0.00020416	0.00939	0.03343	0.03679	0.03807	0.0376	0.02927	0.01256	0.06269	0.05841	0.02242	0.02517	0.03793	0.04115	0.03918	0.03302	0.02491	0.01773	0.01107	0.00802	0.00019301	0.00021191	0.00433	0.01749	0.02899	0.03497	0.03395	0.0203	0.03008	0.00304	0.00406	1.55e-06	0.0013	0.00029077	0.00039783	0.00281		0.00169	7.72e-06	0.00115	0.00257	0.00392	0.00395	0.00292	0.00199	0.00014261	0.0159	0.01133
999	1.16e-05	0.00622	0.00032049	7.53e-05	0.00092491	0.00182	0.00154	0.00209	2.12e-06	0.00141	0.00020496	0.00141	0.00267				0.00020821	8.55e-07	0.00049709	0.00214	0.00138	0.00051448	0.00072339	0.00088257	0.00040826	0.00124	0.00268	0.00231	0.00061827	0.00142	0.00823	0.00197	0.00133	0.01516	0.01321	0.00122	0.00233	0.0074	0.0049	0.01396	0.01267	0.01805	0.01967	0.02076	0.01486	0.00813	0.01277	0.01519	0.01964
1000	0.00151	0.01796	0.01812	0.02097	0.00163	2.57e-05	0.00044157	0.00217	0.00025146	0.00033663	0.00114	0.00035936	0.00747	0.01362	0.00030195	0.00162	0.00303	0.00317	0.00233	0.00071374	0.00014494	0.00133	0.00026747	0.00015581	0.00048849	1.23e-05		0.0157	0.00868	0.00388	0.0073	0.01381	0.01611	0.01657	0.01659	0.01585	0.01675	0.01746	0.01687	0.01488	0.01215	0.01197	0.01266	0.01364	0.01353	0.01241	0.01084	0.00996	0.00939
1001	0.01343	0.01437	0.01495	0.01926	0.02197	0.0146	0.02066	0.01975	0.01293	0.00178	0.00032489		0.02254	0.02189	0.01938	0.00081939	0.00039437	0.00026926	0.00021093	0.00555	0.01723	0.01985	0.01545	0.00612	0.00391	0.01519	0.02544	0.02466	0.02222	0.0197	0.01948	0.01819	0.01532	0.01155	0.00816	0.00759	0.00892	0.0103	0.00729	0.00361	0.00317	0.00564	0.00614	0.00478	0.00262	0.00221	0.00287	0.00299	0.00255
1002	0.004	0.01865	0.01427	0.00201	0.00479	0.00945	0.0024	0.00727	0.01767	0.01956	0.01589	0.01018	0.00484	0.00040492	0.0002681	6.88e-06	0.00114	0.00157	0.00181	0.00411	0.00806	0.01262	0.01504	0.01504	0.01129	0.00491	0.00209	0.00363	0.00846	0.01458	0.00752	0.01043	0.00121	0.00117	5.47e-05	0.0038	0.01209	0.01274	0.00044892	0.00055824	0.00363	0.00388	0.00076596	0.00298	0.00232	0.00028923	0.00025983	0.00218	0.00542
1003	0.02627	0.00082278	0.02183	0.0305	0.03021	0.02923	0.03107	0.03521	0.039	0.03915	0.03519	0.03204	0.03328	0.03626	0.03794	0.03691	0.03519	0.03454	0.03531	0.03697	0.03921	0.03929	0.03632	0.03362	0.03271	0.03447	0.03834	0.04172	0.04364	0.04276	0.03934	0.03144	0.00097244	0.01142	0.00044878	0.00737	0.01928	0.02127	0.01659	0.00577	0.00979	0.02265	0.02464	0.02465		0.02683	0.02047	0.01587	0.00695
1004	0.06771	0.05332	0.0793	0.10758	0.11395	0.11811	0.13399	0.16314	0.1862	0.19254	0.18417	0.17403	0.17036	0.17021	0.16964	0.17108	0.17364	0.17599	0.17874	0.18227	0.18639	0.18937	0.18383	0.17169	0.16001	0.15167	0.15399	0.1675	0.18211	0.19178	0.20127	0.21173	0.21591	0.20148	0.15481	0.10427	0.10063	0.11475	0.12594	0.12783	0.13039	0.13258	0.12209	0.10247	0.07934	0.06486	0.06758	0.07273	0.08432
1005	0.34794	0.29839	0.26981	0.23914	0.20592	0.20044	0.23916	0.31374	0.37451	0.39235	0.37876	0.34854	0.31115	0.29221	0.28998	0.28588	0.28944	0.30346	0.32541	0.35395	0.38375	0.40398	0.39404	0.34931	0.29193	0.25625	0.2516	0.27736	0.32619	0.39254	0.49377	0.57714	0.6125	0.61636	0.53497	0.42662	0.38476	0.4123	0.46591	0.53676	0.59638	0.62671	0.62086	0.56832	0.52415	0.54167	0.61172	0.67266	0.69297
1006	0.36249	0.30543	0.27425	0.24503	0.21413	0.20809	0.24295	0.31198	0.36946	0.38869	0.37688	0.34634	0.30852	0.29084	0.2911	0.28925	0.29318	0.30651	0.3279	0.3556	0.38452	0.40283	0.39129	0.3477	0.29261	0.2588	0.25447	0.27983	0.32819	0.39404	0.49155	0.56887	0.60596	0.61501	0.54408	0.43849	0.3945	0.4202	0.47348	0.54141	0.59576	0.62517	0.62436	0.57786	0.53441	0.54732	0.61161	0.67032	0.68988
1007	0.34434	0.2946	0.26622	0.23721	0.2054	0.19706	0.22823	0.29297	0.34817	0.36746	0.35641	0.32726	0.29105	0.27408	0.27362	0.2708	0.27378	0.28643	0.30797	0.33649	0.36635	0.38382	0.37023	0.32635	0.27345	0.24319	0.24126	0.26752	0.31557	0.3792	0.46948	0.53908	0.57851	0.59274	0.53208	0.43012	0.38507	0.40919	0.4625	0.52824	0.57947	0.60849	0.61142	0.56902	0.52583	0.53592	0.59574	0.65151	0.67074
1008	0.31741	0.2827	0.26026	0.23021	0.19495	0.18401	0.21374	0.2775	0.33184	0.34974	0.33864	0.31235	0.27915	0.26224	0.25873	0.25249	0.25372	0.26614	0.28834	0.31835	0.3497	0.36731	0.35255	0.30748	0.25546	0.22791	0.22848	0.25613	0.30409	0.36516	0.44828	0.51147	0.55119	0.56814	0.51406	0.41578	0.37092	0.39397	0.44691	0.51157	0.56258	0.59153	0.59505	0.55283	0.50922	0.51896	0.57713	0.62987	0.64853
1009	0.30264	0.28055	0.26329	0.23224	0.19413	0.18194	0.21172	0.27542	0.32855	0.34433	0.33299	0.30981	0.28057	0.26398	0.25748	0.24789	0.2474	0.25957	0.28192	0.31234	0.34373	0.36146	0.34707	0.30217	0.25113	0.22494	0.22693	0.25525	0.30266	0.36085	0.43749	0.49598	0.53372	0.54976	0.49889	0.4063	0.36399	0.38704	0.43816	0.49982	0.54999	0.57873	0.58194	0.53972	0.49633	0.50576	0.56237	0.61231	0.63047
1010	0.31286	0.29177	0.27266	0.24097	0.20339	0.19276	0.22419	0.28854	0.34085	0.3561	0.3452	0.32284	0.29494	0.27885	0.27216	0.26152	0.26015	0.2721	0.29446	0.32417	0.35379	0.37103	0.35805	0.31467	0.26382	0.23646	0.23769	0.2657	0.31301	0.37034	0.44513	0.50257	0.5379	0.55076	0.49738	0.40738	0.36822	0.39353	0.44389	0.50246	0.54983	0.57743	0.58099	0.54041	0.4982	0.50675	0.56147	0.60958	0.62724
1011	0.33722	0.30875	0.28237	0.25013	0.21519	0.20734	0.24108	0.30705	0.36009	0.37682	0.36658	0.34234	0.31205	0.29609	0.29213	0.28321	0.28221	0.294	0.3164	0.34532	0.37319	0.38997	0.37807	0.33553	0.28332	0.25301	0.25231	0.27989	0.32826	0.38781	0.46665	0.5265	0.55993	0.56958	0.51052	0.41844	0.38095	0.40991	0.46209	0.52009	0.56459	0.59085	0.59598	0.55742	0.51552	0.52272	0.57648	0.62476	0.64269
1012	0.35763	0.31919	0.28663	0.25471	0.22255	0.21681	0.25218	0.31995	0.37409	0.39206	0.38177	0.35496	0.32131	0.30541	0.30491	0.2991	0.29958	0.31153	0.33377	0.36227	0.38934	0.40566	0.39373	0.35074	0.29686	0.26392	0.26138	0.28844	0.33803	0.40135	0.48818	0.5532	0.58527	0.59227	0.52759	0.43085	0.39306	0.42454	0.4797	0.54058	0.58519	0.61111	0.61681	0.57805	0.53447	0.54038	0.59518	0.64646	0.66656
1013	0.36435	0.31841	0.28489	0.25454	0.22423	0.21871	0.25388	0.32225	0.37661	0.39428	0.38316	0.355	0.31974	0.30402	0.30546	0.30224	0.30423	0.31616	0.33749	0.36593	0.39363	0.4098	0.39701	0.35294	0.29838	0.26443	0.26088	0.28758	0.33785	0.40377	0.49674	0.56663	0.5989	0.60492	0.53765	0.43715	0.39795	0.42922	0.48614	0.55141	0.59941	0.62597	0.62983	0.58866	0.54285	0.54819	0.60503	0.6605	0.68412
1014	0.36185	0.31033	0.2771	0.24699	0.21623	0.20959	0.24378	0.31262	0.36808	0.38588	0.3738	0.34403	0.30789	0.29217	0.29372	0.29119	0.29353	0.30558	0.32658	0.35522	0.38391	0.40054	0.38764	0.34308	0.2882	0.25387	0.24986	0.27648	0.327	0.39378	0.48836	0.56113	0.59652	0.60416	0.53678	0.43409	0.39326	0.4225	0.47835	0.54518	0.59633	0.62399	0.6263	0.58418	0.53905	0.54499	0.60191	0.65801	0.6829
1015	0.36025	0.30515	0.27063	0.23879	0.2061	0.19823	0.23138	0.30045	0.35772	0.37682	0.36393	0.33173	0.29485	0.27927	0.28041	0.27722	0.2789	0.29116	0.31274	0.34143	0.37012	0.38731	0.37552	0.33194	0.27718	0.2428	0.23863	0.26519	0.31543	0.38149	0.47299	0.54449	0.58381	0.59482	0.53144	0.43024	0.38849	0.41524	0.46745	0.53069	0.58118	0.60973	0.61365	0.57483	0.53356	0.53969	0.59245	0.6437	0.66655
1016	0.36337	0.30944	0.27321	0.23907	0.20463	0.19612	0.22824	0.29652	0.35458	0.37522	0.36173	0.32731	0.29035	0.27539	0.27645	0.27206	0.2725	0.2847	0.30727	0.33571	0.36306	0.37991	0.36952	0.32838	0.27498	0.24115	0.23708	0.2635	0.31284	0.37631	0.4603	0.52598	0.56744	0.58144	0.52606	0.43168	0.39086	0.41508	0.46191	0.51763	0.56396	0.5925	0.5997	0.56692	0.53084	0.53591	0.58137	0.62476	0.64397
1017	0.3713	0.31951	0.28218	0.24686	0.21198	0.204	0.2361	0.30351	0.36095	0.38232	0.36876	0.33373	0.29729	0.28322	0.28456	0.27859	0.27741	0.28945	0.31347	0.34219	0.368	0.38361	0.3736	0.33431	0.28214	0.2487	0.24465	0.27107	0.3199	0.38128	0.45953	0.5202	0.56194	0.57757	0.52729	0.43794	0.39806	0.42126	0.46488	0.5152	0.55739	0.58502	0.59399	0.56515	0.53274	0.53753	0.57834	0.6158	0.63171
1018	0.3879	0.33629	0.29768	0.26269	0.2291	0.22304	0.25664	0.32363	0.37918	0.40068	0.38894	0.35575	0.31933	0.30528	0.30687	0.29945	0.29691	0.30908	0.3349	0.36462	0.38961	0.40383	0.39303	0.35376	0.30131	0.2671	0.26225	0.28848	0.33767	0.3994	0.47679	0.53422	0.57353	0.58894	0.5394	0.45038	0.4102	0.43433	0.47848	0.52772	0.56696	0.59307	0.60212	0.57391	0.54248	0.54813	0.58866	0.62399	0.63784
1019	0.39528	0.34132	0.30279	0.27009	0.23953	0.23623	0.27124	0.3365	0.38916	0.41039	0.40156	0.37159	0.33546	0.3209	0.32241	0.31488	0.31217	0.32459	0.3512	0.38136	0.40606	0.41911	0.40727	0.36753	0.3149	0.27999	0.27404	0.29922	0.3482	0.41132	0.49172	0.54887	0.58415	0.59657	0.54317	0.4518	0.41112	0.43671	0.48339	0.53542	0.5743	0.5995	0.60662	0.57524	0.54216	0.54932	0.59359	0.6319	0.64617
1020	0.38024	0.32201	0.28661	0.25697	0.22867	0.2265	0.26122	0.32396	0.37498	0.39622	0.389	0.36043	0.32459	0.30942	0.31061	0.30502	0.30378	0.31608	0.34144	0.371	0.3963	0.40917	0.39684	0.35697	0.30523	0.27097	0.265	0.28907	0.33696	0.40082	0.48634	0.54872	0.5821	0.59037	0.52906	0.43401	0.39297	0.4191	0.46873	0.52701	0.57004	0.59585	0.59857	0.56059	0.52443	0.53342	0.58423	0.6301	0.64737
1021	0.35021	0.28992	0.25975	0.23238	0.20437	0.20073	0.233	0.29318	0.34437	0.36638	0.35918	0.32973	0.2936	0.27801	0.27909	0.27607	0.27652	0.28793	0.31105	0.3399	0.36669	0.38007	0.36726	0.32752	0.27761	0.24555	0.24104	0.26505	0.31176	0.37449	0.46282	0.53362	0.56993	0.57519	0.50424	0.40557	0.36498	0.39115	0.44311	0.50836	0.55846	0.58545	0.58201	0.5368	0.49793	0.50837	0.56579	0.62078	0.6424
1022	0.31968	0.26396	0.23939	0.2135	0.18461	0.17801	0.20682	0.26507	0.31767	0.34099	0.33297	0.30195	0.26562	0.25042	0.25181	0.24968	0.25012	0.25989	0.28162	0.31112	0.34026	0.35419	0.34008	0.29983	0.2511	0.22121	0.21855	0.2441	0.29144	0.35281	0.43888	0.51204	0.55245	0.55856	0.48355	0.38359	0.34413	0.37072	0.42424	0.49331	0.54796	0.57508	0.56754	0.51879	0.47842	0.48877	0.54938	0.61037	0.63545
1023	0.30028	0.25464	0.23458	0.20939	0.17882	0.16819	0.19315	0.25044	0.3056	0.33072	0.32142	0.28828	0.25183	0.23799	0.24039	0.23742	0.23598	0.24355	0.26507	0.29679	0.32908	0.34342	0.3274	0.28585	0.23682	0.2078	0.20646	0.23502	0.2858	0.34729	0.42621	0.49038	0.53189	0.54449	0.47744	0.37969	0.34123	0.36889	0.42358	0.4916	0.54407	0.5694	0.56343	0.51784	0.47774	0.48602	0.54431	0.60426	0.62949
1024	0.28501	0.24876	0.23142	0.20691	0.17572	0.16247	0.18458	0.24039	0.2955	0.31981	0.30872	0.27518	0.24107	0.22969	0.23292	0.22862	0.22533	0.2311	0.252	0.28446	0.31815	0.333	0.31634	0.27435	0.2256	0.19778	0.19774	0.22853	0.28179	0.34285	0.41463	0.47019	0.51256	0.53184	0.47538	0.3803	0.34188	0.37038	0.4264	0.49162	0.53974	0.56389	0.56283	0.52279	0.48245	0.4879	0.54311	0.60071	0.62471
1025	0.27218	0.23675	0.2188	0.19476	0.16472	0.15257	0.17452	0.22857	0.27987	0.30021	0.2879	0.25681	0.22682	0.21729	0.21994	0.21488	0.21159	0.21717	0.23675	0.26752	0.29987	0.3152	0.29943	0.25774	0.21034	0.18458	0.18603	0.21649	0.26812	0.32722	0.3983	0.45617	0.50178	0.52359	0.46986	0.37335	0.33282	0.36041	0.41785	0.48354	0.53207	0.55763	0.56068	0.52308	0.47986	0.48313	0.53884	0.59811	0.6228
1026	0.25654	0.21928	0.20096	0.17698	0.14742	0.13729	0.16064	0.21396	0.26167	0.27838	0.26529	0.23695	0.21046	0.20134	0.20232	0.19704	0.19503	0.20153	0.21984	0.24826	0.27854	0.29425	0.27961	0.23853	0.19299	0.16938	0.17199	0.20042	0.24816	0.30519	0.38025	0.44674	0.49534	0.51468	0.45683	0.35767	0.31542	0.34113	0.39869	0.46701	0.5199	0.54863	0.55314	0.51436	0.46768	0.47047	0.52904	0.59202	0.61917
1027	0.25142	0.21468	0.19685	0.17088	0.13887	0.12919	0.15516	0.21184	0.26095	0.27706	0.26314	0.23524	0.20869	0.19808	0.1973	0.19166	0.19086	0.19868	0.21705	0.24489	0.27504	0.2919	0.27795	0.23621	0.19001	0.16627	0.16866	0.19549	0.24125	0.29959	0.38281	0.45864	0.50727	0.52151	0.45552	0.35285	0.30992	0.33514	0.39178	0.46243	0.51986	0.5512	0.55412	0.51123	0.46401	0.47003	0.53212	0.5954	0.62274
1028	0.25151	0.21811	0.20187	0.17323	0.13788	0.1278	0.15612	0.21727	0.27057	0.28836	0.27371	0.24453	0.21588	0.20296	0.20074	0.19468	0.19454	0.20324	0.22231	0.25081	0.28213	0.30034	0.28657	0.24407	0.19632	0.17122	0.17254	0.19851	0.24398	0.30501	0.39567	0.47794	0.52464	0.53349	0.45916	0.35459	0.31272	0.33866	0.39383	0.46627	0.52884	0.56204	0.56005	0.5102	0.46359	0.47412	0.53941	0.60179	0.629
1029	0.25338	0.22106	0.20569	0.17575	0.13891	0.12883	0.15832	0.22213	0.27943	0.29971	0.28465	0.25335	0.22229	0.20744	0.20455	0.19861	0.19862	0.20739	0.22697	0.25661	0.28916	0.30808	0.29395	0.25134	0.20273	0.17605	0.17613	0.20161	0.24757	0.31071	0.40571	0.4914	0.53603	0.53993	0.45803	0.35372	0.31459	0.34178	0.39511	0.46805	0.53526	0.56975	0.56123	0.50376	0.4573	0.47111	0.53895	0.60192	0.6301
1030	0.26298	0.22432	0.20562	0.17579	0.14016	0.13086	0.16064	0.22554	0.28621	0.30957	0.29485	0.2605	0.2263	0.21016	0.20791	0.20309	0.20342	0.21225	0.23236	0.26298	0.29581	0.31475	0.30042	0.25789	0.20834	0.17962	0.17832	0.20354	0.25055	0.31549	0.4137	0.502	0.54604	0.54696	0.45821	0.35272	0.31591	0.3454	0.39831	0.47018	0.5378	0.57266	0.56167	0.50113	0.4549	0.47004	0.53892	0.60325	0.63177
1031	0.27435	0.22315	0.1981	0.16929	0.13679	0.12891	0.1579	0.2217	0.28396	0.31018	0.297	0.26001	0.22324	0.20649	0.2049	0.20114	0.20211	0.21191	0.23286	0.26368	0.29528	0.31377	0.2999	0.25763	0.20728	0.17706	0.17511	0.20027	0.24805	0.31374	0.4135	0.50349	0.54969	0.55156	0.45846	0.3493	0.31284	0.34464	0.39887	0.46889	0.53257	0.56716	0.55978	0.50207	0.4563	0.47063	0.5384	0.60378	0.63169
1032	0.27704	0.21648	0.18743	0.16025	0.13105	0.12452	0.15162	0.21146	0.27151	0.29868	0.28766	0.25042	0.21391	0.19775	0.19617	0.19254	0.19377	0.20464	0.22609	0.25574	0.28481	0.30238	0.28982	0.24896	0.19957	0.16993	0.16856	0.19352	0.24046	0.30372	0.39881	0.48516	0.53374	0.53847	0.44917	0.34143	0.30504	0.33657	0.39003	0.45528	0.51194	0.54562	0.54494	0.4953	0.45201	0.46342	0.526	0.58971	0.61647
1033	0.2783	0.21693	0.18634	0.15943	0.13138	0.12552	0.15201	0.20943	0.26618	0.29175	0.28166	0.24576	0.211	0.1962	0.1947	0.19054	0.19161	0.20348	0.22537	0.25348	0.28035	0.2974	0.28662	0.24702	0.19843	0.16968	0.16907	0.1939	0.23977	0.30068	0.39049	0.47081	0.51893	0.52618	0.44663	0.34401	0.30745	0.33776	0.38967	0.45051	0.50113	0.53406	0.53959	0.49855	0.45789	0.4663	0.52298	0.58236	0.60758
1034	0.29155	0.23483	0.20275	0.17329	0.14289	0.13651	0.16518	0.22572	0.28244	0.30562	0.29408	0.25843	0.22387	0.20993	0.20898	0.20424	0.2053	0.21851	0.24129	0.26847	0.29452	0.31237	0.30371	0.26368	0.21313	0.18353	0.18296	0.20829	0.25461	0.31625	0.40576	0.48244	0.52779	0.53682	0.46651	0.36715	0.32947	0.35962	0.41196	0.47176	0.51946	0.55186	0.56158	0.52604	0.48674	0.49444	0.54781	0.60147	0.62402
1035	0.30655	0.26264	0.2315	0.19789	0.16223	0.15384	0.18615	0.25362	0.31324	0.33369	0.31849	0.28217	0.24666	0.23267	0.23238	0.22758	0.22917	0.24341	0.26656	0.29303	0.31921	0.33853	0.33178	0.29073	0.23731	0.20643	0.20561	0.232	0.27942	0.34227	0.43165	0.50358	0.54371	0.5532	0.49188	0.39715	0.35966	0.39012	0.44291	0.50169	0.54759	0.57899	0.59068	0.55761	0.51904	0.52798	0.57963	0.62736	0.64666
1036	0.30968	0.28331	0.25876	0.22205	0.18038	0.16903	0.20408	0.27758	0.33997	0.35728	0.33835	0.30312	0.26756	0.25222	0.25129	0.24642	0.24872	0.26244	0.28438	0.31117	0.33935	0.36058	0.35391	0.31111	0.25591	0.22509	0.22489	0.25274	0.3009	0.36325	0.45037	0.51726	0.552	0.56093	0.50612	0.41706	0.38075	0.41023	0.46201	0.52034	0.5677	0.59875	0.60861	0.57265	0.53229	0.54272	0.59581	0.64205	0.66051
1037	0.29411	0.27699	0.26195	0.22669	0.18305	0.16961	0.20365	0.2764	0.33748	0.35207	0.33152	0.2999	0.26733	0.25107	0.24832	0.243	0.24526	0.25631	0.2753	0.30308	0.33455	0.35731	0.34828	0.30365	0.24961	0.22111	0.22305	0.25226	0.30013	0.35972	0.44378	0.51038	0.54363	0.55091	0.49645	0.41054	0.3749	0.40154	0.45273	0.51524	0.57015	0.60257	0.6059	0.56109	0.51496	0.52595	0.58566	0.6385	0.66016
1038	0.26178	0.24162	0.23347	0.20456	0.16526	0.15254	0.18263	0.24803	0.30398	0.31761	0.29786	0.26924	0.24147	0.22715	0.22396	0.21833	0.21932	0.22747	0.24396	0.27141	0.30336	0.32476	0.31314	0.26968	0.22048	0.19529	0.1989	0.22764	0.27306	0.32793	0.40751	0.47762	0.51331	0.51685	0.45612	0.37114	0.33708	0.36065	0.41121	0.47978	0.54559	0.58101	0.57417	0.51794	0.46534	0.4758	0.54337	0.6086	0.63668
1039	0.25426	0.22546	0.21675	0.19137	0.15619	0.14488	0.17278	0.23361	0.28717	0.30238	0.28445	0.25569	0.22843	0.21573	0.21392	0.2084	0.20795	0.21501	0.23175	0.25943	0.29069	0.30991	0.29696	0.2548	0.2077	0.18287	0.18603	0.2141	0.25878	0.31251	0.39088	0.46366	0.50181	0.50322	0.435	0.34823	0.31521	0.33823	0.38777	0.45668	0.52357	0.55806	0.54624	0.48758	0.43662	0.44753	0.51643	0.58463	0.61263
1040	0.28043	0.23836	0.22195	0.19572	0.16269	0.15274	0.18083	0.24186	0.2975	0.31731	0.30185	0.26935	0.23713	0.22466	0.2257	0.22069	0.21883	0.22632	0.24616	0.27592	0.30707	0.32437	0.31075	0.26856	0.21927	0.19112	0.19169	0.21967	0.26695	0.32507	0.40717	0.48011	0.52057	0.52537	0.45169	0.35816	0.32351	0.34892	0.39906	0.46435	0.52231	0.55183	0.5438	0.49295	0.44974	0.46087	0.52342	0.58283	0.60501
1041	0.28392	0.23388	0.21359	0.18787	0.15718	0.14819	0.17451	0.23284	0.28891	0.31314	0.29957	0.26304	0.22796	0.21701	0.22083	0.21699	0.21395	0.22094	0.2425	0.27288	0.30304	0.31796	0.30423	0.26468	0.21669	0.18765	0.18615	0.21278	0.26049	0.32051	0.4025	0.4739	0.51786	0.5263	0.4509	0.35417	0.31904	0.34634	0.39713	0.45954	0.51079	0.53693	0.53301	0.49039	0.45353	0.46191	0.51577	0.56878	0.59027
1042	0.27528	0.21944	0.19688	0.17135	0.14181	0.13341	0.15884	0.21652	0.2745	0.30131	0.28706	0.24669	0.21045	0.20077	0.20577	0.20264	0.19935	0.20605	0.22798	0.25803	0.28737	0.30196	0.28949	0.25173	0.20429	0.17487	0.17237	0.19784	0.24529	0.30708	0.39372	0.47186	0.52054	0.52957	0.44607	0.34308	0.3074	0.33719	0.39104	0.45572	0.50662	0.53229	0.52935	0.48872	0.45358	0.46127	0.51387	0.56771	0.59098
1043	0.25778	0.19589	0.17233	0.14721	0.11835	0.11074	0.13637	0.1953	0.25725	0.2859	0.26939	0.22512	0.18834	0.17931	0.18395	0.18062	0.17763	0.18472	0.20647	0.23568	0.26459	0.28101	0.27114	0.23349	0.18446	0.15432	0.15177	0.1767	0.22393	0.28802	0.38542	0.48118	0.53659	0.54259	0.43875	0.32406	0.2876	0.32039	0.37937	0.45242	0.51138	0.53983	0.53225	0.484	0.44579	0.45796	0.5204	0.58412	0.60958
1044	0.22037	0.16149	0.14203	0.11943	0.09223	0.08534	0.10955	0.16584	0.2279	0.25692	0.23886	0.19368	0.15935	0.15115	0.15439	0.15057	0.14807	0.15505	0.17502	0.2021	0.23021	0.24855	0.24119	0.20453	0.15642	0.12803	0.12668	0.15093	0.19637	0.25939	0.36223	0.47572	0.53845	0.53618	0.41041	0.29048	0.25589	0.2898	0.35048	0.43062	0.50208	0.53644	0.51977	0.45937	0.41729	0.43637	0.51287	0.59035	0.61714
1045	0.18583	0.13786	0.12438	0.10436	0.07859	0.0721	0.09465	0.14606	0.20199	0.22676	0.20876	0.16842	0.13961	0.13298	0.13511	0.13066	0.12815	0.13452	0.15245	0.17722	0.20378	0.22171	0.21479	0.18036	0.13665	0.11194	0.11212	0.13546	0.17801	0.2365	0.3331	0.44714	0.51216	0.50418	0.37769	0.2639	0.23181	0.26392	0.32162	0.40148	0.47897	0.51863	0.49715	0.43238	0.38896	0.41029	0.49142	0.5741	0.60213
1046	0.19238	0.15378	0.14331	0.12293	0.09569	0.08863	0.11279	0.16381	0.21352	0.23225	0.2156	0.18202	0.15652	0.15089	0.15322	0.14762	0.14402	0.14992	0.16803	0.19367	0.22087	0.23716	0.22738	0.19235	0.15066	0.12758	0.12838	0.15233	0.19491	0.25134	0.33792	0.4316	0.48632	0.48504	0.38332	0.27844	0.24585	0.2762	0.33237	0.40837	0.47876	0.51541	0.49902	0.44225	0.4003	0.41794	0.48997	0.56178	0.58919
1047	0.21137	0.18655	0.18077	0.15934	0.12917	0.12016	0.14481	0.1937	0.23627	0.25043	0.23619	0.20948	0.18642	0.18081	0.18314	0.17667	0.17186	0.17676	0.19536	0.22343	0.25267	0.26638	0.25165	0.21552	0.17689	0.15697	0.15907	0.18372	0.2259	0.27898	0.35108	0.41816	0.46092	0.46747	0.39768	0.30816	0.27641	0.30467	0.35816	0.42521	0.48109	0.51004	0.50261	0.46018	0.42308	0.43377	0.48997	0.54564	0.57164
1048	0.21385	0.20298	0.20553	0.1843	0.15044	0.13795	0.15977	0.20465	0.24226	0.25441	0.24225	0.22042	0.20021	0.19344	0.19332	0.18608	0.18149	0.186	0.20395	0.23276	0.26325	0.27513	0.25708	0.22142	0.18702	0.17214	0.17718	0.20178	0.24082	0.28722	0.3451	0.39634	0.43306	0.44199	0.39336	0.32072	0.29147	0.31493	0.36145	0.41904	0.46715	0.49276	0.48919	0.45458	0.42092	0.42623	0.47339	0.52233	0.54944
1049	0.20763	0.20163	0.20826	0.18605	0.14889	0.13448	0.15526	0.20058	0.23839	0.24911	0.23677	0.2172	0.19966	0.19162	0.18729	0.17761	0.17349	0.17941	0.19794	0.22756	0.25922	0.27132	0.25172	0.21448	0.18024	0.16774	0.17563	0.20095	0.238	0.28113	0.33707	0.38838	0.42561	0.43621	0.39272	0.323	0.2918	0.31087	0.35405	0.41194	0.46421	0.49226	0.48794	0.44935	0.41118	0.41545	0.46677	0.52116	0.55201
1050	0.17781	0.16863	0.17432	0.15077	0.11343	0.10012	0.12094	0.16867	0.21081	0.22101	0.20535	0.18432	0.16882	0.16068	0.15307	0.14147	0.13804	0.14582	0.16508	0.19454	0.22603	0.23986	0.22076	0.1818	0.14629	0.13403	0.14372	0.16973	0.20586	0.24917	0.31478	0.38205	0.42754	0.43872	0.3831	0.30224	0.26662	0.28447	0.3305	0.39874	0.46686	0.50245	0.49278	0.43924	0.38939	0.39684	0.4643	0.5364	0.57413
1051	0.12105	0.10415	0.107	0.08757	0.05795	0.04861	0.06528	0.10725	0.15185	0.16509	0.14564	0.11967	0.10475	0.0988	0.09319	0.08444	0.08215	0.08904	0.10548	0.13007	0.15676	0.17127	0.15685	0.12273	0.09108	0.07972	0.08821	0.11131	0.14438	0.18639	0.26046	0.35183	0.41339	0.42051	0.33651	0.24228	0.20711	0.22674	0.27636	0.35327	0.43719	0.48144	0.46479	0.39609	0.33834	0.35052	0.43305	0.52619	0.56886
1052	0.09315	0.06888	0.06797	0.05307	0.03143	0.02516	0.03762	0.07176	0.11556	0.13373	0.11229	0.08178	0.06634	0.06234	0.06025	0.05511	0.05356	0.0586	0.07173	0.09166	0.11358	0.12735	0.11763	0.08963	0.06213	0.05141	0.0574	0.07655	0.10652	0.14747	0.22679	0.33844	0.41479	0.41748	0.30285	0.19949	0.16785	0.19138	0.24472	0.32411	0.4103	0.45827	0.44396	0.37097	0.31317	0.32911	0.41741	0.51997	0.55782
1053	0.11823	0.08087	0.07406	0.05822	0.03693	0.03087	0.04492	0.08258	0.13396	0.16144	0.13612	0.09452	0.07318	0.06917	0.07008	0.06677	0.06536	0.07029	0.08411	0.10465	0.12672	0.14162	0.13443	0.10664	0.07506	0.06046	0.06443	0.08397	0.11718	0.16438	0.25594	0.38487	0.46707	0.45918	0.31501	0.20603	0.17827	0.20946	0.26835	0.34602	0.42547	0.47173	0.462	0.39028	0.33979	0.36246	0.45024	0.54711	0.57356
1054	0.14237	0.10251	0.09396	0.07722	0.05499	0.04908	0.06674	0.10931	0.16449	0.19752	0.17143	0.12221	0.09563	0.09195	0.09641	0.09484	0.09269	0.09672	0.11121	0.1325	0.15477	0.16972	0.16421	0.13745	0.10252	0.08349	0.0853	0.1058	0.14194	0.19234	0.2826	0.40706	0.48594	0.45671	0.30804	0.21171	0.19084	0.22575	0.28138	0.34797	0.41795	0.46278	0.45192	0.38328	0.34322	0.36956	0.45056	0.54341	0.56943
1055	0.18149	0.14021	0.12967	0.10979	0.08463	0.07875	0.10136	0.15019	0.20829	0.24296	0.21867	0.16612	0.13375	0.12896	0.13549	0.13409	0.1305	0.13388	0.15009	0.17384	0.19826	0.21447	0.20971	0.18173	0.14229	0.11831	0.11803	0.1403	0.18044	0.23517	0.32543	0.43829	0.50055	0.47353	0.33684	0.24374	0.22459	0.26198	0.31766	0.38376	0.45071	0.49037	0.47551	0.41021	0.37447	0.40096	0.47536	0.55414	0.57715
1056	0.20855	0.17385	0.16599	0.14392	0.11533	0.10907	0.13487	0.1856	0.23917	0.26699	0.24798	0.20399	0.17195	0.16551	0.16999	0.16511	0.15959	0.16308	0.18112	0.20758	0.23501	0.25249	0.24647	0.21583	0.17439	0.14893	0.14847	0.17222	0.21444	0.26988	0.35349	0.44615	0.49232	0.47889	0.36888	0.27886	0.25749	0.29172	0.34548	0.41551	0.48253	0.51482	0.49119	0.42956	0.3954	0.41981	0.48875	0.55297	0.57449
1057	0.18635	0.1679	0.17193	0.15445	0.12571	0.11833	0.14209	0.18687	0.22904	0.24612	0.23122	0.20225	0.18071	0.17509	0.17453	0.16541	0.15926	0.16325	0.18034	0.20503	0.23136	0.24707	0.2386	0.20868	0.17261	0.15254	0.15488	0.17817	0.21622	0.26282	0.32819	0.40123	0.44396	0.43322	0.34911	0.27318	0.25196	0.27843	0.32372	0.3886	0.45453	0.4863	0.45665	0.39863	0.36557	0.38769	0.45457	0.51871	0.54547
1058	0.16925	0.1566	0.16543	0.15177	0.12432	0.11512	0.13528	0.17595	0.21361	0.22607	0.21182	0.18953	0.1744	0.1693	0.16568	0.15534	0.15046	0.15557	0.17127	0.19288	0.21632	0.23023	0.22123	0.19361	0.16201	0.1461	0.15019	0.17258	0.2072	0.24816	0.30508	0.36891	0.40953	0.40053	0.33118	0.26458	0.24469	0.26793	0.30809	0.36554	0.42618	0.45941	0.43326	0.38022	0.34804	0.3688	0.43319	0.49786	0.52779
1059	0.18183	0.15863	0.15891	0.14335	0.11631	0.10509	0.12294	0.16604	0.21055	0.22575	0.20859	0.1816	0.1624	0.15626	0.15471	0.14725	0.1454	0.1525	0.16831	0.1882	0.20919	0.22312	0.21551	0.18825	0.15548	0.13916	0.14292	0.16565	0.20214	0.24855	0.31977	0.39287	0.43194	0.42863	0.35874	0.2837	0.26233	0.2918	0.34085	0.40078	0.45445	0.48708	0.47397	0.42651	0.39058	0.41227	0.47963	0.5455	0.56992
1060	0.11306	0.09298	0.09334	0.08138	0.05978	0.05119	0.06347	0.09627	0.13558	0.1516	0.1334	0.10614	0.0909	0.08831	0.08938	0.08599	0.08516	0.09016	0.10223	0.11743	0.13285	0.14273	0.13614	0.11532	0.09182	0.08181	0.087	0.10539	0.13297	0.1692	0.23173	0.30539	0.34615	0.33734	0.27014	0.20395	0.18778	0.21715	0.26378	0.31427	0.35994	0.3943	0.39505	0.35916	0.32404	0.3398	0.40142	0.47138	0.49758
1061	0.05896	0.05273	0.05794	0.05063	0.0348	0.02908	0.03754	0.05921	0.08566	0.09763	0.08467	0.06578	0.05637	0.05551	0.05631	0.05395	0.05252	0.05493	0.06342	0.07506	0.08642	0.09201	0.0858	0.07142	0.05713	0.05251	0.05811	0.07158	0.08924	0.11064	0.1476	0.19831	0.23071	0.21829	0.16822	0.12643	0.11672	0.13467	0.1597	0.18097	0.19821	0.2167	0.22721	0.21199	0.19799	0.21015	0.24917	0.28595	0.28775
1062	0.08772	0.07643	0.07928	0.069	0.0501	0.04312	0.05319	0.07871	0.10866	0.12203	0.10817	0.08679	0.07468	0.07257	0.07322	0.07082	0.06985	0.07317	0.0833	0.0973	0.1106	0.11701	0.10994	0.09266	0.07534	0.06974	0.07663	0.09229	0.11229	0.13649	0.17951	0.2394	0.27935	0.27256	0.2174	0.16626	0.15107	0.16759	0.19725	0.23007	0.2667	0.29792	0.30047	0.26911	0.24066	0.25007	0.29993	0.35889	0.37896
1063	0.11905	0.0987	0.09804	0.07998	0.05466	0.04643	0.05955	0.09173	0.12757	0.14211	0.1262	0.10174	0.08755	0.08414	0.08271	0.07705	0.07456	0.08014	0.09512	0.11513	0.13362	0.14274	0.13306	0.10842	0.08383	0.07524	0.08375	0.10386	0.13026	0.16259	0.21933	0.29508	0.35336	0.35929	0.29313	0.2214	0.19156	0.20604	0.24079	0.2908	0.34809	0.38759	0.3847	0.34209	0.31121	0.32902	0.38876	0.44154	0.45803
1064	0.05078	0.04369	0.05167	0.03723	0.01737	0.01213	0.02013	0.04096	0.06292	0.06995	0.0575	0.04264	0.03777	0.03678	0.03354	0.02809	0.02516	0.02729	0.03654	0.05218	0.06971	0.07766	0.06727	0.04803	0.03227	0.02753	0.03472	0.05097	0.07201	0.09619	0.13501	0.18893	0.23867	0.25481	0.21354	0.15497	0.12339	0.13062	0.15915	0.21091	0.28143	0.33063	0.31366	0.25167	0.21604	0.23179	0.29493	0.35327	0.37709
1065	0.00188	0.0009074	0.00235	0.00090106	0.00021906	0.00101	0.00013512	0.00107	0.00544	0.00822	0.00494	0.00126	0.00035358	0.00027491	0.00027449	0.00017246	0.00012157	0.00019379	0.00075367	0.00241	0.00539	0.00734	0.00547	0.00249	0.00061567	0.00017902	0.00062237	0.00272	0.00722	0.01365	0.02367	0.03828	0.04777	0.04328	0.03411	0.02365	0.01796	0.02024	0.02456	0.02913	0.03597	0.05396	0.05466	0.04211	0.03414	0.03594	0.05455	0.07858	0.07737
1066	0.0003029	0.00126	0.00225	0.00361	0.00586	0.00587	0.00392	0.00238	0.00111	0.00042015	0.00080971	0.00249	0.00376	0.00382	0.00358	0.00373	0.00377	0.00339	0.00254	0.00185	0.00132	0.00104	0.00117	0.00169	0.00243	0.00281	0.0026	0.00183	0.00117	0.00094947	0.00162	0.0044	0.00416	0.00087929	0.0004544	0.00094535	0.00112	0.00133	0.00064514	5.24e-11	6.04e-05	0.00029533	0.00016513			3.24e-05	0.00019469
1067	0.00179	0.00764	0.00878	0.01194	0.0155	0.01332	0.00922	0.00715	0.00593	0.0048	0.00601	0.00898	0.01039	0.01012	0.00966	0.01033	0.01094	0.01008	0.00812	0.00679	0.0058	0.00578	0.00608	0.00667	0.00732	0.00774	0.00774	0.00682	0.00593	0.00383	0.00090927	0.00111	0.00279	0.00032563	0.00082235	0.00013877	1.43e-05	3.48e-05	0.00016473	0.00095578	0.00077453	0.00025624	0.002	0.00704	0.00341	0.00571	0.00551	0.00141	0.00126
1068	0.00497	0.01022	0.00981	0.01215	0.0177	0.0175	0.01291	0.00904	0.00672	0.00546	0.00699	0.00985	0.01034	0.00998	0.01042	0.01174	0.01278	0.01179	0.00947	0.00773	0.00654	0.00631	0.00711	0.00898	0.01103	0.01165	0.00998	0.00818	0.00747	0.00652	0.00508	0.00478	0.00516	0.00014215	0.00122	0.00066845	0.00047618	0.00033262	0.00123	0.00173	0.00134	0.00148	0.00846	0.00627	0.00701	0.01211	0.00831	0.00249	0.00525
1069	0.0075	0.00611	0.00202	0.00196	0.00468	0.00488	0.00236	0.00081467	0.00040938	0.00053359	0.0011	0.00159	0.00112	0.00069246	0.00088686	0.00177	0.00285	0.00272	0.00148	0.00044756	2.8e-05	2.88e-06	0.00020256	0.00116	0.00233	0.0022	0.00092391	0.00020433	3.71e-05	1.35e-06	0.00016113	0.00052914	0.00081666	0.00013232	0.00045806	0.00045562	0.00087776	0.00151	0.00179	0.0016	0.00142	0.00227	0.00276	0.00547	0.00606	0.00346	0.00277	0.00215	0.01298
1070	0.00504	0.00282	1.42e-06	0.00020958	3.16e-05	0.00015169	5.24e-06	0.00029733	0.00047492	0.00024478	0.00017696	0.00020704	0.0005341	0.00095631	0.00081626	0.00023807	8.52e-07	4.58e-06	9.69e-05	0.00087208	0.00214	0.0025	0.00125	0.0001679	7e-06	6.37e-06	0.00015385	0.00073587	0.00116	0.00126	0.00124	0.0004098	0.00324	0.00661	0.00089659	0.00011374	0.00086719	0.0038	0.00458	0.0002841	0.00104	0.00778	0.01964	0.01573	0.02332	0.02303	0.00396	0.03898	0.0387
1071	8.73e-05	0.00462	0.00102	2.84e-05	0.00033176	0.00065362	0.00027479	2.48e-05	8.18e-05	0.00046845	0.00029621	8.53e-05	0.00017044	0.00030631	0.0002071	4.13e-06	0.0001562	0.0002788	2.1e-05	0.00028223	0.00102	0.00091812	0.00014888	4.34e-05	0.00040562	0.00058205	0.00024382	1.58e-05	4.22e-05	0.00011677	1.49e-05	0.00393	0.01642	0.02413	0.02144	0.00047275	0.00101	0.00010139	0.01779	0.03217	0.04182	0.04938	0.05423	0.04652	0.03857	0.03385	0.0163	0.01004	0.0223
1072	0.00223	0.00576	0.0026	0.00136	0.00335	0.00466	0.00299	0.00115	0.00025704	7.54e-05	0.00036499	0.00073519	0.00043825	0.00032758	0.00063824	0.00143	0.00241	0.0027	0.0017	0.00038377	1.83e-06	3.52e-07	0.0003131	0.0014	0.00261	0.00301	0.00198	0.00092787	0.00037974	0.00022562	0.00048181	0.00213	0.00117	0.00286	0.00161	0.00265	0.00268	0.00273	0.00035053	0.00978	0.0034	0.03387	0.00528	0.01091	0.00851	0.01813	0.01086	0.0158	0.0302
1073	0.0107	0.00048309	0.0096	0.00924	0.01254	0.01499	0.01396	0.01052	0.00754	0.00679	0.00861	0.0104	0.00879	0.00811	0.00904	0.01039	0.01228	0.01389	0.01298	0.0095	0.00641	0.00564	0.00654	0.00882	0.01138	0.01328	0.012	0.00839	0.00659	0.00677	0.00803	0.00191	0.0029	0.01278	2.94e-06		0.01508	0.0158	0.00027424	0.00147	0.003	0.00113	0.00025998	0.00295	0.00548	0.00249	0.00014431	0.00738	0.02543
1074	0.00622	0.00038064	0.008	0.00722	0.02441	0.02487	0.02726	0.02567	0.0197	0.01436	0.0159	0.02339	0.00477	0.01717	0.02211	0.01889	0.02007	0.02313	0.02413	0.02341	0.023	0.02193	0.0164	0.0147	0.01642	0.0211	0.02487	0.01328	0.01559	0.01835	0.01367	0.01	0.01266	0.0042	1.6e-05	8.76e-05	0.01016	0.01014	0.00574	2.08e-05	0.00557	0.00465	0.00793	0.01251	0.00188	0.00153	0.00036758	0.00059008
1075		0.00487	0.00889		0.00663	0.00068056	0.00357	0.00095708	0.01476	0.02216	0.02072	0.00228	0.02022	0.01556	0.01222	0.02314	0.02526	0.02352	0.00707	0.00011958	0.0108	0.01261	0.0058	0.00744	0.01763	0.00073186	0.01355	0.00592	0.0061	0.01878	0.00101	0.00078476	0.02045	0.00545	0.0033	0.00036234	0.00129	0.00344	0.00041905	0.01521	0.00093346			0.0059	0.00237	0.0027	0.00388	0.00010453	0.00353
1076	0.00237	0.02883	0.00039315	0.00125	0.00347	0.00023826	0.00984	0.00931	0.0152	0.01806	0.01916	0.00869	0.01797	0.01173	0.0113	0.0247	0.02628	0.02498		0.0047	0.02054	0.00185	0.01569		0.01869	0.00737	0.00578	0.00457	0.00398	0.00639	0.03838	0.009	0.00975	0.0011	0.00053826	0.00062514	0.0009624	0.00167	0.00735	0.00822	0.01618	0.01181	0.00085023	0.03649	0.00374	0.00189	8.55e-05	0.01709	0.00388
1077	2.38e-05	0.02448	0.03072	0.01316	0.00472	0.02819	0.03904	0.0413	0.03077	0.00010004	0.04492	0.08868	0.04015	0.00162	0.0119	3.39e-05	0.03995	0.06831	0.01729	0.00365	0.00746	0.00207	0.00288	0.0055	0.01021	0.0363	0.03961	0.02923	0.01575	0.00453	0.01462	0.00061679	0.02278	0.02051	0.04345	0.0158		0.00577			0.00022452	0.02242	0.00691	0.00033249	1.66e-05	1.62e-06	0.00124	0.01722	0.01397
1078		0.00126	0.00968	0.00424	0.0026	0.00128	0.03612	0.00142	0.00385	0.00071784	0.00498	0.03005	0.00625	0.0024	0.05534	0.05921	0.06211	0.04797	0.00781	0.00017737		0.0016	0.00239	0.01948	0.00308	0.00571	0.00643		0.01674	0.00031982	0.00218	0.00066033	4.21e-06	0.00965	0.00342	0.00095421	0.00647		0.00122	0.0095	0.01033	0.00664	0.00017844	0.04859	0.00831	0.00077314	0.0078	0.00127	0.01672
1079	0.00096239	0.00034486	0.00729	0.00345	0.00249	0.00721	0.00994	0.00071553	0.01551	0.00954	0.00141	0.00224	0.0213	0.02145	0.00056529		0.00498	0.00275	1.76e-06	0.01347	0.00155	0.00138	0.00802		0.00817	0.00356	0.01156	0.00081514	0.00613	0.02997		0.00773	0.0004736	0.00157	0.00198	0.00073639	0.00019232	0.00163	0.00088689	0.00055168	0.02409	0.02524	6.28e-05	0.00561	0.00825	0.00633	0.03325		0.0409
1080	0.00364	0.01357	0.0178					0.00024415	0.0006908	0.00085134	0.00372				0.0031	0.00229	1.78e-05	0.01231	0.00634	0.01065	0.00163	1.98e-06	0.00508	0.00127	0.00049716	0.00018549		0.00571	0.00281	0.01162	0.01013	0.00257	9.14e-07	0.00437	0.02887	0.01202		0.00049053	0.0003983	0.03484	0.07603	0.04059	0.04223	0.03766	0.00089008	0.00204	0.00011481	0.00024216	0.00998
1081	0.01084		0.01202		0.00234	0.00514	0.01355	0.00237		6.78e-05			0.00010026	0.00281	0.00082284	0.0016	0.00028832	0.00655	0.00174	0.00422	0.00062569	0.01149		0.00157					5.29e-05	1.84e-07	0.03217	0.02963	0.0289	0.00531	7.67e-06	6.57e-05	0.00873		0.01517	0.01254	0.00033142		0.00938	0.0027	0.03167	0.00702	0.0336
1082	0.02565	0.00161	0.00614	0.0046	0.01461		8.88e-05	0.00827	0.00168		1e-05	0.01595	0.01544	0.00528	0.01254	0.02538	0.01958	4.08e-05	0.00315		0.01329		0.00519	0.00153		0.01552	0.00642		0.00038799		0.0042	0.00225	0.00231	0.01012				0.01368	0.00333	0.0008815	0.02824				2.55e-07	0.02543		0.01929	0.02653
1083	0.00036224	0.01604	0.00223	0.01429	0.01061	0.02613	0.00158		0.00329	0.02408		0.00157	9.17e-05	0.0027	0.0044	0.01447	0.00516	0.00577	0.00514	0.00103	0.00513				0.00102	0.00503		0.00736	0.00264		0.00047542				0.00172	0.00792	0.01479	0.0144	0.00015076				0.00286		0.02217		0.05368	1.87e-05	5.13e-05
1084	0.00091625	0.00581	0.0151			0.00203	0.00361	0.00487	0.00511	0.00321		0.00364	0.00243	0.00206	0.00067833	0.00148	0.00839	0.00655	0.00192	8.45e-06	0.01636	0.00632	0.00325	0.00132	0.00053566	0.01465	0.00318	0.00166	0.00029363	0.00888		0.00866	0.00021868	0.03823	0.00084142			7.81e-07	0.02243	0.00010718	0.01039	0.03299	0.02045		0.00391	0.01648		0.00046435	0.0001567
1085	0.01037	0.00416	0.00374		0.00036999		0.00577	2.54e-05	0.00188	0.00582	0.00416	0.00172	0.00058318	0.00212		0.00832	5.58e-05	0.00704	0.00455	0.00384	0.00053818	2.48e-05		0.00235		0.00378	0.00212	0.00685	0.00815	0.0005352	0.00552	0.00786	0.00033083			0.00063916	3.17e-07			0.01245	0.00325	0.00874		0.07685	0.00144		0.04392	0.00241	0.01473
1086		2.05e-06			0.01001	0.00314	0.00887		0.02865	0.01428	0.00599	0.00062342	0.00568		0.01508	0.00042007	0.00587	0.00794	0.00915	0.01069		0.00207		0.01786	0.00032664	0.00064245	0.00016174		0.00171	0.01087	0.02337	0.03887	0.00713	0.01023		0.00481			0.01703	0.0022	0.01245	0.02576	0.031	8.33e-05	0.00322	0.00042988
1087	0.00020189	0.00337		9.24e-05	1.51e-06	0.00369	0.00785		0.02958	0.01381		0.00481	0.00311	1.38e-05				0.00044693	0.01959	6.66e-05	0.00012479			0.00103	0.00464	0.00092447		0.00885	0.00139	0.02127	0.00226	0.00624			0.00016433	0.03417	0.03161	0.00359		0.05872	0.00321	0.00476	0.00924	0.00813	0.08338	0.0368	0.00111	0.03556	0.00127
1088	0.00701	0.00678	0.0823			0.02115		0.02021	0.00353	0.00321	0.00134		0.00106	0.01198	0.01478	0.00018677		0.0011	0.00842				0.03781		0.00342	0.00991	0.01343	0.00283	1.47e-06		0.00787	0.03266	2.62e-05	7.18e-05	0.00649		0.03417	0.01632		0.00507	0.00115	0.00489	0.00038711	0.0062	0.047		0.08525	0.12222	0.00076123
1089		0.00704	0.06671	0.00186			0.00239		0.01894	0.00211		0.02201		6.24e-08					1.77e-06	0.00136	0.01389	0.00307	0.00031019	0.00238		0.00299	8.18e-06	0.00242	0.00119	0.00602	0.00391	0.00251	0.00087234	0.00043809	0.02863	0.06877	0.0211	0.08973	5.43e-05	0.00721	0.11046	0.11626	0.07084	0.09199	0.07995	0.01793	0.02239	0.07742	0.0355
1090		0.02195	0.00023424	0.0137	0.00228	4.25e-07	0.00237	0.01219	0.0045	0.00235	8.65e-05	0.01469	0.00646	0.00043541	0.00425	0.00335	0.00023025		0.00302	3.85e-05	0.00030986	0.00058237	0.001	0.01046		0.00721		0.00045374		0.01097	0.01274	0.0124		0.02858	0.04347	0.04693	0.02633	0.00768	0.0082	0.01094	0.00043307	0.0576		0.00224	0.00521	0.02685	0.01833	0.04256
1091		0.00384	0.00068378	0.01065	0.01418	0.00477	0.00081169	0.01953	0.00184		0.00118		1.15e-05	0.00442			0.01092			0.01467	0.00063882	0.00249		0.0064	0.00908		0.00045895		0.03504	0.00126	0.00527	0.01976	0.0002139	0.03642	0.00341	0.00038104	0.00355	0.06928	0.08208	0.02143	0.0302	0.00114	0.00506	0.01322	0.00041258	0.00372	0.01073	0.00081124	0.00089754
1092	0.03635		0.04297	0.00889	0.01603	0.00282	1.44e-05			0.00024212			0.0006977	0.00315	0.00976			0.00056518		0.00812	0.00318			0.00184	0.00929		0.0017	0.00061879	0.00747	0.00611	0.0603	0.02003	0.02938	0.02719	0.00821	0.02197	0.02774	0.00788	0.02636	0.00389	0.01736	0.00515	6.34e-07	3.92e-05	0.00401	0.02484	0.04028	0.0262	0.01774
1093	0.02069	0.08663		0.02232	0.03859	0.00697	0.00435	0.0102	0.0267	0.02765	0.00354		0.00903		0.00136	1.48e-05	0.01416			0.00038849	0.0007022	0.01379	2.05e-05	0.00388		0.03727		0.00501	0.00043165	0.0063	0.01199	0.01729	0.03051	0.00533	0.00851	0.01147	0.01054	0.00095817	0.00205	0.04272	0.01888			0.028	0.00039489	0.00017681	0.00317	0.01938	0.0195
1094	0.00621		0.00014959	0.00060023	0.00833		0.0074	0.01776	0.05506	0.00767		0.05532	0.03053	0.01532	0.01057	0.00162	0.01443	0.00316		0.00153	0.01625	0.07109	0.03275	0.01561	0.01842	2.16e-06	0.01		0.03048	0.05185	0.00373	0.01618	0.04446		0.01908	0.03303	0.0113	0.00659	0.01591	0.00022631	1.83e-06	0.00443	0.01659	0.00018278	0.00766	0.01205	0.00026721		0.00401
1095	0.0353	0.03584	0.01469		0.01932		0.00307				0.00958	0.00396				0.00545	0.0032	0.00205	0.00171	0.00684	0.01159	0.00711	0.02407	5.49e-05	0.00039823	0.00258	0.00937	0.00015014	1.71e-08	0.00163	0.0001357	0.0511	0.00711	0.00358		0.01197	0.00032039	0.01236	0.0881	0.08799	0.00997	0.0612		0.0019	0.03413	0.00025672	0.04447	0.08336	0.06695
1096	0.00645	0.00876	0.01446	0.03284	0.00445	0.00113	0.00855	0.00307	0.10719	0.00316	0.02434	0.04172			0.01135		0.02828		8.09e-05	0.01231	0.0072	0.05218	0.00613	0.02023	0.00884	0.00125	0.00735		0.03558	0.0867	0.04618	0.01384	0.00201	0.00089443	0.01161	0.02267		0.01457	0.01539	0.01091	0.00211	0.00309	0.00038131	0.00327	3.49e-05	0.00153	0.02205	0.00887
1097	0.01211	0.02108	0.00045707	0.02076	0.02342	0.00013526	0.02671			0.01234	0.00815		0.05211	0.05349		0.02138	0.09514			0.05169	0.0035	0.0305	0.04183	0.00129		0.00581	1.33e-05	0.07873	0.0259	0.01641	0.01661		0.00018022	0.00676	0.00181	0.00846	0.01097	0.01519	0.00014013	0.01902	0.02508	0.00109	0.03	0.02215	0.00239	0.00034122	0.0036	0.00167	4.16e-05
1098	0.00184	0.00141	0.00925	0.01043	0.02436		0.0127	0.01983	0.00237		0.00552	0.01045		0.00154	0.01858	0.00496		7.7e-05	0.01002	0.00118	0.01348	0.02216	0.00481	6.17e-05	0.00753	0.00276		0.00044874	0.00591		0.04855	0.02749		0.02232	0.00193	0.03062		0.015	0.00019501	0.01794	0.10157	0.13218	0.10249	0.07562	0.0566	0.04108	0.03908	0.05162	0.06365
1099	0.00181	0.01359	0.00263	0.02525	0.01559	0.03118	0.00067572	0.0107	0.01863	0.00035319	0.02564	0.00826	0.01955	0.00087917	0.00246	0.00327	0.01474	0.00355	0.07596	0.05424	0.0528	0.03043	0.00488	0.00979	0.01108	0.03394	0.03458	0.03408	0.03871	0.02684	0.03439	0.00792	0.00369	0.01194	0.02818	0.03306	0.07052	0.03864	0.00011828	0.02023	0.00193	0.03097	0.04464	0.08692	0.05161	0.00289	0.00649	0.02458
1100		0.02103	0.02449	0.00976	0.00247	6.16e-06	0.00036293	0.08535	0.04217	1.34e-05	0.03433	0.0047		0.00025241				0.0099	0.00017866	0.00052823	0.01371	0.00119	6.72e-05	0.00556	0.00587	0.00156	0.04872		0.0386		2.48e-05	0.00296	0.00555	0.00454	0.0463	0.00080015	0.00234	0.00738	0.00857	0.02585	0.00568	0.00193			0.11032	0.10588	0.00151	0.17155	0.11465
1101	0.04025	0.00011676	0.01588	0.00455	0.10866	0.05717	0.00272		1.56e-05	0.00555	0.00684		0.00398	0.0208	0.02672	0.07174	0.00058269	0.02644	0.007	0.01503	0.01834	0.01497	1.07e-05	0.00049459	0.0015		0.00208	6.88e-05	5.99e-05		0.00536	0.023		0.01529	0.02859	0.04898		0.17068					0.14105	0.18947	0.17314	0.13608	0.03367	0.00014676	0.13102
1102	0.00842	0.03279	0.03866	0.00039795	0.01034	0.05766	0.00969	0.00095372		0.0514	0.06402			0.00464	0.00103	0.02608	0.02371	0.01212		0.04629			0.05341	0.01268	0.00707	0.01758	0.03635	0.01481	7.75e-05	0.01327	1.25e-06	0.00178	0.03384	0.00431	0.00092197	0.0533	0.00821	0.03508	0.14838	0.10796	0.07926	0.07555	0.04501	0.01617	0.0041	0.00076148	0.00044998		0.01622
1103		0.02765	0.03484	0.1434	0.05299	9.17e-06	0.00113	0.00772	0.00292				0.0166			0.00314	0.00033466	4.38e-06		0.00084111	0.02901	0.00771	0.00662	0.02584	0.02506	0.01254	0.00031884		0.00123		0.02254	0.01073	0.02185	0.00087862	0.00462	0.0508	0.02231		0.0075	0.01669	0.02409	0.02157	0.0293	0.09444	0.00438		0.02175	0.09169	0.13267
1104	0.00406	0.03656	0.00453	0.09518	0.09132	5e-05	0.01472	0.0622	0.06826	0.02477	9.06e-05	0.00474				0.00485	0.00129	0.00020738	0.01474	0.00259	0.00067044	0.01999	0.0472	0.01402	0.00011739	0.00212	0.04817		0.00776	0.04809	0.02455	6.34e-07	2.52e-05	0.00615	0.0101		0.06199	0.13158	0.00103	0.03604	0.00213	0.02872		0.00909	0.00541	0.0114	0.00114	0.02241
1105	9.93e-05	0.03104	0.00923	0.0044			0.0272	3.57e-05	0.01772	0.02013	0.00389	0.05113	0.02411	0.0018	0.00772	0.02462	0.01073	0.013			0.01868	5.26e-06	4.7e-05	0.0049	0.00068293	0.00431	0.03423	0.00155	0.00451	0.02278	0.00243	0.03353	0.02947	0.00109	0.08054	0.00228	0.00307	0.00223	0.03298	0.0492	0.02814	0.01844	0.00091589	9.03e-06	0.00063077	0.00443		0.04448	0.0594
1106	0.00606	0.00264	0.0039	0.03233	0.00996	0.03906	0.03533	0.0149	0.00311	0.0099	0.01316	0.00195	0.00235	0.02256	0.01005	0.00207	0.00653	0.12252	0.1084	0.00019078		0.00129	0.01664	0.01279	0.02807	0.01395	0.00121	0.03498	0.00171	0.01465	0.0079	0.03902	0.08788	5.81e-05	0.02402	0.02089	0.01505	0.00303	0.01054	0.00728	0.00229	0.00112	3.17e-05	0.00012514	0.00079981	0.00326	0.00695	0.00093841	0.00113
1107	0.00346	0.0094	0.01174	0.0256	0.05439	0.00198	0.00335	0.02343	0.00452	6.46e-05	0.01404	0.00729	0.01547	0.01272	0.01648	0.05167	0.0204	0.00253	0.00784	0.00238			0.00445	0.00324	0.00227	0.00539	0.01073	0.00248	0.00495	0.00239	0.01355		0.0161	0.00164	0.00143	0.01104	0.01466	0.00335	0.00148	0.0132	0.02419	0.02368	0.02054	0.02191	0.03329	0.04628	0.02565	0.00377	0.05029
1108	0.00011154	0.00047519	0.00228	0.01706	0.0075	0.01709	0.03043	4.7e-05	0.00045997	0.00441	0.02221	0.00979	0.0005681		0.001	0.00020518	0.00208	0.02299	0.00386	0.01329	0.00609	0.00757	0.00070255	0.00398	0.00071884	0.01213	0.01232		0.01755	0.00804	0.00024375	0.00241	0.0502	0.00265	0.00037107	0.00299	0.003	8.02e-06	0.0106	0.00224	0.00515	0.00299	1.85e-09	0.00134	0.01719	0.01505		0.0301	0.03162
1109	0.00258	0.00036862	0.004	0.01823	3.79e-06	0.01357	0.00059838	0.0008471	0.00082107		0.00643	0.03573	0.03395	0.00255	0.0024	0.00418	0.00422	0.0063	0.02057	0.02765	0.02657	0.02532	0.02698	0.02459	4.67e-05	0.00026535	8.93e-05	0.00056613	0.00038293	0.00021014	0.00263		0.01109	0.02522	0.00462	0.00333	0.00267	0.00085771	0.00069931	0.00294	0.00136	0.00039933	1.64e-05	0.00021977	0.00121	0.00226	0.00852	0.01054	0.01295
1110	0.00858	0.00018437	0.00017569	0.00127		0.00799	0.00019093	0.01976	4.08e-05	0.03256	0.02817	0.04304	0.06198	0.04457	0.01168	0.00739	0.00169	0.00848	0.00623	0.06184	0.00168		0.00055048	0.00233	9.41e-05	0.00046771	0.00028319	0.00556	1.88e-05	0.00596	0.00304	0.00061259	0.03986	0.0144	0.00038567	0.00081615	0.00325	0.00357	0.00154	4.06e-05	0.00172	0.00315	0.00507	0.00866	0.01456	0.01766	0.02591	0.02551	0.02306
1111	0.00266	0.00299	0.0004534	0.00225	0.00852	1.38e-06	0.0065	0.00868	0.00853	0.01993	0.00981	0.00061777	0.00013616	0.01017	0.00244	0.00137	7.46e-05	5.65e-05	0.00253	0.01059	0.00351	0.00639	0.00952		0.00295	1.37e-06	0.006	0.0054	0.00584	0.00012844	0.01269	0.00747	0.00033254	0.01101	0.01059	0.00816	5.11e-05		0.01285	0.03241	0.02729	0.02379	0.02485	0.0245	0.01125	0.00309	0.00468	0.00249	0.002
1112	7.24e-06		0.0212	0.01725	0.03612	0.01886	0.00527	0.00565	0.00060482	0.00261	0.00297	0.00060465	0.00325	0.0054	0.0022	0.00421	0.00033228	5.44e-05	0.00726	0.00149	0.00103	0.00082443	0.00019622	0.00287	0.00619	0.00112	0.0004358	0.00219	0.00832	0.00063637	0.00022434	0.00015016	0.012	0.00082569	0.00352		0.01653	0.00137	0.04894	0.03128	0.01319	0.0309	0.00518	0.02221	0.02731	0.00055152	2.55e-05	0.00357	0.01225
1113	0.00395	0.00078484	0.00011026	0.00537	0.00697	0.00942	0.00062796	0.00261	0.00207	0.00029813	0.01648	0.00261	7.21e-05	0.00148	0.00787	0.00193	0.01316	0.01357	0.00108	0.00709	0.02094	0.00167	3.84e-05	0.00874	0.00277		0.00747	0.00539	0.00682	0.00368	0.01711	0.01673	0.04169	0.00786	0.01728	0.00031063	0.00071703	0.00414	0.00214	0.00114	0.01287	0.00912	0.00698	0.00666	0.00819	0.01146	0.00814	0.00564	0.00052769
1114	0.02474	0.02164	0.03018	0.00507		0.00414	0.000433	0.00383	0.00719	0.00125	0.00596	0.00446	0.0073	0.00337	0.00274	0.00169	0.00068929	0.00016809	0.00339	0.0015	0.00127	0.00397	0.00603	0.00847	0.00534	0.00834	0.01379	0.01373	0.00664	0.00023951	0.00046387	2.51e-05	0.00503	0.02986	0.0681	0.00179	0.00034935	0.02254	0.13398	0.14551	0.13596	0.10674	0.09206	0.09093	0.1098	0.14036	0.13472	0.11903	0.10375
1115	0.13144	0.1414	0.10509	0.04063	0.01338	0.06479	0.03533	5.55e-07	4.3e-05	0.04936	0.03019	0.00367	0.00721	0.00389	0.00983	0.02463	0.01061	0.02074	0.00806	0.001	0.00951	2.72e-05	0.01609	0.00035737	0.00295	0.0309	0.01476	0.01536	0.02541	0.02845	0.00899	0.00707	0.00689	0.11811	0.18951	0.1818	0.17524	0.1876	0.20732	0.21566	0.22163	0.23036	0.23398	0.21767	0.19787	0.19387	0.20242	0.21129	0.19161
1116	0.16009	0.17671	0.15249	0.11061	0.11792	0.10953	0.07998			0.0756	0.06974	0.04258	0.0127	0.00157	0.02504	0.03172	0.10254	0.02866	0.06802	0.00269	0.05305	0.04953	0.00035433		0.06116	0.06269	0.06315	0.07259	0.05561	0.16793	0.11111	0.05284	0.08696	0.20839	0.23892	0.21855	0.21676	0.23429	0.25292	0.25085	0.25099	0.26033	0.25822	0.22515	0.19795	0.20618	0.2073	0.1538
1117	3.98e-05	0.09409	0.1135	2.65e-07	0.20992	0.18641	0.03536	9.67e-05	0.0024	0.00031415	0.00021758	0.00881	0.04662	0.01824	0.0305		0.00319	0.0019	0.01291	0.04084	0.01033	0.00053382	0.01013	0.02028	0.00032944	0.00124	0.00036614	0.00552	0.00039962	0.00537	0.00231	0.00131	0.00318	0.12071	0.0072	0.00644	0.15226	0.17927	0.1604	0.02946	0.00508	0.01973	0.00085732	0.06113	0.07264	0.01499	0.04821	0.17742	0.21738
1118	0.01714	0.10929	0.12563	0.16243	0.05992	0.01208	0.00109	0.00329	5.73e-07	4.79e-05	0.00589	0.00875	0.00805	0.00778	2.54e-05	0.01016	0.02024	0.01549	0.0004921	0.00859	0.01208	0.01215	0.0067	0.00202	0.00257	0.00478	0.00409	0.00381	0.00393	0.00242	0.00216		0.03158	0.00056155	0.06445	0.08337		0.09886	0.1438	0.16933	0.18274	0.18767	0.1863	0.1643	0.15989	0.1643	0.17155	0.17296	0.16041
1119	0.11348	0.09976	0.01888	0.03141	0.08155	0.01089	0.00042171	0.0003542	0.00218	0.0026	0.00364	0.0016	5.07e-05	0.00055729	0.00324	0.00734	0.00949	0.00794	0.00566	0.00391	0.0056	0.00325	0.00277	0.00414	0.00029437	0.00099629	0.00013202	0.0077	0.02534	0.03928	0.03545	0.00179	0.03387	0.00010484	0.05415	0.07369	0.06767	0.08854	0.1145	0.13176	0.14212	0.14844	0.15113	0.14616	0.13777	0.13198	0.13364	0.1382	0.13858
1120	0.01585	0.00222	0.00824	0.00123	0.01074	0.01078	0.0845	0.06631	0.07874	0.09875	0.08549		0.07429	0.03481	0.05124	5.77e-05	0.00822	0.00169	0.00018133	0.00189	0.00358	2.21e-05	0.05157	0.10126	0.10162	0.06531	0.00878	0.04962	0.01254	0.10537	0.09705	0.07544	0.07809	0.00685		0.00415	0.02046	0.01895	0.00385	0.01048	0.00997	0.00036352	0.00849	0.00976	0.00078468	0.00086193	0.00472	0.04937	0.08867
1121	0.02577	0.00823	0.00365	0.00947	0.01136	0.01575	0.02959	0.04345	0.0314	0.00563		0.00873	0.01948	0.01959	0.02914	0.01383	0.00248	3.5e-05	0.0179	0.06261	0.07662	0.07715	0.06543	0.05763	0.05003	0.04506	0.03875	0.03376	0.02933	0.03562	0.02063	0.0116	0.01579	0.0016	0.00223	0.00575	0.0116	0.02031	0.01976	0.00943	0.00185	0.00014092	0.00552	0.00548	0.0005919	0.00023036	0.00377	0.01581	0.0212
1122	0.14336	0.10455	0.0247	0.00118	0.00977	0.01576	0.03791	0.04198	0.02286	0.02134	0.02967	0.01506	0.00178	0.00017446	0.00299	0.01381	0.01413	0.00073052	0.00054729	0.00019619	0.01089	0.01122	9.96e-05	0.00693	0.01491	0.00536	0.00201	1.42e-05	0.00039614	0.00286	0.03649	0.08356	0.21558	0.21708	0.17684	0.12315	0.07308	0.07175	0.10045	0.13738	0.15896	0.17644	0.20457	0.21751	0.19758	0.1857	0.20935	0.2365	0.22821
1123	0.28611	0.24716	0.17475	0.14772	0.16065	0.18252	0.18661	0.15354	0.0233	0.00437	0.01952	0.04485				0.0037	0.00353	0.00098739	0.00146	0.0078	0.04189	0.04965	0.06357	0.10392	0.1124	0.0624	0.08073	0.12241	0.11532	0.08685	0.05218	0.02169	0.02484	0.08577	0.22843	0.29026	0.27821	0.27121	0.26833	0.27221	0.27659	0.28324	0.3008	0.31732	0.32581	0.33387	0.34577	0.35942	0.35071
1124	0.32586	0.33278	0.28413	0.24855	0.24697	0.27108	0.28048	0.19709	0.06583	0.0276	0.04548	0.08749	0.10947	0.10977	0.11225	0.07036	0.01832	0.00184	0.00289	0.02675	0.06652	0.07228	0.08291	0.12287	0.1711	0.21218	0.21399	0.17776	0.1318	0.10446	0.06991	0.03535	0.03737	0.09755	0.23701	0.31676	0.3136	0.30044	0.28501	0.28252	0.2842	0.28952	0.30653	0.32501	0.34244	0.35708	0.3616	0.36576	0.35282
1125	0.39087	0.36488	0.29061	0.24544	0.23939	0.26804	0.30007	0.31205	0.29537	0.31019	0.3461	0.35792	0.34114	0.32129	0.30864	0.28859	0.27884	0.29016	0.3086	0.33997	0.36118	0.37046	0.36582	0.34119	0.29314	0.25398	0.24504	0.25311	0.28312	0.32449	0.36626	0.35005	0.33538	0.36397	0.41357	0.39933	0.37119	0.3811	0.40277	0.42436	0.43948	0.45359	0.46647	0.46173	0.45022	0.45501	0.47752	0.50022	0.49997
1126	0.38512	0.33153	0.23899	0.19038	0.18384	0.21407	0.24642	0.25278	0.23466	0.2594	0.31373	0.33345	0.30906	0.27812	0.25018	0.2186	0.20636	0.23253	0.27242	0.3103	0.33547	0.35311	0.34661	0.30061	0.23424	0.19183	0.18068	0.18784	0.22325	0.27969	0.38069	0.44084	0.45313	0.46319	0.45801	0.3945	0.34542	0.36133	0.40205	0.44471	0.47543	0.49974	0.51387	0.49369	0.46253	0.46418	0.50393	0.54527	0.55682
1127	0.37083	0.29886	0.20416	0.15864	0.15324	0.18411	0.21996	0.23303	0.22252	0.2451	0.2923	0.30922	0.28507	0.25617	0.23094	0.20383	0.19341	0.21521	0.25133	0.28934	0.31663	0.33408	0.32546	0.278	0.21371	0.17123	0.15548	0.16065	0.20088	0.26306	0.3673	0.44177	0.46509	0.47298	0.45498	0.37606	0.3201	0.33852	0.38642	0.43676	0.47303	0.50069	0.51414	0.48582	0.44734	0.45015	0.49726	0.54565	0.56143
1128	0.37265	0.29929	0.2076	0.16415	0.15987	0.19301	0.23639	0.26403	0.26601	0.28658	0.31946	0.32523	0.30161	0.27885	0.26278	0.24478	0.23754	0.25326	0.28057	0.31475	0.34198	0.35513	0.34384	0.30142	0.24245	0.19639	0.17386	0.17828	0.2268	0.29633	0.38085	0.42191	0.43031	0.4404	0.43976	0.37636	0.32562	0.34469	0.38962	0.43417	0.46452	0.4872	0.49719	0.47115	0.43982	0.44646	0.48884	0.52892	0.53899
1129	0.36985	0.31072	0.22804	0.18675	0.18192	0.21397	0.25949	0.29437	0.30219	0.31587	0.33482	0.33393	0.31435	0.29862	0.29215	0.28218	0.27563	0.28061	0.29726	0.328	0.35467	0.36333	0.35115	0.31913	0.27223	0.22943	0.20547	0.21038	0.25867	0.32144	0.37462	0.38243	0.37936	0.39287	0.41289	0.37553	0.3353	0.3516	0.38641	0.41943	0.44131	0.45836	0.46662	0.44773	0.42722	0.43651	0.46971	0.49909	0.50237
1130	0.37062	0.31947	0.24341	0.20325	0.19638	0.22529	0.27007	0.30767	0.31769	0.3281	0.34162	0.33837	0.32043	0.30705	0.30399	0.29695	0.29044	0.29097	0.30392	0.3332	0.35918	0.36664	0.35456	0.32688	0.28603	0.24741	0.22566	0.23135	0.27605	0.3322	0.37347	0.37318	0.36825	0.38177	0.40555	0.37712	0.342	0.3567	0.38675	0.41514	0.434	0.4492	0.45686	0.44048	0.42378	0.43364	0.46307	0.48862	0.48973
1131	0.38149	0.31986	0.24236	0.20169	0.19221	0.21833	0.2636	0.30734	0.3251	0.34131	0.35636	0.35011	0.32766	0.31054	0.30403	0.29626	0.29257	0.29944	0.31685	0.3459	0.37135	0.38145	0.36906	0.33461	0.28634	0.24505	0.22477	0.23245	0.27919	0.34242	0.40055	0.41609	0.41717	0.42683	0.43391	0.38776	0.34769	0.3653	0.40213	0.43753	0.46091	0.47877	0.48601	0.46404	0.44108	0.44964	0.48407	0.51497	0.51931
1132	0.38481	0.30247	0.22147	0.1816	0.17097	0.19495	0.2393	0.28524	0.30779	0.3294	0.34837	0.34129	0.31384	0.29248	0.2821	0.2726	0.27057	0.28356	0.30675	0.33769	0.36471	0.37808	0.36453	0.32097	0.26488	0.22197	0.20283	0.2111	0.25937	0.33235	0.41836	0.46587	0.48236	0.48798	0.46583	0.38875	0.33902	0.36029	0.40845	0.4581	0.4915	0.51508	0.52237	0.49022	0.45552	0.4625	0.50761	0.55022	0.56164
1133	0.3792	0.28861	0.20789	0.16956	0.15882	0.18192	0.22616	0.27381	0.29916	0.32187	0.34087	0.3331	0.30365	0.28129	0.2707	0.26122	0.25951	0.27337	0.2981	0.33089	0.36003	0.37407	0.35864	0.31111	0.25316	0.21019	0.19071	0.19864	0.24826	0.32727	0.42618	0.49011	0.5166	0.52063	0.48116	0.38655	0.33152	0.35472	0.40939	0.46831	0.50817	0.53497	0.54208	0.50334	0.46176	0.46909	0.52142	0.57068	0.58625
1134	0.3921	0.29662	0.21142	0.17254	0.16291	0.18856	0.23716	0.29171	0.32245	0.34661	0.36426	0.35368	0.32119	0.29804	0.28892	0.28101	0.27987	0.29334	0.3181	0.35257	0.38358	0.39679	0.3795	0.32963	0.26869	0.22078	0.19659	0.20367	0.25908	0.34843	0.45174	0.51156	0.535	0.53883	0.49876	0.39933	0.34146	0.36697	0.42606	0.48859	0.52881	0.55462	0.56046	0.51927	0.47682	0.48659	0.54108	0.58888	0.60342
1135	0.41646	0.31645	0.2234	0.18277	0.17577	0.20663	0.26198	0.3251	0.36096	0.38539	0.40031	0.38613	0.35137	0.32815	0.32179	0.31725	0.31693	0.32832	0.35101	0.38588	0.41748	0.42846	0.41005	0.36077	0.29819	0.24309	0.21134	0.21643	0.27883	0.37859	0.47802	0.52168	0.53472	0.53858	0.50871	0.4153	0.35744	0.38453	0.445	0.50571	0.54172	0.56383	0.56768	0.52805	0.48979	0.50268	0.55478	0.59628	0.60685
1136	0.43582	0.33414	0.23627	0.19422	0.18927	0.2235	0.28184	0.34682	0.38228	0.40534	0.41887	0.40384	0.36968	0.34722	0.3425	0.34007	0.34011	0.34963	0.37	0.40338	0.43328	0.44242	0.42477	0.37873	0.31793	0.26056	0.22533	0.22885	0.29267	0.39241	0.4839	0.51779	0.52494	0.52834	0.50596	0.42158	0.36656	0.39314	0.45101	0.50696	0.53882	0.55823	0.56134	0.52541	0.4919	0.50559	0.5539	0.59103	0.59887
1137	0.45083	0.35139	0.25379	0.21055	0.20532	0.23893	0.29434	0.35375	0.38492	0.40827	0.42441	0.41169	0.37911	0.35644	0.35001	0.34573	0.34534	0.35624	0.37712	0.40825	0.43489	0.44454	0.42969	0.38579	0.32603	0.27137	0.23961	0.24395	0.30328	0.39379	0.48135	0.51842	0.52766	0.53098	0.5068	0.42565	0.37378	0.39886	0.45317	0.50553	0.53606	0.55537	0.55944	0.52602	0.49342	0.50414	0.54948	0.58635	0.59436
1138	0.44913	0.35682	0.26589	0.22295	0.21576	0.24508	0.29292	0.34333	0.36998	0.39465	0.41425	0.40461	0.37419	0.35144	0.34188	0.33365	0.33196	0.34529	0.36811	0.39712	0.42066	0.43235	0.42111	0.3782	0.31905	0.26998	0.24572	0.25248	0.30427	0.38295	0.47005	0.51743	0.53449	0.53899	0.50552	0.42183	0.37277	0.39658	0.4488	0.50048	0.53236	0.55326	0.55875	0.52551	0.49018	0.49608	0.54005	0.57942	0.58972
1139	0.42758	0.34507	0.26268	0.22152	0.21243	0.23757	0.27976	0.32437	0.34842	0.3725	0.39247	0.38487	0.3567	0.33489	0.32417	0.31376	0.31095	0.3245	0.34781	0.37618	0.39919	0.41203	0.40198	0.35937	0.30207	0.25845	0.23982	0.24812	0.29459	0.36585	0.45195	0.50541	0.5282	0.53412	0.49452	0.40927	0.36205	0.38474	0.43562	0.48778	0.52147	0.54383	0.55027	0.51654	0.47889	0.48229	0.52646	0.56808	0.5802
1140	0.41007	0.33312	0.25417	0.21399	0.20299	0.22595	0.26807	0.31376	0.33887	0.36249	0.38165	0.37424	0.34525	0.32305	0.31262	0.30202	0.2991	0.31262	0.3367	0.36674	0.39169	0.40487	0.39311	0.34804	0.29028	0.24834	0.23157	0.24106	0.28754	0.35931	0.44862	0.50753	0.53391	0.53882	0.49431	0.40503	0.35652	0.37912	0.43052	0.48474	0.52052	0.54441	0.55193	0.51762	0.47836	0.48231	0.5293	0.57339	0.58678
1141	0.40294	0.32702	0.24749	0.20749	0.19485	0.21677	0.26178	0.31315	0.3422	0.36621	0.38407	0.37495	0.34291	0.31934	0.30984	0.30029	0.29809	0.31181	0.33676	0.36921	0.3966	0.4098	0.39573	0.34735	0.28721	0.24351	0.22589	0.23667	0.28683	0.36389	0.45813	0.52005	0.54742	0.55057	0.50364	0.40952	0.35815	0.38161	0.43503	0.49188	0.52929	0.55428	0.56265	0.52803	0.48799	0.49402	0.54432	0.59005	0.60395
1142	0.4025	0.32605	0.24583	0.20611	0.19271	0.21355	0.25978	0.31491	0.34661	0.37077	0.38744	0.37665	0.34281	0.31853	0.30976	0.3014	0.30001	0.31359	0.33866	0.37223	0.40081	0.41396	0.39887	0.34947	0.28802	0.24261	0.22419	0.2363	0.28913	0.36879	0.46395	0.52469	0.55122	0.55413	0.50958	0.41467	0.36173	0.38579	0.44	0.49724	0.53475	0.56011	0.56904	0.53502	0.49544	0.5025	0.55354	0.59935	0.61327
1143	0.40856	0.32964	0.24821	0.20825	0.1945	0.21456	0.26076	0.31677	0.34882	0.37276	0.38877	0.37719	0.34344	0.31938	0.31081	0.30296	0.30189	0.31524	0.34024	0.3741	0.40311	0.41624	0.40097	0.35214	0.29059	0.24453	0.22598	0.23897	0.29241	0.37153	0.46518	0.52373	0.5493	0.55304	0.51247	0.41925	0.36603	0.39032	0.4441	0.50025	0.53737	0.56279	0.57192	0.53817	0.49908	0.50564	0.55563	0.60103	0.61512
1144	0.41016	0.32806	0.24642	0.20622	0.19202	0.21106	0.25563	0.30935	0.33981	0.36379	0.38063	0.36953	0.33664	0.31287	0.30362	0.29519	0.29394	0.30764	0.33322	0.36692	0.39534	0.40842	0.39367	0.34604	0.28546	0.2406	0.22318	0.23635	0.28781	0.36377	0.45688	0.51817	0.5462	0.55072	0.50933	0.41582	0.36294	0.38714	0.4403	0.49578	0.53322	0.55923	0.56884	0.53474	0.49501	0.50006	0.54928	0.59553	0.61082
1145	0.39891	0.3127	0.23229	0.19252	0.17797	0.1961	0.23881	0.28946	0.31798	0.34192	0.35993	0.34998	0.318	0.29428	0.2841	0.2748	0.2732	0.28728	0.31347	0.34709	0.37508	0.3885	0.37428	0.32726	0.26783	0.22497	0.20908	0.22179	0.27043	0.34357	0.43869	0.50719	0.54064	0.54569	0.49863	0.40111	0.34794	0.372	0.42566	0.48249	0.52184	0.54942	0.55942	0.52308	0.48071	0.48473	0.53551	0.58501	0.60236
1146	0.38034	0.28994	0.21081	0.17204	0.15759	0.17558	0.21859	0.26987	0.29907	0.32291	0.34051	0.33037	0.29825	0.27436	0.26403	0.25497	0.25352	0.2675	0.29373	0.32791	0.3567	0.37035	0.35553	0.30785	0.24886	0.2066	0.1904	0.20208	0.25042	0.32538	0.4247	0.49868	0.53563	0.54084	0.48818	0.3846	0.32979	0.35433	0.4106	0.47107	0.51292	0.5418	0.55128	0.51124	0.46596	0.47111	0.52547	0.57834	0.59702
1147	0.35918	0.26525	0.1864	0.14869	0.13463	0.15324	0.19945	0.25751	0.29231	0.31664	0.33143	0.3182	0.2839	0.2595	0.2502	0.24272	0.24205	0.25569	0.28172	0.31774	0.34916	0.36281	0.34566	0.29523	0.23475	0.19013	0.17092	0.18129	0.23371	0.31849	0.42565	0.50013	0.5357	0.54057	0.4848	0.3733	0.31502	0.34143	0.40355	0.47062	0.51528	0.54458	0.55195	0.50651	0.45846	0.46768	0.52766	0.58257	0.60089
1148	0.33922	0.24538	0.16681	0.1299	0.11613	0.13492	0.18381	0.2492	0.29043	0.31555	0.32739	0.31063	0.2738	0.24895	0.24075	0.23464	0.23456	0.24779	0.27384	0.31214	0.34663	0.36029	0.34059	0.28706	0.22447	0.17691	0.15466	0.16411	0.22105	0.31647	0.43043	0.50136	0.53294	0.53759	0.48299	0.36629	0.30474	0.33299	0.40039	0.47285	0.51918	0.54834	0.55361	0.50411	0.45471	0.46835	0.53299	0.5881	0.60501
1149	0.3311	0.23664	0.15644	0.11966	0.10657	0.12618	0.1773	0.24813	0.2941	0.32009	0.33017	0.31057	0.2716	0.24671	0.23947	0.23408	0.23411	0.24708	0.27345	0.31363	0.35036	0.36382	0.3422	0.28652	0.22199	0.17136	0.1461	0.15463	0.21554	0.3199	0.43747	0.50199	0.52846	0.53297	0.48327	0.36574	0.30193	0.33157	0.40215	0.47697	0.52334	0.55178	0.55537	0.50423	0.45538	0.47224	0.53864	0.59187	0.60681
1150	0.33787	0.23959	0.1552	0.11767	0.10595	0.1278	0.18055	0.25133	0.29615	0.32258	0.33416	0.3147	0.27527	0.25074	0.24359	0.23772	0.23712	0.25022	0.27722	0.31794	0.35487	0.36816	0.34637	0.29047	0.22516	0.17262	0.14499	0.15216	0.21479	0.3221	0.43949	0.50044	0.52425	0.52894	0.48418	0.36896	0.30429	0.33429	0.40505	0.47873	0.52399	0.55175	0.55487	0.50449	0.4571	0.47433	0.5393	0.59036	0.60427
1151	0.35099	0.23981	0.14793	0.10944	0.10041	0.12617	0.18139	0.25036	0.29081	0.31673	0.33106	0.31337	0.2745	0.24991	0.24212	0.23635	0.23573	0.2492	0.2761	0.31623	0.35238	0.36524	0.34413	0.28936	0.22408	0.1689	0.13722	0.14093	0.20463	0.31525	0.43404	0.49415	0.51557	0.52022	0.4799	0.36645	0.30039	0.33028	0.40139	0.4743	0.51867	0.54544	0.54772	0.49768	0.45166	0.46911	0.53267	0.58236	0.59604
1152	0.3534	0.2256	0.12554	0.08655	0.08065	0.10983	0.16749	0.23519	0.27078	0.29574	0.31284	0.29711	0.25881	0.23335	0.22452	0.21969	0.21982	0.23396	0.26018	0.29928	0.33459	0.3473	0.32732	0.2738	0.20854	0.1499	0.11272	0.11118	0.17625	0.29312	0.41649	0.47892	0.49859	0.50324	0.46608	0.35185	0.28321	0.31314	0.38654	0.46074	0.505	0.53085	0.53203	0.48123	0.43563	0.45429	0.51838	0.56821	0.58239
1153	0.32895	0.18781	0.08528	0.04891	0.04516	0.0723	0.12854	0.19802	0.23289	0.25743	0.2751	0.25858	0.21952	0.19276	0.18341	0.18068	0.18238	0.19699	0.22199	0.26039	0.29596	0.30934	0.2901	0.23712	0.17191	0.11016	0.06869	0.06225	0.12711	0.25437	0.38429	0.44916	0.46751	0.47318	0.43926	0.32117	0.24872	0.27943	0.35762	0.43544	0.48086	0.50646	0.50601	0.45301	0.40687	0.42848	0.49582	0.54762	0.56257
1154	0.28974	0.13629	0.04097	0.01391	0.0121	0.03036	0.07715	0.14798	0.18646	0.21154	0.22746	0.2067	0.16559	0.13816	0.12951	0.13	0.13368	0.14813	0.17137	0.20969	0.24685	0.2611	0.24132	0.18734	0.12265	0.06058	0.02178	0.01413	0.0667	0.20816	0.3489	0.41651	0.43447	0.44273	0.4105	0.28204	0.20338	0.23574	0.32261	0.40797	0.45643	0.4826	0.47995	0.42183	0.37275	0.39848	0.47203	0.52768	0.54322
1155	0.24803	0.07747	0.00558	0.00062747	0.00086676	0.00166	0.02488	0.08439	0.12036	0.14441	0.16063	0.13745	0.09588	0.06942	0.06225	0.06608	0.07088	0.08343	0.10336	0.14192	0.18126	0.19479	0.17375	0.11936	0.06009	0.01033	0.00162	0.00838	0.00562	0.14263	0.30125	0.3832	0.40639	0.4183	0.38109	0.23075	0.14291	0.17619	0.27662	0.37536	0.42941	0.45748	0.4524	0.38464	0.32883	0.35917	0.44198	0.5046	0.52173
1156	0.2198	0.01953	0.01526	0.04641	0.04425	0.02838	0.00704	0.00946	0.03507	0.04982	0.06306	0.04013	0.00838	5.98e-06	0.00151	1.56e-05	0.00172	0.00442	0.01023	0.04351	0.08953	0.09984	0.07559	0.02592	4.92e-06	0.03825	0.06783	0.08288	0.06575	0.04917	0.23443	0.34965	0.38072	0.3972	0.35162	0.16145	0.06188	0.09258	0.21598	0.33924	0.40086	0.43177	0.4242	0.33981	0.27265	0.31251	0.40957	0.4816	0.5009
1157	0.18969	0.02301	0.10892	0.08919	0.07258	0.0748	0.05531	0.00164	0.03032	0.02556	0.01389	0.07506	0.06114	0.01673	0.00337	0.04537	0.06922	0.04985	0.00722	0.00828	0.0328	0.05699	0.07446	0.04713	0.00228	0.00021878	6.91e-06	2.42e-06	0.00064212		0.11532	0.28824	0.31157	0.34253	0.3028	0.03167	0.01206	0.0017	0.09683	0.28703	0.35972	0.39302	0.38066	0.25798	0.16676	0.23696	0.36594	0.44966	0.47015
1158	0.06298	0.17655	0.10536	0.00765	0.00018721	0.00257	0.05806	0.16295	0.03402	0.01334	0.00297	0.10003	0.1166	0.01074	0.0736	0.07764	0.0256	0.01594	0.01276	0.0214	0.08239	0.0623		0.14371	0.14309	0.11909	0.11753	0.11378	0.15234	0.12322	0.08285	0.02527	0.03229	0.10663	0.18294	0.16773	0.17746	0.18235	0.12258	0.20048	0.28409	0.30501	0.28611	0.05046	0.00352	0.05976	0.29466	0.37976	0.3866
1159	0.1527	0.1575	0.0388	0.05185	0.00119	0.02286	0.00303	0.01323	2.8e-06	4e-05	0.02076	0.01144	0.01563	3.98e-05	0.0022	0.00021187	0.0044	0.00074227		0.01988	0.01848	0.00428	0.00093776	0.00218		4.79e-05	8.44e-05	0.00084968	0.00276	0.001	0.01281	0.04271	0.06666	0.03315	0.00289	0.10464	0.11859	0.06437	0.03225	0.03738	0.05087	0.05221	0.07297	0.11603	0.17268	0.17483	0.16218	0.17151	0.14595
1160	0.06583	0.07325	0.03296	0.00702	0.00283	0.00038518	0.01402	0.00181	0.02595	0.00088833	0.01251	0.0052	0.00011058	0.01568	0.00209	0.00066629	2.33e-06	0.00088581	0.00588	0.0029	0.03206	0.02313	0.00565	0.00127	0.01791	0.00158	0.00010801		0.01493	0.04657	0.00917	0.00437	0.03853	0.02058	0.00245	0.0019	0.00485	0.0017	0.00227	0.00013522	0.00189	0.00064277	0.00166	8.64e-05	0.01022	0.04624	0.05344	0.03943	0.02564
1161	0.00319	0.04659	0.08428	0.00425	0.00026647	0.00785	0.00012992	0.00232	0.00312	0.00109	0.00105	0.01201	0.00171	0.00018505		0.00148			0.04252	0.04391	0.00808	0.05915	0.00089249	0.00943	0.00167	0.02132	0.02076	0.00329		0.04737	0.04595	0.08451	0.00879	0.00259	0.0003096	0.0382	0.05452	0.02049	0.00827	0.00062733	0.00155	0.00062926	0.00056471	0.00869	0.07118	0.02069	0.13214	0.13813	0.10871
1162	0.04322		0.02939	0.00984	0.04323	0.0092	2.22e-05				0.03957		0.02059	0.00051062	0.0263	0.01282	0.00803	0.00105	0.00101	1.53e-05	0.01956				0.03145	0.01683	0.01163	0.00327	6.73e-05	0.00918		0.04083		0.00357	0.02728	0.03012	0.00041528	0.08192	0.1271	0.0064	0.12077	0.05594	0.03714	0.05699	0.0449	0.03726	0.00046304	0.08846	0.12105
1163	0.00506	0.01479	0.00424	0.01474	0.00947	0.01563			0.00256	0.00781			0.00065537	0.00548		0.01286	0.01181	0.01541		0.00353	0.02044	0.00078891	0.00015381	9.61e-07		0.01024		0.00652	0.00192	0.00153	0.01811	0.01102	0.0023	0.01012	0.02043	0.01676		0.00156	0.05099	0.00023201	0.02991	0.02324	0.11042	0.03088	0.02378	0.07717	0.02036	0.12695	0.13459
1164	0.00027731	0.01028	0.00327	0.00226	0.00874	5.89e-05	0.02275	0.00649	0.00037086			7.91e-05	0.00216	0.0001059	0.00651	0.00193					0.0043	0.00017916		0.00498	0.0077	0.01061	0.01895		0.01152	0.00317	0.02884	0.03779		0.00295	4.87e-05	0.04312	0.05995	0.01857	0.01348	0.0907	0.08389	0.0448	0.02748	0.09641	0.02669	0.00428	0.08285	1.22e-07	0.00010723
1165		0.00023419	0.02795	0.00398		0.00222	0.00319		0.00058356	0.01107	0.00019977		0.00273			0.01864	0.00415	0.01083	0.00283		0.00632	0.0017	0.00027329	0.00121		0.00148		0.00094031			0.0028		0.0148	0.00111	0.07134	0.02452	0.00148		0.01917	0.00023156	0.0017	7.87e-05	0.00233		0.09807	0.00823	0.10402	0.02173	0.0686
1166		0.04924	0.01127	0.02401	0.00052241		0.09457	0.00374	0.00025871	0.00142	0.00415	0.00025349	0.00104		0.00455	0.03242		0.01951	0.00111	0.00028554	0.00361	0.00020911	0.00303	0.06882	0.00795	0.02772	0.01411	0.00628	0.01831			0.01092	0.0014	0.00023335		1.09e-05	0.00028201	0.01069	0.00011537		0.0099	0.00013912	7.98e-06	0.00777	0.00026314	0.00972		0.01301	0.00595
1167		0.01783	0.00182	0.02222			0.00019475		0.00469	2.36e-05	0.00283		0.01116	0.00964		0.00011521	0.00082333	0.0009075	0.00373	0.00143	0.00063321	0.01529	6.18e-05	0.00196		0.0043	0.00241		0.00214	0.01389	0.00456		0.00946	0.00677	0.00042071	0.01187	0.06411		0.01005	0.00647	0.0031	0.01403	0.00158	0.00011376	0.00186	0.00013717	0.01316	0.00627	0.02366
1168	2.51e-05		0.00015239	0.00156	1.44e-07		0.00451	6.26e-05	0.01154	0.00295	0.00729	0.01211	0.00647	0.05005	0.00027992	0.03123	0.00168	0.01593	0.05778		0.01115	0.00118			9.32e-06		0.03662	0.00422	0.01142	0.02324	0.00697		0.00859	0.01076	0.04041	0.07229	0.02625	0.06614	0.06346	0.03291	0.04527	0.00855	0.0063	0.03288	0.01169	0.01238		0.01445	0.04568
1169	0.00986	0.01081			0.00255	0.01057	0.00023426		0.00207		0.04641	0.01348	0.04408	0.01937	0.00618		0.00035691	0.02588	0.01276			0.02911	0.01771	1.48e-05	0.003	0.00537		0.00093247		0.00372		3.17e-06	0.00612	0.0004619	0.00082776			4.43e-06	0.05339	0.02919	0.0657	0.08112	0.07747	0.01965	0.00208	0.00378	8.07e-05	0.00448	0.02856
1170	0.04002	0.00474	0.00288	0.01586		0.00055726		0.01538	0.00903		0.02763	0.01739	0.00261				0.00583			0.01779		8.37e-05	0.04471	0.03186	0.00351	0.01201	0.01166	0.0047	0.00927	0.07014	2.14e-06	0.00386		0.00268	0.00039548		0.00201	0.00517	0.0085	0.01947	0.02932	0.0015	0.02685	0.03029	0.02934	0.00513	0.06884	0.00621	0.01381
1171	0.0011	0.00149	0.00129		0.00929	0.00609	0.00176		0.00166	0.02194	0.01427		6.36e-05	0.01821	0.00205	0.01828	0.00476	0.00172	6.9e-07			0.05062	0.00793	0.01047		9.97e-07	0.0028	0.01463	0.00057815	0.00696	0.0029		0.00627	0.0111	0.00108		0.00902		0.00702		0.00488	0.00114	0.01434	0.01787	0.01451	0.01495	0.00121	0.00069086
1172		0.00069238		0.00023598		0.01492	0.00151	0.04741	0.04453	0.0052		0.00137	0.00088343	0.00515	0.0002152		0.008		0.00415		0.02708	0.0501			0.00017231		0.00632	0.00237			0.00021402		0.00052818						0.02663	0.02737	0.00132	0.00441	0.01175	0.01623	0.00739	0.00489	0.00015487	0.01982	0.01691
1173	0.01225		1.43e-05		0.00049161	0.06313	0.0129	0.00198		0.00417			0.01144			7e-05	0.00153	0.00214	0.00663					0.01524	0.03464	0.01465						0.00119	0.00252	0.01726	0.06348		0.00689	0.01736	0.00782	3.91e-07	0.04758		0.00757		4.73e-06	0.01324	0.00552
1174	0.0005363			0.00067939	0.00173	0.0011	4.96e-05	9.69e-07		0.00014428	0.01138			4.52e-05			0.00565		0.00234	0.00143	0.00967					0.00020158		0.00281		0.00318	0.00598	0.00627		1.37e-05		0.01464	0.02705	0.02909	0.03091	0.02045	0.0003122	0.00273	0.00324	0.06544	0.0218		0.00042985	0.01826	0.00541
1175	0.00044086	0.00606		0.00022593		0.02011	0.00414	0.00131	0.00645	0.01629		0.00118		0.00415		0.00678	0.00546				0.02377			0.0035		0.01962	0.00698	0.04038			0.01402	0.00104	3.84e-05	0.01178	0.01999	0.02514		0.03977	0.00858	0.00013565	0.01274	0.00942	0.00456				0.04388	0.02189	0.01919
1176	0.01111			0.00738	0.0018	0.0001833	0.0218	0.00183	0.05791		0.00135		0.00237	0.01141			0.01066	0.01283	0.00475	0.00196		0.03056		0.01739	0.01603	0.02713	0.00459				5.82e-05		0.00907	0.02194	5.34e-05	0.00133	0.00043381		0.00664	0.00011281	0.04396	0.00033703	0.01679	0.01954		0.01587	0.00867	0.00547	0.00030155
1177	0.00954		0.03431	0.00029903			0.02892	0.05742			0.00926		0.00564	0.00016908	0.01304	0.00405	0.00029307	0.00687	0.00272		0.01928		0.00432	4.65e-05			0.00031597					0.01225	0.0044	0.00585	0.00369	0.00225	0.01063	0.00489	0.00806	0.03153	0.00301	0.01391	0.00568	0.02788	0.0113	0.00067636	0.00714	0.07365	0.06609
1178	0.00056566	0.01286	0.00076239		1.21e-05					0.002	7.48e-09		0.0324			0.00232	0.01779					0.0073	0.00010369		0.08245		0.02375			0.01751	0.00106	0.01522	0.00685	0.00070937	0.00557	0.00060943	0.00413	0.00060552	0.00802	0.04851	0.00432		0.03596	0.00028592	0.01398	0.00438	0.00042648	0.03227	0.02784
1179		0.00197	0.00151		7.53e-05	0.00659		0.00346	0.00075194	0.01027	0.01727			0.01588		0.00552		0.00012758	0.01	0.01874		0.00541	0.01114	0.00378		0.00164	0.00108		0.00381	3.82e-07	0.00466	0.00802	0.00060484		0.00478		0.00321	0.00508	0.05582	0.00044926	0.02588	0.02924			0.09556	0.12356	0.0558	0.14945	0.14356
1180	0.07252	0.02255	0.00425		9.04e-05			0.00102		0.00017265	0.00192	0.00017312		0.00043064		1.01e-05	0.0013	0.01323	0.00021145	0.00462		0.00541	0.04084		0.00058544		4.55e-05			0.01234	0.01187	0.00043054	0.00117	0.0129	0.03767	0.01416	7.63e-05	0.01526		0.05799	0.02004	0.02347	0.00293		0.03668	0.09526	0.03546	0.11925	0.1304
1181	0.00027988	0.03492	0.00716	0.00063582	0.00157			0.01056	0.00541		7.24e-06	0.00387	0.00032015			0.03229	9.25e-06				0.00822	0.00948				0.00243		0.02068	0.00103	0.02885	0.05767	0.01049	0.0097	0.01024	0.01	0.00068822	0.00984	0.00988	0.00643	0.00166	9.05e-05	0.00065303	0.005	0.00632	0.00105		0.01872	0.02454	0.01867
1182	0.00401	0.01622		0.02169	0.00021842		0.00915	0.00528		0.01894		0.01047			0.00407		0.00377	0.01659		0.00251	0.00591	0.02079		0.00188	0.00929	3.55e-05	0.00093671		0.00022599	0.00584	0.05757	0.02519		0.02159	0.00272	3.86e-05	0.04535	0.00419	0.01631	0.0391	0.0007155	0.00030555	0.00015817	0.01027	0.02465	0.009	0.01464	0.00382	0.03402
1183	0.06882	0.02889	8.13e-05				0.02044		0.01309	0.06133		0.00143	0.0039	6.07e-05				0.01125	0.00034014	0.01236	0.00132	0.01719	0.00128	0.00162		0.00236		0.00475			0.00046394	0.00437	0.03074	0.04044	0.00712		0.05419	0.02353	0.03206	0.04798	0.1142	0.00677	0.01956	0.00809	0.01128	0.03084	0.04779	0.00136	0.01965
1184	0.04677		0.00385	6.38e-06	0.00038365	0.02498	0.00187	3.42e-05	0.01054	0.00029787			0.00321	0.02127	0.01677	0.00929	0.00405	0.00995		0.00838		0.01021			0.00015134	0.00069606	0.00013002				0.00895	0.00274	0.00174		0.00695	0.00031082	0.02233		0.01377	0.05993		0.00901	0.0084	0.00903	0.01768	0.00279	0.0076	0.00191	0.01169
1185	0.00169		0.00422						0.00174	0.00154	0.00136	0.0001176	0.00866	0.01385					0.00182		0.01541	0.0228			0.00036246		0.00626		2.67e-07	0.00036338	0.00022957	0.00018234	0.01835	0.07763	0.00596	0.00537	0.00063772	0.00341	0.05957	0.00227	0.00175	0.00712	0.00609	2.57e-05		0.00571	0.00463	2.67e-05	0.01038
1186				0.00464	0.00159		0.01796	0.00099916	5.63e-05		0.01616				0.00077902			0.00776	0.00014805	0.00204	0.00925	0.00324	0.00058023			0.00259	0.00281	0.01078	0.0021	0.00026036		0.00197		0.0061	0.00179	0.00807		0.0004731		0.04032	0.0084	0.0082	0.00177	0.00351	0.02354	0.00305		0.01186	3.13e-05
1187		0.00186		0.00937		0.01695	5.76e-05	0.00462	0.00635		0.00202	0.00514	0.00057369	0.00164				0.00133	0.00425	0.00183	0.00861		0.00809	0.01675		0.00101	5.09e-05	0.00586	0.01302		0.09783					0.01235		0.00103	0.0013	0.00791	0.00783	0.00867	0.01139	0.00379	0.00024429	0.00077941	0.00031262	0.0086	0.00058568
1188			0.08678		0.00451	0.00363		0.00077107		0.01014	0.0008486	0.0132			0.00269	0.00663	0.01291		0.00366	0.00219	0.00898		0.00057003	0.00158	8.76e-06			0.0066	0.00203	0.00037443	0.03837	0.00089448	0.01069			6.37e-06	0.00843	0.01294	0.0124	0.01771		0.00791	0.00013288		0.01481	0.03959	0.00142	0.03163	0.05496
1189		0.00887	0.02779	0.00344		0.00877	0.00243		0.00853	0.00019363		0.00061712	0.00081521			0.00164	0.00668	0.00635	0.01426			0.00165	6.95e-05	0.00024305	0.00054205			0.00050156	0.00089443			0.02128	0.00781	0.00139				0.00116		0.02044	2.51e-05	0.00143		0.00095147	0.0008987	0.00529
1190			0.00016256	0.02251	0.00011482	0.00070337	0.03048	0.00023093	0.00018075		0.00013084	0.0203	4.01e-06	0.00217		0.00062095	0.00036659		3.11e-05	0.00012759	3.23e-06	0.00044119	3.13e-05	0.00725	0.002			0.00508	2.98e-05	3.52e-05	0.00010041		0.00891			0.03244	0.02556	2.51e-05				3.6e-05	7.88e-07	1.41e-05	0.01212	0.00579		0.00048238
1191		5.01e-06	0.00802	0.02028		0.00472	0.00042144	0.00010551	0.00186	0.00119	0.00235	0.00408	0.00029369	0.0054	0.00709	0.00424	0.00354	1.08e-06	0.00062242	1.92e-05	0.00438	0.00561	0.00235	0.00035098	0.00945	0.011		5.98e-05	0.01781	0.00264	0.02228			0.00202	0.0114		0.01228			1.44e-05	0.01089	0.00605	0.00091768				0.04429	0.00248	0.02032
1192			0.00278	0.00107	0.00146	0.00665	0.00066158	0.00317	0.00496	0.00768	0.01278	0.00887	0.01302	0.01001	0.01105	0.00872	0.01321	0.0075	0.00568	0.00223	0.00284	0.00605	0.00708	0.00477	0.00187	0.00012459	0.00415	0.0007483	0.00036995	0.00090727	0.02113	0.01871	0.00744		0.0009287				0.01283	0.0273		0.01442	0.00546		0.00527		0.00547	0.00818	0.00023913
1193	0.0169	0.00174	0.00238	0.01594	0.01138	0.01699	0.0023	0.00039998	0.00168	0.0001595	0.00070414	0.01027	0.00856	0.00503	0.00646	0.00628	0.00789	0.01086	0.01055	0.00789	0.00432	0.00025679	0.00323	0.00378		0.00016982			2e-05	0.01877	0.00495	0.00419		6.71e-05	0.00083979		0.00026873	0.00426	0.00096565	7.29e-05	1.4e-05	0.00344	2.54e-05	0.0064	0.00059586	0.00121			0.02806
1194		1.74e-05	0.00045356	0.00985	0.0067	0.01799	0.00617	0.00329	0.00379	0.0036	0.00695	0.01033	0.00665	0.00569	0.0096	0.01222	0.01395	0.01552	0.01352	0.00858	0.00407	0.00277	0.00348	0.00164		0.0086	0.00677	0.00131	0.00010692	6.5e-05	0.00649	0.0261	0.00106	0.00922		0.00311	0.00844	0.01049	0.00249			0.00541	0.01281		0.00438		0.00513	0.00071259	0.00834
1195	0.00345	7.51e-07	0.00294	0.01201	0.00097021	0.00266	0.00331	0.0043	1.38e-06	0.00458	0.01072	0.00669	0.00127	0.00299	0.00479	0.01499	0.01833	0.01968	0.01584	0.00508	0.00163	0.01095	0.00029295	0.00929	0.01468	0.00962	4.27e-05	0.00555	0.00116	0.00125	0.00647	0.00891	0.00019033	0.00338	0.00573	0.00045208	0.01816	0.00431	0.01828	0.01456	5.86e-06	0.01188	0.01	0.00175	0.00208		0.00274	0.00144	0.00541
1196	0.0618	0.03487	0.01063	0.00078164	0.02553	0.02869	0.00633	0.00443	0.01892	0.04438	0.05617	0.03914	0.00258	0.00379	0.03908	0.064	0.06743	0.06653	0.06048	0.03887	0.0087	7.24e-05	0.0126	0.04538	0.05371	0.04045	0.01227	0.00173	0.00667	0.01216	0.00636	0.00478	0.00070867	0.0162	0.00012908	0.00204	0.00863	0.00164	0.00642	0.00208	7.11e-06	0.00114	1.12e-07	0.00048724	0.00054781	0.0039	0.01313	0.03692	0.00646
1197	0.11667	0.11762	0.09104	0.08851	0.11915	0.12865	0.12713	0.12745	0.13239	0.13928	0.14339	0.13426	0.09324	0.11476	0.14281	0.1409	0.13301	0.13186	0.13446	0.13091	0.12139	0.11103	0.11595	0.1204	0.10672	0.08227	0.06671	0.07177	0.08511	0.09477	0.08743	0.06203	0.01487	0.0012	0.00151	0.00147	0.01534		0.01022	0.02262	0.00367	0.00327	0.01584	0.00481	1.61e-06	0.00438	0.00026046	0.0226	0.05607
1198	0.18904	0.19118	0.19552	0.20486	0.21874	0.22302	0.22704	0.22918	0.22743	0.22344	0.22273	0.22743	0.23516	0.2433	0.24201	0.22749	0.21462	0.21353	0.21949	0.22509	0.22882	0.22441	0.2158	0.20513	0.18546	0.16108	0.15271	0.17518	0.19482	0.19464	0.17562	0.1569	0.12128	0.09168	0.08414	0.06995	0.07262	0.06756	0.00947	0.00121	0.05315	0.0079	0.00525	0.02119	0.00281	0.01035	0.00109	0.00272	0.00761
1199	0.3018	0.32073	0.33921	0.35488	0.35616	0.35336	0.35416	0.36273	0.37278	0.36729	0.35169	0.34909	0.35982	0.3719	0.37385	0.36177	0.35112	0.34984	0.35664	0.36707	0.37381	0.37367	0.36589	0.35289	0.34173	0.33333	0.33514	0.34693	0.35456	0.35126	0.34104	0.34925	0.34549	0.31732	0.21665	0.17006	0.28079	0.29821	0.24141	0.02016	0.36379	0.39385		0.22314	0.23152	0.14503	0.17538	0.32714	0.34596
1200	0.32032	0.32848	0.34247	0.32954	0.32064	0.3187	0.32782	0.35058	0.37535	0.38359	0.37198	0.35617	0.33728	0.33788	0.3459	0.34156	0.33869	0.34291	0.35495	0.36878	0.3785	0.38223	0.37328	0.35666	0.34335	0.34217	0.34842	0.36078	0.37663	0.39278	0.41708	0.431	0.43452	0.44303	0.42278	0.38981	0.38096	0.39861	0.40972	0.42716	0.4484	0.46197	0.44483	0.42551	0.42314	0.42736	0.42565	0.40864	0.41854
1201	0.15535	0.16304	0.18636	0.18259	0.16618	0.15858	0.16631	0.18835	0.21419	0.22616	0.21496	0.1991	0.18744	0.18622	0.18843	0.18273	0.17956	0.18354	0.19386	0.20739	0.21953	0.22252	0.21006	0.19115	0.17773	0.17582	0.18563	0.20368	0.22363	0.23716	0.24743	0.25847	0.27213	0.26408	0.23241	0.20327	0.2009	0.21661	0.21531	0.22309	0.25008	0.26645	0.23	0.21046	0.2187	0.21878	0.18902	0.11013	0.10355
1202	0.17284	0.17542	0.19136	0.18221	0.15864	0.14997	0.16695	0.19986	0.22821	0.23411	0.21858	0.20044	0.18844	0.18868	0.19285	0.1868	0.18168	0.18531	0.19745	0.21363	0.23013	0.23757	0.22795	0.20647	0.18471	0.17498	0.18225	0.20404	0.23186	0.25541	0.27881	0.30205	0.3178	0.32486	0.29857	0.2588	0.24542	0.26115	0.28127	0.30604	0.33289	0.35314	0.34853	0.3233	0.30397	0.30824	0.3345	0.35471	0.37288
1203	0.19195	0.20979	0.23082	0.21662	0.18261	0.16986	0.19492	0.24387	0.28573	0.29292	0.27432	0.25298	0.2339	0.23061	0.23499	0.22824	0.22262	0.2288	0.24572	0.26614	0.28664	0.29778	0.28995	0.26385	0.23087	0.21279	0.21668	0.24185	0.27661	0.3076	0.33524	0.34974	0.35434	0.36461	0.34241	0.30463	0.29148	0.30917	0.32222	0.30786	0.24763	0.21631	0.28251	0.32292	0.34294	0.35771	0.36964	0.32512	0.22216
1204	0.20259	0.21639	0.23336	0.21542	0.18007	0.16699	0.19048	0.23943	0.28729	0.30377	0.28481	0.2565	0.23176	0.2238	0.22449	0.21869	0.21726	0.22613	0.24343	0.26384	0.28382	0.29589	0.28885	0.26284	0.22983	0.21338	0.21826	0.24153	0.27278	0.30491	0.34165	0.36711	0.37687	0.3821	0.35071	0.30973	0.29836	0.31836	0.33631	0.33525	0.30603	0.294	0.33999	0.35973	0.36817	0.38469	0.4052	0.38679	0.32385
1205	0.26559	0.26545	0.26604	0.23903	0.20327	0.19001	0.21429	0.2677	0.32165	0.3432	0.32217	0.2847	0.24977	0.23793	0.23983	0.23746	0.2416	0.25279	0.26919	0.28968	0.31013	0.32485	0.31938	0.2918	0.25587	0.23774	0.24285	0.26712	0.30101	0.3405	0.3958	0.44337	0.46557	0.47829	0.43655	0.37819	0.36015	0.38208	0.41913	0.46086	0.50397	0.53153	0.53553	0.50354	0.47265	0.48817	0.53205	0.57317	0.58879
1206	0.31431	0.31308	0.30073	0.26554	0.22989	0.21889	0.24977	0.31468	0.37489	0.3937	0.37202	0.33073	0.28416	0.27003	0.27731	0.27686	0.28233	0.2952	0.3143	0.33782	0.35952	0.37674	0.37203	0.34022	0.29587	0.27019	0.27205	0.29958	0.34137	0.39056	0.45828	0.50424	0.52167	0.546	0.50935	0.4394	0.41215	0.43142	0.47022	0.51609	0.55762	0.58168	0.58795	0.55544	0.52124	0.53388	0.57205	0.59963	0.60742
1207	0.28362	0.28254	0.27429	0.24277	0.20998	0.2029	0.23762	0.30161	0.35225	0.36009	0.33684	0.30359	0.26714	0.26025	0.2712	0.26617	0.26303	0.27174	0.29327	0.32036	0.34452	0.36126	0.35434	0.31946	0.27207	0.2439	0.245	0.27443	0.32082	0.37295	0.43893	0.47868	0.49717	0.52471	0.49561	0.42449	0.39114	0.40819	0.44608	0.49123	0.53026	0.55566	0.56581	0.53445	0.49591	0.50309	0.54337	0.57196	0.58136
1208	0.26626	0.26537	0.25915	0.22935	0.19622	0.18908	0.22454	0.28867	0.3365	0.33959	0.31495	0.28645	0.25768	0.25444	0.26494	0.25669	0.2492	0.25654	0.27913	0.3076	0.3329	0.34943	0.34243	0.3063	0.25644	0.22626	0.22684	0.25713	0.30602	0.35946	0.42416	0.46323	0.48447	0.51118	0.48324	0.41225	0.37761	0.39586	0.43473	0.47915	0.51714	0.54405	0.55837	0.52866	0.48649	0.4898	0.53157	0.56405	0.57601
1209	0.30176	0.30528	0.28974	0.25288	0.21505	0.20494	0.2425	0.31636	0.37266	0.37503	0.34956	0.32203	0.28906	0.282	0.29119	0.28374	0.27835	0.28933	0.31385	0.34293	0.3678	0.38553	0.38147	0.34306	0.28551	0.24893	0.24738	0.27968	0.33284	0.39047	0.45972	0.49795	0.51832	0.54719	0.52118	0.44707	0.41149	0.43301	0.47497	0.51976	0.55627	0.58173	0.5999	0.57321	0.52923	0.53239	0.5731	0.6032	0.61316
1210	0.33547	0.34646	0.32024	0.27491	0.23138	0.21834	0.2573	0.34035	0.40819	0.41449	0.38951	0.35991	0.31845	0.30387	0.30972	0.30491	0.3055	0.32173	0.34711	0.37621	0.40033	0.41925	0.41677	0.37604	0.31422	0.2753	0.2741	0.30802	0.36175	0.42003	0.49377	0.53268	0.55044	0.57829	0.54954	0.47314	0.44017	0.46676	0.51098	0.55466	0.58965	0.61401	0.63329	0.60671	0.56386	0.57226	0.61424	0.6412	0.64783
1211	0.31648	0.32856	0.30278	0.25709	0.21177	0.19815	0.23734	0.32362	0.39853	0.41164	0.38977	0.35645	0.30734	0.28698	0.28981	0.28606	0.29067	0.3092	0.33476	0.36613	0.39337	0.41422	0.40902	0.36316	0.30018	0.26375	0.26592	0.3016	0.35496	0.41442	0.49545	0.53903	0.55429	0.57957	0.54156	0.45835	0.42715	0.45822	0.50538	0.55308	0.59293	0.62041	0.63714	0.60188	0.55562	0.57171	0.62354	0.65398	0.65954
1212	0.24473	0.2519	0.23957	0.20168	0.15735	0.14328	0.17926	0.2605	0.3335	0.35062	0.33287	0.29973	0.25162	0.23098	0.23107	0.22486	0.22759	0.24359	0.27016	0.30739	0.34244	0.36494	0.35259	0.299	0.23709	0.20613	0.21311	0.25106	0.30619	0.36967	0.45967	0.51059	0.52568	0.5501	0.50302	0.40992	0.37577	0.40743	0.45941	0.51956	0.57178	0.60527	0.61545	0.56438	0.50868	0.52948	0.59784	0.64	0.64827
1213	0.17719	0.18171	0.18365	0.15398	0.1114	0.09638	0.12715	0.19911	0.26571	0.28349	0.26672	0.23543	0.19472	0.17806	0.17694	0.16743	0.16538	0.17644	0.20327	0.24543	0.28779	0.31029	0.29034	0.23263	0.17499	0.14981	0.15934	0.1975	0.25386	0.31976	0.41076	0.46434	0.48358	0.5097	0.46162	0.36355	0.32469	0.35338	0.40907	0.48075	0.54324	0.58032	0.58473	0.5242	0.46218	0.48171	0.55785	0.61033	0.62522
1214	0.15756	0.16257	0.16866	0.14101	0.09838	0.08215	0.11057	0.17965	0.24546	0.26402	0.24622	0.2145	0.17628	0.16158	0.16046	0.14924	0.14478	0.15378	0.18107	0.22573	0.27155	0.29391	0.27006	0.21071	0.15426	0.13066	0.14007	0.17789	0.23577	0.30316	0.38965	0.43959	0.46416	0.49582	0.45499	0.35431	0.31049	0.33677	0.39541	0.47174	0.53551	0.57112	0.57654	0.51985	0.45623	0.46925	0.53958	0.59434	0.61585
1215	0.18323	0.18952	0.19064	0.15888	0.11399	0.09686	0.1271	0.20082	0.27023	0.28812	0.26837	0.23647	0.19687	0.18106	0.17938	0.16669	0.16196	0.17244	0.20217	0.24848	0.29377	0.31622	0.29257	0.23196	0.17223	0.14662	0.15512	0.19341	0.25251	0.32011	0.40406	0.45248	0.48164	0.51824	0.48406	0.38145	0.33336	0.35874	0.4178	0.48942	0.54571	0.57752	0.59069	0.5471	0.48704	0.49356	0.55345	0.60306	0.62475
1216	0.21121	0.21722	0.2114	0.17442	0.12733	0.11103	0.14435	0.22311	0.2951	0.31008	0.28705	0.25533	0.21606	0.19946	0.19653	0.18315	0.17934	0.19233	0.22377	0.26909	0.31119	0.33425	0.31435	0.25516	0.19318	0.16597	0.17381	0.21179	0.26958	0.33542	0.42039	0.47212	0.50429	0.54067	0.50675	0.40469	0.35609	0.38215	0.43888	0.50215	0.55113	0.58172	0.60189	0.56767	0.5131	0.51943	0.57448	0.61737	0.63418
1217	0.19593	0.20098	0.19481	0.15647	0.10864	0.09372	0.12754	0.20703	0.27956	0.29192	0.26611	0.23404	0.19693	0.18068	0.17632	0.16392	0.16186	0.17605	0.20633	0.24861	0.28889	0.31411	0.2984	0.24124	0.17987	0.15375	0.1624	0.19962	0.25549	0.32051	0.41045	0.4681	0.50172	0.53591	0.4983	0.39533	0.34813	0.3767	0.43365	0.49559	0.54554	0.57953	0.60287	0.56646	0.5103	0.52203	0.58348	0.62549	0.63844
1218	0.14228	0.14416	0.14445	0.11063	0.06603	0.05248	0.08051	0.15161	0.22069	0.2327	0.20591	0.17249	0.14012	0.12703	0.12276	0.11259	0.11112	0.12285	0.14888	0.18736	0.22776	0.2544	0.24018	0.18543	0.12914	0.10707	0.11699	0.15268	0.20705	0.27319	0.36994	0.43477	0.46986	0.50325	0.46034	0.35321	0.30694	0.33817	0.39931	0.46958	0.52822	0.56825	0.59103	0.5449	0.48102	0.49797	0.57242	0.62137	0.6348
1219	0.09404	0.09076	0.09636	0.07033	0.0337	0.02303	0.04242	0.09784	0.15763	0.17035	0.14435	0.111	0.08661	0.07873	0.07597	0.06824	0.066	0.07306	0.09301	0.12613	0.16426	0.1882	0.17316	0.12493	0.0797	0.06339	0.07298	0.10423	0.15378	0.21669	0.31207	0.38443	0.42438	0.45574	0.40382	0.29475	0.25113	0.28251	0.34683	0.42737	0.49686	0.54128	0.55849	0.50313	0.43417	0.45083	0.53367	0.59654	0.61778
1220	0.08489	0.07823	0.08355	0.06133	0.02876	0.01909	0.03593	0.08523	0.14018	0.15373	0.1288	0.09575	0.07441	0.06888	0.06758	0.06069	0.05765	0.06274	0.08044	0.11134	0.14719	0.16794	0.15196	0.10806	0.06825	0.05373	0.06233	0.09103	0.13752	0.19661	0.28478	0.35811	0.40199	0.43112	0.37296	0.26575	0.22507	0.25527	0.31916	0.40165	0.47374	0.51697	0.5277	0.47137	0.40483	0.41726	0.49647	0.56752	0.59722
1221	0.12032	0.11163	0.11141	0.08603	0.05001	0.03841	0.06051	0.11908	0.17924	0.19416	0.16905	0.13315	0.10693	0.10039	0.10074	0.09253	0.08817	0.09432	0.11585	0.15127	0.18872	0.2088	0.1913	0.1435	0.09765	0.07894	0.08707	0.11866	0.16916	0.23091	0.31774	0.38641	0.42802	0.45621	0.39826	0.2922	0.25184	0.2827	0.34488	0.42049	0.48357	0.52114	0.53116	0.48193	0.4232	0.43375	0.50318	0.56636	0.59348
1222	0.16648	0.15834	0.1508	0.12072	0.08145	0.06946	0.09857	0.16757	0.23183	0.24712	0.22338	0.18695	0.15505	0.14657	0.14834	0.13753	0.13143	0.14016	0.16761	0.20813	0.24607	0.26574	0.2479	0.19537	0.14144	0.11727	0.12459	0.15942	0.21372	0.27785	0.36439	0.42686	0.46268	0.48747	0.43202	0.33031	0.29115	0.32285	0.38034	0.44556	0.49874	0.53285	0.54521	0.50218	0.45051	0.46211	0.52441	0.57587	0.59606
1223	0.17007	0.16621	0.15858	0.12657	0.08556	0.07395	0.10523	0.17679	0.24149	0.25629	0.23441	0.20041	0.16718	0.15633	0.15605	0.14328	0.1376	0.149	0.17903	0.22087	0.25908	0.2806	0.2637	0.2083	0.15082	0.12538	0.13329	0.16924	0.2243	0.28907	0.3774	0.43812	0.47093	0.49359	0.44073	0.34158	0.30299	0.33498	0.38918	0.45079	0.50353	0.54029	0.55578	0.51208	0.45857	0.47232	0.53625	0.5829	0.59921
1224	0.13631	0.13711	0.13572	0.1039	0.06195	0.0499	0.07718	0.1441	0.20858	0.22394	0.20264	0.17008	0.13838	0.12531	0.121	0.10881	0.10554	0.11779	0.14594	0.18583	0.22494	0.24953	0.23335	0.17753	0.12217	0.10014	0.10998	0.14522	0.19894	0.26384	0.35661	0.42092	0.45519	0.47902	0.42872	0.32851	0.28852	0.32047	0.37451	0.43917	0.49846	0.54195	0.56107	0.51226	0.45128	0.46798	0.53946	0.58658	0.60144
1225	0.10861	0.11	0.11289	0.08189	0.0413	0.02977	0.05152	0.11094	0.17449	0.19148	0.16957	0.13604	0.10608	0.09305	0.08746	0.07762	0.07613	0.08723	0.11188	0.1485	0.18719	0.21258	0.19653	0.14329	0.09325	0.0753	0.086	0.11925	0.17038	0.23478	0.33074	0.39998	0.43886	0.46774	0.42016	0.3148	0.27118	0.30283	0.36035	0.43098	0.49606	0.54377	0.56628	0.51484	0.44803	0.46564	0.54177	0.59093	0.60584
1226	0.10745	0.10598	0.10783	0.07728	0.03783	0.02636	0.04609	0.10251	0.16652	0.18579	0.16311	0.12688	0.09632	0.08413	0.0797	0.07172	0.071	0.08128	0.10421	0.13916	0.17697	0.20123	0.18494	0.13412	0.08687	0.07013	0.08041	0.11231	0.16194	0.2262	0.32328	0.39594	0.43865	0.47277	0.42483	0.31281	0.26629	0.29824	0.3609	0.43585	0.50059	0.54633	0.56998	0.52175	0.45541	0.47061	0.54439	0.59588	0.61218
1227	0.13216	0.12547	0.12284	0.09208	0.05166	0.0388	0.06086	0.1218	0.18983	0.21187	0.18893	0.14892	0.1139	0.10122	0.09898	0.09201	0.09155	0.10217	0.12622	0.16252	0.20073	0.22405	0.2074	0.15594	0.10594	0.08662	0.09573	0.12812	0.179	0.2452	0.34423	0.41812	0.45959	0.49355	0.44018	0.32538	0.27934	0.31205	0.37699	0.4523	0.51338	0.55445	0.57455	0.52845	0.46682	0.48067	0.55133	0.60522	0.62257
1228	0.16059	0.14938	0.14321	0.11246	0.07127	0.05746	0.08317	0.15082	0.22308	0.24671	0.22406	0.1813	0.14099	0.12742	0.128	0.12176	0.1209	0.13163	0.1575	0.19603	0.23509	0.2582	0.2419	0.18873	0.13373	0.11002	0.11726	0.15076	0.20434	0.27368	0.37527	0.44834	0.48455	0.51393	0.45486	0.342	0.29827	0.33126	0.39501	0.46922	0.52875	0.56643	0.58038	0.53231	0.47434	0.48893	0.55891	0.61415	0.63184
1229	0.16836	0.15755	0.15173	0.12169	0.08052	0.06683	0.095	0.16642	0.2395	0.26208	0.24005	0.1978	0.15557	0.14166	0.14386	0.13755	0.13583	0.14612	0.17272	0.2125	0.25247	0.2766	0.26152	0.20731	0.14851	0.1213	0.12694	0.16126	0.21765	0.28995	0.39305	0.4627	0.49339	0.51854	0.45873	0.34999	0.30859	0.34175	0.40317	0.47655	0.53675	0.57394	0.58422	0.53339	0.47536	0.4908	0.56172	0.61699	0.63531
1230	0.15589	0.14898	0.14577	0.11594	0.07468	0.06126	0.08912	0.15931	0.2294	0.2489	0.22707	0.18843	0.14961	0.13603	0.13657	0.12866	0.1264	0.1367	0.1628	0.20192	0.24189	0.26691	0.25248	0.19868	0.14035	0.11365	0.11964	0.15402	0.21087	0.28302	0.38458	0.45131	0.4811	0.50541	0.44939	0.34418	0.30371	0.33643	0.39561	0.46869	0.53109	0.57018	0.58012	0.52767	0.46799	0.48412	0.55653	0.61114	0.63037
1231	0.14162	0.1378	0.13652	0.1058	0.06414	0.05079	0.07649	0.14304	0.20985	0.22694	0.20487	0.16995	0.13608	0.12295	0.12015	0.11037	0.10808	0.1188	0.14428	0.18234	0.22187	0.24637	0.23075	0.17759	0.12272	0.09941	0.1071	0.14106	0.19596	0.26509	0.36369	0.43129	0.46495	0.49199	0.43893	0.33263	0.29061	0.3225	0.38162	0.45593	0.5208	0.56093	0.57202	0.51931	0.45901	0.47526	0.54841	0.6035	0.62402
1232	0.13368	0.12928	0.12854	0.09737	0.05627	0.04334	0.06664	0.12895	0.19317	0.20924	0.1863	0.15333	0.1238	0.11163	0.10652	0.09602	0.09388	0.10443	0.1291	0.16621	0.20502	0.2278	0.2103	0.15843	0.10809	0.08849	0.09774	0.13078	0.18211	0.24653	0.34248	0.41563	0.45553	0.48561	0.43011	0.31892	0.27465	0.30533	0.36598	0.44227	0.50929	0.54951	0.56202	0.50945	0.44889	0.46371	0.53733	0.59625	0.61924
1233	0.13853	0.12905	0.1263	0.09604	0.05672	0.04458	0.06749	0.12788	0.1902	0.20591	0.18205	0.14912	0.12188	0.1113	0.10624	0.09561	0.09306	0.10314	0.12779	0.16477	0.20243	0.22299	0.20451	0.15417	0.10644	0.08846	0.09825	0.1305	0.17896	0.23943	0.3333	0.41239	0.45739	0.48785	0.42488	0.30966	0.26476	0.29423	0.35517	0.43167	0.49886	0.53891	0.55076	0.49753	0.43764	0.45116	0.52553	0.58896	0.61376
1234	0.15206	0.13763	0.13159	0.10178	0.06357	0.0521	0.07707	0.13978	0.20309	0.21948	0.1948	0.15983	0.13107	0.12151	0.11841	0.10758	0.10397	0.11372	0.14001	0.17899	0.21702	0.23678	0.21789	0.16651	0.11686	0.09747	0.10678	0.13955	0.18892	0.25007	0.3443	0.42416	0.46981	0.50007	0.4314	0.31327	0.26841	0.29841	0.36017	0.43623	0.5009	0.5391	0.54924	0.49624	0.43756	0.45094	0.52472	0.5875	0.61041
1235	0.1617	0.14846	0.14057	0.10932	0.06991	0.05854	0.08695	0.15571	0.22389	0.24203	0.21734	0.17934	0.14495	0.13409	0.13291	0.1216	0.11697	0.12707	0.15615	0.19895	0.2399	0.26187	0.24296	0.18706	0.13088	0.10759	0.11588	0.15064	0.20512	0.27261	0.37151	0.44565	0.4862	0.51783	0.45061	0.32996	0.2842	0.31662	0.38068	0.45804	0.52053	0.55729	0.56688	0.51319	0.45343	0.46876	0.54246	0.59876	0.61696
1236	0.15499	0.14916	0.14482	0.11233	0.07038	0.05804	0.08788	0.16013	0.23249	0.25291	0.23052	0.19156	0.1516	0.13735	0.13578	0.12445	0.12019	0.13111	0.16096	0.20499	0.24859	0.27472	0.2569	0.19754	0.13623	0.11012	0.11776	0.15372	0.21232	0.28623	0.39033	0.45597	0.48816	0.51808	0.45801	0.34214	0.29705	0.33107	0.39483	0.47332	0.53642	0.57446	0.58306	0.52639	0.46508	0.48423	0.55855	0.6075	0.62301
1237	0.14507	0.14059	0.14039	0.10902	0.06645	0.05302	0.08042	0.14934	0.22144	0.24384	0.22291	0.18396	0.14407	0.12878	0.12606	0.11574	0.11275	0.12376	0.1513	0.19226	0.23482	0.26185	0.24497	0.18772	0.12885	0.10402	0.11175	0.14654	0.20383	0.27778	0.38344	0.44851	0.47855	0.505	0.44684	0.33637	0.29345	0.32805	0.39125	0.47121	0.5359	0.5744	0.58131	0.52371	0.46416	0.4857	0.55914	0.60509	0.62182
1238	0.15208	0.14199	0.13983	0.10964	0.0679	0.05361	0.07901	0.14561	0.21784	0.24182	0.22029	0.17992	0.14035	0.12604	0.12407	0.11507	0.11298	0.12384	0.14982	0.18851	0.22901	0.2544	0.23787	0.18309	0.12678	0.10289	0.11036	0.14405	0.19944	0.27139	0.37785	0.44913	0.48239	0.5091	0.44692	0.33341	0.29101	0.32671	0.39257	0.47424	0.53835	0.57478	0.58299	0.52875	0.47009	0.48908	0.56002	0.60941	0.62926
1239	0.16576	0.14514	0.13663	0.1076	0.06871	0.05497	0.07914	0.14404	0.2163	0.24144	0.21743	0.17338	0.1344	0.12304	0.12403	0.11697	0.11509	0.12515	0.15013	0.18658	0.22341	0.24589	0.23102	0.1801	0.12607	0.10217	0.10868	0.14125	0.19508	0.26431	0.3686	0.44644	0.48569	0.51461	0.44597	0.32749	0.28566	0.32224	0.3902	0.46985	0.53062	0.56503	0.57642	0.52797	0.46958	0.48234	0.54979	0.60705	0.63013
1240	0.17398	0.14449	0.13014	0.10133	0.06482	0.05262	0.0769	0.14195	0.21565	0.2418	0.21453	0.16576	0.12675	0.11811	0.12211	0.11624	0.11368	0.12332	0.14911	0.18489	0.21887	0.23917	0.22595	0.17744	0.12381	0.09904	0.10469	0.13696	0.191	0.2603	0.36387	0.44407	0.48694	0.51965	0.44572	0.32189	0.27987	0.31743	0.38631	0.463	0.51963	0.55221	0.56486	0.52032	0.46455	0.47588	0.54112	0.59934	0.61929
1241	0.17721	0.14749	0.13016	0.09993	0.06332	0.05197	0.07775	0.14549	0.22167	0.24821	0.21878	0.16672	0.12629	0.11884	0.12488	0.11876	0.11496	0.12511	0.15373	0.19121	0.22461	0.24339	0.23014	0.18141	0.12626	0.09998	0.10523	0.13861	0.19488	0.26693	0.36963	0.44435	0.48515	0.52124	0.44925	0.32381	0.28142	0.31955	0.38804	0.46202	0.5142	0.54462	0.55551	0.51156	0.45916	0.47361	0.53798	0.58955	0.60202
1242	0.17421	0.15429	0.14032	0.10773	0.06802	0.05576	0.08359	0.15534	0.2338	0.26036	0.23212	0.18127	0.13816	0.12925	0.13437	0.1255	0.12004	0.13153	0.16446	0.20706	0.24358	0.26096	0.24374	0.1912	0.13392	0.10682	0.11258	0.14811	0.20746	0.2822	0.38208	0.44701	0.48318	0.5208	0.45523	0.33196	0.28829	0.3247	0.39093	0.46575	0.51865	0.54813	0.55323	0.50418	0.45368	0.47293	0.53842	0.58262	0.59168
1243	0.15642	0.14792	0.14608	0.11312	0.06927	0.05486	0.08235	0.15379	0.23149	0.25852	0.23404	0.18923	0.14593	0.13357	0.1334	0.12071	0.11423	0.12602	0.16053	0.20854	0.25189	0.26925	0.24526	0.18793	0.1313	0.10653	0.11404	0.1507	0.21101	0.28606	0.3841	0.44535	0.47977	0.51692	0.4534	0.33192	0.28612	0.31901	0.38284	0.46436	0.52652	0.55763	0.5539	0.49472	0.44398	0.46783	0.53697	0.57818	0.58986
1244	0.14212	0.1414	0.15169	0.11998	0.07233	0.0555	0.08141	0.14966	0.22479	0.25268	0.23121	0.19193	0.15075	0.13519	0.1296	0.11516	0.10903	0.12012	0.15269	0.20188	0.25089	0.27027	0.24188	0.18274	0.12831	0.10636	0.1155	0.15223	0.21188	0.28504	0.37956	0.43853	0.47217	0.50738	0.44842	0.33204	0.2857	0.31519	0.37636	0.46212	0.53221	0.56586	0.5578	0.49266	0.44134	0.46719	0.53754	0.57707	0.59291
1245	0.1625	0.16582	0.17644	0.14356	0.09309	0.07363	0.10106	0.17303	0.25147	0.28071	0.25973	0.22111	0.17723	0.15914	0.15226	0.13688	0.13122	0.14335	0.17694	0.22729	0.27698	0.29777	0.26938	0.20862	0.15104	0.12738	0.13629	0.17421	0.2353	0.30781	0.40024	0.45419	0.48461	0.51911	0.46645	0.35464	0.30954	0.33865	0.39767	0.47786	0.54319	0.57691	0.57571	0.5176	0.4665	0.49	0.55621	0.59372	0.61046
1246	0.21164	0.20824	0.19984	0.1632	0.11627	0.09787	0.12758	0.20444	0.28885	0.32185	0.29873	0.25045	0.19898	0.18315	0.18406	0.17208	0.16746	0.18096	0.21595	0.26281	0.3038	0.32322	0.30202	0.2453	0.1834	0.15421	0.15972	0.19755	0.25957	0.33215	0.42497	0.47832	0.50781	0.54339	0.48964	0.37707	0.33458	0.3669	0.42631	0.49622	0.54752	0.57625	0.5849	0.54322	0.49675	0.51427	0.57105	0.60789	0.6215
1247	0.23344	0.2103	0.18433	0.14719	0.10654	0.09267	0.12126	0.19333	0.27554	0.31174	0.28603	0.22739	0.1765	0.16611	0.17475	0.16919	0.16573	0.17782	0.20951	0.24784	0.2792	0.29643	0.28283	0.23539	0.17718	0.14685	0.15028	0.18541	0.24377	0.3143	0.40812	0.4701	0.50306	0.53683	0.47329	0.35893	0.32025	0.35644	0.41862	0.48424	0.52813	0.55322	0.56371	0.52913	0.48706	0.50183	0.55538	0.59555	0.60561
1248	0.20966	0.17327	0.14835	0.11493	0.07828	0.06695	0.09218	0.15571	0.2312	0.26709	0.24113	0.1821	0.13765	0.13037	0.13933	0.13555	0.13182	0.142	0.17057	0.20505	0.23405	0.25019	0.23853	0.1956	0.14333	0.11655	0.12093	0.15354	0.20761	0.27625	0.37347	0.44808	0.48428	0.51095	0.43231	0.31782	0.28294	0.3213	0.38589	0.4557	0.50342	0.52884	0.53199	0.49038	0.4478	0.46526	0.52571	0.57245	0.5813
1249	0.17538	0.14433	0.12992	0.09848	0.06147	0.05006	0.0737	0.13361	0.20512	0.23905	0.21494	0.1606	0.11913	0.11213	0.11851	0.11218	0.10661	0.11573	0.14461	0.18231	0.21584	0.23212	0.21713	0.17122	0.12051	0.0968	0.10303	0.13579	0.19018	0.26056	0.3605	0.43905	0.4753	0.49848	0.41181	0.2963	0.26099	0.29871	0.36539	0.44531	0.5024	0.5279	0.51912	0.46505	0.41931	0.4402	0.50799	0.5585	0.56939
1250	0.13319	0.11885	0.12225	0.09275	0.05278	0.04022	0.06274	0.11942	0.18431	0.21234	0.19027	0.14716	0.11205	0.10485	0.10547	0.09336	0.08542	0.0932	0.12202	0.16536	0.20773	0.2244	0.20096	0.14918	0.10118	0.08237	0.092	0.12626	0.18156	0.25126	0.3454	0.41751	0.45331	0.48204	0.4027	0.28652	0.24604	0.27852	0.34601	0.43955	0.51046	0.5368	0.51663	0.44775	0.39592	0.41927	0.49417	0.54711	0.56197
1251	0.11514	0.11187	0.13128	0.10547	0.06081	0.04617	0.06931	0.12459	0.18338	0.20409	0.18126	0.15049	0.12723	0.11978	0.11241	0.09409	0.0843	0.09145	0.12033	0.16744	0.21562	0.23119	0.19935	0.14462	0.0999	0.08474	0.0978	0.13433	0.18869	0.25119	0.33298	0.39866	0.43347	0.46291	0.39288	0.28376	0.24192	0.2685	0.33196	0.42909	0.51233	0.54252	0.51443	0.43398	0.37759	0.40336	0.48835	0.54897	0.56774
1252	0.14871	0.14597	0.16773	0.14522	0.09861	0.0818	0.10765	0.16574	0.2259	0.24521	0.21952	0.19197	0.17592	0.16835	0.15678	0.13425	0.12223	0.13014	0.16212	0.21093	0.25558	0.26756	0.23504	0.182	0.13692	0.12088	0.1347	0.17258	0.22505	0.28027	0.35484	0.42008	0.45481	0.47503	0.40095	0.30193	0.26499	0.29128	0.34986	0.4347	0.51079	0.53998	0.5117	0.43757	0.38811	0.41494	0.49996	0.56402	0.58289
1253	0.18358	0.17412	0.18463	0.16431	0.12477	0.11011	0.13374	0.18718	0.24872	0.27548	0.24834	0.21243	0.19216	0.18701	0.18225	0.16475	0.15379	0.1614	0.19167	0.23252	0.2649	0.2731	0.24917	0.20761	0.16755	0.15096	0.16134	0.19442	0.24137	0.29059	0.35778	0.42449	0.46491	0.46785	0.38463	0.29907	0.27296	0.3032	0.3566	0.42256	0.47787	0.49924	0.47766	0.42388	0.39006	0.41571	0.48584	0.5441	0.56099
1254	0.14433	0.13421	0.14117	0.12543	0.09414	0.0832	0.10098	0.14082	0.1914	0.22202	0.19845	0.15918	0.13788	0.13555	0.1372	0.12841	0.12102	0.12565	0.14696	0.17562	0.1996	0.20626	0.19024	0.16192	0.13314	0.12066	0.12856	0.15476	0.19418	0.23587	0.28639	0.34467	0.38988	0.37617	0.29913	0.2346	0.22047	0.25064	0.29478	0.34517	0.38631	0.40277	0.38317	0.34289	0.32206	0.34565	0.40059	0.45121	0.46848
1255	0.0509	0.0459	0.05321	0.04472	0.02715	0.02306	0.03342	0.05425	0.07945	0.09528	0.08094	0.05839	0.04901	0.04855	0.04888	0.04553	0.04291	0.04515	0.05432	0.06794	0.08231	0.08857	0.07994	0.06359	0.04852	0.04378	0.05088	0.06653	0.08911	0.11469	0.14538	0.1884	0.22889	0.20968	0.15813	0.11835	0.10976	0.12912	0.15675	0.18971	0.22224	0.24049	0.22582	0.19394	0.17825	0.1933	0.233	0.27549	0.2962
1256	0.00508	0.00267	0.0014	7.49e-05	1.42e-05	0.00023879	0.00258	0.00815	0.01283	0.01193	0.00792	0.00516	0.00524	0.00551	0.00466	0.00377	0.00375	0.00476	0.00662	0.00898	0.01049	0.01249	0.01179	0.00747	0.00405	0.00383	0.00697	0.01069	0.01155	0.01328	0.03284	0.06183	0.08032	0.05999	0.02693	0.01401	0.01163	0.01707	0.02147	0.01878	0.02262	0.03761	0.04919	0.03503	0.01741	0.0165	0.03162	0.04317	0.03132
1257	0.00070892	0.00014463	1.35e-05	0.00098113	0.00094988	0.00036786	0.00014166	0.00209	0.004	0.0031	0.0014	0.00066888	0.00092852	0.00105	0.00059962	0.00029906	0.00030192	0.00057075	0.00111	0.00197	0.00253	0.00353	0.0034	0.00153	0.00036388	0.00033341	0.0016	0.00341	0.00333	0.00333	0.01388	0.02855	0.02379	0.02555	0.00833	0.00307	0.00266	0.00556	0.00728	0.00426	0.00478	0.01286	0.02223	0.01415	0.0029	0.00229	0.01209	0.02032	0.01574
1258	0.00206	0.00388	0.0079	0.00644	0.00222	0.00132	0.00298	0.00706	0.0116	0.01299	0.00974	0.0067	0.00667	0.00673	0.00554	0.00439	0.00396	0.00428	0.00553	0.00798	0.01135	0.01363	0.01169	0.00766	0.00467	0.00441	0.0075	0.01249	0.01688	0.0197	0.0223	0.01295	0.04648	0.00093288	0.0208	0.02055	0.02027	0.02363	0.026	0.02077	0.00845	0.00113	0.03329	0.03254	0.02372	0.01811	0.012	0.00135	0.01291
1259	1.97e-05	0.00453	0.01321	0.01445	0.00801	0.00503	0.00599	0.00939	0.01287	0.0141	0.01237	0.01086	0.01152	0.01148	0.00986	0.00851	0.00784	0.00771	0.00864	0.01093	0.0142	0.01549	0.01315	0.00988	0.00784	0.0085	0.01273	0.01839	0.02134	0.01901	0.0101	0.00236	0.0027	0.00889	0.00128	0.00703	0.00996	0.00777	0.00265	0.00908	0.02728	0.014	0.0305	0.03423	0.04087	0.03352	0.00431	0.00953	0.00468
1260	0.00092878	8.49e-06	0.00147	0.00257	0.00101	0.00033626	0.0003616	0.00086506	0.00145	0.00157	0.00123	0.00114	0.00168	0.0017	0.00122	0.00093867	0.00081239	0.00072202	0.00080835	0.00124	0.0021	0.00252	0.00184	0.00093748	0.0004893	0.00060677	0.0017	0.00351	0.00406	0.00261	0.00033461	0.00907	0.01315	0.00139	0.0005797	4.59e-05	9.51e-05	1.9e-06	0.0002313	0.00285	0.0108	0.00081033	0.00069125	0.00664	0.00515	0.00307	0.00010411	0.01083	0.00408
1261	0.00013907	0.00239	0.00334	0.00222	0.00236	0.00222	0.00202	0.00182	0.00188	0.00281	0.00413	0.00402	0.0022	0.00132	0.00147	0.00215	0.00286	0.00324	0.00307	0.00237	0.00158	0.00129	0.00159	0.00266	0.00375	0.00446	0.00357	0.00199	0.00139	0.00171	0.00409	0.00576	0.0081	0.00044888	0.00054005	0.00016187	0.00474	0.00548	9.77e-05	0.00084877	0.00124	4.28e-05	0.00043285	0.0003696	0.00024597			1.19e-06	0.01174
1262	0.00101	0.01314	0.00673	0.0001031	0.02813	0.02056	0.01837	0.01894	0.0223	0.0284	0.03078	0.02909	0.02321	0.0192	0.01939	0.02128	0.02292	0.02362	0.02374	0.02343	0.02326	0.02243	0.02167	0.02432	0.02704	0.02851	0.02701	0.02601	0.02577	0.02435	0.00735	0.00017488	1.16e-05	0.00596	0.00018808	0.00936	5.63e-05	0.00606	0.00082058		0.00279		0.00261	0.00016294		0.00569	0.0047		0.00689
1263	0.00471	0.03458	0.00675	0.00906	0.02962	0.05178	0.04895	0.047	0.04537	0.03804	0.05002	0.05386	0.05046	0.04708	0.0475	0.04957	0.05034	0.05053	0.05097	0.04972	0.04472	0.0438	0.04584	0.04982	0.05364	0.05439	0.05103	0.04313	0.00986	3.65e-05	0.02956	0.00082804	0.00031848	0.00218	0.00087307	0.00475	0.00508	0.00451	0.00016804	0.00812	0.00149	0.00339	2.33e-06	6.48e-05				0.00055054	0.00010769
1264	0.02565	0.02879	0.04359	0.03302	0.05485	0.06068	0.05937	0.05496	0.05351	0.05648	0.05934	0.05862	0.05491	0.05308	0.05507	0.05596	0.05581	0.0561	0.05739	0.05658	0.05271	0.04948	0.05059	0.05579	0.06023	0.06071	0.05632	0.05123	0.04743	0.04446	0.04101	0.03644	0.03674	0.00511	0.00321	0.00359	0.00039518	0.01767	0.00959	2.84e-05	4.02e-05	0.0001007	0.00070552	0.01153	0.00209	2.72e-05	0.00164	0.00585	0.02997
1265	0.03027	0.03055	0.03057	0.02918	0.03996	0.0495	0.04899	0.04351	0.04071	0.04292	0.04565	0.04506	0.04202	0.04074	0.0429	0.04456	0.04555	0.0468	0.04705	0.04353	0.03712	0.03402	0.0371	0.04346	0.04826	0.04805	0.04276	0.03578	0.03071	0.02643	0.02356	0.02231	0.02344	0.0269	0.02628	0.01503	0.000925	0.01044	0.01383	3.7e-05	0.00543	0.00765	0.00072795	0.02897	0.02193	0.01257	0.01234	0.02024	0.01642
1266	0.05917	0.05809	0.04303	0.04235	0.05959	0.06974	0.06522	0.05598	0.05157	0.05326	0.0581	0.05884	0.05399	0.0527	0.05693	0.06051	0.06342	0.06654	0.06539	0.05627	0.0444	0.03984	0.04607	0.05716	0.06522	0.06447	0.05534	0.04563	0.03929	0.03383	0.02722	0.01702	0.0099	0.01634	0.02326	0.02312	0.01961	0.02412	0.02309	0.01494	0.00126	0.01218	0.0113	0.01519	0.02033	0.02	0.00187	0.00317	0.00023363
1267	0.08548	0.097	0.08308	0.08792	0.11385	0.12264	0.11249	0.09759	0.08944	0.08937	0.09849	0.10577	0.09925	0.09824	0.10472	0.10938	0.11324	0.1158	0.11218	0.0996	0.0836	0.07668	0.08564	0.10026	0.10948	0.10863	0.09733	0.08606	0.07817	0.0686	0.05364	0.03177	0.01888	0.02573	0.04136	0.05601	0.05915	0.05485	0.03918	0.00555	0.01461	0.01921	0.01284	0.00028388	0.02945	0.00070166	0.00013714	0.01414	0.01513
1268	0.00394	0.03638	0.0606	0.07771	0.09471	0.09863	0.09121	0.08027	0.07423	0.07407	0.08282	0.09482	0.096	0.094	0.09339	0.09514	0.0975	0.09509	0.08998	0.08611	0.08283	0.08084	0.08173	0.08406	0.08361	0.08226	0.08027	0.07968	0.07485	0.065	0.04847	0.01332	8.33e-05	0.00228	2.21e-05	0.02182	0.02687	0.00643	0.01081	0.03611	0.01205	0.00012263	0.00501	0.02356	0.00146	0.00778	0.00949	1.98e-05	0.00657
1269	0.01635	0.07114	0.09559	0.09371	0.10432	0.10339	0.09868	0.09285	0.08717	0.08359	0.08914	0.10009	0.10247	0.099	0.09512	0.09461	0.09791	0.09927	0.09593	0.09174	0.08958	0.09069	0.09123	0.09033	0.09026	0.0939	0.09801	0.09878	0.09056	0.08333	0.0787	0.04075	0.001	0.01118	0.00586	0.01194	0.06901	0.03331	0.03015	0.01589	0.01076		0.00029816	0.01402	0.01208	0.00551	0.00129		0.01233
1270	0.06764	0.09358	0.10921	0.11373	0.11488	0.11627	0.11373	0.10967	0.10372	0.0979	0.10089	0.11016	0.11557	0.11377	0.10857	0.10505	0.10692	0.11077	0.11022	0.10673	0.10306	0.10279	0.10507	0.10608	0.10707	0.11069	0.11459	0.11149	0.10074	0.0913	0.09087	0.0868	0.02454	0.01791	0.03992	0.00389	0.01157	0.00392	0.00817	0.02057	0.00126	0.00034238	0.00117	2.19e-05	0.00409	0.00548	0.00548	0.05	0.01725
1271	0.00889	0.06369	0.12342	0.13566	0.13984	0.14118	0.13678	0.13106	0.12529	0.1203	0.12104	0.12628	0.1331	0.13525	0.13215	0.12797	0.12568	0.12681	0.1288	0.12903	0.12798	0.12682	0.12576	0.12692	0.12973	0.13181	0.13427	0.1326	0.12572	0.12116	0.12205	0.07061	0.00042067	0.01446	0.00424	0.0042	0.00015991	0.00168	0.00776		0.04141	0.00029216	0.0069	0.00548	0.0027	0.01447	0.00198	0.03201	0.0321
1272	0.00213	0.04533	0.01116	0.08807	0.12712	0.13582	0.13006	0.11651	0.11231	0.11651	0.12626	0.12835	0.13521	0.14127	0.14276	0.13904	0.12859	0.12374	0.12843	0.13686	0.1405	0.13112	0.11597	0.11779	0.11808	0.10472	0.10455	0.11418	0.11139	0.09989	0.00461	0.0101	0.01817	0.00361	0.00838			0.00098318	0.00521	0.00293	0.00276	0.00032991	0.00721	0.01323	0.00602	0.01203	0.00239	0.00502	0.01022
1273	2.57e-09	0.02198	0.02687	0.08865	0.01047	0.01372	0.00328	0.01159	0.01637		0.07237	0.09261	0.09059	0.09515	0.12713	0.13894	0.12113	0.07072	0.03923	0.07423	0.12625	0.13199	0.09027	0.03063	0.0049	0.03361	0.04232	0.01665	0.01141	0.06654		0.03402	0.00020978	0.00197	0.00111	1.76e-09	0.01593	0.01107	0.00496	0.00508	1.12e-06	0.01147	0.00187	0.01135	0.00488	0.00389	0.01212	0.00060454	0.00195
1274			0.00628		0.13987	0.11127	0.11517	0.12075	0.11489	0.10492	0.05779	0.0228	0.017	0.03018	0.00032879	0.01627	0.00338	0.03221	0.06505	0.05347	0.02302	0.02588	0.08588	0.0993	0.09815	0.08129	0.02601	0.0525	0.000909	0.03384	9.43e-05	0.00078593	0.00017304	0.00648	0.00928	0.00218	0.01193	0.00955	0.0037	0.00148	0.03556	0.00011615	0.0018	0.00567	0.00299	0.0022		0.0167	0.00876
1275		0.00522	0.02025	0.0185		0.00462	0.0031	0.00801	0.00311	0.0007786	0.1028	0.0033	0.00554	0.01946	0.09949	0.10203	0.09742	0.0743	0.07247	0.04636	0.02039	0.02864	0.00132	0.03855	0.00122	0.02589	0.00023542	0.0139		0.01885	0.0463			0.02761	0.00294			1.57e-05	0.0022		0.00468		0.00016048		0.07511		0.03205	0.00124	0.00136
1276	0.00274		0.00011731		0.00998		0.0006662	0.0146	0.02476	0.00037059	0.0174			0.0017	0.00554		0.00176	0.00132	0.04079	0.00080515	0.00204		0.02235	0.01668	0.00031403	2.32e-05	0.01036	4.62e-05		0.00674	0.00578	7.29e-05	0.01211	6.68e-06	0.00011649	0.00017713	0.00043092	0.00268	0.01669	0.01319	0.00563	0.00366		0.02326	0.04237	0.0269	0.00799	0.03254	0.03345
1277	0.00942			0.01812	0.00158	0.00615	0.01182	0.00049983	0.00837	0.01295	0.00095457	0.00237	0.00044105	0.00204	0.02418	0.0074	0.01176	0.03524	0.02268	0.00564	0.00141		0.00253	0.0109	0.00152	0.00432		0.00542			0.06474	7.87e-05	0.00864	0.00637		0.04859	0.00165	0.00243		0.00129	0.01376	0.00638	0.00020642	0.01823	0.00399	4.87e-05	0.00768	0.00015569	0.0427
1278	0.05683		1.46e-05	8.59e-07	0.00067888		3.78e-05		0.0146	0.00034065	0.00861		0.00688	0.00401				0.01495		0.01096			0.00217		0.00575		0.00072263			0.00846		0.01426		0.00376	0.00062232	0.01043	5.4e-05	0.00065221	0.0032	1.77e-05	0.00481	0.03123	0.01221				0.02536
1279	0.02199	0.00043336	0.00093776		0.00013629	2.42e-06		1.97e-05			0.03963	0.00396	0.00114			0.00671	0.00569	0.00157	0.00444	1.61e-05	0.00419		0.00065903	0.01102	0.00796		0.01137		0.00367	0.00668			0.02584		0.00788	0.00499	0.000914	0.00041182	0.0182	0.00082599		0.01941	0.00638	0.0095	0.02951	0.00293	0.02454	0.02761	0.02686
1280	0.01466	0.01936		0.02129	0.00821	0.00061206	0.00139	0.00651	0.00227	0.02259				0.00928	0.0054				0.00105	0.00211	0.02397	0.03657	0.00478		0.00202	0.01255		0.01673		0.00277			0.00053829		0.00073551		0.00040805	0.00577	0.00731	0.00828	0.00605	0.00020119		0.02278	0.00087941	0.00598		0.00406	0.00099377
1281	0.01057	0.007	2.49e-05	0.01467	0.0016			0.00418	0.00613		0.00367		0.00087555	0.00017149	0.00463	0.00365	0.00065682	0.00276	0.01673	0.0205	0.01723	0.01553	0.06222	0.0016	0.00709	0.01461			0.00479	0.01449	0.02588		0.0093	0.00052554	0.02586	0.00261	0.00705	0.02602	0.02726		0.00683		0.01153	0.01083	0.0052	0.01775	1.31e-07		0.00079596
1282	0.00298	0.0133	0.00229	0.00131	0.01229		0.00629			0.01176					0.00368		0.00567	0.00205	0.04318	0.00515		0.04779	0.00116	0.00898	0.07169	0.00718			0.00272		0.00146	0.00923	5.37e-05	0.00010911		0.00207	0.01178	0.00463	0.0018	0.0088	0.00164		0.06437	0.05153	0.13848	0.09776	0.02183	0.00407	0.0049
1283	1.3e-05	0.00538		1.85e-05	0.01451	0.01466	0.02414		0.05525	0.07832	0.02434					0.01411		0.01244	0.01117		0.02103	0.01064	0.0244	0.0067	0.00011161	0.00972			0.00011156		0.03471		0.00562	0.003	0.05833	0.00759	0.00084436	0.00041596	0.03875	0.00515	0.05484	0.03808	0.03662	0.01043	0.01362	0.00269	0.00127	0.00045725
1284	0.00056826	0.04348	0.02091	0.05781	0.00014454		0.00442		0.00678	0.02997		0.02929		0.06731	0.06578	0.00206		0.07292	0.01571	0.00703	0.00254	0.03672	0.06495	0.08983	0.0585	0.00813	0.0224		0.0483	0.00283	0.00441		0.08177	0.04392	0.03011	0.01996	0.00432	0.00712	0.00925	0.01885	0.00312	0.00086508	0.00045841	0.0006233	0.00824	0.01174	0.02554	0.01547	0.00278
1285	0.00307	0.04051	0.00554	0.01376			0.00085082				0.00363	0.00017367	0.01034			0.00271	0.00086806		0.00921	0.00122		0.00078941	0.00119	0.05439	0.02142	0.03818	0.03515	0.00095311		0.01382	0.00318	0.02392	0.05153	0.01239	0.01317	0.02588	0.05749	0.03829	0.01027	0.01174	0.00025334	0.00231	0.00237	0.00825	0.02846	0.01062	0.04609	0.02756	0.01422
1286	0.00225	0.00499	0.02849	0.00553	0.00951		0.021		0.04258	0.00021309	0.00108		0.00443		0.02756		0.00038954		1.29e-05	0.00053586	0.02305	0.07899		0.00089253	0.0121	0.01248	0.00219	0.00418	0.00509	0.00023477	0.00945	0.0023		0.01182	0.00919	0.02117	0.00011228	0.00121	0.03481	0.02188	7.93e-05	1.62e-05	0.00094089	0.00337	0.02496		0.00966	0.02921
1287	0.02464	0.00084523	0.01262	0.00514	0.01645	7.55e-06	0.04931	0.04218	0.08902	0.02053			0.00811	0.00135	0.00805	0.00357	0.00038911	0.00987	0.00021324	0.00252	0.00038551	0.00049755	0.02097	0.01589	0.0542	0.05932	0.0447	0.04684		0.01276	0.01606	0.02747	0.00563	0.00049619	0.02081		0.02009	9.58e-05	0.00563	0.03378	0.03191	0.0188	0.02245	0.01957	0.00975	0.01856	0.00178	0.00273	1.52e-08
1288	0.00623	0.00573	0.00941	0.01897	0.07562	0.0274	2.53e-05	0.03157		0.00572	0.01622	0.00461	0.00568	8.8e-05	0.00126	0.01856	1.68e-05	0.00011491	0.00485		0.01696		9.64e-05	0.01034	0.01966		7.16e-06	0.03955	0.03235	0.0428	0.04283	6.9e-08	0.002	0.02377	0.01001	0.02132	0.00382	0.01133	0.02322	0.07068	0.05755	0.04835	0.03688	0.04839	0.0562	0.0683	0.04648	0.01714	0.00127
1289		0.00732	0.02998	0.00126	0.00714	0.05491	0.05057	0.00962	0.00617	0.00172	0.01117	0.0145	0.00968	0.00437		0.00128	2.33e-05		0.000311	0.00989	0.00733	0.02183	0.04159	0.02915	0.06573		0.02037	0.02022	0.01926	0.0037	0.00189	0.01872	0.00161	2.84e-05	0.04088	0.02707	0.02508	0.02968	0.02223	0.0031	0.00048992	0.0003663	0.00056245	0.01125	0.0074	0.00198	0.00020497	0.00527	0.01248
1290	0.03978	0.09951	0.0326	0.00161	0.05564	0.01393	0.00208	0.00258	0.02964	0.02044	0.0128	0.06068	0.01745		0.02982	0.00551	0.00023646	0.03242	0.00265	0.0233	0.04933	0.00023438	0.01708	0.01687	0.00012317	0.00166	0.02459	0.02431	0.00025372	0.00228	0.02533	0.02155	0.02392	0.00186	0.00104	0.00606	0.00336	0.00155	0.00467	0.01378	0.01312	0.00216	0.00504	0.0043	0.00076026	0.00525	0.0096	0.01907	0.01175
1291	0.07793	0.03236	0.06745	0.04626	9.36e-05	0.02747	0.0021	0.0118	0.01863	0.02422	0.02248	0.00289		0.02483	0.00733	0.00599	0.01016	0.00208	0.01402	0.00587	0.02342	0.01587	0.0032	0.02148	0.01313	0.05509	0.06273	0.07339	0.04129	0.02605	0.09232	0.05278	0.01167	0.00297	0.00198	0.02129	0.05516	0.03927	0.0368	0.00101	0.0285	0.02959	0.00326	0.05044	0.09233	0.07183	0.07999	0.08954	0.09414
1292	0.00546	3.69e-06	0.00175	0.10864	0.02249	0.00998	0.00446	0.03934	0.01341	0.01624	0.00187	0.0155	0.00043736	0.00915	0.00047237	0.03365	0.00639		0.00896	0.00112	0.02011	0.03463	0.01041	0.03686	0.0085	0.03072	0.03541	0.03657	0.04978	0.02233	0.0565	0.01714	0.00371	0.00368	0.01157	0.00055829	0.00261	0.04117	0.02635	0.00677	0.03557	0.04148	0.08137	0.12298	0.01086	0.00045577	3.55e-06	0.00283	0.04145
1293	0.00123	0.00213	0.02223	0.00332	0.09126	0.03739	0.00613	0.00017824	0.01822	0.03417	0.01338	0.03201	0.04014	0.01961	0.002	0.00335	0.00532	0.02358	0.00409	0.0176	0.00294		0.03926	0.032		0.02904	0.02166	0.01825	0.02525	0.00704	0.03729	0.00238	0.00772	0.01016	0.00279	0.04645	0.04389	0.07937					0.03031	5.98e-05	0.00927	0.0151	0.01485	0.013	0.00442
1294	0.0363	0.04226	0.09115	0.0039	0.00129	0.01369	0.00327	0.02845	0.00236	0.01132	0.0161	0.00041111	0.00034629	0.00504	0.02334	0.01741	0.02601	0.00854	0.00080576	0.00864	0.01901	0.0014	0.00021604	0.00561	0.03244	0.1145	0.11319	0.04134	0.00483	0.02189	0.00215	0.00892	0.00804	0.00495	0.07607	0.00717	0.00261	0.00352	0.00349	0.04756		0.06765	0.06901	0.07066	0.07179	0.07223	0.07249	0.07256	0.06458
1295	0.17556	0.15856	0.00069191	0.03305		0.00591	0.00747	0.00278	0.04893	0.08546	0.04939	0.02412	0.02271	0.02692	0.04475	0.0815	0.11945	0.0786	0.0815	0.09755	0.04331	0.00789	0.0031	0.00534	0.001	0.01119	0.00741	0.01523	0.02474	1.46e-08	0.03818	0.09692	0.11428	0.05702	0.00942	0.02548	0.0324	0.06869	0.00683	0.12922	0.20006	0.23045	0.24347	0.23273	0.20627	0.19443	0.21176	0.22605	0.22229
1296	0.32024	0.17574	4.69e-05	0.0838	0.10283		0.02332	0.00253	0.02952	0.03705	0.03556	0.0371	0.0504	0.05265	0.01433	0.00019873	0.00108	0.00042438	0.00019341	0.00642	0.03119	0.02336	0.00378	0.00674	0.08338	0.03442	0.06633	0.06296	0.05423	0.03049	0.00357	0.00172	0.00246	0.14907	0.24117	0.16091	0.04086	0.03045	0.08424	0.17214	0.23685	0.2858	0.32488	0.32125	0.27267	0.25464	0.30364	0.36096	0.3756
1297	0.36782	0.19431	0.0158	0.02281	0.03448	0.01109	0.07848	0.00656	0.00119	0.06565	0.16046	0.12704	0.05278	0.02558	0.02253	0.02365		0.08293	0.08421	0.11597		0.07533	0.01447	0.10219	0.05938	0.02975	0.04178	0.01401	0.0012	0.06441	0.14478	0.14021	0.2709	0.34081	0.31008	0.20352	0.10597	0.10099	0.15324	0.22848	0.2846	0.33099	0.36948	0.36179	0.31099	0.29643	0.35172	0.42059	0.4426
1298	0.38293	0.221	0.04439	0.00226	0.00024672	0.01023	0.07254	0.0441	0.03346	0.10644	0.15796	0.11622	0.07814	0.07057	0.0666	0.00311	0.01232	0.00911	0.00166	0.11567	0.09214	0.0598	0.10797	0.12177	0.08196	0.05435	0.01341	0.05269	0.05167	0.13431	0.05189	0.2174	0.34002	0.38155	0.34167	0.23808	0.15092	0.1499	0.20061	0.26954	0.32047	0.36308	0.39722	0.38608	0.3377	0.32554	0.37875	0.44444	0.46601
1299	0.3876	0.24883	0.07572	0.01053	0.00179	8.71e-05	0.05099	0.09518	0.09414	0.1579	0.1568	0.08646	0.08522	0.09298	0.09704	0.0883	0.01995	0.01612	0.07135	0.1576	0.12112	0.08653	0.07908	0.09653	0.10561	0.0838	0.0421	0.00437	0.08055	0.12633	0.00703	0.25449	0.33253	0.37908	0.35078	0.26125	0.18476	0.18535	0.2322	0.29421	0.33892	0.37632	0.40648	0.39699	0.35426	0.34342	0.39025	0.44741	0.46523
1300	0.3897	0.26497	0.10018	0.03	0.01972	0.02383	0.00168	0.10256	0.14977	0.16246	0.09382	0.0117	0.02319	0.05384	0.04903	0.05307	0.10792	0.14595	0.15111	0.11567	0.05703	0.03317	0.01141	0.03062	0.08013	0.07597	0.04639	0.0269	0.06312	0.0752	0.01425	0.28555	0.34543	0.37872	0.3501	0.2746	0.21098	0.21304	0.25419	0.3078	0.34436	0.37552	0.40357	0.40119	0.36701	0.35935	0.40072	0.4505	0.46481
1301	0.38679	0.26139	0.10874	0.04543	0.04307	0.06615	0.03209	0.01708	0.08643	0.07997	0.00529	0.03107	0.02008	0.00564	0.01874	0.01665	0.04054	0.08751	0.06503	0.01667	0.00334	0.01956	0.03667	0.00709	0.01287	0.02505	0.01591	0.01356	0.02575	0.01329	0.08909	0.31011	0.37345	0.37933	0.3396	0.27317	0.22021	0.22284	0.25886	0.30642	0.33658	0.3631	0.39102	0.39776	0.37304	0.37072	0.41022	0.45694	0.46997
1302	0.38447	0.24357	0.09716	0.04084	0.04207	0.07358	0.06364	0.00164	0.02644	0.01848	0.01185	0.07886	0.06364	0.01909	0.00576	0.03906	0.05885	0.04717	0.00641	0.0081	0.0321	0.05564	0.07667	0.04565	0.00228	0.00032221	1.98e-05	2.36e-05	0.00083523		0.12811	0.32633	0.39537	0.39523	0.34815	0.27279	0.21751	0.22382	0.26404	0.31381	0.3454	0.37275	0.39934	0.40089	0.37314	0.37332	0.41747	0.46848	0.48372
1303	0.3877	0.22699	0.08475	0.03405	0.03534	0.0671	0.06782	0.01093	0.00502	0.00169	0.02741	0.09085	0.07597	0.03261	0.00085514	0.01529	0.03214	0.01395	0.00044491	0.02362	0.04714	0.07637	0.09343	0.05807	0.01132	0.00247	0.0039	0.00381	0.00242	0.01316	0.14002	0.34954	0.43367	0.43682	0.37883	0.27976	0.21392	0.22505	0.27462	0.33255	0.37188	0.40476	0.42975	0.41491	0.37414	0.37357	0.42677	0.48767	0.50828
1304	0.38587	0.22449	0.08935	0.04111	0.04102	0.06928	0.07119	0.01871	0.000265	0.00015565	0.03721	0.09614	0.08151	0.04062	0.00569	0.00367	0.01332	0.00291	0.00509	0.0337	0.05656	0.0849	0.09998	0.0647	0.01823	0.00684	0.00812	0.00785	0.00725	0.02078	0.14368	0.35475	0.45143	0.45964	0.39406	0.28278	0.21321	0.2255	0.27782	0.33988	0.38478	0.4221	0.44672	0.42142	0.37256	0.37035	0.42778	0.4947	0.51928
1305	0.38351	0.23831	0.10971	0.06039	0.05788	0.08331	0.08481	0.0326	0.00204	0.00538	0.05544	0.11369	0.09802	0.05698	0.01688	4.03e-05	0.00211	0.00022665	0.01683	0.0525	0.07726	0.10552	0.11854	0.08132	0.03057	0.01546	0.01672	0.01683	0.01706	0.03479	0.15978	0.35756	0.45033	0.46176	0.39792	0.28954	0.22269	0.23435	0.28415	0.34437	0.3895	0.42727	0.45161	0.42492	0.3753	0.37158	0.42716	0.49311	0.51792
1306	0.38215	0.25244	0.13188	0.08235	0.07787	0.1028	0.11033	0.06454	0.02085	0.02978	0.09616	0.15078	0.13262	0.09213	0.04762	0.01309	0.00453	0.01534	0.04983	0.09352	0.11991	0.14667	0.15644	0.11671	0.05902	0.03744	0.03777	0.03888	0.04275	0.06786	0.19618	0.37218	0.45412	0.46304	0.40153	0.29976	0.23784	0.24971	0.29681	0.35352	0.39599	0.43157	0.45497	0.43118	0.38471	0.38119	0.43379	0.49613	0.51935
1307	0.37986	0.25989	0.14713	0.09965	0.09424	0.12053	0.14209	0.11877	0.07611	0.09202	0.16265	0.2018	0.17878	0.14268	0.10451	0.0643	0.04809	0.06924	0.11345	0.15745	0.18068	0.20166	0.20748	0.168	0.10734	0.07767	0.07307	0.07501	0.08996	0.12655	0.25086	0.39952	0.467	0.46971	0.40887	0.31236	0.2554	0.2691	0.3156	0.36997	0.40903	0.44126	0.46272	0.44228	0.40066	0.39985	0.45054	0.50826	0.52894
1308	0.3779	0.26116	0.15131	0.10525	0.09909	0.12671	0.16198	0.16628	0.1409	0.16152	0.22122	0.24177	0.21295	0.18046	0.15294	0.12227	0.10859	0.1308	0.17157	0.21057	0.23014	0.24618	0.24872	0.20938	0.1491	0.1122	0.0994	0.10074	0.1303	0.18176	0.30095	0.42887	0.4843	0.483	0.4222	0.32519	0.26962	0.28644	0.33584	0.39133	0.42925	0.45936	0.47838	0.45726	0.41795	0.42084	0.47236	0.52689	0.54553
1309	0.38539	0.27011	0.15701	0.11001	0.10394	0.134	0.17801	0.19962	0.18752	0.21122	0.26397	0.27572	0.24288	0.2105	0.18733	0.16241	0.15183	0.17375	0.21217	0.25073	0.27237	0.28769	0.28599	0.24238	0.17883	0.13554	0.11592	0.11627	0.15708	0.22304	0.34433	0.45998	0.50692	0.50518	0.44581	0.34446	0.28674	0.30694	0.36093	0.41931	0.45812	0.48751	0.50407	0.47829	0.43764	0.44288	0.49658	0.54939	0.56693
1310	0.4019	0.29189	0.17416	0.1248	0.11951	0.15285	0.20023	0.22625	0.21757	0.24314	0.2959	0.30723	0.27328	0.23971	0.21638	0.19152	0.18136	0.20406	0.24325	0.28338	0.30778	0.32354	0.3187	0.2713	0.20397	0.15691	0.13445	0.13458	0.18021	0.25319	0.37635	0.48302	0.52403	0.52398	0.46887	0.36672	0.30768	0.32975	0.38578	0.44475	0.48363	0.51228	0.52726	0.49824	0.45643	0.46161	0.51522	0.56596	0.5827
1311	0.41463	0.31381	0.19595	0.14498	0.13969	0.17407	0.22011	0.24298	0.23238	0.25838	0.31299	0.32678	0.29388	0.25958	0.23482	0.20821	0.19746	0.22104	0.26139	0.30192	0.32649	0.34245	0.33705	0.28905	0.22047	0.17326	0.15243	0.15382	0.19786	0.26883	0.38984	0.49076	0.52878	0.53043	0.47958	0.38091	0.32324	0.34518	0.39968	0.45662	0.49441	0.52239	0.5371	0.50813	0.46654	0.47029	0.5219	0.57086	0.58697
1312	0.41674	0.32238	0.20863	0.15801	0.15143	0.18368	0.22658	0.24636	0.235	0.26063	0.31498	0.32986	0.29788	0.26365	0.23847	0.21145	0.20065	0.22412	0.26433	0.30428	0.32791	0.34387	0.33904	0.29187	0.22408	0.17859	0.16098	0.16439	0.20474	0.27071	0.3883	0.48891	0.52793	0.5298	0.47966	0.38346	0.32733	0.34815	0.40023	0.45516	0.49206	0.5201	0.53563	0.50833	0.46738	0.47009	0.5205	0.56941	0.58554
1313	0.40685	0.31548	0.20846	0.15995	0.15137	0.17947	0.21885	0.23726	0.22739	0.25198	0.30316	0.31699	0.28578	0.2529	0.22885	0.20305	0.19277	0.21495	0.25354	0.29219	0.31463	0.33036	0.32633	0.28085	0.21567	0.17294	0.15851	0.16392	0.20066	0.26123	0.37478	0.47918	0.52251	0.52305	0.47036	0.37496	0.31997	0.33931	0.38897	0.44264	0.47942	0.50822	0.52501	0.49993	0.45982	0.46222	0.51267	0.5631	0.58011
1314	0.39362	0.30397	0.20328	0.15676	0.14647	0.17076	0.20672	0.22326	0.21397	0.23725	0.28566	0.29877	0.26885	0.23762	0.21449	0.18958	0.17948	0.20018	0.23715	0.27455	0.29613	0.31189	0.30875	0.2651	0.20282	0.16319	0.15163	0.15839	0.19153	0.24678	0.35638	0.46444	0.51281	0.51283	0.45725	0.36243	0.30877	0.32682	0.37432	0.42693	0.46389	0.49349	0.51123	0.48778	0.44821	0.4501	0.50053	0.55265	0.57071
1315	0.38831	0.29331	0.1948	0.14963	0.13902	0.16191	0.1967	0.21297	0.2043	0.22673	0.27363	0.28659	0.25747	0.22723	0.20463	0.18034	0.17029	0.18973	0.2256	0.26275	0.28506	0.30128	0.29793	0.25449	0.1935	0.15545	0.14466	0.15154	0.18348	0.23713	0.34587	0.45703	0.50972	0.51048	0.4516	0.35421	0.30012	0.31805	0.36569	0.41905	0.45717	0.48772	0.50568	0.48105	0.44022	0.44164	0.49294	0.54699	0.56601
1316	0.39548	0.29381	0.19283	0.14762	0.13802	0.16263	0.19917	0.21748	0.21012	0.23282	0.27953	0.29221	0.26262	0.23222	0.20999	0.1862	0.17631	0.19545	0.23135	0.2692	0.2927	0.30892	0.30426	0.25942	0.19754	0.15857	0.14629	0.1524	0.1863	0.24294	0.35333	0.4637	0.51661	0.51892	0.45877	0.35787	0.30217	0.321	0.37058	0.42564	0.46473	0.49568	0.51317	0.48587	0.44305	0.44449	0.49677	0.55127	0.57012
1317	0.40749	0.30806	0.20356	0.15687	0.14822	0.17603	0.21665	0.24017	0.23609	0.26002	0.30613	0.31726	0.28633	0.25525	0.2337	0.21067	0.20129	0.22095	0.25738	0.29582	0.31989	0.33528	0.32888	0.28213	0.21798	0.17599	0.16087	0.16637	0.20483	0.26775	0.37898	0.48056	0.5271	0.53121	0.47463	0.37354	0.31708	0.3373	0.38883	0.44466	0.48336	0.51334	0.52961	0.50027	0.45656	0.45833	0.51013	0.56198	0.57918
1318	0.41967	0.33614	0.23122	0.18214	0.17301	0.20308	0.24848	0.28054	0.28312	0.30861	0.35114	0.35819	0.3257	0.29451	0.27483	0.25372	0.24563	0.26588	0.30178	0.33919	0.3623	0.3762	0.3686	0.32088	0.25481	0.20908	0.19127	0.1974	0.24144	0.31089	0.41813	0.50254	0.53772	0.5429	0.49449	0.39911	0.34457	0.366	0.41755	0.47158	0.50789	0.53542	0.55017	0.52118	0.47902	0.48106	0.53004	0.57636	0.59076
1319	0.42511	0.35854	0.25668	0.20622	0.19501	0.22416	0.27201	0.31123	0.32029	0.34631	0.38394	0.38681	0.35317	0.3222	0.3047	0.28605	0.27966	0.29996	0.33436	0.37001	0.39176	0.40453	0.39655	0.34919	0.2831	0.23581	0.21746	0.22537	0.27236	0.344	0.44523	0.51667	0.54411	0.5492	0.50723	0.41798	0.36616	0.38796	0.438	0.48946	0.52335	0.54881	0.56286	0.53602	0.49652	0.49876	0.54485	0.58701	0.59949
1320	0.42492	0.36179	0.26124	0.21071	0.19764	0.22472	0.27328	0.3157	0.32753	0.35351	0.38849	0.38888	0.35416	0.32322	0.30705	0.29024	0.28501	0.30504	0.33851	0.37357	0.39523	0.4079	0.39988	0.35282	0.28707	0.23964	0.22178	0.23101	0.27839	0.34982	0.44968	0.51969	0.54592	0.54975	0.50881	0.42122	0.37028	0.39181	0.4407	0.49123	0.52459	0.54958	0.56368	0.53839	0.5006	0.50313	0.54837	0.58991	0.60228
1321	0.42933	0.35723	0.25537	0.20537	0.19205	0.21796	0.26568	0.30726	0.31844	0.34486	0.38059	0.38044	0.34505	0.31399	0.29785	0.28152	0.27662	0.2966	0.32991	0.36474	0.38648	0.39976	0.39249	0.34602	0.28031	0.23305	0.21573	0.22511	0.27114	0.3413	0.44276	0.51666	0.54483	0.54804	0.5053	0.41651	0.36546	0.38689	0.4355	0.4859	0.51934	0.54465	0.55919	0.53456	0.49727	0.49952	0.54457	0.58699	0.59978
1322	0.43647	0.35179	0.24688	0.19758	0.18615	0.21378	0.2614	0.30117	0.31076	0.33744	0.37486	0.37552	0.34003	0.3089	0.29247	0.276	0.271	0.29107	0.32434	0.35902	0.38056	0.39395	0.38718	0.34106	0.27518	0.22743	0.2091	0.21699	0.26274	0.33371	0.43757	0.51504	0.54482	0.54797	0.5033	0.41209	0.35981	0.38136	0.43091	0.48201	0.51552	0.54121	0.55611	0.53103	0.49317	0.49565	0.54153	0.58497	0.59768
1323	0.4402	0.35518	0.25054	0.20167	0.19131	0.22037	0.26821	0.30761	0.31731	0.34382	0.38093	0.38157	0.34626	0.31557	0.29975	0.28363	0.27873	0.29876	0.33145	0.36525	0.38576	0.39849	0.39202	0.34644	0.28092	0.23284	0.21391	0.22112	0.26724	0.33883	0.44153	0.51738	0.54607	0.54911	0.50508	0.41497	0.36292	0.38421	0.43336	0.48381	0.5165	0.54214	0.5575	0.5331	0.49534	0.49803	0.54388	0.58681	0.59882
1324	0.43612	0.36554	0.26563	0.21683	0.20486	0.23252	0.28029	0.32132	0.33305	0.35888	0.39356	0.39345	0.3584	0.32805	0.31325	0.29786	0.29348	0.31349	0.34558	0.37854	0.39817	0.41023	0.40349	0.35796	0.29303	0.24578	0.22834	0.23711	0.28322	0.35333	0.45168	0.52292	0.54972	0.55283	0.51096	0.42422	0.37376	0.39449	0.44178	0.49046	0.52249	0.54815	0.56416	0.54094	0.50341	0.50577	0.55094	0.5926	0.60405
1325	0.42374	0.37029	0.27721	0.22885	0.2145	0.23928	0.28589	0.32794	0.3413	0.36596	0.39792	0.3977	0.36387	0.33399	0.31958	0.30433	0.30017	0.31991	0.35171	0.38468	0.40482	0.41697	0.4094	0.36333	0.29919	0.25404	0.23922	0.2502	0.29564	0.36305	0.45715	0.52473	0.55108	0.5552	0.51509	0.43068	0.38156	0.40178	0.44747	0.4952	0.5275	0.55344	0.56978	0.54688	0.50896	0.51055	0.55517	0.59617	0.60787
1326	0.41109	0.364	0.27558	0.22809	0.21265	0.23532	0.27994	0.32079	0.33375	0.35753	0.38856	0.38913	0.35692	0.32711	0.31187	0.29619	0.29204	0.31163	0.34348	0.37664	0.39713	0.40965	0.4019	0.35614	0.29317	0.25002	0.23718	0.24934	0.2933	0.35771	0.44944	0.51668	0.54435	0.54954	0.50987	0.4262	0.37782	0.39756	0.44252	0.48998	0.52281	0.54912	0.5655	0.54242	0.50414	0.50494	0.54914	0.59077	0.60311
1327	0.40771	0.35599	0.2683	0.22184	0.20699	0.22906	0.27156	0.30957	0.32092	0.34467	0.37649	0.37771	0.34622	0.31648	0.3006	0.28467	0.28046	0.29988	0.33156	0.36442	0.38452	0.39717	0.39005	0.34543	0.28366	0.24157	0.22954	0.24149	0.28343	0.34548	0.43728	0.50785	0.53778	0.54247	0.50121	0.41736	0.36935	0.38858	0.4329	0.48	0.51298	0.53968	0.55632	0.53377	0.49588	0.49632	0.54029	0.58322	0.59616
1328	0.40706	0.35021	0.26213	0.21655	0.20209	0.22428	0.26693	0.30524	0.31725	0.34084	0.37157	0.37119	0.33899	0.30956	0.29454	0.27978	0.27628	0.29565	0.32657	0.35814	0.37629	0.38789	0.38174	0.33916	0.27897	0.23662	0.22392	0.23535	0.27702	0.33882	0.43002	0.502	0.53221	0.53501	0.49298	0.41031	0.36287	0.38136	0.42467	0.47086	0.50315	0.52976	0.54686	0.52621	0.49001	0.49117	0.53459	0.57759	0.59029
1329	0.40412	0.34848	0.26135	0.21616	0.20083	0.22236	0.26622	0.30749	0.32217	0.34534	0.37333	0.37029	0.33714	0.30846	0.29504	0.28173	0.27899	0.29815	0.32825	0.35878	0.37545	0.38593	0.38009	0.33875	0.27968	0.23691	0.22368	0.23544	0.27814	0.34072	0.43024	0.50066	0.53007	0.532	0.4903	0.40892	0.36202	0.38018	0.42288	0.46843	0.50015	0.52658	0.54409	0.52483	0.4897	0.49158	0.5346	0.57685	0.58907
1330	0.40377	0.3521	0.26505	0.21902	0.20229	0.22314	0.26911	0.31511	0.33346	0.35699	0.38312	0.37849	0.34427	0.31594	0.30353	0.29067	0.28782	0.30654	0.33694	0.36893	0.38781	0.39876	0.39122	0.34762	0.28671	0.24281	0.22889	0.24173	0.28729	0.35305	0.44315	0.51049	0.53883	0.54216	0.50121	0.4176	0.3695	0.389	0.43346	0.48034	0.51288	0.53957	0.55669	0.53526	0.49837	0.50034	0.54417	0.58598	0.59818
1331	0.40783	0.35865	0.26985	0.22206	0.20432	0.22511	0.27295	0.32286	0.34393	0.36869	0.39524	0.39062	0.35525	0.32623	0.31358	0.30002	0.29649	0.3151	0.34686	0.38142	0.4035	0.41561	0.40612	0.35929	0.29516	0.24965	0.23475	0.24845	0.29702	0.36652	0.4584	0.5225	0.55002	0.55614	0.51628	0.42876	0.37861	0.4002	0.44761	0.49663	0.5304	0.55731	0.57354	0.54832	0.50858	0.51023	0.55506	0.59641	0.60861
1332	0.41578	0.36581	0.27378	0.22437	0.20745	0.23053	0.28078	0.33312	0.35501	0.38059	0.40838	0.40487	0.3695	0.33974	0.3259	0.31098	0.30652	0.32532	0.35827	0.39458	0.41821	0.43101	0.4207	0.37189	0.30501	0.25709	0.23996	0.25303	0.30423	0.37755	0.47072	0.53052	0.55547	0.56375	0.52662	0.43709	0.38519	0.40834	0.45844	0.50903	0.54297	0.56929	0.58413	0.55585	0.5146	0.51659	0.56185	0.60221	0.6137
1333	0.42875	0.37536	0.27863	0.22811	0.21354	0.2404	0.29251	0.34462	0.36498	0.39086	0.42078	0.41943	0.38479	0.35426	0.33891	0.32229	0.31697	0.3364	0.37036	0.40746	0.43097	0.44356	0.43309	0.38349	0.31487	0.26473	0.2452	0.25676	0.30963	0.3857	0.47954	0.53615	0.55828	0.56711	0.53331	0.44416	0.3909	0.41424	0.46534	0.51613	0.54925	0.57467	0.58861	0.55968	0.51883	0.52165	0.56687	0.60615	0.61637
1334	0.43606	0.38025	0.27993	0.22909	0.21639	0.24589	0.29855	0.34837	0.36588	0.39166	0.42378	0.42449	0.39029	0.35914	0.34284	0.32496	0.31913	0.33939	0.37414	0.41137	0.43394	0.44592	0.43567	0.38606	0.31692	0.26597	0.2455	0.25597	0.30898	0.38553	0.47984	0.53623	0.55699	0.56519	0.53388	0.44648	0.39241	0.41481	0.46506	0.51489	0.54693	0.57185	0.58606	0.5587	0.51927	0.52275	0.5677	0.60632	0.61557
1335	0.43422	0.37531	0.27316	0.22293	0.21133	0.24161	0.29356	0.34101	0.35671	0.38248	0.41533	0.41579	0.38102	0.35	0.33431	0.31688	0.31135	0.33194	0.36647	0.40267	0.42377	0.43485	0.42529	0.37678	0.30891	0.25851	0.238	0.24761	0.29997	0.37632	0.47161	0.53071	0.55237	0.55949	0.52744	0.44087	0.38668	0.40807	0.45737	0.50678	0.53835	0.56314	0.57789	0.55258	0.51458	0.51859	0.56352	0.60202	0.61118
1336	0.42921	0.36714	0.26426	0.2145	0.20337	0.2333	0.28364	0.32914	0.34418	0.37057	0.40392	0.40325	0.36766	0.33722	0.32251	0.30584	0.30063	0.32118	0.35523	0.39056	0.41123	0.4221	0.41298	0.36512	0.29844	0.24914	0.22907	0.23805	0.28978	0.36616	0.46295	0.52477	0.54769	0.55445	0.52057	0.43378	0.37988	0.4011	0.4503	0.50001	0.53176	0.5566	0.57163	0.54707	0.5094	0.51314	0.5582	0.59709	0.60661
1337	0.43516	0.37582	0.27155	0.22037	0.20989	0.24086	0.29046	0.33438	0.34826	0.37563	0.41045	0.4099	0.37429	0.34412	0.32965	0.31282	0.30753	0.32844	0.36229	0.39696	0.4177	0.42894	0.42028	0.37234	0.30505	0.25567	0.23576	0.24434	0.29612	0.37256	0.46874	0.52736	0.54794	0.55568	0.52418	0.43962	0.3869	0.40866	0.45765	0.50636	0.53692	0.56098	0.57611	0.55204	0.51473	0.51748	0.56146	0.59942	0.60828
1338	0.44939	0.39765	0.29208	0.23842	0.22919	0.26291	0.31265	0.35509	0.36714	0.39545	0.43209	0.43212	0.39687	0.36634	0.35168	0.33454	0.32915	0.35074	0.38396	0.41709	0.43618	0.44751	0.44073	0.39401	0.32582	0.27501	0.25458	0.26252	0.3146	0.39054	0.48301	0.53311	0.54759	0.55633	0.53131	0.45314	0.40304	0.4249	0.47237	0.51813	0.54585	0.5682	0.58345	0.56156	0.5262	0.52798	0.569	0.60424	0.61113
1339	0.4629	0.42399	0.32173	0.26698	0.25922	0.29518	0.34343	0.38296	0.39245	0.42003	0.456	0.45467	0.42033	0.38904	0.37483	0.35983	0.35644	0.37918	0.40942	0.43657	0.44758	0.45675	0.45555	0.41599	0.35191	0.30067	0.28046	0.28757	0.33743	0.40835	0.49114	0.5306	0.53874	0.54814	0.53032	0.46319	0.41885	0.43898	0.48225	0.52288	0.5462	0.56623	0.58223	0.56644	0.53578	0.53662	0.57217	0.60299	0.60737
1340	0.45292	0.42571	0.33501	0.28413	0.27696	0.3115	0.35369	0.38889	0.39763	0.42048	0.44725	0.43747	0.40228	0.36972	0.35913	0.35353	0.35802	0.38217	0.40405	0.41767	0.41248	0.41668	0.42636	0.40235	0.35243	0.30454	0.28641	0.29173	0.33482	0.39694	0.46847	0.50353	0.51023	0.52028	0.50415	0.44884	0.41307	0.42916	0.46713	0.50376	0.52332	0.54122	0.55848	0.55147	0.52681	0.52667	0.55606	0.58278	0.58558
1341	0.40174	0.37717	0.30185	0.25843	0.25094	0.28041	0.3123	0.34	0.34757	0.36185	0.37322	0.35196	0.31506	0.28203	0.27707	0.28448	0.29956	0.3235	0.33428	0.33473	0.31618	0.31531	0.33518	0.3286	0.29825	0.25814	0.24403	0.24572	0.27771	0.33089	0.39602	0.43279	0.44254	0.45594	0.44011	0.39574	0.36891	0.38008	0.41362	0.44896	0.46696	0.48344	0.50133	0.50205	0.4824	0.48151	0.50643	0.53165	0.53461
1342	0.33475	0.31466	0.25463	0.2169	0.20839	0.23367	0.25531	0.27367	0.27748	0.28454	0.287	0.26184	0.22582	0.19238	0.18978	0.20262	0.22303	0.24643	0.25121	0.24465	0.21792	0.2123	0.23796	0.24551	0.23213	0.20006	0.18845	0.18377	0.20231	0.24699	0.30591	0.33609	0.34577	0.36649	0.35848	0.32749	0.30931	0.31638	0.3442	0.37653	0.39287	0.40758	0.42464	0.43023	0.4157	0.41503	0.43544	0.45864	0.46158
1343	0.27048	0.25772	0.20853	0.1696	0.15292	0.17733	0.19074	0.19375	0.18005	0.18052	0.18939	0.16168	0.11342	0.06721	0.05561	0.06186	0.09789	0.14242	0.15235	0.13714	0.08401	0.06705	0.10774	0.13578	0.14229	0.1126	0.09892	0.07895	0.07927	0.1216	0.19468	0.22495	0.23476	0.26284	0.26456	0.25051	0.24161	0.24152	0.25762	0.28326	0.29608	0.30853	0.32656	0.3418	0.33709	0.33745	0.3501	0.36765	0.36943
1344	0.18149	0.15181	0.08034	0.02812	0.00557	0.0018	0.00259	0.03108	0.04276	0.04045	0.03586	0.04254	0.04078	0.03941	0.06159	0.09546	0.09022	0.09182	0.08877	0.08889	0.0881	0.09591	0.08639	0.05225	0.03333	0.04038	0.04921	0.06322	0.07049	0.0576	0.01922	0.03821	0.10594	0.10484	0.09851	0.10634	0.10372	0.08197	0.08189	0.1035	0.11282	0.12247	0.14884	0.19809	0.22402	0.23188	0.23304	0.24291	0.24407
1345	0.00621	0.00231	0.03057	0.05339	0.06908	0.10286	0.13392	0.14961	0.16888	0.17548	0.16674	0.15878	0.16203	0.16673	0.1611	0.13061	0.10767	0.1157	0.11339	0.11087	0.10209	0.12193	0.15156	0.15513	0.14616	0.14097	0.14264	0.14958	0.15593	0.15372	0.1358	0.07448	0.02429	0.02681	0.0099	6.04e-05	0.0043	0.00571	0.00758	0.01512	0.01507	0.01412	0.00757	0.00049922	0.00148	0.00498	0.0033	0.00305	0.00238
1346	0.08553	0.10515	0.119	0.11696	0.11881	0.14565	0.1684	0.16861	0.11148	0.03991	0.04495	0.07564	0.08644	0.08679	0.11527	0.14914	0.1379	0.08338	0.06936	0.13693	0.14003	0.16006	0.17451	0.15565	0.14277	0.13844	0.15099	0.16186	0.18114	0.20124	0.20214	0.17956	0.17995	0.19583	0.18175	0.1619	0.15968	0.16709	0.16942	0.16431	0.16587	0.17136	0.16817	0.14962	0.12956	0.12109	0.12561	0.13174	0.13528
1347	0.15236	0.12447	0.1006	0.07231	0.04359	0.03861	0.06481	0.1293	0.20132	0.22835	0.19807	0.14613	0.11282	0.1085	0.11271	0.10418	0.09764	0.10785	0.14001	0.18155	0.21376	0.22382	0.20304	0.16021	0.11658	0.09291	0.09333	0.11779	0.16809	0.25272	0.38045	0.45505	0.47892	0.47732	0.40546	0.29145	0.25045	0.28856	0.35703	0.43897	0.49616	0.52971	0.5224	0.45431	0.40437	0.44067	0.53216	0.5816	0.58467
1348	0.38184	0.36683	0.29276	0.24514	0.2177	0.23234	0.29393	0.37745	0.42416	0.44265	0.44543	0.42431	0.38096	0.35676	0.35744	0.3493	0.34447	0.36197	0.39571	0.43117	0.45096	0.46142	0.45176	0.40477	0.33847	0.28752	0.27184	0.29471	0.35354	0.42902	0.50852	0.55223	0.57128	0.57791	0.53692	0.44834	0.4027	0.42829	0.4775	0.52496	0.55385	0.57675	0.59125	0.56722	0.53038	0.53894	0.58508	0.61827	0.62414
1349	0.39457	0.3809	0.29705	0.24453	0.21384	0.22767	0.29529	0.39258	0.44921	0.47086	0.4753	0.45379	0.40197	0.37504	0.37666	0.36412	0.35582	0.37661	0.41968	0.46374	0.48752	0.49792	0.48307	0.42692	0.35038	0.29405	0.27586	0.30101	0.36607	0.45222	0.543	0.58597	0.60415	0.6127	0.57001	0.46934	0.41789	0.44808	0.50334	0.55564	0.58717	0.61104	0.62446	0.59256	0.54964	0.56058	0.61331	0.64745	0.65247
1350	0.39625	0.38303	0.29775	0.24453	0.21337	0.2269	0.29503	0.39386	0.45194	0.47438	0.47938	0.45784	0.40435	0.37706	0.379	0.36586	0.35696	0.37822	0.42287	0.46845	0.49297	0.50326	0.48738	0.42966	0.35162	0.29474	0.2764	0.30194	0.36767	0.45515	0.54785	0.5909	0.60879	0.61727	0.57448	0.47249	0.4204	0.45126	0.50717	0.55986	0.59177	0.6159	0.62932	0.59617	0.55203	0.56311	0.61713	0.65186	0.65685
1351
1352
1353
1354
1355
1356
1357
1358
1359
1360
1361
1362
1363
1364
1365
1366
1367
1368
1369
1370
1371
1372
1373
1374
1375
1376
1377
1378
1379
1380
1381
1382
1383
1384
1385
1386
1387
1388
1389
1390
1391
1392
1393
1394
1395
1396
1397
1398
1399
1400	0.39345	0.37956	0.29398	0.24088	0.20989	0.22318	0.2903	0.38764	0.44541	0.46875	0.47453	0.45305	0.39915	0.37208	0.374	0.36039	0.35108	0.3724	0.4177	0.46397	0.489	0.49938	0.4829	0.42439	0.34615	0.29008	0.27254	0.29828	0.36354	0.45057	0.54432	0.58916	0.60794	0.61616	0.57256	0.46987	0.41763	0.44858	0.50447	0.55723	0.58965	0.61426	0.62796	0.59423	0.54894	0.55946	0.61441	0.65044	0.65581
1401	0.38309	0.36417	0.27795	0.22559	0.19526	0.20777	0.27154	0.36436	0.42131	0.44696	0.45362	0.43091	0.37708	0.35115	0.35265	0.3382	0.32812	0.34885	0.39477	0.44207	0.46813	0.47876	0.46134	0.40245	0.32537	0.27186	0.25634	0.2821	0.34581	0.43136	0.52731	0.57771	0.60014	0.60808	0.56129	0.45613	0.4036	0.43479	0.49104	0.54446	0.57784	0.60322	0.6174	0.58306	0.53626	0.54563	0.60185	0.64038	0.64666
1402	0.30637	0.26792	0.19125	0.14602	0.11801	0.12507	0.17339	0.24725	0.29941	0.32784	0.32943	0.29887	0.25296	0.23573	0.23636	0.2226	0.21217	0.22725	0.26883	0.31633	0.34666	0.35842	0.3387	0.28431	0.2202	0.18077	0.17322	0.19738	0.25277	0.3301	0.43139	0.50589	0.54759	0.55523	0.49231	0.37696	0.32509	0.35721	0.41608	0.47488	0.5135	0.54163	0.55509	0.5171	0.46705	0.47495	0.53619	0.58353	0.59451
1403	0.00015189	2.05e-06	0.00876	0.0004446	0.0144		2.95e-05	0.00286	2.76e-05	0.00759	0.00011195	0.00721	0.00312	0.0403	0.05082	0.00685	0.01023	0.0003515	0.00685	1.7e-07		0.01011	0.0019		0.01769	0.00839	0.00444	3.25e-07	0.01796	2.7e-05		0.00999	0.01188	0.00339	0.00033662	0.00617	0.00352	0.00723	0.00314	0.00182	0.00056932	7.14e-07	0.00045492	0.01382	4.01e-06	0.00413	0.00119		0.00103
1404	0.02648	0.02455	0.01946	0.00579	3.08e-05	0.00065905	0.0013	0.02506	0.06498	0.07181	0.04821	0.02548	0.01511	0.01202	0.01145	0.01028	0.00977	0.01186	0.02076	0.04055	0.06672	0.08185	0.06778	0.03878	0.01841	0.01151	0.01372	0.02693	0.05896	0.1173	0.2094	0.28964	0.34647	0.35618	0.28953	0.18166	0.14203	0.17856	0.25197	0.34303	0.41706	0.45336	0.44055	0.36261	0.30765	0.34257	0.43148	0.47996	0.50692
1405	0.02119	0.02214	0.01955	0.00537	0.00030572	0.00183	0.00035671	0.02312	0.07056	0.08179	0.05665	0.02873	0.01526	0.01119	0.01022	0.00821	0.00745	0.00961	0.01933	0.04361	0.07692	0.0971	0.07881	0.04124	0.01688	0.00943	0.0119	0.02637	0.06419	0.13792	0.24906	0.32629	0.37699	0.3934	0.34127	0.22097	0.16684	0.20283	0.28479	0.38544	0.4685	0.51783	0.5145	0.43267	0.36255	0.40577	0.51357	0.56461	0.58715
1406	0.02115	0.02114	0.01779	0.00463	0.0004332	0.00207	0.00032492	0.02372	0.07321	0.08743	0.06211	0.0309	0.01547	0.01156	0.01111	0.00864	0.00735	0.0093	0.01968	0.04687	0.08462	0.10631	0.08683	0.04523	0.01777	0.00901	0.01068	0.02435	0.06417	0.14586	0.26054	0.33305	0.38316	0.40464	0.35628	0.22995	0.17191	0.2069	0.29224	0.39408	0.47252	0.52218	0.52698	0.45026	0.38018	0.42449	0.53659	0.58954	0.60906
1407	0.02993	0.02596	0.01906	0.00578	5.61e-07	0.00027377	0.00231	0.02941	0.07428	0.08946	0.06628	0.03517	0.01896	0.0157	0.01635	0.01409	0.01215	0.01444	0.02569	0.05089	0.08441	0.10332	0.08672	0.0484	0.02211	0.01242	0.0132	0.02514	0.06138	0.13378	0.23336	0.30719	0.35164	0.35749	0.30585	0.20515	0.16123	0.19197	0.2662	0.35515	0.42501	0.46985	0.47011	0.39981	0.34456	0.38593	0.4904	0.54705	0.56409
1408	0.03289	0.02545	0.01688	0.00456	2.58e-05	0.00034066	0.00229	0.0307	0.07589	0.08925	0.06378	0.03318	0.01819	0.01573	0.01651	0.0146	0.01243	0.01496	0.02711	0.05187	0.08106	0.09546	0.08196	0.04802	0.0231	0.01281	0.01303	0.02398	0.05894	0.12929	0.23118	0.31308	0.35363	0.34907	0.28894	0.19537	0.15961	0.1949	0.26673	0.34768	0.41082	0.45337	0.45482	0.38697	0.33314	0.36783	0.46266	0.51745	0.53497
1409	0.03282	0.02732	0.02017	0.00745	0.00021346	1.46e-05	0.00385	0.03618	0.07714	0.08453	0.06159	0.03617	0.02378	0.02183	0.02161	0.01863	0.01631	0.01886	0.03109	0.05433	0.0806	0.09396	0.08242	0.05169	0.02673	0.01581	0.01594	0.02772	0.06084	0.12122	0.21641	0.30748	0.35635	0.35107	0.28367	0.18943	0.15511	0.19012	0.24932	0.31949	0.38187	0.42606	0.43449	0.37074	0.31442	0.33141	0.40589	0.4596	0.48717
1410	0.0283	0.02407	0.0207	0.01068	0.00203	0.00082603	0.00661	0.02953	0.05231	0.05584	0.0431	0.02876	0.0221	0.0215	0.02096	0.01871	0.01719	0.0189	0.02646	0.04018	0.05641	0.06462	0.05754	0.03904	0.02369	0.01628	0.01632	0.02553	0.0491	0.08845	0.1517	0.2252	0.27259	0.26616	0.21209	0.14638	0.12105	0.14221	0.181	0.23716	0.30316	0.34609	0.34085	0.27614	0.23201	0.24515	0.30996	0.37522	0.41301
1411	0.00651	0.00515	0.0057	0.00241	8.29e-06	0.00014101	0.00097779	0.01414	0.03542	0.04081	0.02773	0.01439	0.00936	0.00936	0.00994	0.00917	0.00854	0.0097	0.0144	0.02293	0.03327	0.03928	0.03385	0.02135	0.01144	0.00667	0.00641	0.01195	0.0285	0.05421	0.08259	0.10568	0.11533	0.10119	0.06929	0.0439	0.03771	0.04736	0.06119	0.07132	0.07503	0.08238	0.08986	0.0776	0.06549	0.06657	0.07764	0.08346	0.08382
1412	0.00831	0.00051499	0.00012656	0.00292	0.01009	0.01384	0.00525	0.00131	0.01814	0.02541	0.01394	0.0023	4.54e-05	2.14e-05	0.00012643	8.93e-05	2.07e-05	0.00013825	0.00186	0.00863	0.02107	0.02949	0.02357	0.00955	0.00131	0.00014641	0.00074439	1.38e-05	0.00721	0.06168	0.16536	0.23402	0.27259	0.27411	0.2198	0.10828	0.06348	0.09306	0.17662	0.27894	0.35168	0.39034	0.376	0.28992	0.23129	0.27126	0.37502	0.44729	0.46692
1413	0.00485	0.00648	0.00437	7.24e-05	0.00087896	0.00114	0.00040928	0.00073497	0.00597	0.00876	0.00645	0.00138	2.42e-05	0.00017707	5.81e-07	7.96e-05	7.94e-05	0.00010017	0.0005495	0.00221	0.00546	0.00808	0.00729	0.00427	0.00197	0.00053151	2.22e-05	8.77e-05	0.00502	0.00115	0.00388	0.01513	0.02136	0.0142	0.0055	0.00112	0.00049014	0.00233	0.00801	0.01294	0.01416	0.01692	0.01533	0.0092	0.00576	0.00732	0.01375	0.01689	0.00975
1414	0.00306	0.00010242	0.00195	0.00689	0.00484	0.00048357	0.00537	0.00595	0.00167	0.0011	0.00129	0.00161	0.0007868	0.00457	0.00694	0.00664	0.0066	0.00585	0.00421	0.00239	0.00125	0.00121	0.00134	0.00156	0.00192	0.00117	9.32e-06	0.00037845	0.00078681	0.01007	0.04152	0.08556	0.08526	0.06272	0.05729	0.04811	0.03709	0.05668	0.09163	0.13686	0.20033	0.23221	0.21493	0.17185	0.14312	0.16491	0.21638	0.28015	0.32775
1415	0.05817	0.02036	0.00309	5.1e-05	0.00243	0.0022	0.00036324	0.02453	0.0762	0.10669	0.08436	0.0372	0.01447	0.00993	0.01139	0.01502	0.01742	0.01962	0.02631	0.04373	0.07551	0.10305	0.09251	0.05192	0.02114	0.00641	0.002	0.0034	0.03107	0.1235	0.24531	0.3309	0.36122	0.34856	0.28405	0.17933	0.13743	0.1799	0.26375	0.33902	0.3903	0.4264	0.42559	0.36735	0.31799	0.35567	0.44928	0.49848	0.50093
1416	0.00115	0.00346	0.00399	0.00247	0.00027806	4.09e-05	0.00252	0.01766	0.04158	0.0521	0.04062	0.0216	0.01073	0.00927	0.01132	0.01432	0.01559	0.01588	0.01611	0.02111	0.03698	0.04333	0.03586	0.02909	0.01964	0.01194	0.00896	0.01226	0.02901	0.04454	0.03349		1.28e-05	0.00109	0.00127	6.02e-05	0.00087176	0.0002242	5.58e-06	0.00037049	0.01438	0.04951	0.05323	0.01564	0.00061341	0.00013593	0.01414	0.10705	0.17759
1417	0.0008816	9.64e-05	7.07e-05	0.00020836	0.00165	0.00171	8.08e-07	0.00061969	0.00080994	0.00084108	0.00051649	0.00034927	2.49e-05	0.00036492	0.00095354	0.00038447	0.00622	0.00612	0.00409	0.00598	0.00014443	0.00752	0.00874	0.0026	0.00011745	0.00316	0.00063652	0.00215	9.2e-05	0.0103	0.02748	0.06481	0.12549	0.1257	0.08708	0.06271	0.05415	0.06316	0.08469	0.11847	0.1844	0.23811	0.21682	0.13276	0.0819	0.09316	0.18506	0.31413	0.35514
1418	0.00271	0.00378	0.00703	0.01751	0.03744	0.04837	0.03221	0.00577	0.00031391	0.00119	0.00015205	0.00465	0.01053	0.01503	0.01841	0.01939	0.01679	0.00872	0.00211	9.56e-05	0.00026653	0.00079086	0.00010654	0.00135	0.00645	0.01009	0.00928	0.00529	2.46e-06	0.0062	0.00565	0.00138	0.05638	0.06943	0.04183	0.03067	0.01712	0.00485	0.00126	0.01097	0.10418	0.20802	0.15441	0.04619	0.03808	0.09543	0.19746	0.2856	0.30084
1419	6.6e-05	0.00101	0.00275	0.00663	0.00772	0.00051095	0.00908	0.0074	0.00409	0.00361	0.00484	0.00661	0.00811	0.00834	0.01146	0.01756	0.02073	0.01672	0.009	0.00495	0.0038	0.00344	0.00442	0.00557	0.00829	0.01381	0.01589	0.01293	0.00415	0.01973	0.08555	0.18679	0.26872	0.28507	0.21918	0.10038	0.04679	0.05858	0.09282	0.17996	0.33558	0.4225	0.39662	0.24744	0.18887	0.26159	0.40308	0.48265	0.49458
1420	0.00153	0.00573	0.00836	0.01058	0.01357	0.03226	0.03391	0.00718	0.00325	0.00965	0.00139	0.00309	0.01198	0.01434	0.0127	0.01444	0.01743	0.01639	0.00615	0.00013923	0.00803	0.01214	0.00509	3.02e-05	0.00607	0.01205	0.00876	0.0077	0.00421	0.03104	0.16926	0.22956	0.28868	0.32617	0.2658	0.09154	0.03189	0.05488	0.15446	0.29669	0.40373	0.45691	0.44519	0.33061	0.24397	0.29626	0.41891	0.47627	0.50247
1421	0.00169	0.00582	0.00895	0.01123	0.01512	0.03741	0.03751	0.0075	0.00299	0.01057	0.00249	0.00176	0.00989	0.0116	0.00937	0.01022	0.01325	0.01431	0.00575	0.00018996	0.00825	0.01381	0.0072	0.0001368	0.00418	0.01154		0.00752	0.00326	0.03467	0.14462	0.19675	0.25086	0.27912	0.2186	0.08603	0.03712	0.06179	0.14908	0.26116	0.34953	0.39454	0.38245	0.29288	0.22364	0.26269	0.36255	0.41702	0.44533
1422	0.00217	0.00722	0.01138	0.01649	0.02257	0.0054	0.03231	0.0036	0.00014125	0.00168	0.00078328	0.00146	0.00659	0.00811	0.00787	0.00258	0.00123	0.00166	0.00195	0.00059008	0.00132	0.00443	0.0015	2.2e-06	0.00076815	0.00435	0.00958	0.00474	0.00126	0.02143	0.10001	0.19031	0.24625	0.24478	0.1621	0.06315	0.03506	0.05914	0.12771	0.2146	0.28807	0.32776	0.30903	0.2305	0.17505	0.20074	0.29622	0.37299	0.40278
1423	0.00393	0.00865	3.03e-07	0.0163	0.00429	0.00020115	0.00194	0.00106	0.00195	0.000386	0.00334	0.0038		0.00452	0.00145	0.00024384	0.00087901	5.92e-08	0.00449	0.00419	0.00814	0.00010224	0.00479	0.01021	0.00318			0.00853	0.00941	0.00673	0.00915	0.04262	0.0666	0.0138	0.01239	0.00772	0.00415	0.00905	0.0216	0.00105	0.01618	0.008	0.00718	0.01266	0.00364	0.00579	0.09171	0.16846	0.12745
1424	0.00146	0.00082166	0.00099774	0.00014376	0.00331	1.18e-05		0.00946		0.00764		0.00794	0.00951			0.01724	0.0031	0.00898	8.59e-05	0.00613	0.00976	0.00010802	0.00518	0.00088362	0.02225		0.03702	0.01622		0.00209	9.95e-05	0.13554	0.16109	0.19507	0.13904	0.03367	0.01046	0.01728	0.07481	0.17361	0.2307	0.23662	0.1972	0.13313	0.1073	0.143	0.24137	0.28881	0.29804
1425	0.00039264	0.00857	0.0051	0.00049244	0.00367	0.00115	0.00012418	0.00123	0.01946	0.00091748	0.00709	0.00497	0.00093323	0.00898	0.01146	0.00702	0.00071469	0.01243	0.00421	0.0025	0.00012101	0.01348	0.02263	0.01053	0.01398	0.00743	0.01652		0.00111	0.02085	0.03832	0.15463	0.21796	0.22288	0.1447	0.03316	0.00038925	0.00375	0.08804	0.16424	0.19436	0.2088	0.21607	0.16441	0.1166	0.13715	0.18629	0.20711	0.22039
1426	0.00738	0.0046	5.41e-07	0.01009	0.01713	0.00812	0.00515	0.00016216	0.0021	0.02049	0.01026	0.00052927	0.01225	0.01097	0.00048136	0.00868	0.00699	3.05e-05		0.0044	0.00344			4.93e-06	0.02354	0.01048	0.01412	0.00058602	0.00593	0.01387	0.01399	0.1306	0.12149	0.07504	0.03679	0.00218	0.01601	0.0071	0.03698	0.07068	0.00856	0.03018	0.00042978	0.02863	0.01705	5.65e-05	0.04643	0.13748	0.15206
1427	0.00011758	0.00462	0.00226	0.01282	0.03369	0.00817	0.00349		9.43e-06	0.0005544	0.00164	8.09e-05		0.00441	0.00386			4.51e-05	0.01506	4.76e-05	0.0017	0.02558	0.02176	0.00782		0.00719	0.00321	0.00697	6.36e-05		0.00662	0.03329	0.16318	0.13093	0.03965	0.00022126	0.00958	6.64e-05	0.00137	0.06793	0.17009	0.2078	0.02798	0.00831	0.0094	0.04304	0.23935	0.35592	0.36681
1428	0.00101	0.00086876	0.0015		0.00078834	0.00103	0.00865	0.01401	0.00937	9.55e-05	2.1e-05	0.00588		0.00027455	0.00295		0.00313	0.0277	0.0234		0.00613	0.00016871	0.00983	0.0019	0.00368	0.01166	0.00897		0.00707	0.00873	0.0002234	0.02162	0.00632	0.00019001	0.01957	2.26e-05		0.00058502	0.02112	0.07224	0.11076	0.16733	0.18508	0.13494	0.05149	0.07759	0.1866	0.27421	0.27554
1429		2.61e-05	0.00154	0.01892	4.13e-06	0.00266	0.00133	6.38e-06	0.00201		0.00584		0.00231	0.00077534	0.0019		0.0128	0.03498	0.00124		0.0002392	0.00186	0.01107		0.00222		0.00542				6.53e-06	0.00124	0.00796	0.00237	0.01111	0.11215	0.10501	0.09472	0.07346	0.07258	0.07172	0.0705		0.12691	0.15313	0.17687	0.19323	0.19484	0.17491
1430	0.02141	0.01168		0.00119		0.0059		0.001	0.00421		0.00855	0.00636	3.47e-05	0.00482	1.93e-05	3.52e-06	9.61e-05	0.00903	0.00614	0.01101	0.00621	0.03532	0.01388	0.00797	0.00013241	0.00109	0.00428		0.01391	0.01108	0.00095276	0.00235	0.01517	0.01587	0.00501	0.00413	0.01058	0.00334	3.37e-05	0.00127	0.00434	0.00844	0.00425	0.00033683	0.01002	0.01427	0.00536	0.00081284	1.08e-05
1431	0.06599		0.02305	0.00157	0.00248	0.00295	9.06e-05	0.00091467		0.00023074			0.00174	0.01195	0.00942		0.01897	0.00206	0.01428				0.00392	0.00024423	0.00013077	0.00939	0.00305	0.00894	0.00793	0.01022	0.00576	0.05827	0.05094	0.06181		0.03742	0.03643	0.00118	5.63e-05	0.01218	0.00795	0.00592	0.01538	0.05033	0.09406	0.11049	0.12351	0.10995	0.08056
1432	0.00801	0.00119	0.00158	0.00099889					0.07066		0.04502	0.02934		0.01709	0.00095644	0.02867	0.0014	0.0259	8.65e-05				0.02296	0.00032379	0.00157	0.00815		0.01838	0.0058		0.01097	0.00867	0.04265	0.08797	0.02536	0.02331	0.00893	0.0004664	0.00142	0.0098	0.05348	0.01903	7.65e-06		0.01427	0.00284	0.00424	0.00438	0.00923
1433	6.79e-06		0.00208		0.00146		0.03048				0.00287			0.00842	0.03076	4.4e-06					0.00325	9.77e-05	0.00725		0.00144	0.0416	0.00136	0.01053	0.00059863	0.04233	0.04645	0.01449			0.01775	0.0001793	2.25e-06	0.00533	0.00014884	0.01052	0.06076	0.06078	0.02659	1.12e-05	0.01447	5.14e-07	0.01449	0.01337	0.06292
1434	0.00015352	0.00461	0.00279	0.00312				0.00566				1.06e-05		0.00211	0.02255	0.0012		0.03042			0.01852			0.04495	0.08014	0.03978		0.00506			0.02247	0.0308		0.11672		0.05117	0.03832	0.00021868	0.00122	0.07344	0.02501	0.0149	0.03359	0.01504	0.00072034	2.35e-05	0.02568	0.09763	0.1027
1435		0.00017032	0.0007044	0.00018059	0.00104	0.02087		0.0009201	0.00855		0.01709					0.00013532	0.00841	0.00703			0.00127		0.00615		0.03585			0.00887		0.10089			0.00982	0.02024	0.03857	0.03343	0.00326	0.00534		0.03041	0.01022		4.51e-05	0.00759	0.01783	0.0207	0.01029	0.03457	0.07637
1436			7.8e-06			2.76e-05	0.00428			0.01544	5.25e-05			0.00032787		0.0192				0.00533	1.39e-06	0.00527		0.02875		0.00238	0.00029961			0.00362	0.03854			0.0005481	0.03349		3.33e-06		0.00311	0.02059	0.02808	0.01439	0.0646	0.05461	0.00885	0.00615	0.05407	0.04176	0.01353
1437	0.01725	0.00284	0.00067385	0.00155		0.00013943		0.01895	0.00283		0.00793		0.00995	0.00258	0.01906	0.0115	0.00373	2.15e-05	0.00197	0.00415			0.00037184	0.0013	0.00627	2.23e-06			2.79e-05	0.0027		0.01197	1.65e-05	0.04738	0.12323	0.01634	0.00585		0.05225	0.01611	0.02825	0.03386	0.00953		0.00722		0.00929	0.02095	0.03487
1438	0.01214	0.00054835		0.02249	8.78e-05				0.00344	0.01547	0.00252	0.00016845	0.01243	0.00396	0.00731	0.01699	0.01962		0.01513			0.00297		0.00472	0.00389	0.00345	0.0045	0.01283		0.00036255			0.00357	0.00195	0.00785		0.02773	0.08139	0.03566	0.00028836	0.01289	0.00445		0.00312	0.05053	0.00383	0.04001	0.02114	0.14521
1439	0.00486				0.03389		9.5e-06			0.00271	0.00012441	0.00475			0.00014679	0.00547		0.02727	0.00863	0.03531	0.00282	0.0059		0.0173	0.00873	0.00395	0.0153	0.00542		0.0041		0.01032	0.00881	0.00080173	0.00599	0.00288	0.00443	0.01317	0.00359	0.02404	0.00826	0.04054	0.01211	0.01544	0.00434	0.0011	0.03782	0.00087123	0.04452
1440	0.00245		0.00019893	0.00348	0.05815	0.02933	0.08101		4.25e-07	0.00338	0.00389	0.00061594	0.00545		0.01142		1.1e-05	0.00114	0.00032359	0.00915	0.00454	0.00294	0.00082684	0.00421		0.00997		0.00645	0.0063	0.02405				0.00040038	0.00084283	0.00076832	0.00111	0.00431	0.01885	0.00036644	0.00342	0.00952	0.0003483	0.00357	0.00010539	0.00684	0.01635	0.02356	0.01038
1441			0.00224	0.0041		0.02638	0.02659	0.00143	0.00599	0.00189	0.01305	0.01184	0.00051134	0.00099315	9.75e-05	0.00014565	2.59e-05	0.00834		0.01506	0.00473		0.00086544	0.02904			0.00928	0.00652	0.0015	0.03114	0.00112		6.6e-05	0.00445		0.02693	0.00234	0.00033864		0.00018033			0.0014	0.01852	0.00058812	0.02315	0.00555	0.00961	0.02558
1442	0.00011216	0.00506		0.00276		0.02096	4.02e-05	0.01542	0.00099085	6.11e-05	0.00103	0.00198	0.00062031	0.00028466	0.00025509	0.01416	0.00705	0.04637	0.01419		0.00955		0.00842			0.00273		9.52e-05	0.0004726	0.01239	0.01572	0.00093196		0.00356	0.00538	0.00027304		0.00358	0.00564		0.00049802	2.38e-05	0.00057669		0.01341	0.00318			0.00332
1443	0.01562			0.00028504	2.24e-05		9.04e-05			0.00213	0.00467	0.00244	0.00019222	0.00048423		0.02547		0.01946	0.04562	0.0134	0.00993	0.04205	0.00214	0.00037705	0.0012	0.00147	0.00184		0.01642		0.00016877	0.00017183	0.02354	2.95e-05	0.00813	0.00029542	0.0019	0.00075134		0.0023	0.00022063	8.47e-06	0.0177	0.01705	0.01533	0.00163	0.02471	0.00483	0.00485
1444	0.00373	0.00252		4.76e-05	0.01234	0.00585	0.01144	0.00116	0.00745		0.00665	0.0013	0.00776	9.98e-07	0.00517	0.00548	0.00057599	0.00093519		0.0006952	0.00354	0.00012262	0.00010447	0.005	0.00035039	0.03239	0.01668	0.02579		0.01863	0.00675	0.0314		0.01175	0.00090119	0.00297				0.00075777	0.00757		0.00337	0.00111	0.01842	0.00010001	0.01562		0.00036604
1445			0.00277	0.00775	0.01379	0.00381	0.01005		0.00345	0.01827	0.00013342	0.00332	0.00137	0.00179	0.00368	0.00016798	0.0012	8.64e-07		0.00020174	0.00097334		0.00473				0.00202		0.00176	0.00339	0.01641	4.81e-05	0.00595	0.02085	0.00891				0.03814	0.02552	0.02155		0.01993	0.07115	0.00025046	2.32e-06		0.01253	0.00457
1446	0.00422		6.69e-05	0.00060943	6.5e-05	0.01999	4.05e-06	0.01313	0.00918	0.00477	0.00433	0.0031	0.00049174	0.00133	0.00070205	0.00137	0.00244	2.61e-05	0.00054545	0.0004052	0.00997	0.01588		0.01838				0.01513	0.01774	0.01964	0.01237	0.00557	0.00764		0.00371	0.00476	0.00090987		0.0041	0.00014867	0.01145		0.0192	0.00391		0.01843	0.03086	0.04469
1447	9.14e-05	0.00098674	0.00173	6.15e-05	0.00545	0.00907	9.29e-05	0.00878	0.01753	0.00447	0.02268	0.00247	0.0303	0.02041	0.00417	0.00095948	0.00251	0.00975	0.00318	0.00537	0.01794	0.00267	0.00517	0.01587	0.00458	0.00294	0.00026793	0.00021569	0.00282	0.00658	0.00093768		0.00624			0.00156		1.9e-05	0.00256	4.98e-05	0.00377			0.00084815	0.01293	0.00035127		0.0258	0.00504
1448		0.00495	0.01467		0.06525	0.0454	0.03219	0.02106	0.00894	0.00243	0.00204	0.00202	0.00166	0.00674	0.0115	0.01732	0.01511	0.00603	0.00128	0.00215	0.00796	0.00579	0.02946	0.05274	0.06613	0.06968	0.05514	0.04172	0.04725	0.04053	0.0188	0.00983	0.00122	0.00145	0.00040841	0.00124	0.00019102	0.01949		0.00678	7.2e-08	0.01375	0.01004		0.00105	0.00031777			0.00321
1449	0.00663	0.00881		0.00883	0.00704		0.01215	0.01307	0.0043	0.00068334	0.00067434	0.00047232	0.00028728	0.00258	0.00399	0.00648	0.00563	0.00204	0.00020821	0.0004329	0.00273	0.00508	0.01405	0.021	0.02393	0.0258	0.02226	0.01905	0.01355	0.00484	0.00774	0.00015063	0.01069	0.00405	0.0022	0.00906	0.02678	0.01131	0.00296	0.00517	0.00296	9.21e-05	0.00885	1.23e-06	0.00010907	0.0415	0.00258	0.01005
1450	0.00201	0.00931	0.00306	0.00779	0.00641	0.00847	0.00446	0.00323	0.00569	0.00484	0.00578	0.00782	0.00901	0.00607	0.00418	0.00259	0.00288	0.0056	0.00743	0.00579	0.00213	0.00113	5.11e-05	0.00083031	0.00281	0.0021	0.00051098	9.49e-05	0.00035466	0.00662	0.0034		0.00279	0.00638			0.00871	0.00977	0.00278	0.02322	0.00423			0.00203	0.01103	0.01112	0.01613	0.00121	0.0004023
1451	0.00196		0.00562	5.73e-05	0.00071107	0.00055482	0.00014338	0.00035653	0.00046989	0.00042493	0.00108	0.00253	0.00337	0.00158	0.00090923	0.00172	0.00228	0.00228	0.00139	0.00051973	0.00044033	0.00068638	0.00077783	0.00053412	1.28e-05	5.28e-05	0.00010557	0.00016094	0.00091153	0.00122	0.00097697	0.00056612	0.00261	0.00497		0.01098	0.01769	0.00568	0.01142	0.01695	0.01315	0.00207	0.00047049	0.00747	0.00058183	0.00156	0.00767	0.00014469	0.02797
1452	0.00173	0.00902		0.0014	0.00162	0.00096979	8.04e-05	4.67e-07	6.08e-06	3.62e-05	5.14e-07	0.0001027	0.00042564	0.00049619	0.00030457	0.00021057	5.65e-05	1.91e-05	4.35e-06	1.96e-05	3.68e-05	1.13e-05	2.06e-05	0.00012264	7.13e-07	0.00011709	0.00057071	0.00117	0.00187	0.00284	0.00391	0.00223	0.00191	5.43e-05	0.00105	3.5e-05	0.00016565	0.00134	0.00219	0.00624	0.00314	0.00971		0.00359	0.00154	0.00015318	0.00154	0.01235
1453	0.00476	0.00142	0.000121	0.00013069	0.00102	0.00159	0.00215	0.00268	0.00304	0.00315	0.00296	0.00265	0.00224	0.00166	0.00168	0.0024	0.00296	0.00295	0.00282	0.0032	0.00363	0.00342	0.00313	0.00313	0.0031	0.00326	0.0036	0.0033	0.00136	3.97e-05	0.00223	7.84e-07	0.00156	0.00241	0.00018569	0.00098116	0.00050325	0.00164	0.0009136	6.51e-05	0.00341	0.00201	0.01733	0.01355	0.00896	0.00122	0.00074771	0.00023312	5.69e-05
1454	0.00067651	8.35e-05	0.00032657	0.00137	0.00237	0.00274	0.0029	0.00305	0.00305	0.00267	0.00215	0.00202	0.00194	0.00155	0.00134	0.00187	0.00253	0.0025	0.0021	0.00236	0.00309	0.00343	0.00317	0.00285	0.00255	0.00242	0.00296	0.00333	0.00262	0.0006054	0.00020253	0.00115	0.00885	0.00173	0.00032454	0.00241	0.00087188	0.00543	0.00587	0.00273	4.03e-05	0.00164		0.01661	0.00449	0.00084289	0.00588	0.00060809	0.00386
1455		9.9e-06	0.00186	0.00501	0.00495	0.00423	0.00384	0.0032	0.00356	0.00496	0.00689	0.00737	0.00713	0.00649	0.00598	0.00579	0.00573	0.00647	0.00689	0.00545	0.00349	0.00314	0.00355	0.00426	0.00441	0.00508	0.00552	0.0049	0.00279	0.00098426	0.00014767	0.00104	0.00141	0.00609	0.00081365	0.0041	0.0043	0.00783	0.00204	0.00026467	0.00177	0.00214	0.00108	0.0046	0.00986	0.00042533	0.00543	0.03811	0.0323
1456	0.01375	0.02506	0.05181	0.0663	0.06426	0.0583	0.05545	0.05439	0.0555	0.0563	0.0576	0.05976	0.06193	0.06147	0.05909	0.0563	0.056	0.05712	0.05746	0.05609	0.05477	0.05557	0.05319	0.05074	0.04992	0.05469	0.06028	0.0622	0.05598	0.04617	0.03891	0.02503	0.00053991	1.84e-12	0.00061465	0.00893	0.0157	0.01409	0.00465	0.00058325	0.01378	0.0125	9.77e-08	0.0005274	0.00040787	0.00041717	0.00121	0.00193	0.02096
1457	0.07665	0.09471	0.12003	0.12248	0.10774	0.09836	0.1023	0.11174	0.11823	0.1156	0.10959	0.10987	0.1148	0.1159	0.11103	0.10516	0.10221	0.10367	0.10791	0.11382	0.11921	0.11995	0.11404	0.10914	0.10857	0.11257	0.1191	0.12451	0.12675	0.1251	0.12184	0.11352	0.07978	0.10615	0.12364	0.12602	0.12375	0.13163	0.13559	0.12072	0.10112	0.10794	0.13626	0.14444	0.13373	0.11139	0.06115	0.02787	0.0959
1458	0.02116	0.04059	0.05587	0.05555	0.04658	0.0423	0.04743	0.05669	0.06372	0.06302	0.05755	0.05468	0.05612	0.0569	0.05451	0.05221	0.05168	0.05311	0.05561	0.06023	0.06421	0.06468	0.05902	0.05506	0.05524	0.05895	0.06481	0.06875	0.06817	0.065	0.06613	0.0639	0.0425	0.0207	0.0341	0.05692	0.06458	0.06893	0.05822	0.01554	0.00014518	0.00157	0.03749	0.0536	0.03553	0.00187	0.02384	0.02781	0.05415
1459	0.00744	0.00875	0.01047	0.00785	0.00425	0.00355	0.00589	0.01054	0.01498	0.01634	0.01317	0.00937	0.00753	0.00851	0.00945	0.00878	0.00811	0.00817	0.00961	0.01222	0.01486	0.01594	0.01415	0.01142	0.00897	0.00841	0.01032	0.01355	0.01675	0.01925	0.02376	0.03239	0.03152	0.01866	0.01895	0.01925	0.01825	0.02065	0.022	0.01318	0.00484	0.006	0.02544	0.03095	0.02295	0.0075	0.00114	0.00817	0.00088107
1460	0.00374	0.0024	0.00423	0.00219	1.77e-05	0.00010818	0.00020244	0.00294	0.00753	0.01006	0.00642	0.0023	0.00094645	0.00134	0.00187	0.00149	0.00107	0.00112	0.0022	0.00462	0.0081	0.00981	0.00762	0.00422	0.00184	0.00136	0.00261	0.00563	0.01033	0.01681	0.02774	0.05296	0.07567	0.06433	0.03851	0.02306	0.02009	0.02663	0.03669	0.04813	0.05491	0.02254	0.06574	0.06676	0.0579	0.06018	0.07412	0.07989	0.07116
1461	0.01339	0.00924	0.01508	0.00931	0.00109	7.52e-05	0.00158	0.00915	0.02095	0.02648	0.01728	0.00743	0.00486	0.00543	0.00549	0.00412	0.003	0.00322	0.00615	0.01291	0.0228	0.02779	0.02165	0.01205	0.00579	0.0046	0.0083	0.01673	0.02859	0.04482	0.07548	0.1314	0.16853	0.16485	0.11687	0.07848	0.06739	0.08288	0.11179	0.15019	0.19671	0.23652	0.23075	0.18423	0.15629	0.17359	0.2373	0.30446	0.32231
1462	0.01377	0.01049	0.01992	0.01355	0.00185	0.0001576	0.00207	0.01298	0.03135	0.03821	0.02445	0.01142	0.00953	0.01043	0.00896	0.00593	0.00408	0.00446	0.00886	0.0195	0.03496	0.04243	0.03224	0.0171	0.00773	0.00587	0.01135	0.02457	0.0422	0.0637	0.10445	0.17011	0.20912	0.21481	0.16164	0.10905	0.0916	0.10829	0.1412	0.19368	0.26673	0.31917	0.30117	0.23435	0.19842	0.22432	0.3	0.36223	0.37946
1463	0.02087	0.01797	0.03165	0.02065	0.00305	0.00036043	0.00374	0.02229	0.05346	0.06412	0.04345	0.02299	0.01838	0.01868	0.01556	0.01033	0.00773	0.00893	0.01678	0.03475	0.05968	0.0716	0.05464	0.02983	0.01414	0.01094	0.01962	0.03965	0.06696	0.10133	0.1647	0.23725	0.26866	0.2865	0.23848	0.16635	0.1345	0.15501	0.20151	0.2868	0.38639	0.43678	0.40251	0.31237	0.26768	0.30571	0.39264	0.43951	0.44742
1464	0.04299	0.04215	0.06005	0.03782	0.00807	0.00235	0.01093	0.04684	0.10063	0.1156	0.08489	0.05245	0.03852	0.03653	0.03224	0.02356	0.0197	0.0233	0.03929	0.07136	0.11131	0.13047	0.10462	0.06243	0.03308	0.02611	0.03864	0.06766	0.11089	0.16981	0.26612	0.32804	0.34647	0.38036	0.34254	0.24585	0.20199	0.23053	0.29362	0.39135	0.47456	0.5233	0.51324	0.42195	0.36896	0.41857	0.52264	0.55524	0.54827
1465	0.05243	0.05039	0.06365	0.041	0.01077	0.0042	0.01548	0.05799	0.11588	0.12758	0.09454	0.06065	0.04552	0.04471	0.04208	0.03162	0.02617	0.03021	0.04899	0.08521	0.12663	0.14625	0.1235	0.07705	0.04165	0.03161	0.04296	0.07198	0.11726	0.18075	0.28572	0.35168	0.37286	0.40316	0.35606	0.25001	0.20737	0.24104	0.31001	0.40765	0.48067	0.5239	0.52637	0.44968	0.39441	0.44182	0.5463	0.57416	0.56657
1466	0.05581	0.04846	0.05579	0.03537	0.00951	0.004	0.01525	0.05674	0.10962	0.11872	0.08784	0.05575	0.04177	0.04161	0.04061	0.03135	0.02577	0.02931	0.04684	0.08011	0.11691	0.13486	0.11828	0.07605	0.04107	0.03036	0.03986	0.06581	0.10752	0.16828	0.27459	0.3538	0.38275	0.40932	0.35115	0.23929	0.19828	0.23365	0.30499	0.40062	0.46714	0.50758	0.51709	0.45147	0.39371	0.43463	0.53598	0.5682	0.56298
1467	0.05484	0.04449	0.04886	0.02869	0.00586	0.00177	0.01113	0.05155	0.10472	0.11395	0.08325	0.05027	0.03545	0.03449	0.03374	0.02615	0.02153	0.02496	0.04138	0.07313	0.10925	0.12801	0.11299	0.07097	0.03619	0.02572	0.03433	0.05889	0.09988	0.16222	0.27389	0.35891	0.39186	0.4227	0.36289	0.24126	0.19718	0.23322	0.30727	0.4013	0.46636	0.50814	0.52324	0.46044	0.39751	0.43723	0.53889	0.57209	0.56586
1468	0.06156	0.05061	0.05162	0.02802	0.00448	0.00087801	0.00986	0.05637	0.12102	0.13205	0.0963	0.05645	0.03648	0.03408	0.03366	0.02644	0.02223	0.02669	0.04572	0.08136	0.12045	0.1413	0.12524	0.07751	0.03809	0.02632	0.03529	0.06192	0.10749	0.17832	0.30333	0.38759	0.41879	0.45847	0.40031	0.26436	0.21578	0.25629	0.33681	0.43025	0.49219	0.53146	0.55087	0.49007	0.42246	0.4645	0.5609	0.58563	0.57644
1469	0.08508	0.07627	0.06863	0.03788	0.00832	0.00286	0.01676	0.07988	0.16652	0.18081	0.13441	0.08114	0.05067	0.04663	0.04834	0.04048	0.03567	0.04319	0.07016	0.11318	0.15292	0.1742	0.15763	0.10317	0.05461	0.03846	0.04833	0.08004	0.13432	0.21655	0.34998	0.42274	0.44871	0.49314	0.43696	0.2945	0.24616	0.29415	0.38126	0.46991	0.52014	0.54915	0.56826	0.51459	0.45158	0.49338	0.57528	0.5905	0.57938
1470	0.11321	0.11468	0.09921	0.06096	0.02207	0.01299	0.03745	0.1214	0.22415	0.23689	0.18138	0.12062	0.08197	0.07785	0.08393	0.07323	0.06565	0.07712	0.11471	0.16487	0.2012	0.21953	0.20088	0.14226	0.08576	0.06417	0.07505	0.11295	0.17597	0.2646	0.39228	0.44707	0.46752	0.50836	0.45956	0.32657	0.28191	0.33514	0.4226	0.50154	0.53908	0.56046	0.57809	0.53108	0.47298	0.50977	0.5831	0.59803	0.58786
1471	0.13421	0.14253	0.12839	0.08765	0.04307	0.03134	0.06446	0.15929	0.26021	0.2662	0.2112	0.15534	0.1178	0.11674	0.12691	0.11024	0.09708	0.10929	0.15314	0.20878	0.24186	0.25565	0.23616	0.17797	0.11796	0.09301	0.10396	0.14519	0.21164	0.29864	0.41544	0.46142	0.4802	0.51682	0.47547	0.35416	0.30987	0.36206	0.44475	0.51582	0.54863	0.57095	0.59022	0.54563	0.48882	0.51952	0.59119	0.61039	0.60323
1472	0.14409	0.15322	0.14417	0.10395	0.05774	0.04495	0.08099	0.17625	0.26687	0.26806	0.22063	0.17556	0.14316	0.14401	0.15258	0.13016	0.11339	0.12455	0.16929	0.22876	0.26391	0.27497	0.25502	0.19758	0.13663	0.11069	0.12085	0.16189	0.2272	0.31113	0.42403	0.4717	0.49011	0.52466	0.48574	0.36837	0.3214	0.36817	0.44612	0.51682	0.55387	0.58106	0.60111	0.55173	0.49105	0.51893	0.59685	0.62452	0.62139
1473	0.13528	0.1435	0.139	0.09986	0.05416	0.04198	0.07755	0.17017	0.25337	0.25229	0.21076	0.17367	0.14516	0.14515	0.14927	0.12474	0.10762	0.11708	0.15904	0.22154	0.266	0.27938	0.25701	0.19549	0.13269	0.10657	0.1162	0.15632	0.22128	0.30714	0.42555	0.47701	0.49415	0.5299	0.49258	0.37014	0.317	0.35731	0.43432	0.51291	0.55926	0.59172	0.61065	0.55233	0.48289	0.51203	0.60278	0.63885	0.63705
1474	0.11514	0.12303	0.12032	0.08292	0.03966	0.02878	0.06139	0.15156	0.23519	0.23544	0.19543	0.1587	0.12814	0.12562	0.12874	0.10692	0.0914	0.09903	0.13645	0.19869	0.25241	0.27319	0.24976	0.18107	0.1147	0.08787	0.09717	0.13697	0.20374	0.29397	0.41815	0.4701	0.48537	0.52173	0.48127	0.35248	0.29696	0.3344	0.41267	0.49819	0.55223	0.58563	0.60211	0.53909	0.46437	0.49438	0.5909	0.63223	0.63172
1475	0.10678	0.11477	0.10947	0.07318	0.03226	0.02225	0.05287	0.14235	0.23067	0.23456	0.19185	0.14796	0.11214	0.10851	0.11457	0.09748	0.08338	0.08957	0.12321	0.1815	0.23717	0.266	0.24648	0.17368	0.10396	0.07583	0.08495	0.1252	0.19423	0.28531	0.40436	0.45399	0.47124	0.50551	0.45688	0.3301	0.28088	0.32039	0.39837	0.48208	0.53628	0.56552	0.5782	0.51828	0.44811	0.47693	0.56569	0.60695	0.60841
1476	0.12087	0.12838	0.1191	0.08201	0.04039	0.02999	0.06315	0.1553	0.24697	0.25361	0.20674	0.15525	0.11649	0.11341	0.12291	0.10903	0.09516	0.10084	0.13326	0.18705	0.23904	0.27002	0.25514	0.18516	0.11432	0.08389	0.09238	0.13349	0.20349	0.29165	0.39932	0.4459	0.46688	0.49823	0.44539	0.32665	0.2842	0.3255	0.40106	0.47918	0.52906	0.55352	0.56239	0.50774	0.44727	0.47585	0.55509	0.59178	0.59223
1477	0.15545	0.16012	0.14641	0.10779	0.06436	0.05374	0.0933	0.1905	0.27983	0.28532	0.23829	0.18598	0.14577	0.14365	0.15657	0.14324	0.12832	0.1354	0.17045	0.22173	0.26663	0.29291	0.28142	0.21909	0.14789	0.11327	0.11932	0.16025	0.2293	0.31426	0.41442	0.45763	0.47892	0.5075	0.45668	0.34543	0.30546	0.34587	0.4183	0.48972	0.53221	0.55386	0.56286	0.51518	0.46234	0.48836	0.55914	0.59158	0.59076
1478	0.187	0.18619	0.16891	0.12961	0.08603	0.07667	0.12181	0.22255	0.30783	0.31031	0.26522	0.21606	0.17558	0.17389	0.18778	0.17372	0.15832	0.16786	0.20692	0.2574	0.29504	0.31482	0.30508	0.2503	0.18023	0.14241	0.14466	0.18301	0.24906	0.33212	0.4319	0.47532	0.49557	0.52294	0.47493	0.36543	0.32324	0.36151	0.43237	0.50081	0.53842	0.55983	0.57045	0.52682	0.47743	0.50051	0.56701	0.59819	0.59744
1479	0.1796	0.17353	0.15569	0.11731	0.07502	0.0667	0.11115	0.21022	0.29341	0.29438	0.2508	0.20474	0.16657	0.16411	0.17479	0.16004	0.14576	0.15654	0.19733	0.24933	0.28477	0.30166	0.29084	0.238	0.17011	0.13391	0.1357	0.17146	0.23455	0.31824	0.42608	0.47582	0.49608	0.52395	0.47657	0.36231	0.3157	0.35295	0.42618	0.49765	0.53588	0.55921	0.571	0.52469	0.47207	0.49625	0.56841	0.60346	0.6035
1480	0.14234	0.13694	0.12141	0.08546	0.04648	0.03879	0.07746	0.17264	0.25629	0.25614	0.21201	0.16686	0.13188	0.12926	0.13706	0.12191	0.10841	0.11793	0.15751	0.21312	0.25227	0.27071	0.25722	0.20064	0.13377	0.10117	0.10535	0.1402	0.2025	0.28904	0.40793	0.4645	0.48535	0.51499	0.46581	0.34285	0.29268	0.33155	0.41117	0.48893	0.52961	0.55381	0.56733	0.51695	0.45818	0.48538	0.5668	0.60644	0.6068
1481	0.10897	0.11077	0.09931	0.0648	0.02804	0.02047	0.05306	0.14719	0.23398	0.23075	0.1834	0.13803	0.1064	0.10477	0.11111	0.09382	0.08009	0.08813	0.12659	0.1869	0.23289	0.25463	0.23598	0.17063	0.10417	0.07603	0.08374	0.11971	0.18219	0.2702	0.39676	0.45821	0.47981	0.51165	0.46168	0.33158	0.27878	0.32008	0.40407	0.48664	0.53132	0.55677	0.57285	0.51913	0.45416	0.48326	0.57118	0.61244	0.61282
1482	0.10478	0.11671	0.10667	0.06961	0.02977	0.02121	0.05563	0.15654	0.24614	0.23987	0.19132	0.14706	0.11534	0.11417	0.12134	0.09971	0.08381	0.09208	0.13309	0.19884	0.25121	0.27561	0.25118	0.17596	0.1064	0.0791	0.08922	0.12859	0.19367	0.28334	0.41105	0.46964	0.48901	0.5211	0.47455	0.3435	0.28852	0.33042	0.41337	0.49581	0.54296	0.57041	0.58859	0.53389	0.46471	0.49393	0.58333	0.62234	0.62141
1483	0.12452	0.14117	0.12957	0.08976	0.04572	0.03571	0.0755	0.18036	0.26863	0.26429	0.21875	0.17661	0.1427	0.14101	0.15033	0.1265	0.10872	0.11814	0.16131	0.2265	0.278	0.30134	0.27621	0.20055	0.12875	0.09929	0.10872	0.14999	0.21742	0.30758	0.42815	0.48016	0.49821	0.52853	0.4836	0.35573	0.30124	0.34171	0.42112	0.50093	0.54774	0.57549	0.59286	0.54008	0.47241	0.49982	0.58465	0.62061	0.61864
1484	0.14948	0.15955	0.14518	0.10613	0.06217	0.05218	0.09456	0.19673	0.28224	0.28323	0.24144	0.1987	0.16174	0.15909	0.17041	0.14929	0.13162	0.14138	0.1838	0.24392	0.28912	0.30921	0.28781	0.22014	0.14952	0.11686	0.12288	0.16304	0.23124	0.3206	0.43223	0.48016	0.49926	0.52722	0.4794	0.35522	0.30413	0.3437	0.42047	0.49727	0.5419	0.5684	0.58258	0.53212	0.46958	0.49492	0.57367	0.60834	0.60692
1485	0.16685	0.16861	0.14934	0.11065	0.06825	0.05944	0.10409	0.20791	0.29553	0.29903	0.25641	0.2093	0.16774	0.16475	0.17934	0.16236	0.14458	0.1535	0.19546	0.25342	0.29474	0.31343	0.29638	0.23429	0.16199	0.12458	0.12709	0.16639	0.23675	0.32781	0.43598	0.48107	0.50107	0.52956	0.47963	0.35658	0.30758	0.34744	0.42298	0.49788	0.54122	0.56675	0.57876	0.52887	0.46975	0.49431	0.56905	0.60294	0.60289
1486	0.17139	0.16682	0.14263	0.10365	0.0629	0.05546	0.10132	0.20856	0.30015	0.30371	0.25819	0.20604	0.16083	0.15764	0.17473	0.16203	0.14473	0.15265	0.19384	0.25106	0.29167	0.31179	0.29887	0.23813	0.16186	0.12078	0.12178	0.1607	0.23246	0.32598	0.43686	0.4826	0.50282	0.53308	0.48146	0.35742	0.30885	0.34925	0.42447	0.49863	0.54236	0.5682	0.58005	0.52885	0.47011	0.49464	0.56853	0.60401	0.60566
1487	0.17645	0.17301	0.14436	0.10324	0.06207	0.0553	0.10318	0.21527	0.3101	0.31259	0.26608	0.21233	0.16406	0.15994	0.17829	0.16802	0.15145	0.15961	0.201	0.25776	0.29955	0.32336	0.31438	0.25056	0.1678	0.12348	0.1242	0.16375	0.23622	0.33175	0.44756	0.49393	0.51139	0.54147	0.49078	0.36749	0.31875	0.35932	0.43385	0.50557	0.5478	0.57311	0.58673	0.53555	0.47638	0.50111	0.57516	0.61208	0.61347
1488	0.18095	0.18412	0.15396	0.11065	0.06785	0.06096	0.11039	0.22373	0.31694	0.31738	0.27174	0.22102	0.17462	0.17091	0.18929	0.17782	0.1611	0.17052	0.2125	0.26857	0.31093	0.33687	0.32863	0.26156	0.17665	0.13237	0.13402	0.17427	0.24566	0.33999	0.4576	0.505	0.51997	0.548	0.50063	0.38093	0.33248	0.37301	0.44633	0.51442	0.5534	0.57782	0.59391	0.54549	0.48641	0.51098	0.58495	0.62159	0.62174
1489	0.18805	0.19802	0.17036	0.12675	0.08267	0.0754	0.12677	0.23858	0.3263	0.32452	0.28089	0.23564	0.19396	0.19206	0.21045	0.19508	0.17639	0.18659	0.2293	0.28563	0.32723	0.35197	0.34129	0.27422	0.19159	0.14867	0.15096	0.19186	0.26276	0.35436	0.46711	0.51183	0.52587	0.55251	0.51024	0.39536	0.347	0.38633	0.45822	0.52347	0.55961	0.58309	0.60025	0.55555	0.49712	0.52035	0.59296	0.62822	0.62773
1490	0.19294	0.20577	0.18237	0.14044	0.09653	0.08891	0.14133	0.25149	0.33497	0.33163	0.28899	0.24731	0.20913	0.20883	0.22708	0.2084	0.18791	0.19812	0.24108	0.29798	0.3381	0.35987	0.34559	0.27987	0.20147	0.16047	0.16304	0.20419	0.27459	0.36241	0.46713	0.5088	0.52444	0.55144	0.51254	0.40084	0.35245	0.39004	0.46009	0.52426	0.56014	0.58353	0.60009	0.55784	0.50068	0.52239	0.59311	0.62718	0.6276
1491	0.20001	0.21331	0.18965	0.14813	0.10461	0.0974	0.15267	0.26638	0.34956	0.34493	0.30239	0.26111	0.22077	0.22044	0.24032	0.22062	0.19851	0.2086	0.2528	0.31115	0.35058	0.37045	0.35439	0.28763	0.20916	0.16721	0.16916	0.21087	0.28233	0.3699	0.47158	0.51055	0.52674	0.55469	0.51684	0.40485	0.35614	0.39348	0.463	0.5273	0.56356	0.58747	0.60362	0.56195	0.50478	0.5259	0.59577	0.62839	0.62965
1492	0.20279	0.21246	0.18464	0.14212	0.09894	0.093	0.1509	0.2693	0.35497	0.35141	0.30901	0.26486	0.21901	0.21792	0.24012	0.22117	0.19798	0.20769	0.25325	0.31257	0.3527	0.37308	0.35799	0.28922	0.20752	0.16299	0.16384	0.20532	0.27771	0.3689	0.47611	0.5156	0.53038	0.55722	0.51529	0.39998	0.35139	0.39075	0.46175	0.52744	0.56414	0.58894	0.60516	0.56183	0.50331	0.52428	0.59501	0.6278	0.62955
1493	0.19646	0.19919	0.16889	0.12623	0.08364	0.07792	0.13305	0.24974	0.33841	0.3387	0.29655	0.24873	0.20058	0.19817	0.2189	0.2017	0.18036	0.18977	0.2343	0.29263	0.33438	0.35688	0.34304	0.27426	0.1922	0.14829	0.14931	0.18935	0.26009	0.35321	0.46876	0.51386	0.52781	0.55115	0.50145	0.38277	0.33549	0.37732	0.4501	0.51783	0.55577	0.58147	0.59687	0.55016	0.49024	0.51145	0.58475	0.6207	0.62329
1494	0.19654	0.19648	0.16381	0.12078	0.07816	0.07181	0.1242	0.23937	0.33052	0.33305	0.29162	0.24363	0.19451	0.19049	0.20912	0.19197	0.17237	0.18242	0.2266	0.28495	0.32822	0.35329	0.33987	0.26945	0.1855	0.14207	0.1435	0.18323	0.25357	0.34736	0.46803	0.51729	0.53174	0.55455	0.5014	0.37931	0.33169	0.37431	0.44789	0.51767	0.55723	0.58172	0.59605	0.54784	0.4883	0.5106	0.58454	0.62132	0.62358
1495	0.20702	0.20867	0.17211	0.12807	0.08471	0.07758	0.12975	0.2458	0.33859	0.34208	0.30224	0.25587	0.2046	0.19878	0.21694	0.19926	0.1806	0.1924	0.23793	0.29713	0.3401	0.36652	0.35354	0.28119	0.19368	0.14874	0.14984	0.19049	0.26259	0.35728	0.47853	0.52747	0.54269	0.56728	0.51625	0.39266	0.34414	0.38627	0.45877	0.52886	0.5696	0.59214	0.6057	0.55854	0.50043	0.52439	0.59697	0.63139	0.63253
1496	0.2203	0.22791	0.1866	0.14075	0.09663	0.08926	0.14377	0.263	0.35677	0.36075	0.32237	0.27658	0.22121	0.21399	0.23388	0.21651	0.19771	0.21119	0.25946	0.31954	0.36026	0.38531	0.37367	0.30172	0.21107	0.16282	0.1625	0.20467	0.27974	0.37544	0.49193	0.53571	0.55153	0.57929	0.53362	0.41077	0.36162	0.40284	0.47348	0.54141	0.58134	0.60252	0.61622	0.57143	0.51469	0.53991	0.6104	0.64081	0.64005
1497	0.22265	0.23695	0.19207	0.14417	0.0994	0.09283	0.15102	0.27532	0.37067	0.37381	0.33481	0.28729	0.22781	0.22044	0.24313	0.22643	0.20626	0.22048	0.2726	0.33441	0.37265	0.39463	0.3844	0.3142	0.22171	0.17011	0.168	0.21099	0.28828	0.3858	0.49881	0.53735	0.55257	0.58266	0.54091	0.41831	0.36856	0.40971	0.48043	0.54647	0.58432	0.60523	0.62038	0.57786	0.52123	0.54646	0.61579	0.64354	0.64122
1498	0.21815	0.23832	0.19228	0.14199	0.09584	0.09027	0.15304	0.28472	0.38204	0.38184	0.34106	0.29256	0.23057	0.22362	0.2489	0.23179	0.20932	0.22389	0.28013	0.34511	0.38281	0.40294	0.39345	0.32266	0.22685	0.1724	0.16885	0.21197	0.29054	0.39147	0.50602	0.5402	0.55264	0.58407	0.54569	0.42213	0.36996	0.4109	0.48347	0.54979	0.58613	0.60759	0.62436	0.58182	0.52375	0.54811	0.61763	0.64468	0.6415
1499	0.2109	0.23248	0.1877	0.13625	0.08893	0.08336	0.14736	0.28438	0.38461	0.38143	0.33882	0.29019	0.22859	0.22209	0.24774	0.22913	0.20513	0.21972	0.27747	0.34587	0.38635	0.40774	0.39737	0.32174	0.22197	0.16721	0.16408	0.20714	0.28577	0.38951	0.5097	0.54395	0.55431	0.58684	0.5497	0.42269	0.36693	0.40757	0.48248	0.5516	0.58849	0.61113	0.62885	0.58403	0.52437	0.54874	0.62038	0.64804	0.64411
1500	0.21221	0.2339	0.18889	0.13685	0.08869	0.08239	0.1455	0.28485	0.38784	0.38335	0.33994	0.29194	0.23205	0.2258	0.25058	0.23007	0.20547	0.22039	0.27754	0.34751	0.39105	0.41511	0.403	0.32143	0.21903	0.16528	0.16357	0.20713	0.28559	0.38959	0.51332	0.54986	0.55984	0.59225	0.55543	0.42721	0.36964	0.41005	0.48426	0.5543	0.59228	0.61674	0.63519	0.58904	0.52901	0.55357	0.62659	0.65405	0.64956
1501	0.22399	0.24401	0.19607	0.144	0.09611	0.08976	0.15331	0.29264	0.39426	0.3898	0.34768	0.30137	0.24234	0.23594	0.26048	0.23924	0.21404	0.22901	0.28552	0.35568	0.3996	0.42389	0.41027	0.32742	0.22549	0.1719	0.17041	0.21399	0.29201	0.39439	0.51781	0.55673	0.56778	0.59838	0.56015	0.43392	0.37736	0.41835	0.49023	0.55812	0.5955	0.62049	0.63909	0.5941	0.53542	0.55978	0.6318	0.65789	0.6535
1502	0.23372	0.24986	0.19924	0.14805	0.10166	0.09622	0.1604	0.29644	0.3943	0.39238	0.35312	0.30802	0.24783	0.23998	0.26369	0.24295	0.21882	0.23482	0.29235	0.36186	0.40263	0.42373	0.4081	0.32892	0.23142	0.17873	0.17677	0.21922	0.29562	0.39581	0.51828	0.55978	0.57243	0.60065	0.55951	0.43455	0.37958	0.42163	0.49295	0.55914	0.59521	0.61953	0.63815	0.59472	0.53667	0.56062	0.63149	0.65741	0.65399
1503	0.22863	0.24198	0.19301	0.14293	0.09723	0.09203	0.15513	0.28671	0.38245	0.38399	0.34657	0.30099	0.23926	0.22967	0.25134	0.23117	0.20928	0.22688	0.28637	0.35526	0.3928	0.41073	0.3938	0.31885	0.22601	0.17549	0.17351	0.21485	0.28971	0.38916	0.51177	0.55465	0.56919	0.59654	0.55352	0.42757	0.37276	0.4156	0.48883	0.55546	0.59055	0.61411	0.63289	0.59019	0.53176	0.55541	0.62554	0.65231	0.64999
1504	0.2186	0.23064	0.18418	0.13494	0.08941	0.0839	0.14506	0.27286	0.36793	0.37267	0.33731	0.29099	0.2271	0.21561	0.23567	0.21739	0.19799	0.2165	0.27634	0.34439	0.38112	0.39887	0.38266	0.30963	0.21782	0.16812	0.16607	0.20708	0.28206	0.38314	0.50726	0.54881	0.56326	0.59088	0.54833	0.42106	0.3661	0.40956	0.48498	0.55244	0.58653	0.60961	0.62881	0.58621	0.52755	0.55166	0.62121	0.64817	0.64614
1505	0.21972	0.2336	0.186	0.13657	0.09088	0.08508	0.14592	0.27421	0.37106	0.37749	0.34399	0.29793	0.23123	0.21876	0.23952	0.22141	0.20192	0.22063	0.28058	0.34943	0.38782	0.4074	0.39272	0.31725	0.2209	0.16868	0.16588	0.20793	0.28513	0.38853	0.51241	0.55027	0.56337	0.5925	0.55248	0.42472	0.36941	0.41223	0.48682	0.55374	0.58767	0.61099	0.63067	0.58857	0.53045	0.55471	0.62321	0.64947	0.64702
1506	0.23257	0.24874	0.1968	0.14635	0.10042	0.09462	0.15634	0.287	0.38586	0.39323	0.36173	0.31658	0.24715	0.23387	0.25605	0.23804	0.21748	0.23559	0.2945	0.36377	0.40431	0.42585	0.41219	0.33364	0.23276	0.17696	0.17289	0.216	0.29557	0.40054	0.5231	0.55811	0.56948	0.59939	0.56095	0.43409	0.37914	0.42084	0.49263	0.55818	0.59313	0.61698	0.63659	0.59489	0.53747	0.5614	0.62903	0.6544	0.65133
1507	0.2473	0.26338	0.20728	0.15561	0.10927	0.10349	0.16598	0.29923	0.4004	0.40839	0.37802	0.33337	0.26228	0.24828	0.27055	0.25213	0.23119	0.24936	0.30766	0.37666	0.41751	0.43881	0.4244	0.34486	0.24337	0.18599	0.18082	0.22358	0.30336	0.40897	0.53278	0.56843	0.57847	0.60826	0.56938	0.4424	0.38684	0.4273	0.49739	0.5636	0.60124	0.62534	0.64393	0.60094	0.54313	0.56709	0.63513	0.66012	0.65647
1508	0.25471	0.27114	0.21371	0.16083	0.11366	0.10793	0.1717	0.30804	0.41103	0.41741	0.38613	0.34235	0.27192	0.25799	0.27969	0.25966	0.23826	0.25743	0.31668	0.38593	0.42607	0.44614	0.43019	0.35024	0.24951	0.19249	0.18714	0.22911	0.30766	0.41302	0.53952	0.57712	0.58585	0.61425	0.5747	0.44808	0.39163	0.43127	0.5009	0.56845	0.60837	0.63274	0.65018	0.6048	0.54574	0.57048	0.64048	0.66608	0.66222
1509	0.25315	0.2719	0.2163	0.1626	0.11464	0.10918	0.17457	0.31294	0.41534	0.41804	0.38409	0.34181	0.27534	0.26331	0.28459	0.26154	0.23913	0.26013	0.32212	0.39149	0.42934	0.44803	0.43158	0.35157	0.25118	0.19568	0.19142	0.23318	0.31028	0.41441	0.5421	0.5807	0.58871	0.61568	0.57696	0.45191	0.39491	0.43436	0.50416	0.57229	0.61201	0.6363	0.65307	0.60586	0.54619	0.57201	0.64441	0.67123	0.6673
1510	0.24391	0.26298	0.21088	0.15761	0.10965	0.10448	0.17036	0.30759	0.40647	0.40573	0.36904	0.3279	0.26675	0.25735	0.27798	0.25311	0.23012	0.25181	0.3157	0.3847	0.42078	0.43894	0.42319	0.34365	0.24361	0.19013	0.18758	0.22966	0.30587	0.40863	0.53589	0.57531	0.58435	0.61121	0.57333	0.44898	0.39161	0.43128	0.50194	0.57048	0.60837	0.63214	0.64849	0.60118	0.5423	0.56848	0.64219	0.67066	0.66727
1511	0.24215	0.25862	0.20756	0.15542	0.10877	0.10483	0.17197	0.30622	0.39839	0.39577	0.35923	0.32008	0.26226	0.25414	0.27522	0.25153	0.22826	0.24851	0.31114	0.37866	0.41384	0.43179	0.41729	0.34044	0.24176	0.18835	0.18543	0.22701	0.30266	0.40402	0.52869	0.56897	0.57991	0.60719	0.56799	0.44305	0.38626	0.42644	0.49773	0.5655	0.60117	0.62396	0.64026	0.59462	0.53708	0.56205	0.63477	0.66438	0.6624
1512	0.24802	0.25976	0.20799	0.15714	0.11208	0.10943	0.17762	0.30897	0.39672	0.39613	0.36271	0.32505	0.26532	0.25606	0.27854	0.2574	0.23417	0.25249	0.31292	0.37883	0.41369	0.43144	0.41734	0.34309	0.24625	0.19167	0.18685	0.22727	0.30261	0.40383	0.52709	0.56772	0.57932	0.60649	0.56434	0.43796	0.382	0.42271	0.49478	0.56236	0.59729	0.61878	0.63446	0.59014	0.53344	0.55685	0.62743	0.65694	0.65611
1513	0.25623	0.26688	0.21382	0.16333	0.11899	0.11701	0.18556	0.31544	0.40229	0.405	0.37553	0.33862	0.27432	0.26221	0.28583	0.26757	0.24536	0.26276	0.32067	0.38487	0.42013	0.43838	0.42382	0.35017	0.25479	0.19943	0.1932	0.23277	0.3076	0.40871	0.53159	0.57159	0.58164	0.60741	0.56412	0.43913	0.38454	0.42507	0.49611	0.5625	0.59824	0.62015	0.63617	0.59195	0.53418	0.5564	0.62569	0.65441	0.65393
1514	0.2608	0.27231	0.21764	0.16712	0.12309	0.12107	0.18827	0.3169	0.40589	0.41192	0.38453	0.34577	0.27841	0.26469	0.28864	0.27144	0.25058	0.26869	0.32552	0.38882	0.42455	0.44389	0.42896	0.35422	0.25881	0.20374	0.19786	0.23748	0.31159	0.41232	0.53661	0.57728	0.58571	0.61035	0.56746	0.44386	0.38967	0.42937	0.49886	0.56451	0.60222	0.62627	0.64335	0.59776	0.5373	0.55946	0.63018	0.65903	0.65771
1515	0.26233	0.27736	0.2196	0.16809	0.12363	0.12074	0.18628	0.31573	0.4095	0.41736	0.38875	0.34525	0.27636	0.2631	0.28781	0.27084	0.25032	0.26958	0.32726	0.39093	0.42667	0.44662	0.43221	0.35604	0.25863	0.20334	0.19867	0.23996	0.31513	0.41567	0.53871	0.57841	0.58721	0.61284	0.57248	0.45033	0.39626	0.43576	0.50353	0.56673	0.60401	0.63007	0.64963	0.60478	0.54321	0.5649	0.6357	0.66406	0.66124
[truncated: 885 more rows]
[truncated: 1,952 more columns]

## Sheet: LWC_B
	400	401	402	403	404	405	406	407	408	409	410	411	412	413	414	415	416	417	418	419	420	421	422	423	424	425	426	427	428	429	430	431	432	433	434	435	436	437	438	439	440	441	442	443	444	445	446	447	448
400
401	0.00012006
402	0.00293	0.00935
[truncated: 1,998 more rows]
[truncated: 1,952 more columns]

## Sheet: LWC_C
	400	401	402	403	404	405	406	407	408	409	410	411	412	413	414	415	416	417	418	419	420	421	422	423	424	425	426	427	428	429	430	431	432	433	434	435	436	437	438	439	440	441	442	443	444	445	446	447	448
[truncated: 2,001 more rows]
[truncated: 1,952 more columns]

[truncated: 3 more sheets: PWC_A, PWC_B, PWC_C]
