# Supplementary material for: Assessment of plant water status in winter wheat (Triticum aestivum L.) based on canopy spectral indices
Source: PLoS One. 2019 Jun 10;14(6):e0216890. doi: 10.1371/journal.pone.0216890 (PMC6557497; doi:10.1371/journal.pone.0216890)
Supplement: S6 Data — (XLSX) [file pone.0216890.s006.xlsx]

## Sheet: Table 2
EWT	NDVI (2348, 2065)	measured EWT	predicted EWT	R2	RMSE	RPD	FDNDVI (1560, 1505)	measured EWT	predicted EWT	R2	RMSE	RPD	DVI (2247, 2192)	measured EWT	predicted EWT	R2	RMSE	RPD	FDDVI (1663, 489)	measured EWT	predicted EWT	R2	RMSE	RPD	RVI (2348, 2065)	measured EWT	predicted EWT	R2	RMSE	RPD	FDRVI (1284, 1220)	measured EWT	predicted EWT	R2	RMSE	RPD	CWC	NDVI (1712, 1605)	measured CWC	predicted CWC	R2	RMSE	RPD	FDNDVI (1586, 687)	measured CWC	predicted CWC	R2	RMSE	RPD
Calibration	0.0511464	0.014273	0.0151272	0.4083	0.00160085	1.30507	0.0689929	0.014273	0.0157059	0.4469	0.00158317	1.31964	0.0013	0.014273	0.0143082	0.4266	0.00157546	1.3261	7.215e-05	0.014273	0.0138914	0.4398	0.00155744	1.34144	0.902685	0.014273	0.0149993	0.4089	0.00159949	1.30618	-1.09972	0.014273	0.0138453	0.4487	0.00158997	1.314		0.0498167	0.1785	0.197431	0.7332	0.0268129	1.94406	-0.14786	0.1785	0.208926	0.7429	0.0263198	1.98048
	0.0129611	0.0129739	0.0133897				0.00346021	0.0129739	0.0137942				0.0024	0.0129739	0.0132151				7.36e-05	0.0129739	0.0139254				0.974409	0.0129739	0.0133783				-1.08992	0.0129739	0.0137866					0.0397149	0.1761	0.154192				-0.0362869	0.1761	0.175855
	0.0352423	0.0156456	0.0144035				0.0646259	0.0156456	0.0155706				0.0009	0.0156456	0.0147057				0.00011016	0.0156456	0.0147825				0.931915	0.0156456	0.0143387				-1.2457	0.0156456	0.0147486					0.0515672	0.1841	0.204923				-0.151635	0.1841	0.210045
	0.0313779	0.015141	0.0142277				0.024602	0.015141	0.0143841				0.002	0.015141	0.0136126				9.44e-05	0.015141	0.014413				0.939153	0.015141	0.0141751				-1.08586	0.015141	0.0137624					0.0438872	0.1504	0.17205				0	0.1504	0.1651
	0.0225989	0.01412	0.0138282				-0.00759878	0.01412	0.0134954				0.0015	0.01412	0.0141094				2.5e-05	0.01412	0.0127861				0.955801	0.01412	0.0137989				-1.10506	0.01412	0.0138773					0.0351334	0.1164	0.134582				0.0756901	0.1164	0.142665
	0.0213904	0.0153516	0.0137733				0.0265184	0.0153516	0.0144387				0.0015	0.0153516	0.0141095				6.62e-05	0.0153516	0.0137519				0.958115	0.0153516	0.0137466				-1.20345	0.0153516	0.0144813					0.0395052	0.1348	0.153294				-0.0251762	0.1348	0.172562
	0.021764	0.0123351	0.0137903				0	0.0123351	0.0137				0.0018	0.0123351	0.0138113				8.6e-05	0.0123351	0.0142161				0.957399	0.0123351	0.0137628				-0.850416	0.0123351	0.0124285					0.039843	0.1497	0.15474				-0.0357143	0.1497	0.175686
	0.00922509	0.0148289	0.0132197				0.014346	0.0148289	0.0140948				0.0016	0.0148289	0.0140101				7.06e-05	0.0148289	0.0138551				0.981718	0.0148289	0.0132132				-0.925267	0.0148289	0.0128379					0.0388033	0.1669	0.15029				0.0392157	0.1669	0.153476
	0.0427046	0.0132578	0.0147431				0.0391156	0.0132578	0.0148035				0.0015	0.0132578	0.0141094				7.34e-05	0.0132578	0.0139207				0.918089	0.0132578	0.0146512				-1.07989	0.0132578	0.0137269					0.0489464	0.1567	0.193705				0.00749064	0.1567	0.16288
	0.0143678	0.0143303	0.0134537				0.0143702	0.0143303	0.0140955				0.0011	0.0143303	0.0145069				0.0001179	0.0143303	0.0149639				0.971671	0.0143303	0.0134402				-0.843666	0.0143303	0.0123922					0.0388703	0.1483	0.150576				0.0999116	0.1483	0.135486
	0.0334928	0.0142873	0.0143239				0.0456081	0.0142873	0.0149951				0.0016	0.0142873	0.0140101				5.56e-05	0.0142873	0.0135034				0.935185	0.0142873	0.0142648				-1.08761	0.0142873	0.0137728					0.0443687	0.1338	0.174111				0.017071	0.1338	0.16004
	0.0493421	0.0153997	0.0150451				0.0324786	0.0153997	0.0146102				0.0013	0.0153997	0.0143082				0.0001001	0.0153997	0.0145466				0.905956	0.0153997	0.0149254				-1.05233	0.0153997	0.013564					0.0468617	0.1441	0.184782				0.1044	0.1441	0.134156
	0.0159151	0.0164565	0.0135241				0.0363196	0.0164565	0.0147218				0.0011	0.0164565	0.0145069				0.0001102	0.0164565	0.0147834				0.968668	0.0164565	0.0135081				-1.2682	0.0164565	0.014893					0.0422926	0.1602	0.165225				0.0796777	0.1602	0.141484
	0.0169492	0.0154449	0.0135712				0.0237389	0.0154449	0.0143595				0.0014	0.0154449	0.0142088				9.67e-05	0.0154449	0.0144669				0.966667	0.0154449	0.0135533				-1.47541	0.0154449	0.016291					0.0443987	0.1894	0.17424				-0.056239	0.1894	0.181769
	0.0250991	0.0140399	0.013942				0.00413565	0.0140399	0.0138127				0.0015	0.0140399	0.0141094				8.67e-05	0.0140399	0.0142325				0.951031	0.0140399	0.0139067				-1.35918	0.0140399	0.0154915					0.0442375	0.1439	0.17355				-0.034291	0.1439	0.175264
	0.0392902	0.0171328	0.0145877				-0.00496689	0.0171328	0.0135659				0.0011	0.0171328	0.0145069				9.11e-05	0.0171328	0.0143357				0.92439	0.0171328	0.0145088				-1.88372	0.0171328	0.0194416					0.0401979	0.1619	0.156259				0.115587	0.1619	0.13084
	0.0250298	0.0131676	0.0139389				0.0128411	0.0131676	0.0140529				0.0025	0.0131676	0.0131158				8.74e-05	0.0131676	0.0142489				0.951163	0.0131676	0.0139037				-1.22581	0.0131676	0.0146221					0.0393971	0.1171	0.152831				-0.00529101	0.1171	0.166668
	0.0382387	0.0132947	0.0145399				-0.0441426	0.0132947	0.0125531				0.001	0.0132947	0.0146063				7.64e-05	0.0132947	0.013991				0.926339	0.0132947	0.0144647				-1.13793	0.0132947	0.0140762					0.0363211	0.1123	0.139665				0.14924	0.1123	0.120865
	0.0332922	0.0153802	0.0143148				0.00153139	0.0153802	0.0137416				0.0021	0.0153802	0.0135132				0.0001116	0.0153802	0.0148162				0.935561	0.0153802	0.0142563				-1.06216	0.0153802	0.0136219					0.0405991	0.1389	0.157976				0.00580913	0.1389	0.163378
	0.033839	0.0152262	0.0143397				0.0206897	0.0152262	0.014273				0.0011	0.0152262	0.0145069				6.8574e-05	0.0152262	0.0138076				0.934537	0.0152262	0.0142795				-1.07516	0.0152262	0.0136988					0.0413178	0.1732	0.161053				-0.038693	0.1732	0.176569
	0.0331492	0.0137655	0.0143083				0.003861	0.0137655	0.0138052				0.0011	0.0137655	0.0145069				6.54e-05	0.0137655	0.0137332				0.935829	0.0137655	0.0142503				-1.26639	0.0137655	0.0148814					0.0429699	0.1665	0.168124				-0.00521376	0.1665	0.166645
	0.0336391	0.017243	0.0143306				0.0390438	0.017243	0.0148014				0.0014	0.017243	0.0142088				9.215e-05	0.017243	0.0143603				0.934911	0.017243	0.014271				-1.33333	0.017243	0.015319					0.0454861	0.2049	0.178894				-0.0583874	0.2049	0.182406
	0.0595813	0.0150098	0.015511				-0.0246479	0.0150098	0.0130473				0.0006	0.0150098	0.0150038				6.763e-05	0.0150098	0.0137855				0.887538	0.0150098	0.0153416				-1.39661	0.0150098	0.0157446					0.0433008	0.1868	0.16954				0.028626	0.1868	0.156615
	0.0323625	0.0146771	0.0142725				0.0201835	0.0146771	0.0142587				0.0015	0.0146771	0.0141094				6.15e-05	0.0146771	0.0136417				0.937304	0.0146771	0.0142169				-1.46181	0.0146771	0.0161953					0.0493458	0.1566	0.195415				-0.0797414	0.1566	0.188735
	0.0186092	0.0144708	0.0136467				-0.00733945	0.0144708	0.0135023				0.0012	0.0144708	0.0144076				5.88e-05	0.0144708	0.0135784				0.963462	0.0144708	0.0136258				-1.29864	0.0144708	0.0150906					0.0378384	0.1584	0.14616				0.0722057	0.1584	0.143698
	-0.00351494	0.0128219	0.0126401				-0.0865385	0.0128219	0.0115422				0.0028	0.0128219	0.0128176				2.11e-05	0.0128219	0.0126946				1.00705	0.0128219	0.0126406				-1.18909	0.0128219	0.0143915					0.0332272	0.1403	0.126422				0.104803	0.1403	0.134036
	0.0261569	0.0119546	0.0139901				0.0529595	0.0119546	0.015215				0.0021	0.0119546	0.0135132				4.09e-05	0.0119546	0.0131588				0.94902	0.0119546	0.0139522				-1.15805	0.0119546	0.0141993					0.0517611	0.1374	0.205753				-0.0162413	0.1374	0.169914
	0.0437318	0.0137987	0.0147898				-0.0344333	0.0137987	0.0127969				0.002	0.0137987	0.0136126				8.762e-05	0.0137987	0.0142541				0.916201	0.0137987	0.0146939				-1.20308	0.0137987	0.014479					0.0385857	0.1543	0.149358				0.0556017	0.1543	0.14862
	0.00962861	0.0112552	0.0132381				-0.0094697	0.0112552	0.0134455				0.0023	0.0112552	0.0133145				1.7e-06	0.0112552	0.0122399				0.980926	0.0112552	0.0132311				-0.787172	0.0112552	0.0120928					0.0369665	0.1288	0.142428				0.0867769	0.1288	0.139379
	0.0162413	0.0103441	0.013539				-0.06201	0.0103441	0.0121167				0.0024	0.0103441	0.0132151				1.68e-05	0.0103441	0.0125938				0.968037	0.0103441	0.0135224				-0.94132	0.0103441	0.0129275					0.0315158	0.1298	0.119097				0.175305	0.1298	0.11314
	0.0140056	0.0117453	0.0134373				-0.0287026	0.0117453	0.0129429				0.0015	0.0117453	0.0141095				1.8e-06	0.0117453	0.0122422				0.972376	0.0117453	0.0134243				-1.00654	0.0117453	0.0132977					0.0409466	0.1535	0.159464				0.0453988	0.1535	0.151644
	0.0443599	0.0136957	0.0148184				-0.0367133	0.0136957	0.0127392				0.0019	0.0136957	0.013712				1.4e-06	0.0136957	0.0122328				0.915049	0.0136957	0.0147199				-0.920588	0.0136957	0.0128119					0.042244	0.1518	0.165017				-0.0317125	0.1518	0.1745
	0.0272374	0.0118247	0.0140393				-0.0166667	0.0118247	0.0132552				0.0021	0.0118247	0.0135132				2.55e-05	0.0118247	0.0127978				0.94697	0.0118247	0.0139985				-0.965944	0.0118247	0.013066					0.0425687	0.2105	0.166407				-0.107628	0.2105	0.197001
	0.00990099	0.0121978	0.0132505				0.00380952	0.0121978	0.0138038				0.0018	0.0121978	0.0138113				7.008e-05	0.0121978	0.0138429				0.980392	0.0121978	0.0132431				-0.997436	0.0121978	0.0132454					0.0421062	0.2103	0.164427				-0.00990099	0.2103	0.168035
	0.0486202	0.0143918	0.0150122				0.0348101	0.0143918	0.0146778				0.0013	0.0143918	0.0143082				0.0001432	0.0143918	0.015557				0.907268	0.0143918	0.0148957				-1.24471	0.0143918	0.0147423					0.0467237	0.1445	0.184191				0.098546	0.1445	0.135891
	0.0417193	0.0144759	0.0146982				0.0102215	0.0144759	0.0139802				0.0014	0.0144759	0.0142088				0.0001128	0.0144759	0.0148444				0.919903	0.0144759	0.0146102				-1.06326	0.0144759	0.0136284					0.0389825	0.1962	0.151057				0.154538	0.1962	0.119295
	-0.0115425	0.0128329	0.0122748				0.00837209	0.0128329	0.0139291				0.0021	0.0128329	0.0135132				2.9e-05	0.0128329	0.0128798				1.02335	0.0128329	0.0122722				-1.03801	0.0128329	0.0134802					0.0378167	0.1686	0.146067				-0.0311203	0.1686	0.174324
	0.0280146	0.0113322	0.0140747				0.0280543	0.0113322	0.0144827				0.0019	0.0113322	0.013712				7.51e-05	0.0113322	0.0139606				0.945498	0.0113322	0.0140318				-0.98615	0.0113322	0.0131808					0.0337928	0.1182	0.128843				0.0781818	0.1182	0.141927
	0.00719424	0.0141883	0.0131273				0.00438982	0.0141883	0.0138196				0.002	0.0141883	0.0136126				7.555e-05	0.0141883	0.0139711				0.985714	0.0141883	0.0131229				-0.990415	0.0141883	0.0132052					0.0366863	0.1953	0.141228				0.0428305	0.1953	0.152405
	-0.00759878	0.0164592	0.0124543				0	0.0164592	0.0137				0.0025	0.0164592	0.0131157				4.2e-06	0.0164592	0.0122985				1.01531	0.0164592	0.0124539				-1.00704	0.0164592	0.0133006					0.0300633	0.1083	0.11288				0.11545	0.1083	0.130881
	0.0219081	0.0125781	0.0137968				-0.0896185	0.0125781	0.011472				0.001	0.0125781	0.0146063				6.497e-05	0.0125781	0.0137231				0.957123	0.0125781	0.013769				-0.853448	0.0125781	0.0124448					0.0268014	0.0754	0.0989182				0.222045	0.0754	0.0992859
	-0.00487805	0.010687	0.012578				-0.0209924	0.010687	0.0131421				0.0021	0.010687	0.0135132				8.5143e-05	0.010687	0.014196				1.0098	0.010687	0.0125784				-1.09859	0.010687	0.0138385					0.0424102	0.1759	0.165728				0.0434783	0.1759	0.152213
	0.0104167	0.0126962	0.013274				-0.0212766	0.0126962	0.0131347				0.0017	0.0126962	0.0139107				1.6e-06	0.0126962	0.0122375				0.979381	0.0126962	0.013266				-0.819188	0.0126962	0.0122616					0.0414634	0.1584	0.161676				0.00813008	0.1584	0.16269
	0.0252708	0.0135323	0.0139498				-0.0201835	0.0135323	0.0131632				0.0015	0.0135323	0.0141094				4.73e-05	0.0135323	0.0133089				0.950704	0.0135323	0.0139141				-0.719653	0.0135323	0.0117443					0.0331815	0.15	0.126227				0.0738007	0.15	0.143225
	0.0029098	0.0129144	0.0129324				-0.0547445	0.0129144	0.0122923				0.0029	0.0129144	0.0127183				-4.64e-05	0.0129144	0.0111122				0.994197	0.0129144	0.0129311				-0.829352	0.0129144	0.0123157					0.0300368	0.1025	0.112766				0.0956679	0.1025	0.136744
	0.0417311	0.0145971	0.0146988				-0.0294118	0.0145971	0.0129248				0.0019	0.0145971	0.013712				8.353e-05	0.0145971	0.0141582				0.919881	0.0145971	0.0146107				-0.822222	0.0145971	0.0122777					0.0420373	0.1676	0.164132				-0.00695134	0.1676	0.16716
	0.025641	0.0127345	0.0139667				-0.00343053	0.0127345	0.0136072				0.0017	0.0127345	0.0139107				5.67e-05	0.0127345	0.0135292				0.95	0.0127345	0.01393				-0.916376	0.0127345	0.0127886					0.0423845	0.2351	0.165619				-0.118852	0.2351	0.200328
	0.00917431	0.0102492	0.0132174				0.0245499	0.0102492	0.0143826				0.0025	0.0102492	0.0131158				8.08e-05	0.0102492	0.0140942				0.981818	0.0102492	0.0132109				-0.795824	0.0102492	0.0121382					0.0479241	0.2149	0.189329				-0.157895	0.2149	0.2119
	0.0447761	0.0137572	0.0148373				0.00557621	0.0137572	0.0138521				0.0021	0.0137572	0.0135132				7.68e-05	0.0137572	0.0140004				0.914286	0.0137572	0.0147371				-1.05915	0.0137572	0.0136042					0.0498343	0.2498	0.197506				-0.0188679	0.2498	0.170692
	-0.00100503	0.0113889	0.0127543				-0.0751055	0.0113889	0.0118065				0.0033	0.0113889	0.0123208				-9.4e-06	0.0113889	0.0119796				1.00201	0.0113889	0.0127545				-0.740343	0.0113889	0.01185					0.0301129	0.1254	0.113092				0.104056	0.1254	0.134258
	0.00372671	0.0127344	0.0129696				-0.00872939	0.0127344	0.0134652				0.0025	0.0127344	0.0131158				3.96e-05	0.0127344	0.0131283				0.992574	0.0127344	0.0129678				-0.810427	0.0127344	0.0122151					0.0330377	0.085	0.125611				0.140115	0.085	0.12357
	-0.0192593	0.0104449	0.0119237				-0.102887	0.0104449	0.0111744				0.0042	0.0104449	0.0114265				-3.76e-05	0.0104449	0.0113185				1.03927	0.0104449	0.0119124				-0.623932	0.0104449	0.0112675					0.0211539	0.0738	0.0747451				0.226027	0.0738	0.0981055
	-0.00238663	0.0124359	0.0126914				-0.0301508	0.0124359	0.0129059				0.0026	0.0124359	0.0130164				1.05e-05	0.0124359	0.0124462				1.00478	0.0124359	0.0126919				-0.800388	0.0124359	0.0121622					0.035017	0.1052	0.134083				0.121951	0.1052	0.128954
	0.0249584	0.0161953	0.0139356				-0.042735	0.0161953	0.0125882				0.0017	0.0161953	0.0139107				7.926e-05	0.0161953	0.0140581				0.951299	0.0161953	0.0139006				-1.01373	0.0161953	0.0133392					0.0368885	0.1826	0.142094				0.0564516	0.1826	0.148368
	-0.00844704	0.0126968	0.0124157				-0.0163652	0.0126968	0.0132631				0.0037	0.0126968	0.0119233				-2.81e-05	0.0126968	0.0115413				1.01704	0.0126968	0.0124149				-0.923077	0.0126968	0.0128257					0.0280189	0.1133	0.104129				0.273112	0.1133	0.0841495
	0.00126103	0.0139368	0.0128574				0.00831947	0.0139368	0.0139276				0.0025	0.0139368	0.0131158				6.08e-05	0.0139368	0.0136253				0.997481	0.0139368	0.0128569				-0.969171	0.0139368	0.0130843					0.0349319	0.1982	0.133719				0.0601185	0.1982	0.147281
	-0.0170455	0.0119275	0.0120244				-0.0738636	0.0119275	0.0118356				0.0032	0.0119275	0.0124202				3.59e-05	0.0119275	0.0130416				1.03468	0.0119275	0.0120162				-0.935632	0.0119275	0.0128957					0.0306839	0.1115	0.115536				0.155673	0.1115	0.118959
	0	0.0109701	0.0128				-0.0704501	0.0109701	0.0119158				0.003	0.0109701	0.0126189				-2.17e-05	0.0109701	0.0116913				1	0.0109701	0.0128				-0.668085	0.0109701	0.011485					0.0286319	0.0772	0.106753				0.197917	0.0772	0.106438
	-0.0144578	0.0147495	0.0121422				-0.0594796	0.0147495	0.0121776				0.0025	0.0147495	0.0131158				5.22e-05	0.0147495	0.0134237				1.02934	0.0147495	0.0121369				-0.98044	0.0147495	0.0131483					0.0279579	0.1543	0.103868				0.201049	0.1543	0.105509
	0.000953289	0.0130879	0.0128434				-0.0246914	0.0130879	0.0130462				0.0022	0.0130879	0.0134139				4.98e-05	0.0130879	0.0133675				0.998095	0.0130879	0.012843				-0.816555	0.0130879	0.0122476					0.0328434	0.1533	0.12478				0.108202	0.1533	0.133029
	-0.0237154	0.0113955	0.0117209				-0.0873646	0.0113955	0.0115233				0.0048	0.0113955	0.0108302				-1.02e-05	0.0113955	0.0119609				1.04858	0.0113955	0.011702				-1.00983	0.0113955	0.0133167					0.0233251	0.1337	0.0840383				0.136038	0.1337	0.124778
	0.00424809	0.0116789	0.0129933				-0.0471698	0.0116789	0.0124781				0.0027	0.0116789	0.012917				1.8e-06	0.0116789	0.0122422				0.99154	0.0116789	0.0129912				-0.802905	0.0116789	0.0121754					0.0319781	0.1339	0.121076				0.1458	0.1339	0.121885
	0.0042735	0.0135614	0.0129944				-0.0422018	0.0135614	0.0126015				0.0033	0.0135614	0.0123208				2.04e-05	0.0135614	0.0126782				0.991489	0.0135614	0.0129923				-0.834728	0.0135614	0.0123444					0.0273369	0.1415	0.10121				0.209818	0.1415	0.10291
	0.0357143	0.0186831	0.014425				0.0305344	0.0186831	0.014554				0.002	0.0186831	0.0136126				0.0001113	0.0186831	0.0148092				0.931034	0.0186831	0.0143586				-0.995851	0.0186831	0.0132363					0.0406079	0.1531	0.158014				0.0793358	0.1531	0.141585
	0.00282752	0.0154989	0.0129287				0.01346	0.0154989	0.0140701				0.0033	0.0154989	0.0123208				4.01e-05	0.0154989	0.0131401				0.994361	0.0154989	0.0129274				-1.00249	0.0154989	0.0132744					0.0288324	0.1253	0.107611				0.189607	0.1253	0.108901
	0.00521376	0.0105889	0.0130372				-0.0578035	0.0105889	0.0122181				0.0019	0.0105889	0.013712				3.48e-05	0.0105889	0.0130158				0.989627	0.0105889	0.0130344				-0.808458	0.0105889	0.0122047					0.0376198	0.0949	0.145224				0.176682	0.0949	0.112732
	-0.0271282	0.0130357	0.0115657				-0.0795353	0.0130357	0.0117034				0.003	0.0130357	0.0126189				-5.053e-05	0.0130357	0.0110154				1.05577	0.0130357	0.0115396				-0.785567	0.0130357	0.0120844					0.0224405	0.1301	0.0802519				0.266028	0.1301	0.0862493
	-0.0145423	0.00872973	0.0121383				-0.123057	0.00872973	0.0107368				0.0047	0.00872973	0.0109296				1.22e-05	0.00872973	0.012486				1.02951	0.00872973	0.012133				-0.776991	0.00872973	0.0120396					0.0232396	0.0623	0.0836723				0.155475	0.0623	0.119017
	-0.0289728	0.0118314	0.0114817				-0.0353569	0.0118314	0.0127735				0.0043	0.0118314	0.0113271				4.09e-05	0.0118314	0.0131588				1.05967	0.0118314	0.0114514				-0.859583	0.0118314	0.0124779					0.0280837	0.1042	0.104407				0.175839	0.1042	0.112981
	0.00831947	0.0151403	0.0131785				-0.0365974	0.0151403	0.0127421				0.0026	0.0151403	0.0130164				5.74e-05	0.0151403	0.0135456				0.983498	0.0151403	0.0131729				-1.01629	0.0151403	0.013354					0.0373439	0.1734	0.144043				0.0961366	0.1734	0.136605
	0.0151261	0.0142314	0.0134882				0.0107949	0.0142314	0.013996				0.0013	0.0142314	0.0143082				0.0001007	0.0142314	0.0145607				0.970199	0.0142314	0.0134735				-1.08763	0.0142314	0.0137729					0.0446767	0.1615	0.17543				0.136452	0.1615	0.124656
	-0.0414469	0.0127342	0.0109142				-0.131606	0.0127342	0.0105566				0.0044	0.0127342	0.0112277				-5.56e-05	0.0127342	0.0108966				1.08648	0.0127342	0.0108456				-0.609687	0.0127342	0.0111982					0.0222386	0.11	0.0793877				0.283531	0.11	0.0810613
	-0.0373444	0.0107913	0.0111008				-0.119199	0.0107913	0.0108192				0.0045	0.0107913	0.0111283				-7.93e-05	0.0107913	0.010341				1.07759	0.0107913	0.0110466				-0.597015	0.0107913	0.011137					0.0184541	0.0744	0.0631892				0.28115	0.0744	0.0817671
	-0.0479376	0.0118373	0.0106188				-0.0541761	0.0118373	0.0123062				0.004	0.0118373	0.0116252				-4.71e-05	0.0118373	0.0110958				1.1007	0.0118373	0.0105241				-0.622754	0.0118373	0.0112618					0.0262719	0.0922	0.0966516				0.257198	0.0922	0.0888666
	-0.0278481	0.0102369	0.0115329				-0.0880317	0.0102369	0.0115081				0.0031	0.0102369	0.0125195				-6.855e-05	0.0102369	0.010593				1.05729	0.0102369	0.0115052				-0.635838	0.0102369	0.0113258					0.023144	0.0808	0.0832631				0.209647	0.0808	0.10296
	-0.0540694	0.0102738	0.0103398				-0.0847107	0.0102738	0.011584				0.0051437	0.0102738	0.0104887				-0.00012547	0.0102738	0.00925861				1.11432	0.0102738	0.0102164				-0.432836	0.0102738	0.0103727					0.0158493	0.0308	0.0520399				0.404221	0.0308	0.045289
	-0.055673	0.00888342	0.0102669				-0.189723	0.00888342	0.00940883				0.0063835	0.00888342	0.00925672				-0.00017272	0.00888342	0.00815093				1.11791	0.00888342	0.0101352				-0.358663	0.00888342	0.0100449					0.0116439	0.0153	0.0340396				0.434563	0.0153	0.0362957
	-0.00268097	0.0140728	0.012678				-0.0766871	0.0140728	0.0117696				0.0038	0.0140728	0.0118239				-2.95e-05	0.0140728	0.0115084				1.00538	0.0140728	0.0126785				-0.715818	0.0140728	0.0117249					0.0322655	0.1754	0.122306				0.101667	0.1754	0.134966
	0.0121457	0.0133101	0.0133526				-0.0657673	0.0133101	0.0120269				0.0024	0.0133101	0.0132151				-1.53e-05	0.0133101	0.0118413				0.976	0.0133101	0.0133424				-0.799569	0.0133101	0.0121579					0.0370231	0.1427	0.14267				0.0459231	0.1427	0.151488
	0.0109622	0.0135163	0.0132988				-0.0483871	0.0135163	0.0124481				0.0028	0.0135163	0.0128176				1.01e-05	0.0135163	0.0124368				0.978313	0.0135163	0.0132901				-0.839674	0.0135163	0.0123708					0.035632	0.177	0.136716				0.110902	0.177	0.132229
	-0.00393185	0.0106272	0.0126211				-0.0323741	0.0106272	0.0128492				0.0027	0.0106272	0.012917				1.02e-05	0.0106272	0.0124391				1.00789	0.0106272	0.0126216				-0.990499	0.0106272	0.0132057					0.0350674	0.1269	0.134299				0.0972364	0.1269	0.136279
	-0.00798176	0.0110677	0.0124368				-0.0133097	0.0110677	0.0133436				0.004	0.0110677	0.0116252				1.68e-05	0.0110677	0.0125938				1.01609	0.0110677	0.0124363				-0.854637	0.0110677	0.0124512					0.0330237	0.1199	0.125551				0.106007	0.1199	0.13368
	-0.0187713	0.0169935	0.0119459				-0.0488599	0.0169935	0.0124364				0.0044	0.0169935	0.0112277				3.5e-06	0.0169935	0.0122821				1.03826	0.0169935	0.0119353				-0.656471	0.0169935	0.0114274					0.0258013	0.0913	0.0946371				0.246032	0.0913	0.0921762
	-0.0103421	0.0116529	0.0123294				-0.0393443	0.0116529	0.012673				0.0038	0.0116529	0.0118239				-1.51e-05	0.0116529	0.011846				1.0209	0.0116529	0.0123277				-0.699752	0.0116529	0.0116436					0.0267845	0.0755	0.0988456				0.275072	0.0755	0.0835688
	-0.0585366	0.00937053	0.0101366				-0.118797	0.00937053	0.0108278				0.0050037	0.00937053	0.0106278				-9e-07	0.00937053	0.0121789				1.12435	0.00937053	0.00998964				-0.61215	0.00937053	0.0112102					0.0174664	0.0553	0.0589613				0.321285	0.0553	0.0698711
	-0.0253998	0.0117701	0.0116443				-0.110487	0.0117701	0.0110075				0.0041	0.0117701	0.0115258				-2.1e-06	0.0117701	0.0121508				1.05212	0.0117701	0.011622				-0.625974	0.0117701	0.0112775					0.0228466	0.0854	0.0819905				0.292135	0.0854	0.0785112
	-0.00861244	0.0131867	0.0124081				-0.0395869	0.0131867	0.0126669				0.0035	0.0131867	0.012122				1.79e-05	0.0131867	0.0126196				1.01737	0.0131867	0.0124073				-0.833753	0.0131867	0.0123392					0.0284434	0.1359	0.105946				0.193344	0.1359	0.107793
	-0.0235935	0.0103751	0.0117265				-0.0830258	0.0103751	0.0116227				0.0038	0.0103751	0.0118239				-2.2e-06	0.0103751	0.0121484				1.04833	0.0103751	0.0117078				-0.650289	0.0103751	0.0113969					0.0223167	0.0583	0.0797224				0.301637	0.0583	0.0756949
	-0.0268456	0.0123731	0.0115785				-0.117363	0.0123731	0.0108586				0.0037	0.0123731	0.0119233				-2.26e-05	0.0123731	0.0116702				1.05517	0.0123731	0.0115531				-0.604061	0.0123731	0.011171					0.022493	0.0485	0.0804768				0.252107	0.0485	0.0903754
	-0.0372771	0.00834889	0.0111039				-0.16329	0.00834889	0.00991452				0.0047246	0.00834889	0.0109052				-8.67e-05	0.00834889	0.0101675				1.07744	0.00834889	0.0110498				-0.337175	0.00834889	0.00995185					0.0182173	0.0579	0.0621757				0.319419	0.0579	0.0704241
	-0.0466264	0.00898331	0.0106785				-0.130131	0.00898331	0.0105875				0.0067864	0.00898331	0.00885635				-0.0001194	0.00898331	0.00940091				1.09781	0.00898331	0.0105894				-0.319783	0.00898331	0.00987719					0.0161272	0.037	0.0532291				0.332454	0.037	0.0665607
	-0.0568414	0.00744755	0.0102137				-0.180371	0.00744755	0.00958472				0.0057666	0.00744755	0.00986973				-0.0001254	0.00744755	0.00926025				1.12053	0.00744755	0.0100759				-0.164542	0.00744755	0.00923508					0.0142782	0.0284	0.0453151				0.385017	0.0284	0.0509808
	-0.0161616	0.0113117	0.0120646				-0.0681431	0.0113117	0.0119704				0.003	0.0113117	0.0126189				5.2e-06	0.0113117	0.0123219				1.03285	0.0113117	0.0120575				-0.79602	0.0113117	0.0121392					0.03077	0.0751	0.115905				0.169687	0.0751	0.114805
	-0.0189655	0.0160666	0.0119371				-0.0723104	0.0160666	0.011872				0.0033	0.0160666	0.0123208				1.12e-05	0.0160666	0.0124626				1.03866	0.0160666	0.0119262				-0.718085	0.0160666	0.0117364					0.0276434	0.1109	0.102522				0.200961	0.1109	0.105535
	0.00420757	0.0130145	0.0129914				-0.0327409	0.0130145	0.0128398				0.0028	0.0130145	0.0128176				1.93e-05	0.0130145	0.0126524				0.99162	0.0130145	0.0129894				-0.949749	0.0130145	0.0129747					0.0323619	0.1518	0.122719				0.149047	0.1518	0.120923
	-0.00266667	0.0120146	0.0126787				-0.0483516	0.0120146	0.0124489				0.0026	0.0120146	0.0130164				2.86e-05	0.0120146	0.0128705				1.00535	0.0120146	0.0126791				-0.708207	0.0120146	0.0116863					0.0305562	0.1045	0.11499				0.164087	0.1045	0.116465
	0.00402685	0.0120122	0.0129832				-0.0373002	0.0120122	0.0127244				0.003	0.0120122	0.0126189				-1.39e-05	0.0120122	0.0118741				0.991979	0.0120122	0.0129813				-0.91601	0.0120122	0.0127866					0.03639	0.1275	0.13996				0.146814	0.1275	0.121584
	-0.0110553	0.0136988	0.012297				-0.0583501	0.0136988	0.0122049				0.0029	0.0136988	0.0127183				3.37e-05	0.0136988	0.01299				1.02236	0.0136988	0.0122947				-0.665505	0.0136988	0.0114722					0.0304573	0.1294	0.114566				0.188161	0.1294	0.109329
	-0.0421687	0.0115173	0.0108813				-0.117878	0.0115173	0.0108475				0.0039	0.0115173	0.0117246				-1.9e-06	0.0115173	0.0121555				1.08805	0.0115173	0.0108101				-0.609418	0.0115173	0.0111969					0.0218059	0.065	0.0775359				0.195946	0.065	0.107022
	-0.0184697	0.0140413	0.0119596				-0.0224852	0.0140413	0.0131033				0.0031	0.0140413	0.0125195				-1.56e-05	0.0140413	0.0118343				1.03763	0.0140413	0.0119495				-0.703583	0.0140413	0.0116629					0.0202729	0.0606	0.0709742				0.307177	0.0606	0.0740527
	-0.0717185	0.0101164	0.00953681				-0.0969267	0.0101164	0.0113071				0.0065	0.0101164	0.00914095				-5.95e-05	0.0101164	0.0108051				1.15452	0.0101164	0.00930787				-0.435606	0.0101164	0.0103852					0.00988354	0.0342	0.0265045				0.498233	0.0342	0.0174237
	-0.0340776	0.010847	0.0112495				-0.0726368	0.010847	0.0118644				0.0036	0.010847	0.0120227				-4.35e-05	0.010847	0.0111802				1.07056	0.010847	0.0112054				-0.789474	0.010847	0.0121048					0.0209085	0.039	0.0736945				0.355642	0.039	0.0596877
	-0.0191898	0.0116757	0.0119269				0.00511509	0.0116757	0.0138395				0.0027	0.0116757	0.012917				3.01e-05	0.0116757	0.0129056				1.03913	0.0116757	0.0119157				-0.916955	0.0116757	0.0127918					0.0289608	0.0639	0.108161				0.265525	0.0639	0.0863985
	-0.0109453	0.0123302	0.012302				-0.0359589	0.0123302	0.0127583				0.0039	0.0123302	0.0117246				-2.03e-05	0.0123302	0.0117241				1.02213	0.0123302	0.0122998				-0.824281	0.0123302	0.0122886					0.0254732	0.0764	0.0932328				0.274709	0.0764	0.0836762
	-0.0229885	0.00981644	0.011754				-0.0529148	0.00981644	0.0123369				0.004	0.00981644	0.0116252				-1.2e-06	0.00981644	0.0121719				1.04706	0.00981644	0.0117365				-0.769417	0.00981644	0.0120002					0.0217357	0.093	0.0772353				0.223881	0.093	0.0987418
	-0.0342679	0.0108341	0.0112408				-0.0942092	0.0108341	0.0113681				0.0043	0.0108341	0.0113271				-5.3e-06	0.0108341	0.0120758				1.07097	0.0108341	0.0111961				-0.736709	0.0108341	0.0118314					0.017995	0.054	0.061224				0.305179	0.054	0.0746449
	-0.04	0.0112891	0.01098				-0.151369	0.0112891	0.0101514				0.0056779	0.0112891	0.00995787				1.7e-06	0.0112891	0.0122399				1.08333	0.0112891	0.0109167				-0.700265	0.0112891	0.0116462					0.0177241	0.0479	0.0600645				0.393287	0.0479	0.0485298
	-0.028522	0.0110582	0.0115022				-0.116032	0.0110582	0.0108873				0.0047	0.0110582	0.0109296				-4.35e-05	0.0110582	0.0111802				1.05872	0.0110582	0.011473				-0.643799	0.0110582	0.0113649					0.0170581	0.0525	0.0572139				0.35795	0.0525	0.0590035
	-0.0275689	0.010639	0.0115456				-0.123288	0.010639	0.0107319				0.0039	0.010639	0.0117246				-9e-06	0.010639	0.011989				1.0567	0.010639	0.0115186				-0.692683	0.010639	0.011608					0.0198425	0.0471	0.0691319				0.363926	0.0471	0.0572323
	-0.0466321	0.0128882	0.0106782				-0.0810345	0.0128882	0.0116687				0.0047	0.0128882	0.0109296				-6.63e-05	0.0128882	0.0106457				1.09783	0.0128882	0.0105891				-0.734513	0.0128882	0.0118202					0.0152223	0.0747	0.049356				0.400524	0.0747	0.0463848
	-0.0290011	0.0125169	0.0114805				-0.105909	0.0125169	0.0111078				0.0032	0.0125169	0.0124202				-2.24e-05	0.0125169	0.0116749				1.05973	0.0125169	0.01145				-0.800578	0.0125169	0.0121632					0.0196017	0.096	0.0681012				0.302703	0.096	0.0753789
	-0.0413695	0.00902371	0.0109177				-0.134598	0.00902371	0.0104942				0.0046	0.00902371	0.011029				-6.89e-05	0.00902371	0.0105848				1.08631	0.00902371	0.0108494				-0.555556	0.00902371	0.0109388					0.0111659	0.022	0.0319934				0.482759	0.022	0.0220103
	-0.0440678	0.0117665	0.0107949				-0.144945	0.0117665	0.0102814				0.0034	0.0117665	0.0122214				-2.13e-05	0.0117665	0.0117007				1.0922	0.0117665	0.0107163				-0.604982	0.0117665	0.0111755					0.0173258	0.0365	0.0583596				0.335937	0.0365	0.0655281
	-0.0560847	0.0122665	0.0102481				-0.15258	0.0122665	0.0101271				0.0055301	0.0122665	0.0101047				-9e-05	0.0122665	0.0100901				1.11883	0.0122665	0.0101143				-0.567164	0.0122665	0.0109939					0.00966857	0.0372	0.0255844				0.5625	0.0372	-0.001625
	-0.0365854	0.00875469	0.0111354				-0.120275	0.00875469	0.0107962				0.0055	0.00875469	0.0101346				-5.78e-05	0.00875469	0.010845				1.07595	0.00875469	0.0110835				-0.715152	0.00875469	0.0117215					0.0168169	0.0326	0.0561813				0.391562	0.0326	0.0490411
	-0.0285171	0.0110935	0.0115025				-0.117409	0.0110935	0.0108576				0.0034	0.0110935	0.0122214				-2.74e-05	0.0110935	0.0115577				1.05871	0.0110935	0.0114732				-0.60961	0.0110935	0.0111979					0.0166072	0.0436	0.0552839				0.44423	0.0436	0.0334304
	-0.0205224	0.0112332	0.0118662				-0.0830721	0.0112332	0.0116217				0.0051	0.0112332	0.0105321				-7e-06	0.0112332	0.0120359				1.0419	0.0112332	0.011853				-0.893868	0.0112332	0.0126646					0.0224701	0.0814	0.0803789				0.243599	0.0814	0.0928972
	-0.0212336	0.0120212	0.0118339				-0.0904059	0.0120212	0.0114541				0.0035	0.0120212	0.012122				-4.9e-06	0.0120212	0.0120851				1.04339	0.0120212	0.0118194				-0.650568	0.0120212	0.0113982					0.0217432	0.0746	0.0772674				0.332329	0.0746	0.0665978
	-0.0198675	0.0110328	0.011896				-0.0556492	0.0110328	0.0122703				0.004	0.0110328	0.0116252				2.75e-05	0.0110328	0.0128447				1.04054	0.0110328	0.0118838				-0.849206	0.0110328	0.012422					0.0274277	0.0619	0.101599				0.197917	0.0619	0.106438
	-0.0255924	0.0123607	0.0116355				-0.114311	0.0123607	0.0109244				0.0043	0.0123607	0.0113271				-5e-06	0.0123607	0.0120828				1.05253	0.0123607	0.0116128				-0.655556	0.0123607	0.0114229					0.0186518	0.0824	0.0640354				0.394102	0.0824	0.0482882
Validation	0.10526	0.0195616	0.0175893	0.443	0.00410641	0.908659	0.0305477	0.0195616	0.0145544	0.376	0.00416671	0.895509	0.00112544	0.0195616	0.0144817	0.5256	0.00419889	0.888644	0.000148587	0.0195616	0.0156833	0.494	0.00421379	0.885503	0.809529	0.0195616	0.0171046	0.4725	0.00413443	0.902499	-1.5187	0.0195616	0.0165993	0.5366	0.00347441	1.07394		0.0487087	0.14905	0.192688	0.709242	0.0291489	1.78742	-0.0623782	0.14905	0.183589	0.6996	0.0308471	1.68902
	0.0443535	0.0184364	0.0148181				0.0172911	0.0184364	0.0141773				0.0016311	0.0184364	0.0139792				0.00012982	0.0184364	0.0152434				0.91506	0.0184364	0.0147196				-1.13897	0.0184364	0.0140826					0.0515025	0.1826	0.204646				-0.0481786	0.1826	0.17938
	0.084734	0.0188967	0.0166554				-0.00322273	0.0188967	0.0136128				-0.00120572	0.0188967	0.0167981				9.88345e-05	0.0188967	0.014517				0.84377	0.0188967	0.0163308				-1.52869	0.0188967	0.0166712					0.0537987	0.1939	0.214474				0.100298	0.1939	0.135372
	0.0643888	0.0180296	0.0157297				0.00157199	0.0180296	0.0137427				0.000997141	0.0180296	0.0146091				0.000167138	0.0180296	0.0161182				0.879013	0.0180296	0.0155343				-1.31529	0.0180296	0.0151998					0.053803	0.1897	0.214493				0.0571429	0.1897	0.148163
	0.0248779	0.0181089	0.0139319				-0.0214682	0.0181089	0.0131297				0.00158339	0.0181089	0.0140266				0.000112519	0.0181089	0.0148378				0.951452	0.0181089	0.0138972				-1.10795	0.0181089	0.0138947					0.0462061	0.13205	0.181976				0.0160833	0.13205	0.160333
	0.0493115	0.0211308	0.0150437				0.0153234	0.0211308	0.0141221				0.00168219	0.0211308	0.0139284				0.000176234	0.0211308	0.0163315				0.906012	0.0211308	0.0149241				-1.33075	0.0211308	0.0153019					0.0487979	0.18895	0.19307				-0.0196399	0.18895	0.170921
	0.0895869	0.0169557	0.0168762				-0.0103336	0.0169557	0.0134225				0.000773095	0.0169557	0.0148318				8.46689e-05	0.0169557	0.0141849				0.835558	0.0169557	0.0165164				-1.2674	0.0169557	0.0148879					0.0524424	0.21555	0.208669				-0.0488889	0.21555	0.179591
	0.0584398	0.0218441	0.015459				0.0601844	0.0218441	0.0154343				-0.00035457	0.0218441	0.0159523				0.000143635	0.0218441	0.0155672				0.889574	0.0218441	0.0152956				-1.48586	0.0218441	0.0163649					0.0491798	0.1878	0.194704				-0.0518784	0.1878	0.180477
	0.0458117	0.0168803	0.0148844				0.001749	0.0168803	0.0137475				0.00169143	0.0168803	0.0139192				0.000154246	0.0168803	0.015816				0.91239	0.0168803	0.01478				-1.27465	0.0168803	0.0149347					0.0492211	0.15765	0.194881				-0.0956679	0.15765	0.193456
	0.0868282	0.0175887	0.0167507				0.0424576	0.0175887	0.0149018				0.000582862	0.0175887	0.0150208				0.000172221	0.0175887	0.0162374				0.840217	0.0175887	0.0164111				-1.27631	0.0175887	0.0149454					0.0554148	0.144	0.221392				0.031617	0.144	0.155729
	0.054151	0.0177298	0.0152639				0.0524924	0.0177298	0.0152009				0.00144967	0.0177298	0.0141595				0.000110141	0.0177298	0.014782				0.897261	0.0177298	0.0151219				-1.28477	0.0177298	0.0150002					0.0518178	0.17025	0.205996				-0.0433839	0.17025	0.177959
	0.0427048	0.0176953	0.0147431				0.0524788	0.0176953	0.0152005				0.00143429	0.0176953	0.0141748				4.35335e-05	0.0176953	0.0132206				0.918088	0.0176953	0.0146512				-1.13346	0.0176953	0.014049					0.04889	0.16765	0.193464				-0.00773694	0.16765	0.167393
	0.0805122	0.0183459	0.0164633				0.0254009	0.0183459	0.0144068				0.00032857	0.0183459	0.0152735				5.34389e-05	0.0183459	0.0134528				0.850974	0.0183459	0.016168				-1.48085	0.0183459	0.0163295					0.0543888	0.1667	0.217				0.0201913	0.1667	0.159115
	0.12135	0.0165147	0.0183214				0.0413739	0.0165147	0.0148699				0.000408573	0.0165147	0.015194				4.87844e-05	0.0165147	0.0133437				0.783565	0.0165147	0.0176914				-1.36758	0.0165147	0.0155479					0.0525074	0.18105	0.208947				0.0558036	0.18105	0.14856
	0.102465	0.0171631	0.0174621				0.132568	0.0171631	0.0178133				0.000755074	0.0171631	0.0148497				4.65499e-05	0.0171631	0.0132913				0.814117	0.0171631	0.017001				-1.54508	0.0171631	0.01679					0.0533981	0.1998	0.21276				0.0534884	0.1998	0.149246
	0.0361519	0.0190178	0.0144449				-0.00586314	0.0190178	0.0135418				0.00136049	0.0190178	0.0142481				7.11838e-05	0.0190178	0.0138688				0.930219	0.0190178	0.0143771				-1.19101	0.0190178	0.0144035					0.0503884	0.22395	0.199878				-0.140444	0.22395	0.206727
	0.0264668	0.0199204	0.0140042				0.0197186	0.0199204	0.0142456				0.00155143	0.0199204	0.0140583				6.92143e-05	0.0199204	0.0138226				0.948431	0.0199204	0.0139655				-1.17579	0.0199204	0.0143089					0.0456127	0.1953	0.179436				-0.130811	0.1953	0.203872
	0.0508181	0.0169007	0.0151122				0.0216032	0.0169007	0.0142989				0.00150285	0.0169007	0.0141066				9.41667e-05	0.0169007	0.0144076				0.903279	0.0169007	0.0149859				-1.31458	0.0169007	0.0151951					0.0491884	0.18885	0.194741				-0.00786026	0.18885	0.16743
	0.0109761	0.0189206	0.0132994				0.0549547	0.0189206	0.0152752				0.000799995	0.0189206	0.014805				8.1862e-05	0.0189206	0.0141191				0.978286	0.0189206	0.0132907				-1.47008	0.0189206	0.0162535					0.0498899	0.16145	0.197744				0.00813008	0.16145	0.16269
	0.0501425	0.027422	0.0150815				0.012657	0.027422	0.0140478				0.00154285	0.027422	0.0140669				0.000118996	0.027422	0.0149896				0.904504	0.027422	0.0149582				-1.26908	0.027422	0.0148987					0.0476135	0.21865	0.188				-0.0351837	0.21865	0.175528
	0.0420682	0.0188186	0.0147141				-0.0248577	0.0188186	0.0130419				0.0020634	0.0188186	0.0135496				0.000138335	0.0188186	0.015443				0.91926	0.0188186	0.0146247				-1.38501	0.0188186	0.0156657					0.0477808	0.18905	0.188716				-0.0631579	0.18905	0.18382
	0.0374483	0.0188578	0.0145039				0.0517153	0.0188578	0.0151776				0.00148282	0.0188578	0.0141265				0.000120349	0.0188578	0.0150214				0.927807	0.0188578	0.0144316				-1.3369	0.0188578	0.0153427					0.0476889	0.154	0.188323				-0.0577367	0.154	0.182213
	0.0083002	0.0193882	0.0131777				0.043876	0.0193882	0.0149437				0.00234576	0.0193882	0.013269				0.000101054	0.0193882	0.014569				0.983536	0.0193882	0.0131721				-1.56532	0.0193882	0.0169378					0.0454457	0.18395	0.178721				-0.0782609	0.18395	0.188297
	0.0371148	0.021284	0.0144887				-0.000651038	0.021284	0.0136823				0.00106286	0.021284	0.0145438				5.19759e-05	0.021284	0.0134185				0.928427	0.021284	0.0144176				-1.57197	0.021284	0.0169866					0.0496261	0.17995	0.196615				-0.0368349	0.17995	0.176018
	0.0463268	0.0203388	0.0149079				0.0185142	0.0203388	0.0142117				0.00177625	0.0203388	0.0138349				0.000130837	0.0203388	0.0152672				0.911449	0.0203388	0.0148013				-1.26348	0.0203388	0.0148626					0.045486	0.1901	0.178894				-0.0380165	0.1901	0.176368
	0.0304687	0.015738	0.0141863				0.00493321	0.015738	0.0138345				0.00262857	0.015738	0.012988				6.86687e-05	0.015738	0.0138098				0.940864	0.015738	0.0141365				-1.46136	0.015738	0.0161922					0.0450532	0.1316	0.177041				-0.0717054	0.1316	0.186353
	0.0275701	0.0207035	0.0140544				0.0098247	0.0207035	0.0139692				0.00229517	0.0207035	0.0133193				0.000143788	0.0207035	0.0155708				0.946339	0.0207035	0.0140127				-1.61379	0.0207035	0.017297					0.0486011	0.17615	0.192227				-0.0343392	0.17615	0.175278
	0.015095	0.02249	0.0134868				0.0800075	0.02249	0.0160523				0.00148897	0.02249	0.0141204				0.000112367	0.02249	0.0148342				0.970259	0.02249	0.0134721				-1.19966	0.02249	0.0144575					0.0473684	0.15465	0.186951				0.0504305	0.15465	0.150152
	0.0469282	0.0187481	0.0149352				0.0326975	0.0187481	0.0146165				0.00189793	0.0187481	0.013714				0.000138531	0.0187481	0.0154476				0.910351	0.0187481	0.0148261				-1.24789	0.0187481	0.0147626					0.0485847	0.1498	0.192157				-0.0715789	0.1498	0.186316
	0.0370986	0.0178713	0.014488				0.027077	0.0178713	0.0144547				0.00218286	0.0178713	0.0134309				0.000103411	0.0178713	0.0146243				0.928457	0.0178713	0.0144169				-1.48138	0.0178713	0.0163332					0.0468529	0.19645	0.184744				-0.0742625	0.19645	0.187111
	-0.00756336	0.0164522	0.0124559				0.00592793	0.0164522	0.0138618				0.00256389	0.0164522	0.0130523				6.71625e-05	0.0164522	0.0137745				1.01524	0.0164522	0.0124555				-1.1443	0.0164522	0.0141151					0.0338265	0.18485	0.128988				-0.0542169	0.18485	0.18117
	0.0038996	0.0178182	0.0129774				-0.0165194	0.0178182	0.013259				0.00244682	0.0178182	0.0131686				5.56413e-05	0.0178182	0.0135044				0.992231	0.0178182	0.0129756				-1.27339	0.0178182	0.0149265					0.035788	0.18765	0.137383				-0.00571429	0.18765	0.166794
	0.021745	0.0185764	0.0137894				-0.0337257	0.0185764	0.0128148				0.00183282	0.0185764	0.0137787				3.55229e-05	0.0185764	0.0130328				0.957436	0.0185764	0.013762				-1.25057	0.0185764	0.0147798					0.039958	0.1421	0.155232				0.0267281	0.1421	0.157178
	0.013739	0.0178927	0.0134251				-0.0378213	0.0178927	0.0127113				0.00174654	0.0178927	0.0138645				1.03035e-05	0.0178927	0.0124415				0.972894	0.0178927	0.0134126				-1.2939	0.0178927	0.0150597					0.0349031	0.201	0.133596				0.0140056	0.201	0.160949
	0.0341561	0.0179762	0.0143541				-0.0124602	0.0179762	0.0133661				0.00217428	0.0179762	0.0134394				7.41576e-05	0.0179762	0.0139385				0.933944	0.0179762	0.0142929				-1.2657	0.0179762	0.0148769					0.0387747	0.182	0.150167				0.0705789	0.182	0.14418
	0.00600903	0.0180189	0.0130734				-0.0706504	0.0180189	0.0119111				0.00255429	0.0180189	0.0130618				3.71193e-06	0.0180189	0.012287				0.988054	0.0180189	0.01307				-0.971527	0.0180189	0.0130977					0.0354183	0.1438	0.135801				-0.0481064	0.1438	0.179359
	0.0151329	0.0182171	0.0134885				-0.0888273	0.0182171	0.01149				0.00174857	0.0182171	0.0138624				6.51418e-06	0.0182171	0.0123527				0.970185	0.0182171	0.0134738				-1.29927	0.0182171	0.0150947					0.0362615	0.20055	0.13941				0.0335861	0.20055	0.155145
	0.0347036	0.0159662	0.014379				-0.051008	0.0159662	0.0123836				0.00313839	0.0159662	0.0124814				2.39876e-05	0.0159662	0.0127623				0.932921	0.0159662	0.014316				-1.0333	0.0159662	0.0134527					0.0301867	0.11135	0.113408				0.0561331	0.11135	0.148462
	0.0295532	0.0163104	0.0141447				0.0463255	0.0163104	0.0150164				0.00213715	0.0163104	0.0134763				7.5244e-05	0.0163104	0.0139639				0.94259	0.0163104	0.0140975				-1.21879	0.0163104	0.0145778					0.0425333	0.1495	0.166255				0.0479303	0.1495	0.150893
	0.00926154	0.0164591	0.0132214				-0.0310173	0.0164591	0.0128837				0.00191405	0.0164591	0.013698				9.45526e-05	0.0164591	0.0144166				0.981647	0.0164591	0.0132148				-1.24861	0.0164591	0.0147672					0.0324902	0.16825	0.123268				-0.0229991	0.16825	0.171917
	0.00421034	0.0183188	0.0129916				-0.0103239	0.0183188	0.0134227				0.00277428	0.0183188	0.0128432				0.000106403	0.0183188	0.0146944				0.991615	0.0183188	0.0129895				-1.10142	0.0183188	0.0138554					0.0334045	0.1898	0.127181				-0.113281	0.1898	0.198677
	0.00745028	0.0156873	0.013139				-0.0128656	0.0156873	0.0133553				0.00262826	0.0156873	0.0129883				6.39471e-05	0.0156873	0.0136991				0.98521	0.0156873	0.0131343				-1.28379	0.0156873	0.0149939					0.0344315	0.182	0.131577				-0.012512	0.182	0.168809
	0.00684835	0.0192839	0.0131116				0.0428674	0.0192839	0.0149139				0.00138183	0.0192839	0.0142269				3.4365e-05	0.0192839	0.0130056				0.986396	0.0192839	0.0131074				-1.27954	0.0192839	0.0149664					0.0396426	0.17755	0.153882				-0.120455	0.17755	0.200803
	-0.00658633	0.0181464	0.0125003				0.0492519	0.0181464	0.0151037				0.00331928	0.0181464	0.0123016				0.000110293	0.0181464	0.0147856				1.01326	0.0181464	0.0125003				-1.20239	0.0181464	0.0144747					0.0392283	0.163	0.152109				-0.0235294	0.163	0.172074
	-0.00398589	0.0186473	0.0126186				0.00861953	0.0186473	0.0139359				0.00224286	0.0186473	0.0133713				2.84884e-05	0.0186473	0.0128679				1.008	0.0186473	0.0126191				-1.58132	0.0186473	0.0170555					0.0400255	0.17295	0.155521				-0.00325027	0.17295	0.166063
	0.00773504	0.0162194	0.0131519				-0.0335045	0.0162194	0.0128204				0.00174857	0.0162194	0.0138624				1.71357e-05	0.0162194	0.0126017				0.984649	0.0162194	0.0131469				-1.1709	0.0162194	0.0142786					0.0318712	0.12225	0.120618				0.047619	0.12225	0.150986
	0.0011387	0.0145008	0.0128518				-0.0085594	0.0145008	0.0134697				0.00302505	0.0145008	0.012594				-2.50803e-05	0.0145008	0.011612				0.997725	0.0145008	0.0128514				-0.952309	0.0145008	0.0129891					0.0305255	0.0974	0.114858				0.0689655	0.0974	0.144659
	0.00114977	0.0199287	0.0128523				-0.0304472	0.0199287	0.0128983				0.00144286	0.0199287	0.0141662				3.32609e-05	0.0199287	0.0129797				0.997703	0.0199287	0.0128519				-1.04235	0.0199287	0.0135055					0.0419162	0.1688	0.163614				-0.0338983	0.1688	0.175147
	0.000992794	0.0162056	0.0128452				-0.0165094	0.0162056	0.0132593				0.00281286	0.0162056	0.0128049				-3.43387e-05	0.0162056	0.011395				0.998016	0.0162056	0.0128448				-1.17822	0.0162056	0.0143239					0.0309878	0.15275	0.116837				0.066	0.15275	0.145538
	0.027539	0.0198648	0.014053				-0.00976973	0.0198648	0.0134375				0.00234285	0.0198648	0.0132719				3.99753e-05	0.0198648	0.0131371				0.946398	0.0198648	0.0140114				-1.14202	0.0198648	0.0141011					0.0380796	0.1914	0.147192				-0.0375276	0.1914	0.176223
	-0.0145844	0.0173826	0.0121364				0.0302509	0.0173826	0.0145459				0.00221714	0.0173826	0.0133968				6.46722e-05	0.0173826	0.0137161				1.0296	0.0173826	0.012131				-1.05617	0.0173826	0.0135866					0.0325371	0.14135	0.123469				-0.0021978	0.14135	0.165751
	-0.0116085	0.0175282	0.0122718				-0.0403272	0.0175282	0.0126484				0.00185269	0.0175282	0.013759				4.48992e-05	0.0175282	0.0132526				1.02349	0.0175282	0.0122691				-1.07615	0.0175282	0.0137046					0.0368021	0.1365	0.141724				-0.00232558	0.1365	0.165789
	-0.00920738	0.0172865	0.0123811				-0.0407488	0.0172865	0.0126378				0.00230285	0.0172865	0.0133117				-1.59325e-05	0.0172865	0.0118265				1.01859	0.0172865	0.01238				-0.922642	0.0172865	0.0128233					0.0323042	0.1589	0.122472				0.0190476	0.1589	0.159454
	0.0141414	0.0187506	0.0134434				0.0302021	0.0187506	0.0145445				0.00265933	0.0187506	0.0129574				9.56457e-05	0.0187506	0.0144422				0.972112	0.0187506	0.0134303				-1.07794	0.0187506	0.0137153					0.0362861	0.1412	0.139515				0.0521212	0.1412	0.149651
	0.00386717	0.0157049	0.012976				-0.0728281	0.0157049	0.0118599				0.00234857	0.0157049	0.0132662				6.81723e-05	0.0157049	0.0137982				0.992295	0.0157049	0.0129741				-1.00542	0.0157049	0.0132913					0.0254832	0.1452	0.0932757				0.127638	0.1452	0.127268
	-0.0236692	0.0150259	0.0117231				-0.0314912	0.0150259	0.0128717				0.00253999	0.0150259	0.013076				-5.92113e-05	0.0150259	0.0108119				1.04849	0.0150259	0.0117042				-1.04581	0.0150259	0.0135258					0.0222237	0.12775	0.0793241				0.134172	0.12775	0.125331
	-0.0113803	0.0143733	0.0122822				0.0142004	0.0143733	0.0140908				0.00195859	0.0143733	0.0136537				5.51671e-05	0.0143733	0.0134933				1.02302	0.0143733	0.0122797				-1.08943	0.0143733	0.0137837					0.0345218	0.11425	0.131964				0.0446927	0.11425	0.151853
	-0.00583677	0.0165723	0.0125344				-0.0368068	0.0165723	0.0127369				0.00214	0.0165723	0.0134735				-3.57568e-05	0.0165723	0.0113618				1.01174	0.0165723	0.0125346				-1.30179	0.0165723	0.0151112					0.0327009	0.11615	0.124169				0.025894	0.11615	0.157425
	0.0224759	0.0181471	0.0138227				-0.013415	0.0181471	0.0133408				0.00133143	0.0181471	0.014277				2.97151e-05	0.0181471	0.0128966				0.956036	0.0181471	0.0137936				-1.24435	0.0181471	0.01474					0.0367439	0.13495	0.141475				0.0426065	0.13495	0.152471
	0.022593	0.0175874	0.013828				0.0130666	0.0175874	0.0140592				0.00231879	0.0175874	0.0132958				0.000129373	0.0175874	0.0152329				0.955812	0.0175874	0.0137986				-1.40302	0.0175874	0.0157883					0.0349206	0.1439	0.133671				0.0643432	0.1439	0.146029
	-0.0473547	0.0111767	0.0106454				-0.0864367	0.0111767	0.0115445				0.00415673	0.0111767	0.0114695				-8.29821e-05	0.0111767	0.0102547				1.09942	0.0111767	0.0105532				-0.854862	0.0111767	0.0124525					0.0132087	0.05765	0.0407373				0.243201	0.05765	0.0930152
	-0.0335204	0.0126604	0.0112748				-0.0977272	0.0126604	0.0112892				0.00293232	0.0126604	0.0126861				-6.43024e-05	0.0126604	0.0106926				1.06937	0.0126604	0.0112323				-0.927795	0.0126604	0.012852					0.0152635	0.05515	0.0495324				0.193214	0.05515	0.107831
	-0.0207932	0.0178457	0.0118539				-0.0351355	0.0178457	0.0127791				0.00321143	0.0178457	0.0124088				1.16358e-05	0.0178457	0.0124728				1.04247	0.0178457	0.0118402				-1.22652	0.0178457	0.0146266					0.0268507	0.09755	0.0991292				0.14565	0.09755	0.121929
	0.00956632	0.0184168	0.0132353				0.0155897	0.0184168	0.0141296				0.00291714	0.0184168	0.0127012				-3.25725e-05	0.0184168	0.0114364				0.981049	0.0184168	0.0132283				-1.18162	0.0184168	0.0143451					0.0338431	0.12925	0.129059				0.0752493	0.12925	0.142796
	0.0116776	0.0189739	0.0133313				-0.00866324	0.0189739	0.0134669				0.0017631	0.0189739	0.013848				7.92601e-06	0.0189739	0.0123858				0.976914	0.0189739	0.0133217				-1.29235	0.0189739	0.0150496					0.0351306	0.12145	0.13457				0.0484581	0.12145	0.150737
	-0.0181917	0.0177853	0.0119723				-0.0205027	0.0177853	0.0131548				0.00322967	0.0177853	0.0123907				2.51292e-05	0.0177853	0.0127891				1.03706	0.0177853	0.0119625				-0.948851	0.0177853	0.0129697					0.0281298	0.125	0.104604				0.135135	0.125	0.125046
	-0.00877593	0.0155405	0.0124007				-0.0541923	0.0155405	0.0123058				0.00356948	0.0155405	0.012053				-4.09406e-05	0.0155405	0.0112402				1.01771	0.0155405	0.0123998				-0.956353	0.0155405	0.0130119					0.0233412	0.0995	0.0841075				0.174419	0.0995	0.113402
	-0.0356637	0.0132731	0.0111773				-0.0668681	0.0132731	0.0120007				0.00356673	0.0132731	0.0120557				-1.10779e-05	0.0132731	0.0119403				1.07397	0.0132731	0.0111284				-0.766813	0.0132731	0.0119866					0.0167985	0.0642	0.0561028				0.179191	0.0642	0.111988
	0.00652761	0.0217015	0.013097				-0.0222167	0.0217015	0.0131103				0.00267428	0.0217015	0.0129426				-1.60376e-05	0.0217015	0.011824				0.987029	0.0217015	0.0130931				-1.11865	0.0217015	0.0139592					0.0321479	0.1341	0.121803				0.118143	0.1341	0.130082
	-0.0133401	0.0149205	0.012193				-0.0338109	0.0149205	0.0128127				0.00471143	0.0149205	0.0109182				-1.24824e-05	0.0149205	0.0119074				1.02704	0.0149205	0.0121889				-1.01836	0.0149205	0.0133659					0.0187807	0.09365	0.0645872				0.16195	0.09365	0.117098
	-0.0417056	0.0152394	0.0109024				-0.0311379	0.0152394	0.0128807				0.00344788	0.0152394	0.0121738				-3.96744e-05	0.0152394	0.0112699				1.08704	0.0152394	0.0108329				-0.80045	0.0152394	0.0121625					0.0234052	0.0703	0.0843812				0.163636	0.0703	0.116598
	-0.0474398	0.0136618	0.0106415				-0.0493732	0.0136618	0.0124238				0.00358	0.0136618	0.0120426				-7.28163e-06	0.0136618	0.0120293				1.0996	0.0136618	0.0105489				-0.822748	0.0136618	0.0122805					0.02341	0.0859	0.0844019				0.130518	0.0859	0.126414
	-0.0120833	0.0165568	0.0122502				-0.102059	0.0165568	0.0111928				0.00320172	0.0165568	0.0124185				-1.15032e-05	0.0165568	0.0119303				1.02446	0.0165568	0.0122472				-1.05281	0.0165568	0.0135668					0.0317639	0.1221	0.120159				0.0978158	0.1221	0.136107
	-0.0300108	0.0148567	0.0114345				-0.0813657	0.0148567	0.011661				0.00324858	0.0148567	0.0123719				-2.74388e-05	0.0148567	0.0115568				1.06188	0.0148567	0.0114015				-1.06926	0.0148567	0.0136638					0.0267847	0.087	0.0988467				0.141812	0.087	0.123067
	0.00989897	0.0180355	0.0132504				-0.0046445	0.0180355	0.0135746				0.00280857	0.0180355	0.0128091				2.94507e-05	0.0180355	0.0128904				0.980396	0.0180355	0.013243				-1.16169	0.0180355	0.0142218					0.0349829	0.1082	0.133937				0.0914397	0.1082	0.137997
	-0.0259659	0.0154198	0.0116186				-0.0572502	0.0154198	0.0122315				0.00348854	0.0154198	0.0121334				-4.75016e-05	0.0154198	0.0110864				1.05332	0.0154198	0.0115951				-0.859856	0.0154198	0.0124794					0.0220314	0.09325	0.0785011				0.194055	0.09325	0.107582
	-0.0390071	0.00855176	0.0110252				-0.135843	0.00855176	0.0104684				0.00487906	0.00855176	0.0107517				-0.000102749	0.00855176	0.00979126				1.08118	0.00855176	0.0109653				-0.856535	0.00855176	0.0124615					0.013943	0.0323	0.04388				0.37931	0.0323	0.0526724
	-0.0431532	0.0123125	0.0108365				-0.0729577	0.0123125	0.0118568				0.00342336	0.0123125	0.0121982				-0.000102377	0.0123125	0.00979997				1.0902	0.0123125	0.0107615				-0.786323	0.0123125	0.0120883					0.0200767	0.0768	0.0701344				0.309645	0.0768	0.0733213
	-0.0057238	0.0132767	0.0125396				-0.0415625	0.0132767	0.0126175				0.0038913	0.0132767	0.0117332				-3.97422e-05	0.0132767	0.0112683				1.01151	0.0132767	0.0125398				-0.955937	0.0132767	0.0130095					0.030435	0.09745	0.114471				0.13525	0.09745	0.125012
	-0.0196893	0.0136788	0.0119041				-0.111617	0.0136788	0.0109829				0.00351103	0.0136788	0.0121111				1.66746e-05	0.0136788	0.0125909				1.04017	0.0136788	0.0118922				-0.923632	0.0136788	0.0128288					0.0225217	0.09245	0.0805995				0.183333	0.09245	0.11076
	-0.0382153	0.0129958	0.0110612				-0.0670083	0.0129958	0.0119974				0.00334737	0.0129958	0.0122737				-7.00064e-05	0.0129958	0.0105588				1.07947	0.0129958	0.011004				-0.919879	0.0129958	0.012808					0.0193049	0.05685	0.0668307				0.255979	0.05685	0.0892279
	-0.0376695	0.0153679	0.011086				-0.0261872	0.0153679	0.0130076				0.00488988	0.0153679	0.0107409				-2.10135e-05	0.0153679	0.0117074				1.07829	0.0153679	0.0110307				-0.898055	0.0153679	0.0126875					0.0224355	0.0655	0.0802307				0.18068	0.0655	0.111547
	-0.0494944	0.00985274	0.010548				-0.0792331	0.00985274	0.0117104				0.00543659	0.00985274	0.0101977				-6.37303e-05	0.00985274	0.010706				1.10414	0.00985274	0.0104464				-0.626756	0.00985274	0.0112813					0.0134909	0.0364	0.0419452				0.24498	0.0364	0.092488
	-0.031058	0.0153907	0.0113869				-0.0249289	0.0153907	0.01304				0.00371214	0.0153907	0.0119112				-2.62434e-05	0.0153907	0.0115848				1.06411	0.0153907	0.0113512				-0.967313	0.0153907	0.0130738					0.0248905	0.11645	0.0907388				0.127273	0.11645	0.127376
	-0.00451613	0.012935	0.0125945				-0.0549341	0.012935	0.0122877				0.00388571	0.012935	0.0117388				-1.1006e-05	0.012935	0.011942				1.00907	0.012935	0.0125949				-0.996038	0.012935	0.0132374					0.0222002	0.0778	0.0792236				0.135325	0.0778	0.12499
	-0.0575221	0.00825037	0.0101827				-0.133686	0.00825037	0.0105132				0.00451185	0.00825037	0.0111166				-0.000102688	0.00825037	0.00979269				1.12207	0.00825037	0.0100413				-0.658858	0.00825037	0.0114392					0.0117159	0.0314	0.0343475				0.366064	0.0314	0.0565987
	-0.0128239	0.0139582	0.0122165				-0.0257348	0.0139582	0.0130192				0.00296572	0.0139582	0.012653				-1.25709e-05	0.0139582	0.0119053				1.02598	0.0139582	0.0122128				-0.831707	0.0139582	0.0123282					0.0248124	0.0757	0.0904044				0.100488	0.0757	0.135315
	-0.0224371	0.0122519	0.0117791				-0.0545424	0.0122519	0.0122972				0.00338363	0.0122519	0.0122377				-4.61585e-05	0.0122519	0.0111179				1.0459	0.0122519	0.0117626				-0.902725	0.0122519	0.0127132					0.0217601	0.0547	0.0773398				0.118097	0.0547	0.130096
	-0.00667915	0.0127793	0.0124961				-0.0112244	0.0127793	0.0133988				0.00382	0.0127793	0.0118041				2.71893e-05	0.0127793	0.0128374				1.01345	0.0127793	0.0124961				-0.959935	0.0127793	0.0130321					0.0276836	0.0771	0.102694				0.195971	0.0771	0.107014
	-0.0249087	0.0133589	0.0116667				-0.079113	0.0133589	0.0117132				0.00275198	0.0133589	0.0128654				-3.78317e-05	0.0133589	0.0113131				1.05109	0.0133589	0.0116454				-0.961833	0.0133589	0.0130428					0.0262728	0.1084	0.0966553				0.109302	0.1084	0.132703
	-0.016319	0.0130943	0.0120575				-0.0356447	0.0130943	0.0127662				0.0040469	0.0130943	0.0115786				-6.89477e-05	0.0130943	0.0105837				1.03318	0.0130943	0.0120501				-0.940632	0.0130943	0.0129236					0.0257679	0.07665	0.0944944				0.220876	0.07665	0.0996323
	-0.0609922	0.00526414	0.0100249				-0.0755973	0.00526414	0.011795				0.00455143	0.00526414	0.0110772				-7.26028e-05	0.00526414	0.010498				1.12991	0.00526414	0.00986408				-0.597409	0.00526414	0.0111389					0.00895953	0.0373	0.0225495				0.478403	0.0373	0.0233015
	-0.061299	0.0130548	0.0100109				-0.0991333	0.0130548	0.0112578				0.00402887	0.0130548	0.0115965				-6.06892e-05	0.0130548	0.0107773				1.1306	0.0130548	0.00984835				-0.757899	0.0130548	0.0119405					0.0159133	0.06225	0.0523139				0.361162	0.06225	0.0580517
	-0.00209987	0.00863176	0.0127045				0.0235654	0.00863176	0.0143546				0.00276358	0.00863176	0.0128538				-1.54369e-05	0.00863176	0.0118381				1.00421	0.00863176	0.0127049				-0.953325	0.00863176	0.0129948					0.0284659	0.07675	0.106043				0.164434	0.07675	0.116362
	0.00644728	0.0169932	0.0130934				0.0153124	0.0169932	0.0141218				0.00413827	0.0169932	0.0114878				-3.36798e-05	0.0169932	0.0114104				0.987188	0.0169932	0.0130896				-0.976064	0.0169932	0.0131234					0.0300412	0.10815	0.112785				0.116683	0.10815	0.130515
	-0.0183137	0.00979657	0.0119667				-0.0873908	0.00979657	0.0115227				0.00494927	0.00979657	0.0106819				-5.93271e-05	0.00979657	0.0108092				1.03731	0.00979657	0.0119568				-0.706807	0.00979657	0.0116792					0.0173279	0.0474	0.0583688				0.348169	0.0474	0.0619026
	-0.0605544	0.0110723	0.0100448				-0.0369295	0.0110723	0.0127338				0.00349715	0.0110723	0.0121249				-6.9042e-06	0.0110723	0.0120381				1.12892	0.0110723	0.00988652				-0.964692	0.0110723	0.013059					0.028125	0.1266	0.104583				0.14002	0.1266	0.123598
	-0.0554495	0.00977338	0.010277				-0.0406156	0.00977338	0.0126411				0.00559714	0.00977338	0.0100381				-5.2597e-05	0.00977338	0.010967				1.11741	0.00977338	0.0101466				-0.634128	0.00977338	0.0113174					0.0125615	0.0468	0.037967				0.426699	0.0468	0.0386263
	-0.0284877	0.0127337	0.0115038				0.0189051	0.0127337	0.0142227				0.00353714	0.0127337	0.0120851				4.39103e-05	0.0127337	0.0132294				1.05865	0.0127337	0.0114746				-1.0067	0.0127337	0.0132986					0.0314822	0.09185	0.118953				0.155466	0.09185	0.11902
	-0.0169196	0.0107229	0.0120302				-0.0561885	0.0107229	0.0122572				0.00465957	0.0107229	0.0109698				1.50481e-05	0.0107229	0.0125528				1.03442	0.0107229	0.0120221				-0.894271	0.0107229	0.0126668					0.0267912	0.0716	0.0988742				0.175	0.0716	0.11323
	-0.0842031	0.0040345	0.00896876				-0.115329	0.0040345	0.0109024				0.00563428	0.0040345	0.0100012				-6.66857e-05	0.0040345	0.0106367				1.18389	0.0040345	0.00864408				-0.642356	0.0040345	0.0113578					0.00767244	0.0637	0.0170404				0.578947	0.0637	-0.0065
	-0.0281938	0.0100112	0.0115172				-0.0828885	0.0100112	0.0116259				0.00305473	0.0100112	0.0125645				-4.69859e-05	0.0100112	0.0110985				1.05802	0.0100112	0.0114887				-0.92939	0.0100112	0.0128609					0.0251287	0.04475	0.0917582				0.249284	0.04475	0.0912123
	-0.0214437	0.00985749	0.0118243				-0.0544968	0.00985749	0.0122983				0.00305428	0.00985749	0.012565				-5.20953e-05	0.00985749	0.0109787				1.04383	0.00985749	0.0118095				-0.888173	0.00985749	0.0126334					0.025567	0.0635	0.0936343				0.217973	0.0635	0.100493
	0.00654107	0.0134371	0.0130976				-0.0583234	0.0134371	0.0122055				0.00282282	0.0134371	0.012795				3.35836e-05	0.0134371	0.0129873				0.987003	0.0134371	0.0130937				-0.999998	0.0134371	0.0132601					0.0280269	0.0647	0.104164				0.228365	0.0647	0.0974125
	-0.00259609	0.0122644	0.0126819				-0.0683371	0.0122644	0.0119658				0.00323143	0.0122644	0.0123889				-3.82803e-05	0.0122644	0.0113026				1.00521	0.0122644	0.0126824				-1.09728	0.0122644	0.0138306					0.0276982	0.0162	0.102757				0.2	0.0162	0.10582
[truncated: 98 more columns]

## Sheet: Table 3
EWT	CWC	LWC	PWC	WI	WBI	NDWI	MSI	NDII	WBI/NDVI	PRI	Red-edge NDVI	OSAVI			EWT	CWC	LWC	PWC
0.014273	0.1785	79.9731	81.1746	1.10714	0.903228	0.106203	0.321339	0.458444	1.22379	-0.011236	0.722962	0.738557		WI	0.178449	0.422963	0.389844	0.276253
0.0129739	0.1761	78.449	79.6237	1.09533	0.912969	0.0781649	0.395142	0.383148	1.31973	0.0200893	0.645904	0.697762		WBI	-0.183195	-0.428268	-0.400207	-0.28092
0.0156456	0.1841	78.6049	78.9726	1.12988	0.885048	0.123311	0.286673	0.497924	1.20445	-0.0313076	0.754095	0.767535		NDWI	0.216911	0.391518	0.438082	0.311686
0.015141	0.1504	79.7274	80.514	1.09736	0.911279	0.0805866	0.361652	0.414281	1.25331	-0.00125786	0.677682	0.725603		MSI	-0.457433	-0.645747	-0.67262	-0.553792
0.01412	0.1164	77.0351	77.1925	1.06644	0.937703	0.0458374	0.468449	0.312992	1.41978	0.0404984	0.558329	0.597904		NDII	0.425609	0.623289	0.635251	0.525715
0.0153516	0.1348	77.8741	79.48	1.08574	0.921027	0.0730147	0.388755	0.387473	1.30075	0.0180807	0.649397	0.655287		WBI/NDVI	-0.515306	-0.679201	-0.678837	-0.600688
0.0123351	0.1497	79.3323	80.2298	1.08535	0.92136	0.0716837	0.396557	0.378912	1.28694	0.00737101	0.648137	0.687648		PRI	-0.462419	-0.69376	-0.655276	-0.569273
0.0148289	0.1669	80.1633	81.9024	1.07922	0.926599	0.0588868	0.441198	0.337756	1.33431	0.0176678	0.61037	0.644209		Red-edge NDVI	0.495737	0.775707	0.728263	0.669592
0.0132578	0.1567	80.607	80.8778	1.14656	0.872178	0.165833	0.27212	0.522392	1.27534	-0.0138122	0.720021	0.757737		OSAVI	0.422761	0.66176	0.632989	0.549772
0.0143303	0.1483	79.86	80.6205	1.12386	0.889789	0.141605	0.32774	0.457843	1.32818	0.00458716	0.657376	0.70267
0.0142873	0.1338	79.2185	80.1587	1.13413	0.881732	0.152659	0.302433	0.486585	1.29493	-0.00898588	0.685644	0.721998			EWT	CWC	LWC	PWC
0.0153997	0.1441	78.744	80.9826	1.11501	0.896851	0.128771	0.31355	0.471084	1.2788	-0.0106257	0.672027	0.720757		WI	0.178449	0.423**	0.390**	0.276**
0.0164565	0.1602	78.8774	80.6806	1.09884	0.910052	0.100601	0.369961	0.40902	1.29525	0.00759494	0.649709	0.683454		WBI	-0.183*	-0.428**	-0.400**	-0.281**
0.0154449	0.1894	78.3292	79.1469	1.09891	0.90999	0.0935901	0.341762	0.435676	1.24071	-0.010582	0.69334	0.731927		NDWI	0.217*	0.392**	0.438**	0.312**
0.0140399	0.1439	78.763	80.6188	1.09063	0.916904	0.0819695	0.37275	0.403598	1.26964	0.00847458	0.666485	0.685867		MSI	-0.457**	-0.646**	-0.673**	-0.554**
0.0171328	0.1619	77.7863	78.8678	1.06432	0.93957	0.0546647	0.43929	0.338492	1.33853	0.0175439	0.577503	0.612323		NDII	0.426**	0.623**	0.635**	0.526**
0.0131676	0.1171	78.2371	78.5457	1.08857	0.918639	0.0886463	0.383644	0.395091	1.31447	0.0116822	0.635672	0.674362		WBI/NDVI	-0.515**	-0.679**	-0.679**	-0.601**
0.0132947	0.1123	78.4218	79.3245	1.09306	0.914859	0.113285	0.389276	0.39284	1.37157	0.0190678	0.594869	0.641089		PRI	-0.462**	-0.694**	-0.655**	-0.569**
0.0153802	0.1389	78.2976	77.9386	1.10247	0.907053	0.11312	0.348225	0.432287	1.30138	0.00684932	0.657235	0.707976		Red-edge NDVI	0.496**	0.776**	0.728**	0.670**
0.0152262	0.1732	78.0152	79.1903	1.08862	0.918597	0.0894056	0.389159	0.388316	1.33721	0.0130435	0.624476	0.667346		OSAVI	0.423**	0.662**	0.633**	0.550**
0.0137655	0.1665	79.7032	80.9252	1.09966	0.90937	0.097234	0.370388	0.408886	1.33597	0.0168067	0.635487	0.63654
0.017243	0.2049	80.9416	81.1383	1.11534	0.89659	0.122509	0.32272	0.460472	1.26506	-0.0069541	0.695567	0.726199
0.0150098	0.1868	80.8658	82.0785	1.1167	0.895493	0.123109	0.326987	0.457417	1.28768	-0.00537634	0.673076	0.698228
0.0146771	0.1566	79.898	80.4171	1.12501	0.888881	0.126111	0.315168	0.469385	1.26643	-0.0111288	0.705951	0.710786
0.0144708	0.1584	79.962	80.8506	1.07606	0.92932	0.0717702	0.434563	0.347238	1.42985	0.0301075	0.568741	0.591584
0.0128219	0.1403	79.4451	80.9475	1.14775	0.871274	0.142892	0.375068	0.4132	1.41625	0.0176211	0.628119	0.663448
0.0119546	0.1374	79.8837	80.0191	1.20619	0.829055	0.200578	0.251843	0.550223	1.30791	-0.0147059	0.751026	0.756082
0.0137987	0.1543	79.3724	79.7276	1.15522	0.865637	0.172759	0.328022	0.462648	1.39615	-0.00249377	0.652697	0.726216
0.0112552	0.1288	77.5904	77.4897	1.14473	0.873572	0.125183	0.352358	0.430439	1.32414	0.0103397	0.667815	0.679239
0.0103441	0.1298	77.678	76.6558	1.12839	0.886216	0.135406	0.390839	0.396459	1.43645	0.00949598	0.596507	0.681665
0.0117453	0.1535	77.1357	78.1473	1.17061	0.854257	0.175028	0.30914	0.482481	1.34741	0.00630915	0.691002	0.685103
0.0136957	0.1518	78.6936	78.9706	1.14027	0.876987	0.124388	0.347279	0.43481	1.31201	-0.00136799	0.686437	0.708886
0.0118247	0.2105	80.3129	81.5849	1.14865	0.870587	0.12075	0.353744	0.428151	1.31307	-0.00434153	0.695389	0.708422
0.0121978	0.2103	79.1494	81.1812	1.18489	0.843964	0.185031	0.279962	0.516073	1.31526	-0.0162482	0.718985	0.745381
0.0143918	0.1445	78.3198	80.8939	1.20756	0.828116	0.217279	0.261869	0.540967	1.33647	-0.0250272	0.719361	0.797754
0.0144759	0.1962	80.2126	79.8955	1.1784	0.848607	0.213683	0.283058	0.517118	1.39421	-0.0061674	0.660073	0.736079
0.0128329	0.1686	78.273	80.2705	1.16218	0.860453	0.162188	0.330676	0.459437	1.34742	0.00130719	0.684798	0.71338
0.0113322	0.1182	78.7475	79.8485	1.15862	0.863093	0.206966	0.296645	0.500665	1.42193	0.000881057	0.646195	0.700685
0.0141883	0.1953	79.812	80.8838	1.12511	0.8888	0.131548	0.35864	0.426439	1.35794	0.00335196	0.6389	0.675088
0.0164592	0.1083	79.6324	82.6066	1.09943	0.909566	0.0949092	0.447772	0.340102	1.42947	0.0231267	0.576013	0.631618
0.0125781	0.0754	79.704	81.2942	1.08695	0.920005	0.129715	0.450062	0.343169	1.66293	0.0298879	0.481004	0.548747
0.010687	0.1759	79.3415	81.0725	1.17337	0.852243	0.176243	0.28689	0.507162	1.33415	-0.00826446	0.698867	0.723349
0.0126962	0.1584	79.638	80.7401	1.13558	0.880607	0.103793	0.396354	0.383524	1.33686	-0.00144718	0.652039	0.648234
0.0135323	0.15	77.3595	78.2244	1.1251	0.88881	0.135486	0.362711	0.422282	1.36984	0.0113379	0.627221	0.665048
0.0129144	0.1025	76.2649	78.0079	1.1094	0.901386	0.0998709	0.42405	0.360021	1.4641	0.027027	0.57065	0.611298
0.0145971	0.1676	79.8095	81.1722	1.13507	0.881004	0.147939	0.33287	0.453014	1.35212	0.00512821	0.653563	0.671619
0.0127345	0.2351	80.1295	81.1631	1.12623	0.887917	0.110425	0.366544	0.413015	1.31164	-0.00547945	0.672919	0.682416
0.0102492	0.2149	80.8199	80.73	1.15561	0.865344	0.152288	0.308048	0.476739	1.28187	-0.0218579	0.718156	0.759082
0.0137572	0.2498	80.8938	82.4709	1.17999	0.847464	0.180026	0.268692	0.527434	1.28324	-0.0246479	0.741819	0.752568
0.0113889	0.1254	75.2701	70.7864	1.1244	0.889361	0.122186	0.369166	0.41647	1.4177	0.00808625	0.609645	0.66494
0.0127344	0.085	71.3686	67.2234	1.14741	0.871525	0.154308	0.322928	0.466946	1.40877	0.00819672	0.635653	0.675436
0.0104449	0.0738	72.8529	67.1313	1.08409	0.922433	0.0779373	0.452193	0.334891	1.46882	0.0321593	0.535567	0.628742
0.0124359	0.1052	73.2591	71.204	1.16116	0.861207	0.16215	0.308445	0.482664	1.34224	0.00217865	0.670267	0.742436
0.0161953	0.1826	76.0516	75.7781	1.18304	0.845283	0.19365	0.266317	0.533768	1.33828	-0.0166028	0.706595	0.740825
0.0126968	0.1133	77.2324	75.5783	1.14016	0.877073	0.136885	0.39174	0.397871	1.47236	0.0323102	0.576482	0.671376
0.0139368	0.1982	76.1429	73.1608	1.1814	0.84645	0.178995	0.288536	0.508044	1.35753	-0.01417	0.692056	0.759598
0.0119275	0.1115	75.8503	72.0356	1.18903	0.841024	0.184438	0.286697	0.510641	1.34859	0	0.686273	0.74187
0.0109701	0.0772	75.835	71.8348	1.13881	0.87811	0.149044	0.339633	0.449963	1.46912	0.0121107	0.589564	0.644347
0.0147495	0.1543	78.5642	76.2675	1.16509	0.858299	0.166503	0.319746	0.472672	1.38141	0.0118919	0.648808	0.709306
0.0130879	0.1533	75.9287	75.1445	1.13035	0.884684	0.127616	0.369769	0.416256	1.39808	0.00465983	0.622155	0.67879
0.0113955	0.1337	74.902	73.6987	1.14304	0.874863	0.141647	0.360394	0.427745	1.2999	-0.00641026	0.672947	0.756145
0.0116789	0.1339	75.184	73.4243	1.10491	0.905048	0.111712	0.385692	0.398599	1.48216	0.0212766	0.562269	0.634145
0.0135614	0.1415	77.9614	77.5973	1.13781	0.878881	0.146476	0.343475	0.444924	1.38902	0.0188679	0.620306	0.689927
0.0186831	0.1531	74.5738	72.0851	1.18582	0.843296	0.193651	0.26053	0.541287	1.34812	-0.0149597	0.700836	0.752599
0.0154989	0.1253	76.7177	76.0055	1.12296	0.890503	0.135048	0.357745	0.429133	1.32969	0.00463392	0.630173	0.724426
0.0105889	0.0949	72.5572	70.5811	1.13841	0.878419	0.146591	0.34329	0.444354	1.44242	0.00802855	0.603036	0.659133
0.0130357	0.1301	76.5745	75.4663	1.1449	0.873437	0.153034	0.350844	0.439387	1.44689	0.0241719	0.595362	0.671159
0.00872973	0.0623	72.1065	68.2479	1.12368	0.889935	0.120752	0.378911	0.406888	1.34044	0.00652529	0.63004	0.744288
0.0118314	0.1042	75.398	72.5059	1.15449	0.866187	0.152051	0.348991	0.440269	1.33866	0	0.65498	0.764395
0.0151403	0.1734	78.6751	78.3577	1.21573	0.822554	0.209409	0.255361	0.550142	1.34315	-0.0210526	0.716074	0.771192
0.0142314	0.1615	78.6654	79.7179	1.2196	0.819942	0.212761	0.256809	0.548103	1.34693	-0.0225764	0.713137	0.764825
0.0127342	0.11	70.3775	66.4484	1.08467	0.921939	0.083233	0.468398	0.320695	1.48724	0.046748	0.527362	0.582641
0.0107913	0.0744	63.9405	62.4205	1.07769	0.927909	0.0662866	0.490173	0.301484	1.55633	0.041868	0.4992	0.567997
0.0118373	0.0922	72.2005	68.618	1.13709	0.879437	0.108178	0.400683	0.38305	1.44546	0.0402075	0.577877	0.609917
0.0102369	0.0808	70.5061	66.4738	1.1261	0.888021	0.10407	0.430547	0.35589	1.48734	0.0298364	0.563026	0.610846
0.0102738	0.0308	67.5439	62.7408	1.08718	0.919814	0.060286	0.552681	0.251226	1.63195	0.0634495	0.457824	0.539179
0.00888342	0.0153	60	59.651	1.05584	0.947109	0.00309031	0.690785	0.150392	1.97846	0.0697101	0.350875	0.445102
0.0140728	0.1754	74.2401	71.3033	1.13119	0.884025	0.0943495	0.420766	0.362523	1.35262	0.0155556	0.627878	0.687586
0.0133101	0.1427	71.9254	67.7844	1.16614	0.857531	0.143742	0.317074	0.469806	1.33254	-0.004914	0.689508	0.731529
0.0135163	0.177	77.1915	74.376	1.17098	0.853984	0.141223	0.344222	0.44276	1.32845	-0.00134228	0.678313	0.717606
0.0106272	0.1269	72.2665	67.2644	1.18138	0.846467	0.165437	0.309514	0.48216	1.3363	-0.0078329	0.701984	0.737871
0.0110677	0.1199	73.9667	68.0141	1.14072	0.87664	0.14097	0.343281	0.443357	1.31693	0.00511509	0.667728	0.717712
0.0169935	0.0913	73.748	68.3322	1.11638	0.895751	0.120276	0.398804	0.38762	1.39874	0.0096238	0.599089	0.674402
0.0116529	0.0755	70.298	66.4446	1.09549	0.912832	0.0881079	0.436175	0.349333	1.40861	0.0347349	0.565791	0.647144
0.00937053	0.0553	65.9118	63.8259	1.09026	0.91721	0.0853814	0.469837	0.320226	1.45021	0.024602	0.54598	0.647944
0.0117701	0.0854	72.5573	69.0978	1.09469	0.913503	0.100676	0.42229	0.362836	1.38145	0.0314875	0.572875	0.633688
0.0131867	0.1359	73.9793	72.6984	1.10613	0.90405	0.111423	0.396906	0.387326	1.361	0.020284	0.603821	0.672332
0.0103751	0.0583	66.7812	64.0276	1.07741	0.928155	0.0705776	0.459301	0.327049	1.37038	0.0287474	0.558	0.625811
0.0123731	0.0485	69.8847	67.8322	1.07836	0.927338	0.0710023	0.486493	0.302801	1.51826	0.0291971	0.520309	0.596786
0.00834889	0.0579	68.0376	65.2701	1.06083	0.942654	0.0505934	0.581214	0.22966	1.75734	0.0546875	0.422289	0.478823
0.00898331	0.037	66.1896	62.7406	1.05623	0.946765	0.0398779	0.552851	0.248293	1.57308	0.056872	0.461906	0.562169
0.00744755	0.0284	60.9442	60.6775	1.03517	0.966025	0.0122511	0.683286	0.155722	2.06142	0.0694051	0.327709	0.400026
0.0113117	0.0751	71.32	65.5512	1.12059	0.892387	0.128403	0.370559	0.414219	1.33183	0.0120482	0.63354	0.699348
0.0160666	0.1109	71.7799	67.6058	1.09584	0.912541	0.100566	0.419571	0.364523	1.39097	0.0169173	0.580706	0.648162
0.0130145	0.1518	75.5976	71.7168	1.14858	0.87064	0.157763	0.311383	0.479413	1.31304	0	0.673251	0.723903
0.0120146	0.1045	70.7037	67.2545	1.12035	0.89258	0.123294	0.369723	0.414107	1.34799	0.001287	0.630283	0.641688
0.0120122	0.1275	74.5614	71.3173	1.16071	0.861544	0.156326	0.31447	0.475733	1.314	-0.00645161	0.686703	0.734202
0.0136988	0.1294	73.1073	69.1762	1.10953	0.90128	0.103885	0.410691	0.373762	1.39474	0.0109649	0.600649	0.626605
0.0115173	0.065	71.1939	65.158	1.11389	0.897755	0.0995675	0.417645	0.365999	1.41787	0.0247046	0.573541	0.624964
0.0140413	0.0606	71.8009	62.4735	1.17143	0.853654	0.148648	0.349677	0.439502	1.5162	0.0217166	0.571437	0.604398
0.0101164	0.0342	70.2259	62.6036	1.08414	0.922386	0.0710974	0.51907	0.279587	1.67325	0.0568979	0.425655	0.522102
0.010847	0.039	68.917	64.0451	1.15323	0.867131	0.131318	0.360356	0.425456	1.43882	0.0132626	0.584589	0.66008
0.0116757	0.0639	72.3669	66.4413	1.20725	0.828329	0.19404	0.258188	0.543423	1.37243	-0.0013986	0.678198	0.696144
0.0123302	0.0764	74.1349	67.579	1.16061	0.861619	0.129436	0.367291	0.418834	1.39319	0.0053286	0.616872	0.701825
0.00981644	0.093	72.5429	65.1055	1.14501	0.873356	0.15033	0.346591	0.441792	1.34744	0.0100559	0.642176	0.704433
0.0108341	0.054	70.2211	62.8376	1.11865	0.893932	0.121475	0.401541	0.385052	1.39776	0.00638104	0.58491	0.65221
0.0112891	0.0479	71.0682	64.8826	1.1121	0.899197	0.129152	0.426383	0.364999	1.4696	0.0198223	0.53592	0.651062
0.0110582	0.0525	71.5259	62.7388	1.10122	0.90808	0.10295	0.444066	0.345104	1.52371	0.0232198	0.50769	0.587605
0.010639	0.0471	71.6895	65.6027	1.12016	0.892733	0.145264	0.383955	0.405311	1.4298	0.0113636	0.563904	0.677333
0.0128882	0.0747	72.5243	65.9586	1.08544	0.921284	0.0915734	0.47223	0.319439	1.60625	0.0333988	0.46345	0.562505
0.0125169	0.096	73.6761	65.959	1.11835	0.894177	0.127452	0.391766	0.395214	1.46158	0.015444	0.556632	0.605568
0.00902371	0.022	67.0391	62.7899	1.08084	0.925204	0.109041	0.464165	0.330221	1.58426	0.033394	0.454803	0.576639
0.0117665	0.0365	71.4286	65.6962	1.09018	0.917277	0.0884615	0.478182	0.314677	1.55317	0.0316832	0.499241	0.531418
0.0122665	0.0372	72.3358	65.3154	1.07369	0.931363	0.0973025	0.53493	0.273385	1.88855	0.0444915	0.369897	0.479067
0.00875469	0.0326	63.6719	61.1639	1.08182	0.92437	0.0740478	0.488742	0.303645	1.4933	0.0362438	0.50364	0.585918
0.0110935	0.0436	68.8784	63.0098	1.09472	0.913478	0.118496	0.424777	0.363445	1.54889	0.0179402	0.48299	0.578507
0.0112332	0.0814	75.0923	68.5845	1.12487	0.88899	0.117535	0.394266	0.391255	1.35846	0.0116959	0.610357	0.693457
0.0120212	0.0746	70.8452	64.3572	1.12049	0.892463	0.135021	0.390224	0.397766	1.43796	0.00490196	0.562841	0.640084
0.0110328	0.0619	73.8663	68.9013	1.13758	0.879058	0.133363	0.370975	0.414437	1.32313	0.00235849	0.645679	0.701986
0.0123607	0.0824	71.5899	64.487	1.12055	0.892415	0.13355	0.394754	0.394652	1.48374	0.00609343	0.538389	0.63218

## Sheet: Table 4
EWT	Red-edge NDVI	measured EWT	predicted EWT	R2	RMSE	RPD	WBI/NDVI	measured EWT	predicted EWT	R2	RMSE	RPD	CWC	Red-edge_NDVI	measured CWC	predicted CWC	R2	RMSE	RPD	PRI	measured CWC	predicted CWC	R2	RMSE	RPD	LWC	Red-edge NDVI	measured LWC	predicted LWC	R2	RMSE	RPD	WBI/NDVI	measured LWC	predicted LWC	R2	RMSE	RPD	PWC	Red-edge-NDVI	measured PWC	predicted PWC	R2	RMSE	RPD	WBI/NDVI	measured PWC	predicted PWC	R2
Calibration	0.722962	0.014273	0.0139435	0.2893	0.00180482	1.15758	1.22379	0.014273	0.0141837	0.3024	0.00177629	1.17617		0.722962	0.1785	0.191341	0.6751	0.0333492	1.56304	-0.011236	0.1785	0.164736	0.5083	0.0387467	1.3453		0.722962	79.9731	78.9802	0.5419	3.11085	1.46788	1.22379	79.9731	80.009	0.4855	3.28612	1.38959		0.722962	81.1746	79.2561	0.4625	5.10519	1.35472	1.22379	81.1746	82.2062	0.4297
	0.645904	0.0129739	0.0130423				1.31973	0.0129739	0.0132752					0.645904	0.1761	0.126356				0.0200893	0.1761	0.089015					0.645904	78.449	76.3251				1.31973	78.449	77.046					0.645904	79.6237	74.6564				1.31973	79.6237	76.4308
	0.754095	0.0156456	0.0142963				1.20445	0.0156456	0.0143742					0.754095	0.1841	0.226264				-0.0313076	0.1841	0.244387					0.754095	78.6049	79.997				1.20445	78.6049	80.6488					0.754095	78.9726	81.1939				1.20445	78.9726	83.484
	0.677682	0.015141	0.013419				1.25331	0.015141	0.0138977					0.677682	0.1504	0.149938				-0.00125786	0.1504	0.135406					0.677682	79.7274	77.4454				1.25331	79.7274	79.0611					0.677682	80.514	76.52				1.25331	80.514	80.3292
	0.558329	0.01412	0.0119631				1.41978	0.01412	0.0123896					0.558329	0.1164	0.078848				0.0404984	0.1164	0.0596065					0.558329	77.0351	73.0245				1.41978	77.0351	74.2818					0.558329	77.1925	69.752				1.41978	77.1925	71.4063
	0.649397	0.0153516	0.0130841				1.30075	0.0153516	0.0134501					0.649397	0.1348	0.128755				0.0180807	0.1348	0.0925986					0.649397	77.8741	76.4501				1.30075	77.8741	77.6059					0.649397	79.48	74.8589				1.30075	79.48	77.4985
	0.648137	0.0123351	0.013069				1.28694	0.0123351	0.0135789					0.648137	0.1497	0.127885				0.00737101	0.1497	0.114288					0.648137	79.3323	76.4051				1.28694	79.3323	78.0212					0.648137	80.2298	74.7858				1.28694	80.2298	78.299
	0.61037	0.0148289	0.0126121				1.33431	0.0148289	0.0131423					0.61037	0.1669	0.104351				0.0176678	0.1669	0.0933528					0.61037	80.1633	75.0259				1.33431	80.1633	76.6238					0.61037	81.9024	72.6261				1.33431	81.9024	75.6349
	0.720021	0.0132578	0.0139098				1.27534	0.0132578	0.013688					0.720021	0.1567	0.188334				-0.0138122	0.1567	0.17329					0.720021	80.607	78.8825				1.27534	80.607	78.3752					0.720021	80.8778	79.0754				1.27534	80.8778	78.9861
	0.657376	0.0143303	0.0131791				1.32818	0.0143303	0.0131979					0.657376	0.1483	0.134408				0.00458716	0.1483	0.120714					0.657376	79.86	76.7339				1.32818	79.86	76.8004					0.657376	80.6205	75.3238				1.32818	80.6205	75.9666
	0.685644	0.0142873	0.0135122				1.29493	0.0142873	0.0135043					0.685644	0.1338	0.156507				-0.00898588	0.1338	0.157611					0.685644	79.2185	77.7204				1.29493	79.2185	77.7803					0.685644	80.1587	76.9942				1.29493	80.1587	77.8338
	0.672027	0.0153997	0.0133525				1.2788	0.0153997	0.0136554					0.672027	0.1441	0.145441				-0.0106257	0.1441	0.162773					0.672027	78.744	77.2488				1.2788	78.744	78.2692					0.672027	80.9826	76.185				1.2788	80.9826	78.7799
	0.649709	0.0164565	0.0130878				1.29525	0.0164565	0.0135012					0.649709	0.1602	0.128972				0.00759494	0.1602	0.113786					0.649709	78.8774	76.4612				1.29525	78.8774	77.7705					0.649709	80.6806	74.8771				1.29525	80.6806	77.8149
	0.69334	0.0154449	0.0136019				1.24071	0.0154449	0.014019					0.69334	0.1894	0.16313				-0.010582	0.1894	0.162633					0.69334	78.3292	77.984				1.24071	78.3292	79.4615					0.69334	79.1469	77.4553				1.24071	79.1469	81.1195
	0.666485	0.0140399	0.0132871				1.26964	0.0140399	0.013742					0.666485	0.1439	0.141165				0.00847458	0.1439	0.111836					0.666485	78.763	77.0549				1.26964	78.763	78.551					0.666485	80.6188	75.8581				1.26964	80.6188	79.329
	0.577503	0.0171328	0.0122049				1.33853	0.0171328	0.013104					0.577503	0.1619	0.087424				0.0175439	0.1619	0.0935805					0.577503	77.7863	73.7765				1.33853	77.7863	76.5029					0.577503	78.8678	70.7974				1.33853	78.8678	75.4086
	0.635672	0.0131676	0.0129194				1.31447	0.0131676	0.0133235					0.635672	0.1171	0.119582				0.0116822	0.1171	0.105004					0.635672	78.2371	75.9562				1.31447	78.2371	77.2001					0.635672	78.5457	74.066				1.31447	78.5457	76.7232
	0.594869	0.0132947	0.0124212				1.37157	0.0132947	0.0128087					0.594869	0.1123	0.095994				0.0190678	0.1123	0.0908198					0.594869	78.4218	74.4426				1.37157	78.4218	75.5759					0.594869	79.3245	71.7578				1.37157	79.3245	73.6999
	0.657235	0.0153802	0.0131775				1.30138	0.0153802	0.0134443					0.657235	0.1389	0.134306				0.00684932	0.1389	0.115465					0.657235	78.2976	76.7289				1.30138	78.2976	77.5871					0.657235	77.9386	75.3156				1.30138	77.9386	77.4625
	0.624476	0.0152262	0.012784				1.33721	0.0152262	0.013116					0.624476	0.1732	0.112586				0.0130435	0.1732	0.102233					0.624476	78.0152	75.5478				1.33721	78.0152	76.5408					0.624476	79.1903	73.4254				1.33721	79.1903	75.4794
	0.635487	0.0137655	0.0129172				1.33597	0.0137655	0.0131273					0.635487	0.1665	0.119464				0.0168067	0.1665	0.0949459					0.635487	79.7032	75.9495				1.33597	79.7032	76.5764					0.635487	80.9252	74.0554				1.33597	80.9252	75.546
	0.695567	0.017243	0.0136278				1.26506	0.017243	0.0137855					0.695567	0.2049	0.165098				-0.0069541	0.2049	0.151443					0.695567	80.9416	78.0599				1.26506	80.9416	78.6932					0.695567	81.1383	77.5893				1.26506	81.1383	79.6071
	0.673076	0.0150098	0.0133648				1.28768	0.0150098	0.013572					0.673076	0.1868	0.146266				-0.00537634	0.1868	0.14682					0.673076	80.8658	77.2853				1.28768	80.8658	77.9988					0.673076	82.0785	76.247				1.28768	82.0785	78.2557
	0.705951	0.0146771	0.013748				1.26643	0.0146771	0.0137724					0.705951	0.1566	0.174592				-0.0111288	0.1566	0.16439					0.705951	79.898	78.4116				1.26643	79.898	78.6505					0.705951	80.4171	78.2169				1.26643	80.4171	79.5234
	0.568741	0.0144708	0.0120948				1.42985	0.0144708	0.0123038					0.568741	0.1584	0.0833952				0.0301075	0.1584	0.0731086					0.568741	79.962	73.4351				1.42985	79.962	74.0196					0.568741	80.8506	70.3178				1.42985	80.8506	70.9569
	0.628119	0.0128219	0.0128282				1.41625	0.0128219	0.0124199					0.628119	0.1403	0.114816				0.0176211	0.1403	0.0934385					0.628119	79.4451	75.6812				1.41625	79.4451	74.3743					0.628119	80.9475	73.6332				1.41625	80.9475	71.5663
	0.751026	0.0119546	0.0142618				1.30791	0.0119546	0.0133839					0.751026	0.1374	0.222556				-0.0147059	0.1374	0.17636					0.751026	79.8837	79.898				1.30791	79.8837	77.3934					0.751026	80.0191	81.0008				1.30791	80.0191	77.0916
	0.652697	0.0137987	0.0131234				1.39615	0.0137987	0.0125933					0.652697	0.1543	0.131064				-0.00249377	0.1543	0.138734					0.652697	79.3724	76.5678				1.39615	79.3724	74.9076					0.652697	79.7276	75.0509				1.39615	79.7276	72.5008
	0.667815	0.0112552	0.0133028				1.32414	0.0112552	0.0132348					0.667815	0.1288	0.14218				0.0103397	0.1288	0.107811					0.667815	77.5904	77.1015				1.32414	77.5904	76.9174					0.667815	77.4897	75.9364				1.32414	77.4897	76.1874
	0.596507	0.0103441	0.0124415				1.43645	0.0103441	0.0122479					0.596507	0.1298	0.0968445				0.00949598	0.1298	0.109614					0.596507	77.678	74.5048				1.43645	77.678	73.8494					0.596507	76.6558	71.8491				1.43645	76.6558	70.6682
	0.691002	0.0117453	0.0135747				1.34741	0.0117453	0.013024					0.691002	0.1535	0.161088				0.00630915	0.1535	0.116697					0.691002	77.1357	77.9041				1.34741	77.1357	76.2504					0.691002	78.1473	77.3149				1.34741	78.1473	74.9383
	0.686437	0.0136957	0.0135215				1.31201	0.0136957	0.0133461					0.686437	0.1518	0.157177				-0.00136799	0.1518	0.135699					0.686437	78.6936	77.7476				1.31201	78.6936	77.2724					0.686437	78.9706	77.0416				1.31201	78.9706	76.8609
	0.695389	0.0118247	0.0136257				1.31307	0.0118247	0.0133363					0.695389	0.2105	0.164939				-0.00434153	0.2105	0.143864					0.695389	80.3129	78.0538				1.31307	80.3129	77.241					0.695389	81.5849	77.5785				1.31307	81.5849	76.801
	0.718985	0.0121978	0.0138979				1.31526	0.0121978	0.0133162					0.718985	0.2103	0.187287				-0.0162482	0.2103	0.181787					0.718985	79.1494	78.8481				1.31526	79.1494	77.1769					0.718985	81.1812	79.0119				1.31526	81.1812	76.6791
	0.719361	0.0143918	0.0139022				1.33647	0.0143918	0.0131227					0.719361	0.1445	0.187666				-0.0250272	0.1445	0.216014					0.719361	78.3198	78.8606				1.33647	78.3198	76.5618					0.719361	80.8939	79.035				1.33647	80.8939	75.5188
	0.660073	0.0144759	0.0132112				1.39421	0.0144759	0.0126102					0.660073	0.1962	0.136374				-0.0061674	0.1962	0.14912					0.660073	80.2126	76.8293				1.39421	80.2126	74.9598					0.660073	79.8955	75.4816				1.39421	79.8955	72.5934
	0.684798	0.0128329	0.0135023				1.34742	0.0128329	0.0130239					0.684798	0.1686	0.155795				0.00130719	0.1686	0.12875					0.684798	78.273	77.6912				1.34742	78.273	76.2502					0.684798	80.2705	76.9436				1.34742	80.2705	74.9379
	0.646195	0.0113322	0.0130458				1.42193	0.0113322	0.0123712					0.646195	0.1182	0.126555				0.000881057	0.1182	0.129833					0.646195	78.7475	76.3355				1.42193	78.7475	74.2255					0.646195	79.8485	74.6732				1.42193	79.8485	71.3094
	0.6389	0.0141883	0.0129583				1.35794	0.0141883	0.0129297					0.6389	0.1953	0.121679				0.00335196	0.1953	0.123679					0.6389	79.812	76.073				1.35794	79.812	75.9542					0.6389	80.8838	74.2517				1.35794	80.8838	74.3913
	0.576013	0.0164592	0.0121863				1.42947	0.0164592	0.012307					0.576013	0.1083	0.0867258				0.0231267	0.1083	0.0838575					0.576013	79.6324	73.7187				1.42947	79.6324	74.0295					0.576013	82.6066	70.7157				1.42947	82.6066	70.9737
	0.481004	0.0125781	0.0109513				1.66293	0.0125781	0.010476					0.481004	0.0754	0.0519943				0.0298879	0.0754	0.0734248					0.481004	79.704	69.7953				1.66293	79.704	68.6366					0.481004	81.2942	65.6902				1.66293	81.2942	63.446
	0.698867	0.010687	0.0136661				1.33415	0.010687	0.0131437					0.698867	0.1759	0.168058				-0.00826446	0.1759	0.155393					0.698867	79.3415	78.1721				1.33415	79.3415	76.6284					0.698867	81.0725	77.7882				1.33415	81.0725	75.6435
	0.652039	0.0126962	0.0131156				1.33686	0.0126962	0.0131191					0.652039	0.1584	0.1306				-0.00144718	0.1584	0.13591					0.652039	79.638	76.5443				1.33686	79.638	76.5506					0.652039	80.7401	75.0126				1.33686	80.7401	75.4978
	0.627221	0.0135323	0.0128173				1.36984	0.0135323	0.012824					0.627221	0.15	0.114263				0.0113379	0.15	0.105717					0.627221	77.3595	75.6484				1.36984	77.3595	75.6236					0.627221	78.2244	73.5819				1.36984	78.2244	73.7866
	0.57065	0.0129144	0.0121189				1.4641	0.0129144	0.0120165					0.57065	0.1025	0.084257				0.027027	0.1025	0.0776707					0.57065	76.2649	73.5098				1.4641	76.2649	73.1487					0.57065	78.0079	70.422				1.4641	78.0079	69.5064
	0.653563	0.0145971	0.0131338				1.35212	0.0145971	0.0129818					0.653563	0.1676	0.131676				0.00512821	0.1676	0.119437					0.653563	79.8095	76.5986				1.35212	79.8095	76.1176					0.653563	81.1722	75.1013				1.35212	81.1722	74.6925
	0.672919	0.0127345	0.013363				1.31164	0.0127345	0.0133494					0.672919	0.2351	0.146142				-0.00547945	0.2351	0.147117					0.672919	80.1295	77.2799				1.31164	80.1295	77.2831					0.672919	81.1631	76.2377				1.31164	81.1631	76.8813
	0.718156	0.0102492	0.0138884				1.28187	0.0102492	0.0136265					0.718156	0.2149	0.186452				-0.0218579	0.2149	0.202972					0.718156	80.8199	78.8205				1.28187	80.8199	78.1756					0.718156	80.73	78.9611				1.28187	80.73	78.598
	0.741819	0.0137572	0.0141579				1.28324	0.0137572	0.0136136					0.741819	0.2498	0.21179				-0.0246479	0.2498	0.21441					0.741819	80.8938	79.5996				1.28324	80.8938	78.1336					0.741819	82.4709	80.4242				1.28324	82.4709	78.5167
	0.609645	0.0113889	0.0126032				1.4177	0.0113889	0.0124074					0.609645	0.1254	0.103944				0.00808625	0.1254	0.112693					0.609645	75.2701	74.9989				1.4177	75.2701	74.3362					0.609645	70.7864	72.5852				1.4177	70.7864	71.5004
	0.635653	0.0127344	0.0129192				1.40877	0.0127344	0.0124841					0.635653	0.085	0.11957				0.00819672	0.085	0.112448					0.635653	71.3686	75.9555				1.40877	71.3686	74.5715					0.635653	67.2234	74.0649				1.40877	67.2234	71.9093
	0.535567	0.0104449	0.0116715				1.46882	0.0104449	0.0119774					0.535567	0.0738	0.0697522				0.0321593	0.0738	0.0702198					0.535567	72.8529	72.1082				1.46882	72.8529	73.0312					0.535567	67.1313	68.5309				1.46882	67.1313	69.3159
	0.670267	0.0124359	0.0133317				1.34224	0.0124359	0.0130705					0.670267	0.1052	0.14407				0.00217865	0.1052	0.126564					0.670267	73.2591	77.1873				1.34224	73.2591	76.397					0.670267	71.204	76.081				1.34224	71.204	75.211
	0.706595	0.0161953	0.0137555				1.33828	0.0161953	0.0131064					0.706595	0.1826	0.175198				-0.0166028	0.1826	0.183058					0.706595	76.0516	78.4333				1.33828	76.0516	76.5102					0.706595	75.7781	78.256				1.33828	75.7781	75.4223
	0.576482	0.0126968	0.0121922				1.47236	0.0126968	0.0119482					0.576482	0.1133	0.0869448				0.0323102	0.1133	0.0700118					0.576482	77.2324	73.7369				1.47236	77.2324	72.9432					0.576482	75.5783	70.7414				1.47236	75.5783	69.1744
	0.692056	0.0139368	0.013587				1.35753	0.0139368	0.0129333					0.692056	0.1982	0.162005				-0.01417	0.1982	0.174513					0.692056	76.1429	77.9402				1.35753	76.1429	75.9656					0.692056	73.1608	77.3782				1.35753	73.1608	74.4123
	0.686273	0.0119275	0.0135195				1.34859	0.0119275	0.0130134					0.686273	0.1115	0.157038				0	0.1115	0.1321					0.686273	75.8503	77.742				1.34859	75.8503	76.2171					0.686273	72.0356	77.0318				1.34859	72.0356	74.8767
	0.589564	0.0109701	0.0123554				1.46912	0.0109701	0.0119749					0.589564	0.0772	0.0932906				0.0121107	0.0772	0.104124					0.589564	75.835	74.2406				1.46912	75.835	73.0237					0.589564	71.8348	71.4631				1.46912	71.8348	69.3039
	0.648808	0.0147495	0.013077				1.38141	0.0147495	0.012722					0.648808	0.1543	0.128348				0.0118919	0.1543	0.104573					0.648808	78.5642	76.4291				1.38141	78.5642	75.3062					0.648808	76.2675	74.8248				1.38141	76.2675	73.2125
	0.622155	0.0130879	0.0127559				1.39808	0.0130879	0.0125765					0.622155	0.1533	0.111187				0.00465983	0.1533	0.120541					0.622155	75.9287	75.4625				1.39808	75.9287	74.856					0.622155	75.1445	73.2932				1.39808	75.1445	72.4094
	0.672947	0.0113955	0.0133633				1.2999	0.0113955	0.0134581					0.672947	0.1337	0.146164				-0.00641026	0.1337	0.149833					0.672947	74.902	77.2808				1.2999	74.902	77.6315					0.672947	73.6987	76.2393				1.2999	73.6987	77.5477
	0.562269	0.0116789	0.0120131				1.48216	0.0116789	0.0118677					0.562269	0.1339	0.0805387				0.0212766	0.1339	0.0869622					0.562269	75.184	73.1805				1.48216	75.184	72.7017					0.562269	73.4243	69.9655				1.48216	73.4243	68.7897
	0.620306	0.0135614	0.0127334				1.38902	0.0135614	0.0126554					0.620306	0.1415	0.110086				0.0188679	0.1415	0.0911772					0.620306	77.9614	75.3944				1.38902	77.9614	75.0998					0.620306	77.5973	73.1882				1.38902	77.5973	72.8426
	0.700836	0.0186831	0.0136889				1.34812	0.0186831	0.0130176					0.700836	0.1531	0.169849				-0.0149597	0.1531	0.177242					0.700836	74.5738	78.2389				1.34812	74.5738	76.2303					0.700836	72.0851	77.9071				1.34812	72.0851	74.901
	0.630173	0.0154989	0.0128531				1.32969	0.0154989	0.0131843					0.630173	0.1253	0.116093				0.00463392	0.1253	0.120603					0.630173	76.7177	75.7562				1.32969	76.7177	76.757					0.630173	76.0055	73.7506				1.32969	76.0055	75.8849
	0.603036	0.0105889	0.012522				1.44242	0.0105889	0.0121976					0.603036	0.0949	0.10031				0.00802855	0.0949	0.112821					0.603036	72.5572	74.7513				1.44242	72.5572	73.6964					0.603036	70.5811	72.214				1.44242	70.5811	70.4107
	0.595362	0.0130357	0.0124273				1.44689	0.0130357	0.01216					0.595362	0.1301	0.0962493				0.0241719	0.1301	0.0821529					0.595362	76.5745	74.4614				1.44689	76.5745	73.5825					0.595362	75.4663	71.7853				1.44689	75.4663	70.2204
	0.63004	0.00872973	0.0128515				1.34044	0.00872973	0.0130868					0.63004	0.0623	0.11601				0.00652529	0.0623	0.116203					0.63004	72.1065	75.7514				1.34044	72.1065	76.4485					0.63004	68.2479	73.743				1.34044	68.2479	75.3069
	0.65498	0.0118314	0.0131506				1.33866	0.0118314	0.0131029					0.65498	0.1042	0.132685				0	0.1042	0.1321					0.65498	75.398	76.6489				1.33866	75.398	76.4992					0.65498	72.5059	75.1839				1.33866	72.5059	75.4016
	0.716074	0.0151403	0.0138645				1.34315	0.0151403	0.0130623					0.716074	0.1734	0.184373				-0.0210526	0.1734	0.199785					0.716074	78.6751	78.7511				1.34315	78.6751	76.3712					0.716074	78.3577	78.8337				1.34315	78.3577	75.1629
	0.713137	0.0142314	0.0138308				1.34693	0.0142314	0.0130283					0.713137	0.1615	0.18148				-0.0225764	0.1615	0.205858					0.713137	78.6654	78.653				1.34693	78.6654	76.264					0.713137	79.7179	78.6542				1.34693	79.7179	74.9636
	0.527362	0.0127342	0.0115652				1.48724	0.0127342	0.0118261					0.527362	0.11	0.0667375				0.046748	0.11	0.0527182					0.527362	70.3775	71.7712				1.48724	70.3775	72.5775					0.527362	66.4484	68.096				1.48724	66.4484	68.594
	0.4992	0.0107913	0.011195				1.55633	0.0107913	0.0112756					0.4992	0.0744	0.0573468				0.041868	0.0744	0.0580238					0.4992	63.9405	70.586				1.55633	63.9405	70.9481					0.4992	62.4205	66.6242				1.55633	62.4205	66.1943
	0.577877	0.0118373	0.0122096				1.44546	0.0118373	0.012172					0.577877	0.0922	0.0876003				0.0402075	0.0922	0.0599482					0.577877	72.2005	73.791				1.44546	72.2005	73.6188					0.577877	68.618	70.818				1.44546	68.618	70.2809
	0.563026	0.0102369	0.0120226				1.48734	0.0102369	0.0118254					0.563026	0.0808	0.0808676				0.0298364	0.0808	0.0734992					0.563026	70.5061	73.2104				1.48734	70.5061	72.5751					0.563026	66.4738	70.0066				1.48734	66.4738	68.5904
	0.457824	0.0102738	0.0106353				1.63195	0.0102738	0.0107023					0.457824	0.0308	0.045893				0.0634495	0.0308	0.0379692					0.457824	67.5439	68.7572				1.63195	67.5439	69.2849					0.457824	62.7408	64.5193				1.63195	62.7408	64.1253
	0.350875	0.00888342	0.00908349				1.97846	0.00888342	0.00842639					0.350875	0.0153	0.0258007				0.0697101	0.0153	0.0335742					0.350875	60	63.4252				1.97846	60	62.9258					0.350875	59.651	59.3815				1.97846	59.651	62.0945
	0.627878	0.0140728	0.0128253				1.35262	0.0140728	0.0129772					0.627878	0.1754	0.114668				0.0155556	0.1754	0.0973091					0.627878	74.2401	75.6724				1.35262	74.2401	76.1034					0.627878	71.3033	73.6194				1.35262	71.3033	74.6662
	0.689508	0.0133101	0.0135573				1.33254	0.0133101	0.0131584					0.689508	0.1427	0.159798				-0.004914	0.1427	0.145492					0.689508	71.9254	77.853				1.33254	71.9254	76.6748					0.689508	67.7844	77.2253				1.33254	67.7844	75.7306
	0.678313	0.0135163	0.0134264				1.32845	0.0135163	0.0131955					0.678313	0.177	0.150449				-0.00134228	0.177	0.135631					0.678313	77.1915	77.4673				1.32845	77.1915	76.7927					0.678313	74.376	76.5575				1.32845	74.376	75.9521
	0.701984	0.0106272	0.0137022				1.3363	0.0106272	0.0131242					0.701984	0.1269	0.170902				-0.0078329	0.1269	0.154081					0.701984	72.2665	78.2777				1.3363	72.2665	76.5667					0.701984	67.2644	77.9766				1.3363	67.2644	75.5279
	0.667728	0.0110677	0.0133018				1.31693	0.0110677	0.0133008					0.667728	0.1199	0.142113				0.00511509	0.1199	0.119468					0.667728	73.9667	77.0985				1.31693	73.9667	77.1277					0.667728	68.0141	75.9313				1.31693	68.0141	76.5857
	0.599089	0.0169935	0.0124734				1.39874	0.0169935	0.0125708					0.599089	0.0913	0.0982002				0.0096238	0.0913	0.109339					0.599089	73.748	74.6025				1.39874	73.748	74.8384					0.599089	68.3322	71.9932				1.39874	68.3322	72.3783
	0.565791	0.0116529	0.0120576				1.40861	0.0116529	0.0124855					0.565791	0.0755	0.0820807				0.0347349	0.0755	0.0667543					0.565791	70.298	73.3193				1.40861	70.298	74.5756					0.565791	66.4446	70.157				1.40861	66.4446	71.9166
	0.54598	0.00937053	0.0118055				1.45021	0.00937053	0.0121322					0.54598	0.0553	0.0737752				0.024602	0.0553	0.0814614					0.54598	65.9118	72.5307				1.45021	65.9118	73.4982					0.54598	63.8259	69.0868				1.45021	63.8259	70.0802
	0.572875	0.0117701	0.0121469				1.38145	0.0117701	0.0127217					0.572875	0.0854	0.0852724				0.0314875	0.0854	0.0711528					0.572875	72.5573	73.5966				1.38145	72.5573	75.3053					0.572875	69.0978	70.5437				1.38145	69.0978	73.2108
	0.603821	0.0131867	0.0125317				1.361	0.0131867	0.0129024					0.603821	0.1359	0.100735				0.020284	0.1359	0.0886751					0.603821	73.9793	74.7808				1.361	73.9793	75.8688					0.603821	72.6984	72.258				1.361	72.6984	74.2345
	0.558	0.0103751	0.0119589				1.37038	0.0103751	0.0128192					0.558	0.0583	0.0787083				0.0287474	0.0583	0.0750889					0.558	66.7812	73.0115				1.37038	66.7812	75.6086					0.558	64.0276	69.7342				1.37038	64.0276	73.7594
	0.520309	0.0123731	0.0114733				1.51826	0.0123731	0.0115757					0.520309	0.0485	0.0642505				0.0291971	0.0485	0.0744283					0.520309	69.8847	71.4786				1.51826	69.8847	71.8322					0.520309	67.8322	67.7244				1.51826	67.8322	67.4565
	0.422289	0.00834889	0.0101379				1.75734	0.00834889	0.00981532					0.422289	0.0579	0.0379004				0.0546875	0.0579	0.045103					0.422289	68.0376	67.0923				1.75734	68.0376	66.7674					0.422289	65.2701	62.7647				1.75734	65.2701	61.9783
	0.461906	0.00898331	0.0106914				1.57308	0.00898331	0.011146					0.461906	0.037	0.0469129				0.056872	0.037	0.0432079					0.461906	66.1896	68.9426				1.57308	66.1896	70.5695					0.461906	62.7406	64.7239				1.57308	62.7406	65.6859
	0.327709	0.00744755	0.00872304				2.06142	0.00744755	0.00795762					0.327709	0.0284	0.0227748				0.0694051	0.0284	0.033776					0.327709	60.9442	62.1243				2.06142	60.9442	61.6466					0.327709	60.6775	58.3237				2.06142	60.6775	63.4229
	0.63354	0.0113117	0.0128937				1.33183	0.0113117	0.0131648					0.63354	0.0751	0.118217				0.0120482	0.0751	0.104252					0.63354	71.32	75.8788				1.33183	71.32	76.6953					0.63354	65.5512	73.9436				1.33183	65.5512	75.769
	0.580706	0.0160666	0.012245				1.39097	0.0160666	0.0126384					0.580706	0.1109	0.088945				0.0169173	0.1109	0.0947398					0.580706	71.7799	73.9004				1.39097	71.7799	75.047					0.580706	67.6058	70.9736				1.39097	67.6058	72.7484
	0.673251	0.0130145	0.0133669				1.31304	0.0130145	0.0133366					0.673251	0.1518	0.146403				0	0.1518	0.1321					0.673251	75.5976	77.2914				1.31304	75.5976	77.2419					0.673251	71.7168	76.2574				1.31304	71.7168	76.8028
	0.630283	0.0120146	0.0128544				1.34799	0.0120146	0.0130188					0.630283	0.1045	0.116162				0.001287	0.1045	0.128801					0.630283	70.7037	75.7603				1.34799	70.7037	76.234					0.630283	67.2545	73.757				1.34799	67.2545	74.9079
	0.686703	0.0120122	0.0135246				1.314	0.0120122	0.0133277					0.686703	0.1275	0.157402				-0.00645161	0.1275	0.149955					0.686703	74.5614	77.7568				1.314	74.5614	77.2137					0.686703	71.3173	77.0575				1.314	71.3173	76.7492
	0.600649	0.0136988	0.0124926				1.39474	0.0136988	0.0126056					0.600649	0.1294	0.0990287				0.0109649	0.1294	0.106495					0.600649	73.1073	74.6614				1.39474	73.1073	74.9455					0.600649	69.1762	72.0804				1.39474	69.1762	72.5681
	0.573541	0.0115173	0.0121552				1.41787	0.0115173	0.0124059					0.573541	0.065	0.0855789				0.0247046	0.065	0.0812974					0.573541	71.1939	73.6226				1.41787	71.1939	74.3317					0.573541	65.158	70.5802				1.41787	65.158	71.4925
	0.571437	0.0140413	0.0121288				1.5162	0.0140413	0.0115921					0.571437	0.0606	0.0846148				0.0217166	0.0606	0.0862135					0.571437	71.8009	73.5405				1.5162	71.8009	71.8809					0.571437	62.4735	70.465				1.5162	62.4735	67.5289
	0.425655	0.0101164	0.0101857				1.67325	0.0101164	0.0104017					0.425655	0.0342	0.0385936				0.0568979	0.0342	0.043186					0.425655	70.2259	67.2541				1.67325	70.2259	68.4246					0.425655	62.6036	62.9288				1.67325	62.6036	63.2413
	0.584589	0.010847	0.0122935				1.43882	0.010847	0.0122279					0.584589	0.039	0.0908244				0.0132626	0.039	0.101794					0.584589	68.917	74.05				1.43882	68.917	73.7886					0.584589	64.0451	71.1878				1.43882	64.0451	70.5655
	0.678198	0.0116757	0.013425				1.37243	0.0116757	0.0128011					0.678198	0.0639	0.150356				-0.0013986	0.0639	0.135781					0.678198	72.3669	77.4633				1.37243	72.3669	75.5522					0.678198	66.4413	76.5506				1.37243	66.4413	73.657
	0.616872	0.0123302	0.0126915				1.39319	0.0123302	0.012619					0.616872	0.0764	0.108069				0.0053286	0.0764	0.118968					0.616872	74.1349	75.2675				1.39319	74.1349	74.9872					0.616872	67.579	72.9934				1.39319	67.579	72.642
	0.642176	0.00981644	0.0129976				1.34744	0.00981644	0.0130237					0.642176	0.093	0.123845				0.0100559	0.093	0.108414					0.642176	72.5429	76.1912				1.34744	72.5429	76.2495					0.642176	65.1055	74.4407				1.34744	65.1055	74.9367
	0.58491	0.0108341	0.0122975				1.39776	0.0108341	0.0125793					0.58491	0.054	0.0909817				0.00638104	0.054	0.116533					0.58491	70.2211	74.0623				1.39776	70.2211	74.8645					0.58491	62.8376	71.2055				1.39776	62.8376	72.4245
	0.53592	0.0112891	0.0116761				1.4696	0.0112891	0.0119709					0.53592	0.0479	0.069885				0.0198223	0.0479	0.0894832					0.53592	71.0682	72.1226				1.4696	71.0682	73.0117					0.53592	64.8826	68.5497				1.4696	64.8826	69.2845
	0.50769	0.0110582	0.0113075				1.52371	0.0110582	0.0115322					0.50769	0.0525	0.0600294				0.0232198	0.0525	0.0837043					0.50769	71.5259	70.9481				1.52371	71.5259	71.7036					0.50769	62.7388	67.0645				1.52371	62.7388	67.2667
	0.563904	0.010639	0.0120338				1.4298	0.010639	0.0123042					0.563904	0.0471	0.0812512				0.0113636	0.0471	0.105664					0.563904	71.6895	73.245				1.4298	71.6895	74.0209					0.563904	65.6027	70.0544				1.4298	65.6027	70.9591
	0.46345	0.0128882	0.0107126				1.60625	0.0128882	0.0108938					0.46345	0.0747	0.0473046				0.0333988	0.0747	0.0685301					0.46345	72.5243	69.0125				1.60625	72.5243	69.837					0.46345	65.9586	64.8015				1.60625	65.9586	64.7632
	0.556632	0.0125169	0.0119415				1.46158	0.0125169	0.0120374					0.556632	0.096	0.0781309				0.015444	0.096	0.0975226					0.556632	73.6761	72.9572				1.46158	73.6761	73.2117					0.556632	65.959	69.6602				1.46158	65.959	69.6089
	0.454803	0.00902371	0.0105936				1.58426	0.00902371	0.0110604					0.454803	0.022	0.0451524				0.033394	0.022	0.0685365					0.454803	67.0391	68.6192				1.58426	67.0391	70.3201					0.454803	62.7899	64.3682				1.58426	62.7899	65.3625
	0.499241	0.0117665	0.0111955				1.55317	0.0117665	0.0113002					0.499241	0.0365	0.0573597				0.0316832	0.0365	0.0708798					0.499241	71.4286	70.5878				1.55317	71.4286	71.0203					0.499241	65.6962	66.6263				1.55317	65.6962	66.2935
	0.369897	0.0122665	0.00937228				1.88855	0.0122665	0.0089657					0.369897	0.0372	0.0285837				0.0444915	0.0372	0.0551083					0.369897	72.3358	64.4493				1.88855	72.3358	64.4062					0.369897	65.3154	60.2644				1.88855	65.3154	61.4464
	0.50364	0.00875469	0.0112539				1.4933	0.00875469	0.0117768					0.50364	0.0326	0.0587347				0.0362438	0.0326	0.0648041					0.50364	63.6719	70.776				1.4933	63.6719	72.4302					0.50364	61.1639	66.8541				1.4933	61.1639	68.3643
	0.48299	0.0110935	0.010978				1.54889	0.0110935	0.0113336					0.48299	0.0436	0.0525533				0.0179402	0.0436	0.0928546					0.48299	68.8784	69.8826				1.54889	68.8784	71.1184					0.48299	63.0098	65.7915				1.54889	63.0098	66.4294
	0.610357	0.0112332	0.0126119				1.35846	0.0112332	0.0129251					0.610357	0.0814	0.104343				0.0116959	0.0814	0.104976					0.610357	75.0923	75.0254				1.35846	75.0923	75.9396					0.610357	68.5845	72.6254				1.35846	68.5845	74.3645
	0.562841	0.0120212	0.0120203				1.43796	0.0120212	0.0122352					0.562841	0.0746	0.0807873				0.00490196	0.0746	0.119969					0.562841	70.8452	73.2031				1.43796	70.8452	73.8107					0.562841	64.3572	69.9966				1.43796	64.3572	70.6028
	0.645679	0.0110328	0.0130396				1.32313	0.0110328	0.013244					0.645679	0.0619	0.126204				0.00235849	0.0619	0.126118					0.645679	73.8663	76.317				1.32313	73.8663	76.9469					0.645679	68.9013	74.6433				1.32313	68.9013	76.2431
	0.538389	0.0123607	0.0117079				1.48374	0.0123607	0.0118548					0.538389	0.0824	0.0708204				0.00609343	0.0824	0.117193					0.538389	71.5899	72.2232				1.48374	71.5899	72.6631					0.538389	64.487	68.6811				1.48374	64.487	68.7287
[truncated: 2 more columns]
